# Supplementary material for: Large-Scale Brain Network Coupling Predicts Total Sleep Deprivation Effects on Cognitive Capacity
Source: PLoS One. 2015 Jul 28;10(7):e0133959. doi: 10.1371/journal.pone.0133959 (PMC4517902; doi:10.1371/journal.pone.0133959)
Supplement: S1 File — (ZIP) [file pone.0133959.s003.zip]

Archive with 59 entries (56 files):
- supporting_data/
- supporting_data/dual_regression_timecourse/
- supporting_data/dual_regression_timecourse/timecourse_RW_subject1.txt
- supporting_data/dual_regression_timecourse/timecourse_RW_subject10.txt
- supporting_data/dual_regression_timecourse/timecourse_RW_subject11.txt
- supporting_data/dual_regression_timecourse/timecourse_RW_subject12.txt
- supporting_data/dual_regression_timecourse/timecourse_RW_subject13.txt
- supporting_data/dual_regression_timecourse/timecourse_RW_subject2.txt
- supporting_data/dual_regression_timecourse/timecourse_RW_subject3.txt
- supporting_data/dual_regression_timecourse/timecourse_RW_subject4.txt
- supporting_data/dual_regression_timecourse/timecourse_RW_subject5.txt
- supporting_data/dual_regression_timecourse/timecourse_RW_subject6.txt
- supporting_data/dual_regression_timecourse/timecourse_RW_subject7.txt
- supporting_data/dual_regression_timecourse/timecourse_RW_subject8.txt
- supporting_data/dual_regression_timecourse/timecourse_RW_subject9.txt
- supporting_data/dual_regression_timecourse/timecourse_TSD_subject1.txt
- supporting_data/dual_regression_timecourse/timecourse_TSD_subject10.txt
- supporting_data/dual_regression_timecourse/timecourse_TSD_subject11.txt
- supporting_data/dual_regression_timecourse/timecourse_TSD_subject12.txt
- supporting_data/dual_regression_timecourse/timecourse_TSD_subject13.txt
- supporting_data/dual_regression_timecourse/timecourse_TSD_subject2.txt
- supporting_data/dual_regression_timecourse/timecourse_TSD_subject3.txt
- supporting_data/dual_regression_timecourse/timecourse_TSD_subject4.txt
- supporting_data/dual_regression_timecourse/timecourse_TSD_subject5.txt
- supporting_data/dual_regression_timecourse/timecourse_TSD_subject6.txt
- supporting_data/dual_regression_timecourse/timecourse_TSD_subject7.txt
- supporting_data/dual_regression_timecourse/timecourse_TSD_subject8.txt
- supporting_data/dual_regression_timecourse/timecourse_TSD_subject9.txt
- supporting_data/ICA_components_30/
- supporting_data/ICA_components_30/IC1.nii.gz
- supporting_data/ICA_components_30/IC10.nii.gz
- supporting_data/ICA_components_30/IC11.nii.gz
- supporting_data/ICA_components_30/IC12.nii.gz
- supporting_data/ICA_components_30/IC13.nii.gz
- supporting_data/ICA_components_30/IC14.nii.gz
- supporting_data/ICA_components_30/IC15.nii.gz
- supporting_data/ICA_components_30/IC16.nii.gz
- supporting_data/ICA_components_30/IC17.nii.gz
- supporting_data/ICA_components_30/IC18.nii.gz
- supporting_data/ICA_components_30/IC19.nii.gz
- supporting_data/ICA_components_30/IC2.nii.gz
- supporting_data/ICA_components_30/IC20.nii.gz
- supporting_data/ICA_components_30/IC21.nii.gz
- supporting_data/ICA_components_30/IC22.nii.gz
- supporting_data/ICA_components_30/IC23.nii.gz
- supporting_data/ICA_components_30/IC24.nii.gz
- supporting_data/ICA_components_30/IC25.nii.gz
- supporting_data/ICA_components_30/IC26.nii.gz
- supporting_data/ICA_components_30/IC27.nii.gz
- supporting_data/ICA_components_30/IC28.nii.gz
- supporting_data/ICA_components_30/IC29.nii.gz
- supporting_data/ICA_components_30/IC3.nii.gz
- supporting_data/ICA_components_30/IC30.nii.gz
- supporting_data/ICA_components_30/IC4.nii.gz
- supporting_data/ICA_components_30/IC5.nii.gz
- supporting_data/ICA_components_30/IC6.nii.gz
- supporting_data/ICA_components_30/IC7.nii.gz
- supporting_data/ICA_components_30/IC8.nii.gz
- supporting_data/ICA_components_30/IC9.nii.gz
