# Supplementary material for: Large-Scale Brain Network Coupling Predicts Total Sleep Deprivation Effects on Cognitive Capacity
Source: PLoS One. 2015 Jul 28;10(7):e0133959. doi: 10.1371/journal.pone.0133959 (PMC4517902; doi:10.1371/journal.pone.0133959)
Supplement: S1 File — (ZIP) [file pone.0133959.s003.zip › supporting_data/dual_regression_timecourse/timecourse_RW_subject1.txt]

0.05411452385  0.02549991861  -0.6407113864  -0.7858769837  -0.4728744834  -0.1172346543  -0.3895706569  -0.04682558582  -0.71387358  -0.05703226982  -0.2569535317  0.5297562529  -0.2378655117  -0.01768803433  0.05895157208  -0.1859285134  -0.2039872669  -0.3438229146  -0.6477531828  -1.159521639  -0.4166018461  -0.1183502588  0.1078680729  -0.6470237457  -0.1140192431  -0.4108419755  -0.1484505923  0.3114301785  -0.2430017575  0.7199552304  
0.03059888043  0.1933637446  -0.1840266921  -0.6851924232  -0.5120585512  -0.08616070236  -0.276408731  -0.3448221148  -0.5176413997  -0.18065145  -0.2497880791  0.4284055032  -0.01984495312  0.1268653881  -0.04361487033  -0.004455576247  0.06280287945  -0.3052809545  -0.4357154825  -0.2890641032  -0.4100749567  -0.3124663813  -0.07438498175  -0.1708147294  -0.3513250108  0.1504489066  0.1681549685  0.2385599949  -0.2182028215  0.5210117642  
0.1246931297  0.177395632  0.313388948  -0.2283955551  -0.02835938991  0.1852222728  0.2031890153  -0.02376875063  -0.2216481833  0.1026946784  -0.2909708446  0.03474121371  0.08527359076  0.1033590073  -0.1653794593  0.1814818541  0.2397593578  -0.07624928929  -0.1254682546  0.3057637135  -0.2962438922  0.1476607829  -0.5726742463  -0.363857339  -0.06000847352  -0.6512284077  -0.1985410227  0.6145108482  0.3332523628  0.2057516747  
0.2089192263  0.1832405826  0.7978809026  0.331830413  0.551208599  0.4171487599  0.60286972  0.252066891  -0.1365341507  0.2351508344  -0.09092390532  0.02221319507  0.2074705885  0.05404585968  0.1464213475  0.10595564  -0.1465066569  -0.0438246214  0.05368708342  0.183560649  -0.1910819594  0.4609559434  0.2834349921  -0.3750129913  -0.01424613852  0.01431550775  -0.5298929079  0.7730421283  -0.01932156777  0.3966116528  
0.2095505353  0.2342451212  0.5439515152  0.06583201167  0.2986370113  0.02559371629  0.6080418743  0.2599074666  0.3128854036  -0.04764451325  -0.04221554849  0.1640731492  0.1504527801  0.2244306481  0.3228165016  -0.1026085245  -0.2334551974  -0.1135701773  0.2100747471  0.03034349086  -0.2717638796  0.258620862  -0.007954895554  -0.1391870587  -0.2926417625  0.009667128653  -0.2998027184  0.7734810556  -0.3807842042  0.656460553  
0.1802273862  0.2417759539  0.3093235751  -0.2917883824  0.0958481054  -0.4643218638  0.7674447914  0.1941486762  0.1362909401  -0.2916910421  -0.1357181038  -0.1152165741  -0.05521394681  0.5431251948  0.04457320253  0.2375921738  0.434432244  0.05861613554  0.05065693631  0.5121029962  -0.3019136384  -0.3986345434  -0.5359235525  -0.01243512596  -0.1989414007  -0.1857633688  0.361840025  0.6318705591  -0.2417791746  0.1142490522  
0.1577987143  0.1824579859  0.6422289144  0.0286100156  0.3156203592  -0.2875718591  0.5583954092  0.1460248556  -0.2427607689  -0.09656483847  -0.07316273461  -0.2987465212  -0.1334191647  0.2815025723  -0.2528942541  0.2432478919  0.3996201584  0.02513938715  -0.09366717945  0.2474075341  -0.3160400763  0.07091193332  -0.6624090828  -0.3992179301  0.1329001136  -1.083464181  -0.4215358008  0.843928353  -0.01397937084  0.2222648393  
0.08638255173  0.07123666717  0.4494653979  0.1068862246  0.08443022716  0.1238565445  0.4774998862  0.03788572632  -0.006616118906  -0.04195927741  -0.1055894534  0.05144612303  -0.02836420087  -0.1436459592  -0.08878828124  -0.03709826947  0.2435978757  -0.04007995553  0.005582004471  -0.4965012787  -0.13753727  0.377989922  0.2558151441  -0.5494794335  0.08393595726  -0.4068298928  -0.5095659915  0.7694499756  -0.07788077149  0.6549934666  
-0.1147460226  -0.1079658928  -0.3635240722  -0.2691025269  -0.446003393  0.080286862  0.1587519972  -0.3175069731  -0.004238895277  -0.3315927529  -0.06893871981  0.2756977711  0.04975856038  -0.4170146085  0.2492673045  -0.4117360212  -0.04852743859  -0.3334836223  0.008890551035  -0.9291201133  -0.2269412462  0.3046164338  -0.07119827447  -0.5067648756  -0.1721604055  -0.2386938479  -0.2653383199  0.5263461058  -0.1054675825  0.5708859044  
-0.02031180434  -0.0309396902  -0.8823828245  -0.7647065974  -0.3873185142  0.1297117653  0.05441231955  -0.06354754495  -0.2554925804  -0.3926454372  -0.2618649608  0.2691881125  0.01994266965  0.1512338184  0.2216159454  0.1738320582  0.6355012586  -0.05238796271  -0.1798380286  -0.3859420486  -0.2138867378  0.287867447  -0.7109924631  -0.1659199691  0.06340074128  0.06583073432  -0.008386049326  0.198058439  -0.001286620644  0.1591395579  
0.04818844915  -0.1316699579  -1.217542134  -0.6878478441  -0.319369576  0.3549543498  -0.1117661166  0.01914456356  -0.4167973103  0.0978489027  -0.2234170067  0.2518273884  -0.09805855726  0.074124272  -0.02545754674  0.2223317576  0.4926547023  0.2407027477  -0.471832034  -0.397062677  -0.193559311  0.6485681218  -0.07860177192  -0.5912269396  0.4067667133  -0.3785526371  -0.03720222117  0.04828309144  -0.1123063549  0.28753335  
0.09159999822  -0.1256907345  -1.37706109  -0.4607608419  -0.3163990616  0.3759350179  -0.3873594128  0.03312727286  0.1213690832  0.1049745191  -0.08886326705  0.6201549684  -0.01366133285  -0.1387411945  0.3090031825  -0.3166803212  0.1909590022  0.2525261243  -0.1528629451  -0.8691041435  -0.08459367411  0.6592364067  0.2260866169  -0.2543622432  0.007822957139  0.01133799191  -0.6254218901  0.3334423726  -0.1269467338  0.5492562508  
-0.004469327022  0.05329197707  -0.9878440007  -0.07280536181  -0.5260068411  0.1216817579  -0.5910139503  -0.2894539215  0.03408924428  -0.243714407  -0.1748143697  0.1694813507  -0.2372270084  0.1813421047  0.3606346063  -0.09559021083  0.3711760091  0.2832385642  0.1081710259  0.2726739758  -0.1534777451  0.3482654037  -0.22687002  0.139486609  -0.3660984776  0.5073558843  0.2881991991  -0.2363434329  -0.1386354221  0.2898513285  
0.08056892356  -0.1347569839  -0.6756898875  0.3696006434  -0.3880343002  0.1209017549  -0.8653320349  -0.04344892777  0.1821889551  -0.3400999135  -0.2732807279  -0.3278626826  -0.7367812494  -0.002701150631  0.01760619326  0.2297059731  0.5680869984  0.4116832697  -0.4537581558  0.6491065579  -0.1643765845  0.5446585718  -0.3711873957  0.2351391062  -0.203485916  0.5746693693  0.2969444529  -0.5194845171  0.05074554732  0.1402409766  
-0.02653732847  -0.6712864368  -1.302252603  -0.2216843333  -0.2427670721  -0.05752857889  -1.307691796  -0.3742555202  -0.6102527845  -0.2894572771  -0.4197253863  -0.763182026  -0.6223798245  -0.697089348  -0.6933221817  -0.04788969607  -0.2738041127  0.2691574606  -1.001017375  -0.3130321527  -0.3388503454  0.7550234581  -0.465542814  0.04291084463  -0.1561142293  0.2104852971  0.6630846615  -0.5898529503  0.2642813409  0.001127555129  
-0.2203501502  -0.723656381  -1.76383213  -1.029386499  -0.1560906616  -0.5044663087  -1.479759883  -0.6355975014  -1.273454145  -0.1053460665  -0.2966797234  -0.6707865272  -0.3823453173  -1.046151178  -0.672231847  -0.3083183654  -0.3935463252  0.1384189723  -0.9076401165  -1.339163661  -0.4489630155  0.5696186512  -0.4917090667  -0.6150523917  -0.09363354965  -0.6359388172  0.4398299443  -0.6075865279  0.5094674239  0.245755737  
-0.4064431365  -0.1536529374  -1.1496576  -0.9598515527  0.112339361  -0.3126562091  -0.8161710225  -0.6098828926  -1.395261149  0.02790147576  -0.03648318183  -0.3271468538  -0.02210882808  -0.3103449505  -0.045467593  -0.2911948315  -0.2038753776  0.08298412481  -0.4079331823  -1.422604009  0.2256498177  0.3212239489  0.878233877  -0.2050989391  0.2635039841  0.6719302471  -0.2728096214  -0.4640024436  0.4009216308  0.5265828437  
-0.1855050245  0.2609380997  0.3408812061  0.2395541527  0.2159529509  0.2319545852  -0.2468557378  -0.06221480112  -0.08032218878  0.03973923696  0.2646419654  0.05396178511  0.08058475287  0.05884412027  0.44911906  -0.1855612401  -0.1138377333  0.2519940669  0.2991563396  -0.05946443235  0.5660655854  0.3720295527  0.08047728457  0.4048191762  0.3011700468  0.6322134894  -0.5357074687  0.03410639902  0.5371271329  0.3623989593  
-0.02976399693  0.169394954  0.5688181449  0.4560058751  0.2350063317  0.3720563724  -0.1539891316  0.1858345091  0.2907386265  0.1183894709  0.1830167005  -0.1882181178  0.410530169  0.106876354  0.2503013838  0.2265495237  -0.1069099418  0.08771157838  0.2714638521  0.6784470337  0.6040389476  0.4144274204  0.03107899572  0.4508590232  -0.05282620349  0.4950792912  0.2588761845  -0.2415798632  0.03667668248  0.413422146  
0.01956126723  0.01702742556  0.3992870498  0.3538503705  0.06095573522  0.2854377394  -0.1983433819  0.322961557  0.4177192773  0.4793490027  0.2715181678  0.05306536822  0.3977364213  0.3953713061  0.2676690097  0.1781705593  0.3122223329  0.2108598809  0.0472407732  0.6787194262  0.583740846  0.3131310224  -0.2648251362  -0.1046818652  0.208904564  -0.6172553813  0.3844927795  -0.2810454734  -0.1697618117  0.1676950646  
0.03873973428  0.5389849491  0.7991013753  0.8495828777  -0.1458062259  0.4260797094  -0.003159609138  0.3486827453  0.7996838139  0.5643392725  0.3983056375  0.2087987839  0.1402981885  0.5651094923  0.5708018118  0.3029816539  0.1995475878  0.4384152739  0.3198727921  1.177879351  0.8225529527  0.07485431003  1.001039331  0.5564525298  0.3035276562  0.6209586582  -0.408358634  -0.18322168  0.3893946966  0.3090750581  
0.132141685  0.5530136475  1.349687215  1.544907596  -0.3215796478  0.3074161244  -0.341233005  0.4080700901  1.068680964  0.1675661688  0.321785632  0.08822300116  -0.1985023116  0.4836317283  0.3600984986  0.4028265557  -0.4701450583  0.1167543498  0.4392986676  1.245311876  0.441900495  -0.07317487946  0.1162780477  0.9127179947  0.08527341957  0.3430963333  -0.5077240259  0.05608096562  0.1497138212  0.393632445  
-0.008048986545  0.2931695452  1.140768404  1.006429646  -0.503636034  0.1615896182  -0.6090287235  0.2668029522  0.4977924254  0.1655598382  0.2602849066  0.1548146423  0.07362089022  0.140513698  0.3124997167  0.3037334905  -0.7551876057  -0.3275325277  0.348925393  0.7746211464  0.1474209963  -0.160632485  0.1469456666  0.5012757495  -0.1474150971  0.3848433177  0.05397721632  0.009321441471  -0.2238585523  0.47965889  
-0.2237767023  -0.006238153088  0.2875046294  0.02822269621  -0.7152880358  -0.1983853394  -0.5195244698  -0.1222664315  -0.264301349  -0.4149261554  0.07333521356  0.1880996192  0.3080570841  -0.1799451088  0.1215639323  0.0479485996  -0.6628593361  -0.6660814318  0.0213295227  0.203502957  0.1672117512  -0.652258611  0.1602983604  0.204184686  -0.4352680753  0.5588385591  0.4423584158  -0.190290232  0.03590815186  0.4184144681  
-0.222398218  -0.01614717612  0.05113197342  -0.07742146174  -0.4882034292  -0.1021601414  -0.04339761702  0.008429778828  -0.1473267114  -0.5747457972  -0.01334652412  0.1749955919  0.0355811664  -0.2679813419  -0.1647317696  0.3172908829  -0.1330141642  -0.4507845935  -0.139845988  0.4005581324  0.5725712933  -0.5625638801  0.03895870475  0.3768272334  -0.1772594895  0.9860601994  0.2165299069  -0.3912864584  0.2807446022  0.05740502177  
-0.0428741364  -0.2589922738  -0.2720498472  -0.3779184861  -0.4082766172  -0.2586859953  -0.1966547136  -0.1040838159  -0.5695724516  -0.376344049  -0.07725461792  -0.1869910182  -0.2927846688  -0.6125981883  -0.6497685528  0.122097857  -0.6211919515  -0.4764365768  -0.4793450217  0.1242374415  0.3516568738  -0.4453248435  -0.254714791  0.3133656977  -0.2789095688  0.4501035825  0.6566603412  -0.4858305053  0.1059105031  -0.01803366609  
-0.162442468  -0.4713509349  -0.8602937815  -1.071733501  -0.4383878234  -0.4576058862  -0.5941280597  -0.4698580002  -1.349305947  -0.02649816386  -0.0477306984  -0.1684035731  -0.05757231766  -0.7662479806  -0.9808527787  0.08235597191  -0.6348238844  -0.4412913334  -0.3924015795  -0.598992419  0.2214184221  -0.552344236  -0.2369990288  -0.5743893933  -0.1281272828  -0.4933846157  0.5783680837  -0.5267482126  0.1008489281  0.3532958312  
-0.2017100178  0.06194768057  -0.4254945392  -0.6049897581  -0.3515497299  -0.3103623993  -0.3545234893  -0.5031917339  -0.5801620354  0.339274697  0.1894516145  0.2537149044  -0.3342230135  0.09002903181  0.2716207161  -0.0946800051  -0.3501000369  -0.1337572455  0.2764675468  -0.5406424961  0.4562084157  -0.02194814365  0.9780007653  0.06467849661  0.3395070658  0.433061098  -0.4955992283  -0.2577853423  0.4172352563  0.177330372  
0.03906504494  0.4947240396  1.247486046  0.6875881777  -0.06225349123  -0.02504985488  0.04060695331  0.172356257  0.6429713361  0.3693129967  0.4030682399  -0.03312982419  -0.5175430198  0.7888397418  0.9455776025  0.6981451276  0.242424722  0.2078884769  0.4603470458  0.9378987637  0.437213933  0.03702417805  0.2913301927  0.7894331843  0.2153997043  0.6743777824  -0.4107307903  -0.390083788  -0.09329129094  -0.2587927691  
0.2110165804  0.393727074  1.899160638  1.559458541  0.5475854644  0.1388972437  0.1079914469  0.4339962128  1.155231913  0.6349146571  0.3195716076  -0.2856992699  -0.1353053736  0.3744342823  0.02218147086  0.5381906832  0.6844867721  0.2050198781  0.3482900209  1.745766764  0.2578743802  0.01067365287  0.2712670687  0.7257497331  0.1694306618  -0.6800606367  0.562403751  -0.1320009606  -0.4498316687  -0.3200088173  
0.002344302994  0.2296891805  1.733580082  1.51110705  0.9754176311  -0.1044424307  0.2631892019  0.4765719225  0.7776678391  0.4736785132  0.3133220299  0.03276644759  -0.03365196533  -0.110992374  -0.2076969146  -0.007074470466  0.6103049471  -0.07582596108  0.2979957382  1.399815029  0.19135076  -0.02140836595  0.7193386765  -0.262006735  0.1479284839  -0.4979445573  0.1472396277  0.04239079829  -0.3083880093  0.02499807635  
-0.05579499659  0.1177883484  1.922962582  1.486546972  0.8524299952  -0.1899153384  0.507014703  0.03488659021  0.9918140939  -0.06596999383  0.4809114248  0.1530143575  0.2704838497  -0.2976696518  0.01992104702  -0.4508757189  0.1327632728  -0.1661527857  0.5935182266  0.8177602865  0.1204826439  -0.1004331083  -0.07345616981  0.3288632931  0.0171914709  -0.1492000937  -0.6637611082  0.1717504941  0.2439633517  -0.1263343911  
-0.07245551508  -0.08652654358  1.718398745  1.134135172  0.505437921  -0.2815412104  0.7697245247  -0.0385029297  0.4008677579  -0.1952621897  0.2633702882  0.02535256928  0.5670042462  -0.2223503553  0.04502391991  -0.1588115447  -0.2742719058  -0.1924649426  0.302009995  0.4104779734  0.1378733223  -0.400612883  -0.3964409807  0.3500827265  -0.2545195521  0.3676627992  0.1043959087  -0.3997849755  -0.1308039233  -0.08240934712  
-0.1394267864  -0.2095358847  0.9943347651  0.3430435599  0.2582647416  -0.2715744217  0.4767717203  -0.10784438  0.12227131  -0.07803502339  0.1384259022  -0.1263197861  0.6383700931  -0.3680390152  -0.4852097644  0.09137889924  0.02553144573  -0.07829086762  0.2171705217  -0.2554356483  0.1007594095  -0.5780387904  -0.2864037509  -0.07177721385  -0.00698721406  -0.6684707704  0.671572195  -0.3939717747  -0.1867650164  -0.02450508826  
-0.1751569111  0.05890434885  0.8515143003  0.07577677145  0.0564714986  -0.2282667644  0.2233474405  -0.2781116682  0.4998270091  0.1478539071  0.2912822863  -0.004045503073  0.2930094517  -0.4086163872  -0.3067680587  -0.009961227505  0.1252436348  -0.1596088538  0.8076105336  -0.1745186788  0.0419268399  -0.6335122429  0.6650535041  0.3654300764  0.2295759998  -0.07554991582  -0.3484369236  -0.1544434762  0.1686097464  -0.03308359941  
-0.05088934128  0.04248410512  0.4444520756  0.1446781366  -0.0814579513  -0.3337853387  0.2798671379  -0.08195163302  0.1483578827  0.1941141993  0.1746083671  -0.1785982893  -0.1494916455  -0.2659292983  0.2453591127  -0.08196082044  -0.209609394  -0.09849825157  0.6629468718  -0.1019389449  -0.2270543843  -0.3746684992  0.02424799538  0.4740915286  0.1999915875  0.2057029295  -0.4706255826  -0.3513866387  0.2071136887  -0.3420995605  
0.0750863307  -0.1121835923  0.2341267254  0.1439205696  0.07831556942  -0.2528832681  0.02194700502  0.1410554385  -0.2407775314  0.351757416  -0.09452950679  -0.0587737013  -0.2704675364  0.1203859449  0.3985769774  0.1671986806  0.3096493525  0.1309978804  -0.1921995621  0.08214398006  -0.07690199823  0.01151070632  -0.1245253852  0.0586001147  -0.06260631961  0.6155022936  0.5306582775  -0.864578917  -0.2573569989  -0.2688674374  
0.07739791703  -0.1898690384  0.2403822867  0.1144516766  -0.009524265445  -0.01667719947  -0.3937173861  0.1135088406  0.1276963821  0.3704724406  0.006492973675  -0.01723114299  -0.1196099336  0.09145648854  -0.06652108779  0.008565505033  0.1898059878  0.07883157507  -0.1300588391  0.1889030289  -0.1946443855  0.03401801843  -0.09119435883  -0.3465148893  0.03081214415  -0.6449731087  0.7027901566  -0.5104517197  -0.1367193377  -0.1260789106  
0.065982885  0.007624059127  0.3655557421  0.06057829031  -0.0190608332  0.06884189446  -0.1409866895  0.1554759177  0.01935996706  0.2492614966  0.204567501  -0.1293352686  0.04877403823  0.06852134357  -0.1403824271  0.08977582887  -0.179141319  0.1228846248  0.1161986381  0.4097283388  -0.2115023891  -0.2536909971  0.3411594829  -0.283763722  0.1070821563  -0.09410721537  -0.4446112535  -0.2842414561  0.267696439  -0.06325281298  
-0.02289502796  -0.110298598  0.1210261699  -0.1992667489  0.1631821374  -0.1673516603  0.1219225843  0.04085205949  0.1210664988  0.06432343581  0.199803181  -0.05570266  0.4962031705  -0.1213420333  -0.005717279712  -0.2955657116  -0.4209727054  0.1161810653  0.06668867763  -1.17470976  -0.03894062  -0.3240231273  0.208280301  0.1656924808  0.2061429987  -0.08361176451  -0.3964704755  -0.261156445  0.1833415919  0.0164303887  
-0.2177714991  -0.08949862666  -0.3944385192  -0.5123036347  0.2988484421  -0.4443730834  0.6375216693  -0.05640608903  0.1726540277  -0.1739633863  0.3584083902  0.09770056008  0.4347395409  -0.1480570898  0.4614528102  -0.5535903151  -0.8235488665  -0.205912977  0.2517132693  -1.106590864  -0.1118798958  -0.4631499504  0.4565733168  0.08019993489  -0.09885025265  0.4423123292  0.08869107956  -0.04161883184  0.04577285493  -0.01532291165  
-0.07967280987  0.03821701936  -0.4074998555  -0.6192328375  0.3761605392  -0.2647870907  1.013170387  0.07685252804  0.313385626  -0.1786452538  0.2733804511  -0.06963798915  0.1311737791  0.1686834284  0.121438866  -0.2118866313  -0.07920745499  -0.003763139815  0.410459337  0.05573254366  -0.140760301  -0.5459270529  -0.1624205061  0.8137432623  -0.1027813902  0.6736861282  0.0863423354  -0.3105568042  0.1764010485  -0.5251495512  
0.02707879167  -0.2652912933  -0.1498344765  -0.4162063584  0.4642934221  -0.08201874054  0.9583059866  0.3413752571  0.1281705967  0.1207986301  0.07629904912  -0.401692345  0.0963962822  -0.03416062367  -0.4061880593  -0.2526470886  0.1513546822  0.06072844989  0.1340437152  0.3055964745  -0.1270229519  -0.3670881475  -0.2521757216  0.4732305814  -0.03081732409  -0.5369406095  0.807652129  -0.1408636417  -0.3084117864  -0.4600081107  
-0.117746495  -0.451496273  -0.275137949  -0.4525025603  0.485257164  0.1021233868  0.5235817439  0.1366250759  -0.1698791238  0.1858318896  0.1988353033  -0.3189498891  0.6281377053  -0.5633611098  -0.6329805099  -0.3520633943  0.2003062015  -0.03660592602  0.5487832029  0.003839117417  -0.2425668681  -0.5024212347  0.2657037102  -0.4543610778  0.04500162968  -0.8145010995  0.3474271685  0.0728470773  -0.1546324248  -0.1479376802  
-0.1392764453  -0.1507012223  0.3859274073  0.192935109  0.6863081681  0.3679549708  0.174900928  -0.1712279633  0.4362149524  -0.005636214819  0.3145436641  0.00844759187  0.4816788307  -0.2909625109  -0.3560962636  -0.7456910399  0.2484589593  -0.2109140975  1.177799312  0.09976412751  -0.1699508857  -0.1261331095  0.746926359  -0.05456042255  0.1322597757  -0.09829876287  -0.325906259  0.3333554096  -0.0399808526  -0.1061750267  
0.03809244362  0.005959490868  0.9369330309  0.9063133499  0.9439510362  0.6702318014  0.3754263996  0.03742983286  0.3472257785  -0.04043261044  0.2801868368  -0.04235019533  0.4564611008  -0.04733391138  -0.04033290921  -0.5093468731  0.1519847519  -0.1698369046  1.218744509  0.6379199004  -0.1814147593  0.2121905722  -0.09349192606  -0.07760579747  -0.02757088402  -0.09147456219  -0.4648311654  0.4470540963  -0.02583279005  -0.2808959579  
0.1216401833  0.07362273885  0.9814304732  1.394918479  0.9803089551  0.7245267878  0.3342216281  0.2207713328  0.6141187722  -0.1260175789  0.1360295651  -0.409765205  0.3960247664  0.1133248892  -0.1749690947  -0.4023482417  0.1558632144  -0.1625158932  1.056605413  0.714952892  -0.0644440622  0.01245184538  0.1962048193  0.1637129642  -0.194865438  0.07791220689  0.06814357003  0.4712838867  -0.434495445  -0.3222934758  
0.1171361497  -0.1354536059  0.1991703184  1.158347924  1.041292165  0.5665609511  0.5031343516  0.1120723347  0.4006139206  -0.1586572498  -0.08551416533  -0.7781617596  0.1381342953  -0.2323973704  -1.021504853  -0.3220313495  0.1879275443  -0.06482189919  1.01751726  0.9725328148  -0.02957590264  -0.3175702843  -0.2745631046  0.02795358213  -0.07334303514  -0.7085560632  0.7498288482  0.1907804411  -0.5790973266  -0.3478821422  
0.09614380549  -0.02933397672  0.2778135572  1.639675165  1.171344472  0.5005581437  0.2523686431  0.05332548715  0.6322332157  0.2177748687  0.1437673169  -0.3899105641  -0.3657447426  0.1271338917  -0.5136152381  -0.3824218725  0.2806759104  -0.01736490742  1.358932072  1.304691423  -0.1368516691  -0.1151218195  0.3821259497  -0.5404966699  -0.06066530858  -0.5907836381  0.1418673731  0.5124402577  -0.2982840166  0.04777668337  
0.09717466496  0.0571278055  0.3682194553  2.083426154  1.365411806  0.7876471503  -0.09838630258  0.008517610047  0.5166274459  -0.1433257469  -0.03165872495  -0.6935590371  -0.5245015698  0.03829110209  -0.4372663127  -0.3893902963  0.1882043488  0.1456154701  1.13843626  0.7445281497  -0.3349388331  0.1614782734  -0.1276207063  0.130873084  0.03599224668  -0.460630397  -0.6421221514  0.6000052676  -0.05347905183  -0.1557568996  
0.01481308445  -0.06403883515  0.2521035607  1.528787611  1.036064268  0.3724796053  0.01334117679  -0.01276789648  0.3655934  -0.2817203728  -0.05669725303  -0.6487604841  -0.2547402734  -0.09768517711  -0.07183071789  -0.5606846031  -0.2349348556  0.08778725867  0.9354340981  -0.01628977308  -0.3919880059  -0.03666506141  -0.3635220331  -0.08937185975  -0.05208797352  -0.3110385688  -0.04091276345  0.422590856  -0.1468393703  -0.142788166  
-0.1851739999  0.009867130805  -0.07684894346  0.9630609525  0.7047004356  0.05558526171  -0.01905018916  -0.2105315279  0.4095071335  -0.4826949517  -0.192599098  -0.2934302355  -0.04748584767  0.07116035301  -0.02499381775  -0.437023488  -0.05277795707  -0.08752233559  0.5209044005  0.1432971902  -0.4088994312  -0.3496192556  -0.1187350043  -0.1011196685  -0.2807864517  0.05936089299  0.5679666358  0.1891650825  -0.1997793784  -0.06816701386  
-0.04066288566  -0.0003252782555  -0.1708333045  0.7311691612  0.4530401952  0.255355404  -0.1969083336  -0.002061302848  0.5090747196  -0.3518983159  -0.3540243484  -0.1271439541  -0.4148479462  0.3403663246  -0.1640136896  0.1213249728  0.5458306015  0.2871200025  -0.1094324429  0.3193104594  -0.3521110828  0.08079593685  -0.447418453  -0.08543181368  0.03212008012  -0.2509175194  0.2832343173  0.03154406204  0.04574392825  -0.3725484794  
0.05505289689  -0.1129879796  -0.2077831787  0.9431044664  0.38078326  0.4691450151  -0.8106282662  0.06605862001  -0.03629878448  0.1605828647  -0.23752054  -0.2256434327  -0.804056172  0.5688110619  0.1926101641  0.3617627781  0.6884007363  0.6116503402  -0.6089901117  -0.2076559091  -0.2523724067  0.7250748807  -0.2342471094  -0.6077952571  0.2183115232  -0.4525771042  0.151132581  -0.1638213515  -0.1898293184  -0.3094261448  
0.1187122983  0.01392349916  0.04714308413  1.005125639  0.2267817115  0.6990970505  -1.277383604  0.07040353274  1.011709028  0.1491922183  -0.05649234719  0.2641575346  -0.939150812  0.5868208375  0.3468292797  0.4553899674  0.7096267124  0.7899661744  -0.4196784618  -0.1683165275  -0.00444020086  1.083315737  0.3487149876  -0.3292209166  0.650129254  -0.2810137138  -0.1084461798  -0.06169898516  -0.119189058  -0.4538548864  
0.1806170568  0.3624417098  0.06440411103  0.6940961387  -0.5336838688  0.7051710895  -1.061226206  0.05008922584  1.167795367  -0.09569008861  0.1330908363  0.3911967333  -1.013236528  0.9209148463  0.8537906941  0.7042545952  0.2750505136  0.8198214957  -0.4459851885  0.3402007182  -0.2078673357  0.807602828  -0.09180290309  0.2693943154  0.5807075023  0.08368969891  -0.4475960652  0.02587679553  0.264295645  -0.8685800263  
0.1598207851  0.5891262851  -0.1581263711  -0.1630448839  -0.7667015562  0.5895960606  -0.412770481  0.1664451785  0.6713586697  0.00934151591  0.07355423413  0.3443313083  -0.662152697  1.134287648  1.173261728  1.039804166  -0.07283796109  0.8138920445  -0.5647116257  0.3160338288  -0.32116918  0.06878369875  -0.2072710333  0.1724732989  0.5070892259  0.5935169311  -0.06105287603  -0.01211080757  -0.1194394806  -0.7716019595  
0.1198969946  0.4311841008  -0.2461054732  -0.4851229755  -0.7058793172  0.5795839334  -0.4685257375  0.2871811663  0.5987404492  0.0735334662  -0.06585743642  0.6508441093  -0.4248405261  0.6503254585  0.7161088013  1.147287971  0.361044183  0.5947816541  -0.4798932385  0.328067641  -0.09807705504  -0.3420997505  -0.1590877729  -0.4211134095  0.7222667658  -0.3661824001  0.4765497225  0.1491407984  -0.2495640466  -0.4974461298  
0.09080181946  0.3099367711  0.5695335445  0.3116161522  -0.3202137957  0.6068179536  -0.05150222796  0.2502614622  0.7187558401  -0.01476788223  0.08903382527  0.7668745683  -0.3308118167  0.2427993399  0.3976889842  0.6414982449  0.8075037248  0.3282195296  0.04842418153  0.6784300134  0.1089859761  0.1151389369  0.4745135591  -0.1409478303  0.5666889984  -0.1681505718  -0.3811998559  0.217498474  0.06229392875  -0.5160733549  
0.01542720712  -0.03525442608  0.6589047157  0.5392383581  -0.1315405362  0.5446279355  0.2360820137  0.1811249433  0.6998437455  -0.03567247901  0.1561839217  0.6530214371  -0.02960187407  -0.1056595865  0.3405219615  -0.009672892599  0.1611370018  0.1884206889  0.08353006948  -0.0578901177  0.03711899005  0.4056362204  -0.6221937823  0.02945903927  0.2784609431  -0.03211208604  -0.6872019616  0.4108674494  0.03509321267  -0.6415452691  
-0.1210757165  -0.2448403486  -0.21562026  -0.2574172992  -0.2817878267  0.3967164487  -0.4140005301  -0.07415752274  0.2597962938  -0.3308117408  -0.07171870468  0.3985534439  -0.05376077611  -0.2254934393  0.2478182985  -0.1391448675  -0.1398440573  -0.2227539715  -0.2257899873  -0.5920718592  -0.4500072378  -0.1545940225  -0.4356858327  -0.05825658917  -0.3232816447  0.2050516234  -0.1997363666  0.046532259  -0.05814918604  -0.5789885229  
-0.08439525782  -0.2102383423  -0.6903001036  -0.9243652492  -0.3859528749  0.3387464059  -0.6306730728  -0.04733955715  -0.5524701821  -0.1785365867  -0.2865956264  0.3205314568  -0.2522488021  0.08689019017  -0.04193217469  -0.007525654603  0.3312953871  -0.09450265132  -0.6214288411  -0.4333514835  -0.6598167483  -0.2776164519  -0.6665036029  -0.3422230768  -0.2780677481  0.1411772519  0.4822186205  -0.2077803354  0.08290413872  -0.848816702  
0.1508843888  0.006436014318  -0.2139822898  -0.703294849  -0.4936857788  0.292634348  -0.06492361792  0.3883929553  -0.9347927371  0.450444178  -0.1158943017  0.3887058104  -0.5712089018  0.6553489595  0.1439126513  0.1278481363  0.2723974503  0.3553354624  -0.7088322737  -0.1928361457  -0.2156953704  0.1880234274  -0.337787679  -0.7597480102  0.3723043894  -0.3884075433  0.1287512539  0.2678175248  0.03284692871  -0.4834929528  
0.2217243813  0.07121459222  -0.1451284305  -0.7772537661  -0.655454145  0.116427451  0.1549034924  0.3164267967  -0.2859809007  0.2142117026  0.135799682  0.1655658464  -0.427785882  0.3180475667  0.2829312226  -0.1512696262  -0.1294843111  0.4404233388  -0.3219848425  -0.5264362529  -0.03273891942  -0.01387545166  0.5504648762  -0.1538974497  0.3893647248  -0.08462766511  -0.4028840574  0.1954612395  -0.06986678685  -0.2362484956  
0.07306732467  -0.04782297715  -0.8211048767  -0.9453286308  -0.6404786443  -0.2898740656  0.2131098651  0.1295753175  -0.1126223586  -0.0968820184  -0.01446401031  -0.09692806157  0.161321049  0.07027038269  0.2301236898  -0.3958041096  -0.7783623524  0.1821427068  -0.2276496942  -0.4697447738  0.06280625842  -0.05689333168  -0.1162978325  0.08996922601  0.03492317392  0.09829441204  -0.2422802158  0.08465154602  -0.01349522968  -0.5004745622  
-0.01749820519  -0.281091225  -1.238027517  -1.253532366  -0.2568602257  -0.3527466186  0.2609417258  0.001156128419  -0.5048015581  -0.3200075301  -0.12000656  -0.1915269279  0.3914464271  -0.1680473791  0.02737022252  -0.1751126265  -0.7235060956  -0.04870195587  -0.5278568796  -0.736212693  -0.01268474486  -0.146910961  -0.5119120353  0.4814068374  -0.2316611969  0.2680642733  -0.4476612361  0.006950455992  0.2974126012  -0.6735722765  
-0.1119203555  -0.6579269082  -1.382829032  -1.742631456  -0.06771011921  -0.2957545455  0.1289171462  -0.142629569  -1.174292935  -0.3650989737  -0.2552432884  -0.4024013072  0.608254837  -0.5861726155  -0.5469347384  -0.3054833382  -0.5449696009  -0.1703548686  -0.8121952398  -1.302215256  -0.05389551978  -0.4693069811  -0.4049214354  0.0485870117  -0.3255284588  0.3225461207  0.5397196598  -0.530163588  0.106567947  -0.6946703256  
-0.2110743666  -0.6631799682  -1.597393356  -1.86893298  0.1983723122  -0.3749572083  0.1861570682  -0.06253009492  -1.301789892  -0.05641525672  -0.3133153183  -0.2326510229  0.860683563  -0.631250267  -0.781288615  -0.3933505262  -0.3862290135  -0.2533738879  -1.125361149  -1.69295482  0.0507489509  -0.4217699285  -0.3578540118  -0.4142464956  -0.1597232409  -0.641888743  0.809872556  -0.3521670005  0.0563582986  -0.548849442  
-0.32975785  -0.3625543249  -1.715661434  -1.906550679  0.2257045372  -0.7150581333  0.3205323283  -0.09093743798  -1.17062005  0.03900118439  -0.1148241354  -0.2114508315  0.5268353155  -0.2056609637  -0.5424064834  -0.6982373137  -0.495643202  -0.3766629752  -0.9025544846  -1.494598984  0.1890857707  -0.5030409387  0.7534924624  -0.2380757146  -0.2036828523  0.1773215954  0.1660328392  -0.172513488  0.1329778078  -0.4784392048  
0.02224543271  -0.1267142543  -0.9067621651  -1.207699521  -0.06903421125  -0.8695703701  0.6135802994  0.0641410534  -0.6453426368  0.226115211  -0.0004596919404  -0.1208269417  -0.07428232034  -0.05498977688  -0.1373530707  -0.3435970376  -0.5968395105  -0.02603637104  -0.2824669902  -0.804263098  0.4684428717  -0.5289598844  0.05667587609  0.2096193801  -0.03143397731  0.1240001943  -0.2938638141  -0.3731260042  0.1323426742  -0.6125981232  
0.1729176275  -0.05309783057  -0.927630262  -0.8747223077  -0.1590444599  -0.9053209924  0.7184144187  0.2351192027  -0.5661710959  0.2058973868  -0.1164533976  0.04658905918  0.17345857  0.1894150157  0.2799602391  0.03763362654  -0.6801368546  -0.05027145954  -0.5302230057  -0.736258813  0.8186349655  -0.7605241895  0.1392634858  0.3030478078  -0.2776238714  0.4051418741  0.1745813799  -0.3119946028  -0.1034286795  -0.371153692  
0.02276725816  -0.3074848485  -1.401253103  -1.234907028  -0.2452049269  -0.9295192961  0.2351333255  0.01930753374  -0.5484713071  -0.2909381557  -0.3959166249  -0.3955876379  0.3320033559  -0.06810855746  -0.5791891576  0.04597498014  -0.5526283185  -0.3478546651  -0.9169501365  -0.8322932902  0.6123243799  -1.028800498  -0.2057203025  0.5548882118  -0.2873201884  0.3402525235  0.6365134027  -0.5599528117  -0.1354247481  -0.4908674112  
-0.1192240177  -0.3522982456  -1.507015562  -1.46319141  -0.07783959615  -0.9701775105  -0.06958625486  -0.2399882534  -0.5978412668  0.1367857385  -0.3109922371  -0.4083114653  0.5236649893  -0.4120118161  -0.8021032757  -0.3298185834  -0.8704102116  -0.3157071719  -0.5532514095  -0.4791223764  0.1972827515  -0.8153786864  -0.2667862784  0.09911368571  -0.2149356396  -0.4997219812  0.2666007617  -0.3222582212  0.381786134  -0.5417659877  
-0.1945159561  -0.1544078517  -1.080777638  -1.189171838  0.2343796489  -0.6598146953  0.2567478434  -0.1265302891  -0.915614092  0.3835725889  -0.2240124507  -0.2407598755  0.456482806  -0.1665264014  -0.369950381  -0.1472556868  -0.5922151518  -0.1843875081  -0.5067249384  -0.6196893174  0.2243676807  -0.3565711063  0.7988270789  -0.01179554427  0.04263084534  0.3809642218  -0.1961353891  -0.4241833635  0.5178544261  -0.3799729115  
-0.04558624897  -0.1584492991  -0.7182916291  -0.7362909094  0.4723942429  -0.5250894529  0.3126424825  -0.09236427013  -0.1404880015  0.2971971328  -0.02324216293  0.1061951459  0.7678695703  -0.1286299555  -0.102775554  -0.3758630401  -0.6591124098  0.0445093914  -0.3335702957  -1.088439633  0.4445721364  0.004091424199  0.5568547083  0.3364699622  0.09454464724  0.3090556307  -0.2019868524  -0.2009813266  0.05247181905  -0.3203508618  
-0.1193631958  -0.08936879437  -0.7894236053  -0.721225046  0.1178124582  -0.9968611485  0.2738170927  -0.1941294122  -0.03798109347  -0.1174796452  -0.04621671181  -0.2428596995  0.3124353113  -0.2138269078  0.1609526835  -0.3977234029  -0.9165470028  -0.1661756991  -0.02949066441  -0.6409182242  0.2074633471  -0.6662524108  0.4978572317  0.5875389238  -0.3764377012  0.6430735664  0.2307266075  -0.4516882006  -0.08787264831  -0.4505452861  
0.03411951657  0.04107304066  -0.657939564  -0.5557215538  -0.2797272756  -0.8988083681  0.3592664297  -0.1898824338  -0.3272432956  -0.1544094958  -0.2376000369  -0.5360885183  0.07117887704  0.1343505911  -0.1133191259  -0.2071777495  -0.6340898694  -0.0685001407  -0.1027291825  0.1476575488  0.207300119  -1.103834467  -0.2274918897  1.101090553  -0.287517179  0.9622895835  0.2082607884  -0.7367529326  0.2004727266  -0.5937734165  
0.1574219722  -0.1765344079  -0.6721429252  -0.8323950117  -0.4836088646  -0.670709014  0.4542381071  0.05926769968  -0.6173476754  0.1084481138  -0.3730799122  -0.5838611465  0.2592712633  -0.1201810139  -0.7141589085  0.01422630934  -0.651064192  -0.1664964075  -0.3396589215  0.2283593674  0.2554363287  -0.8662373497  -0.0838266578  0.7184277287  -0.125912962  0.1799971578  0.6421494905  -0.7823105569  0.01562858858  -0.5493618738  
-0.0663843183  -0.2437992594  -0.9824121104  -1.258073215  -0.3846043096  -0.6643431783  0.2985640788  -0.1684551747  -0.8111255904  0.4249907333  -0.1679977045  -0.4099304277  0.5495122689  -0.2273373788  -0.8040397327  0.001366066547  -0.430687226  -0.3244156238  -0.1313572214  -0.3735537526  0.1003297868  -0.5426568763  0.7710734576  -0.09139652302  0.01310246131  -0.284515246  0.5799802233  -0.38519537  0.05434169663  -0.2553860687  
-0.07316425816  -0.1714763001  -1.010402951  -1.172184498  -0.3294841102  -0.3605603536  0.3221726473  -0.2949787644  -0.1095157597  -0.03856141748  0.06688280596  -0.02420667722  0.7672484079  -0.2868864552  -0.4650471235  -0.5725399551  -0.5257072036  -0.2613469977  0.1343600383  -0.9985052144  0.1970406056  -0.2021643296  0.7866359593  0.3343533477  0.1774913899  0.1297747099  -0.502008735  -0.1250115386  0.4848897422  -0.2113259617  
-0.01689280567  -0.02351146971  -0.5276225732  -0.942503942  -0.2631095656  -0.3742981693  0.7633534456  -0.3628555709  -0.6718387787  -0.1656455799  0.02004262599  -0.2779893146  0.953927216  -0.1191196624  -0.1166386575  -0.3237660667  -0.7634606224  -0.2355417292  0.01677531962  -0.7400483845  0.1868551935  -0.3114867115  0.05280595873  0.7303207852  -0.2039190283  0.7459332075  -0.4627832871  -0.2039754019  0.2231801529  -0.4724320656  
0.06118498707  0.001307581617  -0.3414667094  -0.8115132726  -0.03686625657  -0.1539958058  0.9552005269  -0.008914686667  -0.3976738085  0.1318717525  -0.2133505106  -0.2141259748  1.108112018  0.06092890034  -0.4317301122  0.323944711  0.2420072876  -0.00922505499  -0.3571111993  0.06832834265  0.3346199654  -0.08949828912  0.04235327815  0.3809548003  -0.1240557919  0.2721744049  0.7322901912  -0.1434794717  -0.02081020918  -0.5979932323  
0.1108497386  -0.1133994183  -0.6947466036  -0.7023579225  0.1177770837  -0.2251488234  0.8353453884  0.2390154206  0.327985724  0.3384491702  0.1195525517  0.09426208757  0.9728434585  0.1483054611  -0.4875955857  0.07983957321  0.2315244665  0.01695499662  -0.2593114891  -0.02793959452  0.271160706  0.09565077461  0.6632770138  -0.1462841656  0.2940922028  -0.4893488973  0.2318740106  0.3892061155  0.09683017992  -0.4077511936  
0.1333888156  -0.3394337944  -0.8934654249  -0.5919237808  0.1128811151  -0.07889430665  0.773655753  0.04931674721  0.1132494911  -0.1159588824  0.06076498776  0.1791720185  0.8083839733  -0.057670063  -0.1414886005  -0.1584283951  -0.2201936422  0.00777845921  -0.169028047  -1.06355064  0.3066650809  0.1939801511  -0.07308812366  0.3439735049  0.1371751926  0.2208594099  -1.090766666  0.3267905308  0.2594882755  -0.29932849  
-0.050980035  -0.5232983503  -1.140649837  -1.02054863  -0.3193391282  -0.5171812776  0.5514388763  -0.3462695135  -0.3754552806  -0.4300589085  -0.08540020429  0.02141074034  0.6364246774  -0.5328653606  -0.05698365141  -0.0817737469  -0.5309934005  -0.3382368581  -0.3974465712  -1.504975855  0.3087304955  -0.239312543  -0.4664322005  0.6151789149  -0.1365003689  0.5222850942  -0.2227898942  -0.3106789551  -0.0605326602  -0.4827101397  
-0.02756616062  -0.1143034044  -0.7016689966  -1.171317148  -0.2576419412  -0.2564571482  0.7288022507  -0.1061606975  -0.2933006518  0.1527426881  -0.08922045452  0.6499569097  0.8658212586  -0.008364956008  0.06900043122  0.470913088  0.2723158578  -0.01446023242  -0.5133706482  -0.6750937233  0.7207651635  -0.2722072001  -0.09290816794  0.1676006033  0.2544307214  -0.1869955156  0.4575552979  -0.4318719153  -0.1758132841  -0.5303961503  
0.07466121406  0.1596410048  -0.3010104027  -0.5575553688  0.2044173091  0.2653266372  1.170321214  0.2108117288  0.2412726262  0.3807944869  0.1431374659  1.2238905  1.127851885  0.1291863305  0.3023600978  0.09704793726  0.1808995032  0.0710633122  -0.1389639763  -0.1006323215  0.7848300475  0.06043255562  1.041956193  -0.1529992421  0.4635716777  0.2440130843  -0.4043415995  0.3794952178  0.1552625659  -0.2146736418  
0.2637497986  0.05587666184  0.1919801118  -0.04978413813  -0.02875577614  0.4576078015  1.142429421  0.1033187062  0.4063283989  0.2067285927  0.07355477346  1.315832111  0.9480478563  -0.2075696195  0.2831386572  -0.1264587302  -0.2845446301  0.1390579715  -0.09928809283  -0.1399698952  0.6982622367  0.07167937836  -0.1805604371  0.3164452024  0.2611146077  0.4489557123  -0.6441005186  0.3892087219  -0.02673760476  -0.3296308655  
0.05102361808  -0.007923733631  0.0124479238  -0.05815121077  -0.7508391069  -0.0720389851  0.7858418792  -0.1785943661  0.1083317599  -0.1175836914  -0.0112582112  1.194125652  0.6276559609  -0.2071064217  0.2585395809  -0.1431134935  -0.4748736659  -0.045568855  -0.07002435163  0.0435575479  0.5496605689  -0.6895580073  -0.1408701914  0.4742467124  -0.322017263  0.7840619313  -0.1681993779  0.002952544524  -0.02640424126  -0.3154162161  
0.07513372159  -0.05357442601  0.09568249419  -0.1738767931  -0.8282011131  -0.5456197787  0.6619899921  -0.3582761127  -0.5434195592  -0.2306213728  -0.1873498187  0.805551373  0.3175332618  -0.1401699602  -0.3200129376  -0.004019994324  -0.1555271273  -0.1560077224  -0.278347715  -0.04501326413  0.4122696302  -0.7801577102  -0.5270348072  0.2312765256  -0.2473277207  0.8154156837  0.1893610699  -0.4528283969  0.1819073749  -0.4968687441  
0.1024026281  -0.07236893713  0.1903378269  -0.4386350982  -0.5593161355  -0.740403442  0.4781347299  -0.3641215387  -1.174820823  0.4064201596  -0.1272624057  0.3732848998  -0.1145671286  -0.1205450984  -0.2785306083  -0.06925516658  -0.1316177387  -0.1576711022  -0.5131350917  -0.5501263967  0.4663448098  -0.3325756413  -0.5901288891  -0.04489942791  -0.01472295868  -0.2675483877  0.04402996764  -0.359379033  0.130686071  -0.4881658255  
0.05011706413  0.2183206581  0.5186752546  -0.1490599557  -0.1535099607  -0.4487705603  -0.2060700042  -0.218505826  -0.8651529885  0.6366143935  0.01425295311  0.2835188192  -0.673439605  0.340776352  0.5063113146  0.1304939389  0.09348823157  -0.02239550336  -0.4697817237  -0.367347918  0.3608557197  0.2283463335  0.5388117539  -0.2314687214  0.10038078  0.5159296336  -0.2797259057  -0.3656782586  0.02111996375  -0.2957387394  
0.04980574531  0.3348847173  0.5704379903  0.3834797996  0.1132360465  -0.2661928476  -0.3804468206  -0.01577942962  -0.003163890528  0.5377853258  0.02372719069  0.5023649863  -0.6645740185  0.3824768221  0.5990332246  0.1036821779  0.1055150955  -0.02208031265  -0.1605061824  0.3428493206  0.2793697396  0.6996850804  0.08342137801  -0.1705287006  -0.02071758888  0.3611875924  -0.0493120607  0.09522562938  0.1610419722  -0.4614792056  
0.06443150278  0.05843646763  0.3155048713  0.573469378  0.1470905134  -0.3199349789  -0.2098925838  0.1147695004  0.4484608569  0.4035636754  -0.08580774666  0.4662392678  -0.567801891  0.2161064993  0.3113100623  0.3457460671  -0.009505110332  -0.05676915154  -0.3587143991  0.676868539  0.2461935845  0.848900001  -0.203640414  0.03885485232  -0.07642518695  0.118361074  -0.1504144716  -0.008033594147  0.1129141172  -0.6432485844  
-0.02564731696  -0.04804844013  -0.06639925496  0.4180694116  0.006651753546  -0.6954511745  -0.2574020555  -0.06152247129  0.4842017965  0.3550420922  -0.05277900717  0.4267101762  -0.9656117802  0.1856850083  0.782552952  0.6372710584  0.2968395649  -0.1061790912  -0.5332755328  0.1356029859  0.2514496071  0.638591529  0.02576325583  0.200582244  -0.3050002201  0.7819074746  -0.09574420445  -0.3692359982  -0.05529811594  -0.722112781  
0.07531726578  0.06286073007  0.4687739209  0.3989404639  0.01495017294  -0.3502541959  -0.12116752  -0.01559067903  0.4287948383  0.1498978215  -0.1107070444  0.3379160709  -1.161430451  0.4596402158  0.593066312  0.9626960674  0.9671331172  0.1287972245  -0.5696424054  0.6352308554  0.2576246989  0.7614654048  -0.2619907134  -0.041277494  -0.05623331095  0.193325309  0.2156504531  -0.3179027504  0.05051553137  -0.6321327019  
0.116808187  0.2573931288  0.6012780919  0.3676243939  0.1913990096  -0.1204318043  -0.2696009744  0.3364849807  0.2108409279  0.6429395405  0.09753597749  0.2900047157  -1.234339124  0.546722135  0.7918689696  0.8848708877  0.734695095  0.1879898324  -0.5172848224  0.9461621664  -0.06962263031  1.017335575  -0.06149033653  -0.6229040611  0.3633144172  -0.1474972745  0.1911742384  0.007933295596  -0.1665454627  -0.4400077754  
0.1389152045  0.402864799  0.8516198547  0.5369301434  0.3177135389  0.2386278037  -0.3727671682  0.3397917312  1.28670925  0.5509497975  0.4413324993  0.3938179519  -0.9734272891  0.4759796083  1.144812085  0.8539122786  0.8794928297  0.772595783  -0.04493742629  0.2693701316  0.06767325017  0.946970799  0.7792691305  -0.02427240219  0.8152973268  -0.0196546816  -0.2352265262  0.1281867183  -0.007271651737  -0.4860638862  
0.04575692277  0.5331405048  1.175550372  0.8965769523  0.1880876395  0.2807046612  -0.1215741866  0.2265093046  1.436050918  -0.06810431632  0.5102103612  0.1977683225  -0.6603409453  0.6807325135  1.323103838  0.8242957287  0.6696706969  0.4861174045  0.3462479752  1.174463874  0.02618201302  0.6293392588  0.4177303968  0.1950289755  0.331012853  0.6817153109  -0.1553537999  0.2002289351  -0.0863274435  -0.7209795842  
0.1191040869  0.4643607401  1.591314014  1.145592642  0.2188156965  0.5628399425  0.3218832597  0.4893812081  1.587376477  -0.08529110801  0.3446381309  -0.0773195335  -0.5353235772  0.4622195132  0.6273323806  1.175446626  1.306885355  0.4198410109  0.2109735192  1.886254183  -0.04254338002  0.6243615457  -0.1048567237  0.1094102931  0.1824651806  -0.4220456924  0.1827894116  0.4956762192  0.02994225708  -0.908074744  
0.04837829546  0.4798262688  1.504415616  1.139890388  0.1533497862  0.3952362502  0.3940524493  0.4841886841  1.438232717  0.6807162883  0.4293665377  0.1287881192  -0.5548072333  0.1899903602  0.3899296439  0.7919266425  1.015285096  0.3450755713  0.7458772779  2.049488676  -0.1056592696  0.6759334279  0.5212469491  -0.2612710406  0.1996088706  -0.4278996549  -0.1875484876  0.4432378861  -0.2663842424  -0.5270797549  
0.1690073768  0.5551113503  1.938148821  1.692216428  0.2829438953  0.6058156538  0.6678323405  0.4943358163  1.696605893  0.5501311459  0.5561530847  0.386559155  -0.2597702945  0.4150070049  0.7669067639  0.3459255949  0.9748939009  0.4739118792  1.495172259  2.059698899  0.1385218187  0.9991197549  1.013756958  0.2572870965  0.289066222  0.2043170404  -0.7207955435  0.5930651128  -0.5313185529  -0.3148812657  
0.2167554401  0.6084693811  1.705127223  1.629138984  -0.1504457732  0.6094108164  0.5439992965  0.3847171728  1.413558936  0.03034612705  0.3609896507  0.06250271869  -0.2477879268  0.5411171579  0.6091870709  0.5140364697  1.019404333  0.2674632355  1.68399854  2.350921508  0.06389296497  0.5428752821  0.6157757238  0.5065356565  0.02296025938  0.3491369932  0.2869926175  0.2725350603  -0.7755905871  -0.4817448508  
0.2235448938  0.4874487237  1.251453695  1.756313187  -0.06351061708  0.8083090949  0.1016517342  0.4160515265  1.017296213  0.09950113512  0.3242911187  -0.2139089187  -0.2057765965  0.4945451174  0.006335901425  0.3342728374  1.111010567  0.1828791188  1.47969781  2.176371927  -0.03127299506  0.3865360094  0.0652612125  0.203376419  0.1042358123  -0.6256581464  0.1379213175  0.6076136971  -0.7461104029  -0.5532196188  
0.2399666381  0.3654036163  1.141980376  2.183650741  0.1489417571  1.086633571  -0.2897068185  0.4595169144  0.5916946346  0.1231729882  0.251304489  -0.2059969717  -0.2287799782  0.2707588978  0.04180161717  0.3020246102  0.8078619517  0.2665094294  1.345039718  1.808853827  -0.1475599035  0.3739101547  0.5017159088  0.1495688667  0.2410274405  -0.2153815131  -0.5901312421  0.5344632576  -0.5158882658  -0.342933917  
0.02801409058  0.2148584943  0.5885023867  1.691130212  0.0750000365  0.7388172355  -0.6935426748  0.171662985  0.3105401097  -0.1582567772  0.1428691417  -0.3142395942  0.06801872641  -0.01610731773  0.005831222106  -0.311018881  0.1515865268  -0.04536429392  1.162282859  0.4606673355  -0.2668433906  -0.02132534464  -0.04329428298  0.1783529945  -0.1260876974  -0.2930533729  -0.4302394632  0.6444571322  -0.5653086142  -0.05030161484  
-0.02075052207  0.04993251085  0.2842279221  1.293302502  -0.03254547644  0.5900268133  -0.8280881723  -0.1404086178  -0.2022731541  -0.4476124062  -0.129412172  -0.6883463152  0.2120278057  -0.09798257927  -0.3447178289  -0.4247041362  0.2097984981  -0.2063688975  0.9301016739  0.6423160584  -0.4715566004  -0.490870842  -0.2193557397  0.115573536  -0.2413952729  -0.09114230593  0.247487349  0.2858047031  -0.4875388574  -0.1717549864  
0.06422631209  -0.03854742321  0.2863672526  1.228235369  0.003489466029  0.7284609644  -0.747735557  -0.2519137025  -0.1318075044  -0.4510779864  0.003797146092  -0.7913143312  0.233705807  -0.1601824233  -0.6702857022  -0.317901023  0.3569432291  -0.1445102897  0.9162395472  0.3144346819  -0.5634806035  -0.3838188867  -0.4239366219  0.1240822769  -0.08319983212  -0.8450944126  0.05968579912  0.7649291777  -0.1663587886  -0.2970369198  
-0.1473375105  0.006661233956  0.3685496574  0.8346035834  0.006370883499  0.6255722336  -0.4567555813  -0.401627191  -0.8066686108  -0.3184707209  -0.03127597483  -0.7784477079  0.143614904  -0.354509894  -0.5265975107  -0.2323799601  0.2408240115  -0.4089985426  0.682426065  -0.06818226575  -0.793577731  -0.009991304216  0.3789218123  -0.3192018469  -0.1726310532  7.450097392e-05  -0.2949089548  0.296582004  0.240933335  -0.01250060015  
-0.03034039268  0.20006287  0.77448979  0.545977408  0.2680161468  0.4923413231  0.05946087721  0.005850376238  0.023736478  0.1262005002  -0.002395323742  -0.1260762838  0.4574738517  -0.2458285193  -0.09075493332  -0.2472801621  0.1248122497  -0.1997180942  0.4542278666  0.2531048512  -0.2991268653  0.398589902  0.0368688637  -0.4658248058  -0.0830028769  0.06355760397  -0.2303543912  0.4935986827  0.06408714885  0.3897770983  
0.0600664142  0.05798249097  0.2920722866  -0.1320383261  0.1947317672  0.2434927428  0.3430308244  -0.01275635773  0.5265926355  -0.1384867824  0.04248839103  0.1735080723  0.7103462359  -0.2032317849  -0.2301207376  0.09863941085  0.1602232499  -0.1603287757  0.2755266048  0.3311939705  -0.04413595606  0.1259603265  -0.07699938188  -0.1521332911  -0.4099698813  -0.07393261501  0.2399607801  0.6182817339  0.01350946139  0.3583340017  
0.1151956085  0.1063734664  0.417951251  -0.2521532712  -0.1600292229  0.1113726188  0.3070452846  0.03592170397  0.3172558612  -0.02010226152  0.08886712174  0.02690898093  0.3495318584  -0.3149385223  -0.693944431  0.02187533068  0.4753216049  -0.2095910135  0.3798373953  0.6271826322  -0.05399015593  0.09477772693  -0.3495556194  -0.2657057459  -0.1582056575  -1.02708481  0.2027543411  0.6354181191  0.004641005641  0.2975206079  
0.1530103397  0.08433012012  0.4390669441  0.007127824408  -0.6574617793  0.2855331838  0.308053505  0.2201797491  0.0004292854147  0.03237392928  -0.01108862122  -0.002623855285  -0.05645936335  -0.2312038468  -0.5980238798  0.1146156718  0.6177559423  -0.2090376169  0.6924382014  0.8692700647  -0.03397103567  0.1257918437  0.03922412225  -0.5855632638  -0.1333234044  -0.4349691234  -0.3438487638  0.6370942513  0.08202127856  0.6119084001  
0.01122386926  -0.1066935232  -0.1379056043  -0.3377226845  -0.8888685769  0.2730417388  0.05482942151  -0.01924494571  -0.4228949054  -0.3203770376  -0.1497729969  -0.231532136  0.1430945769  -0.3455296996  -0.6671261904  -0.2434363847  0.5897873404  -0.4215178651  0.3411815377  -0.8865120724  -0.08524740074  -0.01924782954  -0.1795644488  -0.1901497946  -0.1395918096  -0.3348652075  -0.3598491497  0.3945999284  -0.1569476935  1.021162697  
-0.1688833394  -0.08188919524  -0.4914957976  -0.7809268766  -1.185328963  -0.1833373872  -0.1041256217  -0.3949702647  -0.720718999  -0.7037442386  -0.1668058923  -0.2961288559  0.1690322819  -0.3238793049  -0.4222576755  -0.4660929254  0.2651797929  -0.6764824004  0.546480716  -0.877675978  -0.2327343141  -0.1565672436  -0.1543240387  -0.6613052213  -0.2776228909  -0.1290481703  -0.1025021288  0.2944132214  0.06460163478  1.08129384  
9.117324424e-05  0.2142830398  0.2351209957  -0.485998385  -0.5099393757  0.1377947743  0.7886119571  0.06945353716  -1.03564953  -0.6084850863  -0.2579834372  -0.1653535275  0.3393609117  0.2777059984  -0.2320923368  0.3013328464  0.4526344021  -0.1268930217  0.1878136074  -0.306108509  0.2729417102  -0.1051166678  -0.3035384199  -0.4576750769  -0.01176130079  0.3433761247  -0.317259294  0.3863004184  0.1253897354  1.2258314  
0.0777028158  0.2413615865  0.008868643827  -0.2434030167  -0.2173628701  -0.01493846643  0.6200738786  0.3227746344  -0.09656807121  -0.1197260817  -0.1939200222  0.2685766044  0.1773614408  0.516556674  0.09448227407  0.3657203662  0.2786217438  0.06876059124  -0.3989923945  -0.7240328233  0.4345092264  -0.04702485248  0.0753782099  -0.7689558613  0.2837614546  -0.3258848436  0.2737011728  0.6433752404  -0.08480615061  1.624352695  
0.05967668029  0.2349873321  0.1673365989  -0.0163375994  -0.3817679596  0.09226097966  0.1786490987  -0.01741543372  0.5988673167  -0.2945933173  -0.02489844732  0.2180238924  -0.236811165  0.455859289  -0.1222196883  0.03073628803  0.2460286654  -0.00882429607  -0.09783860964  -0.3601414057  0.01208230503  0.1130615019  0.2935872799  -0.1750350871  0.2797646059  -0.1575094279  -0.3360133244  0.5375027581  0.03939751749  1.674220988  
-0.03002336237  -0.07050405612  -0.02288764878  -0.3451404843  -0.6750208615  -0.2095794436  0.3603080408  -0.2158434032  0.01016712777  -0.6636539231  -0.072903973  -0.1029583658  -0.3248420728  -0.2776758855  -0.1851881171  -0.1595255717  -0.5752574056  -0.1259300848  0.04806552636  -0.5628854466  -0.2549342316  -0.1414135937  -0.9448184055  -0.03493538591  0.1086328809  -0.04223141076  -0.8417631431  0.4630101563  0.4951456392  1.463707734  
-0.116027836  -0.2176610795  -0.3186484989  -0.8795279836  -0.6224879591  -0.572358262  0.5003494844  -0.3838942322  -0.4114377534  -0.550712936  -0.3008382395  -0.1032891127  -0.07344414423  -0.4176753656  0.2772565237  -0.09111059225  -0.9920618313  -0.3310926936  -0.05007985443  -1.11345927  -0.1634190951  -0.2813420514  -0.3368904808  0.07505407366  -0.3901151391  0.7654988643  -0.20634624  -0.04401288903  0.3377775727  1.692804907  
-0.178020641  -0.2828632618  -0.485677338  -1.386708329  -0.5794191878  -0.8116388426  0.3011189067  -0.6405214598  -0.8641826026  -0.4992026917  -0.5201050689  -0.2006098743  -0.1958287455  -0.2634052352  -0.1425245896  -0.07557858869  -0.5033592072  -0.3515900608  -0.679257464  -0.9459394443  -0.1882189977  -0.4881767002  -0.4328944948  0.04337823609  -0.411748353  0.7887794308  0.5622391285  -0.6488305873  0.1990592654  1.668287129  
-0.1167733855  -0.1062210507  -0.2371614665  -1.254855177  -0.3875263758  -0.5764323449  0.2340624116  -0.3644380866  -0.9777073468  -0.264755054  -0.5331353308  0.05723618798  -0.1077765754  -0.09240288339  -0.2703736702  -0.07016870285  0.1838589085  -0.2685265214  -0.7018360878  -0.5089110902  0.1528147139  -0.2309357786  -0.57412016  -0.1768386782  -0.05512208668  0.05006800234  0.4290833795  -0.1846187653  0.03867834776  1.637065484  
-0.09545240584  -0.3060676015  -0.7760412436  -0.9008175253  -0.4071633539  -0.6354979753  -0.1581232685  -0.3074661251  -0.9516942446  -0.3087091617  -0.4692091391  -0.08205943615  -0.1790113687  -0.4373910627  -0.6509882037  -0.03929602077  -0.2951476585  -0.3129264786  -0.7628434049  -0.349124436  0.1422332667  0.02839158179  -0.1687737539  -0.1382060791  -0.2235613705  0.1774151571  0.4527261312  -0.1824727088  0.3166566163  1.604009932  
-0.1357166701  -0.6443098968  -1.096437095  -1.354915478  -0.4359260231  -0.7789513439  -0.4627316874  -0.7471371475  -1.170788684  -0.3671166962  -0.4122250427  -0.1375962302  -0.4873759284  -1.011210493  -0.8080199775  -0.3715421271  -0.4037771906  -0.4234437621  -0.8976217362  -1.216444008  -0.02531058177  0.2931281436  -0.7606313008  -0.2835016412  -0.2639222715  0.0651008505  0.355966602  -0.2652953434  0.2859641594  1.490530731  
-0.1802051974  -0.3567582597  -0.9068265219  -1.443999769  -0.1624528425  -0.6667849696  -0.4491452618  -0.5215655798  -1.422591004  -0.02892349669  -0.3478113405  0.2152512417  -0.1505111318  -0.2873196689  -0.067328621  -0.2162231066  -0.296410562  -0.3283773961  -0.8599576738  -0.8916975579  0.1072867653  0.3669779815  -0.7042580751  -1.040629827  -0.2086385714  -0.2969696262  0.1010208668  -0.008779594906  0.2884311698  1.6233833  
-0.01614873328  -0.1698503618  -0.4902227097  -0.7426652034  0.197718612  -0.3440230166  -0.3540570534  0.04009418923  -0.5697464386  -0.01070534416  -0.3472996569  0.1854879394  0.01873980528  -0.09276820299  0.03978533157  0.1946670263  -0.2508753535  0.007585228387  -1.005069539  -0.2817574577  0.2143886972  0.5558498067  -0.5474908889  -0.8470600097  0.01621336694  -0.4573505262  -0.02386303509  -0.003634747698  0.5096651336  1.688072011  
-0.1270311642  -0.5932767297  -1.314353965  -0.8278731731  -0.1759712212  -0.7693317659  -0.8916682731  -0.1835252023  -0.3053314528  -0.04304348704  -0.3522172222  0.00423478299  -0.7768045465  -0.4200521452  -0.1932054214  -0.2314450059  -0.5523225134  -0.0120407227  -1.259137581  -0.515707304  -0.4494233837  0.5287069356  -0.6474664497  -0.7429602938  -0.4613158722  -0.8268389811  0.2925775127  -0.1279387763  0.6684653987  1.52219438  
-0.2935577604  -0.7247632167  -1.845901908  -1.558789862  -0.2053324368  -1.059536516  -1.140235729  -0.5389658125  -0.8853541179  -0.3824779394  -0.1444570352  -0.1925738071  -1.160817209  -0.3332022853  -0.1805409147  -0.3773861176  -0.4030415942  0.01022370127  -1.37997205  -0.7064743557  -0.6532875952  0.6657857612  -0.7865727544  -0.8529640533  -0.6283164136  -0.9417985323  0.1407341618  -0.6292178972  0.6278345913  1.212881955  
-0.1940464279  -0.1983340037  -1.175740281  -1.228681043  0.1959106427  -0.7031348453  -1.22653798  -0.3726550594  -1.306852063  0.1270786643  -0.2772640364  0.363619181  -1.490191885  0.2005978417  0.2142246065  -0.05230664715  -0.1712524225  0.1762631725  -1.048433624  -0.7115236464  -0.6040634709  0.9523750854  -0.598090621  -0.8658697186  -0.246333989  -0.5914493129  -0.1750581327  -0.3915608974  0.5380056761  1.45699218  
-0.2535067631  0.7053741678  -0.8847102551  -0.4792068249  0.07992553836  -0.4501281541  -1.107077041  0.2395860602  -0.7078125518  0.3911425175  -0.3161928639  0.6744445927  -1.701395129  0.9741537709  0.5297468077  0.273703617  0.06622998377  0.3127084225  -0.6674782869  -0.2934887268  -0.3654148879  0.8632402137  0.01120312374  -0.6542254289  0.01636048674  -0.02806845376  -0.102509741  -0.2976427232  0.2404369084  1.604706853  
-0.1551561756  0.7317865506  -0.5987165559  0.2708540765  0.3300168156  -0.164507895  -1.170620335  0.5302196759  0.3548506628  0.2031211457  -0.1335449  0.9100860829  -1.305455554  1.235844901  0.7257784325  0.1279546352  -0.04603760692  0.4582159953  -0.4524319097  0.2198062772  -0.2030860029  1.240467275  0.2104845682  -0.2389512144  0.2370937234  0.03693221914  -0.2520967284  -0.1545906454  0.169058085  1.506758835  
0.02033553494  0.476923016  0.2233626814  0.6277848497  0.3380614651  -0.01092474781  -0.5475557529  0.4858090298  0.3680557373  0.009819931883  0.08287466085  0.4290151716  -0.6382790024  0.7166323525  0.8357444122  0.2080796929  -0.1518606106  0.614683478  -0.1431450597  0.6281185644  0.2986480513  1.012653064  -0.5095029349  -0.08797125045  0.2151470409  0.2332918308  -0.5320433247  -0.1019955478  0.2616834524  1.288362537  
0.1061235001  0.2797567433  1.113486713  1.037252464  0.06478120466  -0.04103331825  -0.1630733477  0.3071407174  0.7530232079  0.03124403021  0.2448468118  0.1184676575  -0.135530948  0.06605639243  1.081562299  0.4255778674  -0.4344561881  0.522396418  0.1737803354  0.5758898906  0.5856831889  0.1934679433  0.1296089473  0.06977509054  0.1479999397  0.2815933189  0.146160606  0.0633687983  0.03188152897  0.9967731688  
-0.1029499487  -0.1030742529  0.5903628602  0.3527498315  -0.6774895147  -0.2869077803  -0.4940262967  -0.2840144456  0.6194814185  -0.5249808422  0.1212883427  -0.2520498627  -0.4166098759  -0.5254838809  0.4964716449  0.1599326411  -0.1614440156  -0.05588977504  -0.04784081454  0.05292436651  -0.02570452792  -0.5336928977  -0.06783440705  0.2111996371  -0.2264353611  0.4531928664  0.4175569388  -0.2198422452  0.1706091863  0.648660534  
-0.1636951063  -0.04408740309  0.673968696  0.01945411922  -0.5794781579  0.1230480324  -0.3358117631  -0.346043328  -0.04831794886  -0.1863861423  -0.006504323915  -0.2565436751  -0.1623120359  -0.5195789218  -0.07763104298  0.2450658586  0.4614980945  -0.1515698072  0.05583580683  0.1168347087  -0.1810741571  -0.171450031  -0.5858309878  0.02613006986  0.05051383627  -0.3351657225  0.1749481097  -0.006310330681  0.3541278795  0.4815080485  
-0.09607117758  0.02274387163  1.266348706  0.5991147851  -0.3613784825  0.5370319854  -0.03510164026  0.07513480131  0.04945228739  0.5198241063  0.3926600325  0.1068802234  -0.1143135395  -0.4207594084  0.5116988671  0.3971805046  0.6640595349  -0.05022575546  0.4639805597  0.1173397758  0.001498153424  0.1419858623  0.4334306254  -0.6584661812  0.3660307761  -0.2175584201  -0.0959602216  0.1483412864  0.07301238252  0.5485410039  
-0.08575774703  0.08406866965  1.507798029  1.04760118  -0.239105627  0.4646585651  0.2365439465  0.1715851326  0.9072723512  0.3148154829  0.4897891833  0.2025502635  0.1388631531  -0.2413863846  0.6927478325  0.2020053759  0.7534731958  -0.056587768  0.6636146719  0.0190949215  0.240689984  0.1662952935  0.593710176  0.1277305586  0.2975860615  0.3418439197  -0.2653481189  0.08741143933  -0.317471444  0.5442516079  
-0.07293487564  0.1608870625  1.017714241  1.03788955  0.03224919124  0.6508113144  0.1573474358  0.1608047566  0.8730492072  0.1708407901  0.2814002471  -0.08393683297  0.5057073821  -0.1835266894  0.1683590145  0.1401215288  0.532713129  -0.01658111956  0.7986496763  1.050820933  -0.0156832385  -0.1892545342  0.2786064689  0.6193891408  0.1562352007  0.1676338889  0.5704947864  0.08163168599  -0.3627639512  0.2313157268  
0.1215173728  0.1645185121  1.228503418  1.414135944  0.4067991687  0.7218357751  0.1250217969  0.5380973715  1.176817657  0.5742607473  0.5224569271  0.2122420537  -0.05547221805  0.04153977201  0.48904909  0.3708165009  0.5834395983  0.2510685228  0.8411277364  1.619502083  -0.1324869285  0.0004968910989  0.1581795435  -0.3589320878  0.6313800739  -0.4501975107  -0.275298847  0.2458599731  -0.5302220752  0.1763789403  
0.1469806012  -0.01718486114  1.00634803  1.543826802  0.7071759504  0.7654049723  -0.3626705949  0.2813960425  1.256506783  0.4324527017  0.4886125971  -0.06161425838  -0.02623081676  0.1172466177  0.5683784485  0.07774169141  0.0322269688  0.6600944661  0.6061962389  0.6707419736  -0.3931911906  0.141161852  0.2158461824  0.3695344001  0.5018665916  -0.1404997466  -0.9138131397  0.2876936193  -0.4754245697  0.3259448903  
0.1454698982  -0.2818759135  0.06488578867  0.8447511792  0.5942993045  0.8251185943  -0.5409250054  0.18504119  0.6898161231  -0.1268137504  0.3332997545  -0.4410702316  0.001060875831  -0.246791809  0.43315046  -0.2933980811  -0.207396057  0.5398969101  0.1475492271  -0.2303424654  -0.5980832752  0.02844778769  -0.1310096225  0.3095314233  0.08279932084  -0.1176734079  0.02675053226  0.06789848126  -0.6478411323  0.3816994839  
-0.07160032113  0.02746242253  -1.211152426  0.005394315893  0.3073602136  0.7472718596  -1.221017539  -0.02499731356  -0.2886364056  -0.509921358  0.1495344935  -0.5016711281  0.111948383  -0.308815621  -0.05903818416  -0.7203289568  -0.5960762244  -0.02803366467  0.192943117  -1.148450922  -1.177492473  -0.25229225  0.004933644245  0.2145730934  -0.2642169309  -0.3608868709  0.3527562416  -0.06204686165  -0.3365195165  0.4905131202  
-0.1940353865  0.2629471465  -1.374425046  0.09925059272  0.3563500987  0.8374521634  -1.349578873  0.04812643746  -0.7506234934  -0.5577538431  0.1009739769  -0.6472362378  0.197543178  -0.2718424116  -0.4792719317  -0.7616442155  -0.4417102695  -0.1710759383  0.411871709  -0.7338098834  -1.376832409  -0.3728298664  -0.4164366675  0.2984598462  -0.4107441543  0.009536603293  -0.0351242284  -0.1828555701  0.01446742458  0.1683135496  
-0.07941395601  0.225657566  -1.283356164  0.4846612188  0.4773970949  1.209493199  -1.446358356  0.5572986371  -0.7612547947  0.01648643405  -0.3158025339  -0.481091674  0.02315637565  -0.07718309687  -0.8076062962  -0.6743641137  -0.3620804331  3.54322208e-05  0.07977429003  -0.6002360047  -1.297784784  0.06796440171  -0.09537643289  -0.10029481  -0.03641697326  -0.7395663656  0.258188731  0.1149172512  0.07437253376  0.2273432316  
0.05650792645  0.3359180416  -1.138974803  0.8257624509  0.5490074758  1.304187664  -1.303131963  0.7082915671  -0.6035182271  0.4592484194  -0.1046548466  0.09766699655  0.0593298319  0.1308963297  -0.008150289354  -0.5687538025  -0.2499560876  0.386512383  -0.01062391771  -0.9783441626  -0.5799031772  0.506964548  0.5216833035  -0.3855642764  0.08601810211  -0.06822605053  0.2313252081  -0.198831417  -0.2149329915  0.4481055786  
0.1159231752  0.3691018691  -0.5084492334  0.9562877608  0.4721250425  1.052718683  -1.139466156  0.1852167294  -0.1596867325  0.1518271084  0.05720286264  0.09776554113  -0.07585466982  0.304678887  0.339642782  -0.3254459615  -0.1258409674  0.308944633  0.2395226606  -0.1939215815  -0.2599048125  0.3115352988  0.360239852  -0.07112901034  -0.2773775275  0.1279097428  0.2270654031  -0.1088518103  -0.3367548685  0.2580566573  
0.2391487  0.09596299698  0.1863134213  1.226360185  0.5950577015  1.354667955  -0.4913317695  0.02281372344  0.479146121  -0.02239997552  0.2236202387  -0.09408425261  0.05584192615  0.2590991945  0.03585124915  -0.09137856043  0.3696859954  0.5010139503  0.2513146758  1.044856478  -0.1904735297  0.07501168678  0.2427184787  0.6387359217  -0.2545040655  -0.06080445927  0.1395582486  0.03484530723  -0.3393009949  -0.3382178104  
0.275291227  0.07704673488  0.4524062855  1.2912116  0.7645759559  1.378550862  -0.7027915897  0.4647795593  0.4200683357  0.1797922888  0.1028981037  -0.2230148233  0.2565231236  -0.1072654831  -0.5632080719  -0.4780218399  0.004676752064  0.183205828  0.06425220945  1.082304895  -0.4879079931  0.2978215383  0.09071614598  0.3676275775  -0.1730523362  -0.9907608685  0.14880541  0.2596575857  -0.3154269602  -0.2533980376  
0.02119734923  -0.08249371802  -0.02849962243  0.968412193  0.7859162835  0.8329520623  -0.9602372138  0.2949958847  -0.2160554915  -0.03264190836  -0.1335647934  -0.3357966107  0.7342188559  -0.4319743807  -0.8150324184  -0.6793780351  -0.2436293608  -0.1345175996  0.05057931749  -0.1362445606  -0.689959767  0.05637418004  0.1371067641  -0.395609697  -0.4299828524  -0.5300509811  -0.06736887826  0.4371756669  0.002674844707  0.1905447047  
-0.1813720398  -0.04146804201  0.08734904575  0.7253799221  0.9242874458  0.6251330132  -0.8942395811  -0.2132056366  -0.3631320839  -0.2547718069  -0.1432093379  -0.2274793872  1.057676182  -0.278283291  -0.5639038852  -0.8783025787  -0.5001824023  -0.3238638232  0.1102241234  -0.5781655566  -0.5376572127  0.2078047681  0.3400532661  -0.11308754  -0.2133781601  -0.1514796793  -0.03097190172  0.03753880375  -0.01229833089  0.1375731401  
-0.09159834165  0.03167869247  0.2905814397  0.784938475  0.950639414  0.9919250001  -0.8746561099  -0.2122333411  0.02176489787  -0.1059998853  -0.1942694523  0.1145235347  0.7548037657  0.08341367212  -0.3424223242  -0.3030801737  -0.02194491403  -0.1565357143  -0.1630077732  0.5625886722  -0.428216296  0.1583007388  0.02612543094  0.1598170391  -0.4738864893  0.3582960795  -0.06908730406  0.02607483203  -0.09226629912  0.08823278189  
0.07342072474  -0.1849958119  0.2963785576  0.774202918  1.018014021  1.178490697  -0.8764499124  -0.1943400959  -0.2347758388  0.0780941262  -0.33537051  -0.3358633009  0.6748326225  -0.08391021127  -0.8361101025  -0.3902460453  -0.02359003916  -0.04568387669  -0.4231909988  0.4330070455  -0.4651155926  0.1781957529  -0.3468514709  -0.09301052632  -0.2307352632  -0.9621809727  0.1139340832  0.4121561465  0.02717144085  0.003754943696  
0.04514107903  -0.2463077915  0.3297206092  0.5488794017  0.8812251899  0.6375974957  -0.5268315761  -0.2888627986  -0.3648100339  0.07810034173  -0.08800376849  -0.6513490954  0.6067148696  -0.201063373  -0.5654931329  -0.4960817073  -0.3586348291  0.06947946219  -0.1856843753  -0.4051005527  -0.1107700868  -0.2409349026  0.2604949639  -0.2333711118  -0.1236132888  -0.3661658498  -0.04181771874  0.3439328095  -0.0987253808  0.2435000836  
0.07236543603  -0.05402536308  0.3666897747  0.188908  0.3477563207  -0.3119835096  -0.1192055285  -0.6146358966  -0.2892906893  -0.3421914372  -0.01306215558  -0.5119526067  0.1289553157  0.05860113637  -0.0417812961  -0.7034573428  -0.94958231  -0.1206627582  0.08901762081  -0.2681399557  0.008598092127  -0.3143789009  -0.0371303164  0.2221711455  -0.1097141368  0.1008300083  -0.4104976954  0.02794622909  -0.1250292207  0.004923896397  
0.06760129733  0.07086139079  0.4235332805  -0.3230079173  -0.1799647715  -0.7909707872  0.1433202752  -0.7933478737  -0.4107891338  -0.6052117118  -0.1179390183  -0.5294630128  -0.4417472769  0.2738769831  0.4496491959  -0.01970285833  -0.6720072457  -0.1585753345  0.09828160455  0.3540294349  -0.06942383087  -0.4136225678  -0.365832752  0.4911839753  -0.2884461666  0.4764523746  -0.1973630297  -0.05962531034  0.1054951505  -0.1281689303  
-0.007575674575  -0.2595679006  0.1310486855  -1.007272937  -0.1416221172  -0.6516434309  -0.09890739686  -0.5062702518  -0.6325189457  -0.288082974  -0.2816015298  -0.823823942  -0.3049706577  0.1007152095  -0.04667149938  0.3209912096  -0.3368288687  -0.1337209817  -0.2269992803  -0.1509295896  -0.1491941111  -0.1218775987  -0.3462707754  -0.06265611517  0.0832407476  0.1411795074  0.6088503271  -0.06576688498  -0.1215359635  -0.1676874022  
-0.09187335758  -0.2173909571  -0.1039523845  -1.191619996  0.1885091858  -0.4786857336  0.06995917432  -0.1462855021  -0.4203862277  0.00351211968  -0.1064438344  -0.2604372208  0.1343780161  0.01067949136  0.08147401919  0.2812602577  -0.3218453074  -0.1687499297  -0.2876906857  -0.3268217692  -0.2209572301  0.1146282431  -0.1721741548  -0.580985565  0.2046240396  -0.5361723133  0.1451942243  0.5108366054  -0.0365404466  -0.07108750505  
-0.04417156408  -0.05625458926  0.04828582182  -0.9953203626  0.2521376211  -0.4125442653  0.3821651072  -0.2900431781  -0.4909908296  -0.24752301  -0.05596482833  -0.2355193385  0.1962722191  0.07815463008  0.1478444545  0.2219700961  -0.4398649298  -0.2023921681  -0.2292357343  -0.1917765359  0.1273315364  0.04005134832  0.3794871996  0.1106280451  0.2203363488  0.1286946326  -0.5489280425  0.3811599021  0.1958553538  0.06140859654  
-0.06399819931  -0.1486460722  0.3763952957  -0.7333109694  0.07571816005  -0.4374367741  0.4392923432  -0.4128909287  -0.06461704162  -0.05309442781  0.08152558303  -0.3482311971  0.2906540631  -0.4135762399  0.3520256568  -0.03516402852  -0.7403437197  -0.04176029592  0.1485069672  -0.7629139227  0.5059672207  -0.2072287353  -0.07101100588  0.2001544264  0.2461563277  0.1884481077  -0.4036127748  0.1558036524  0.08152025625  0.05539893585  
-0.09730552736  -0.06983794488  0.7677405123  -0.4260824067  -0.06315676112  -0.5879709517  0.3320341831  -0.5298324757  0.08895564536  -0.3258338873  0.1474670567  -0.2965971341  -0.1091530808  -0.2868791265  0.1217373894  0.09552376745  -0.2746755468  -0.2611929924  0.1440099756  -0.05354957495  0.2855263399  -0.6279138336  -0.02868851389  0.582042057  0.08208986973  0.6499408051  0.193620658  -0.1427089682  -0.04094343839  -0.2715179777  
0.01417381592  0.02816976494  0.8498702304  -0.3136351536  0.04967107494  -0.558720091  0.6041223262  -0.1865367273  -0.1282597167  0.04928780659  0.1314444978  -0.06489424025  -0.3404975572  -0.09627020836  -0.0521782565  0.223360073  0.10534626  -0.1843902286  0.1652846786  0.2642641824  0.1526854156  -0.4915119986  -0.2196536333  0.0676092118  0.4000823002  -0.1561947038  0.03626791022  -0.1147572321  -0.001565769248  -0.3595700339  
0.1427495292  0.05691311093  1.077845886  0.05564996199  -0.06097723862  -0.6732734863  0.808224801  0.06880979205  -0.42407972  0.3175275084  0.1635423079  -0.05257308962  -0.6227296602  0.1323385269  0.3319103989  0.1766194779  -0.03474257385  -0.0599224583  0.05929110993  -0.128530941  0.2980237517  -0.371658442  0.4853880267  0.005347092304  0.4898274026  0.2629929322  -0.2319119582  -0.2079690736  -0.09946404138  -0.1217714254  
0.09733615888  -0.05649342935  1.02254923  -0.2220733787  -0.4039687679  -0.9826754334  0.8499691349  -0.1185136357  -0.1304753054  0.01478612659  0.3620466857  0.1673698512  -0.4613178314  -0.1883631254  0.2913470551  -0.1465238579  -0.08823381714  -0.1786631155  0.2516817758  -0.4697673039  0.4548019892  -0.8876247549  0.06112719097  0.3709841599  0.3962219843  0.1707647181  -0.2165881442  -0.2583989768  -0.01700942842  -0.4996295975  
0.04540310235  0.07647799714  1.163558863  -0.002041179657  -0.418456011  -0.9233762045  0.5514534206  -0.1559428166  0.1501643739  -0.4588377923  0.2911184347  0.2456499159  -0.3017309117  -0.1465044817  0.3763258118  -0.042999543  0.3115442159  -0.4290191087  0.3010599561  0.2764276272  0.2599497639  -1.078828523  -0.03735786167  0.5406105444  -0.1377294612  0.8170724056  -0.1689671461  -0.3622934847  0.04935712269  -0.7226828665  
0.0286197966  -0.2174635769  0.9127652214  -0.133053331  -0.1413998865  -0.6151241548  0.5544718006  -0.1344804751  -0.2648850601  -0.3452135644  -0.04067763904  -0.06648668962  0.20875662  -0.3432780081  -0.4446036474  0.2638998716  0.1863876723  -0.5166850569  -0.2739367182  0.2879863155  0.3136496834  -0.7277208212  -0.4033261068  0.3752805101  -0.3228868904  0.5786328443  0.5015359949  -0.6853222768  -0.1407719148  -0.6669349475  
-0.1367276349  -0.3804457482  0.5330231751  -0.3920670351  0.123233751  -0.4792230941  0.5164944362  -0.06497957348  -0.2476492116  0.2751559152  0.05132836975  0.1355620443  0.7562469778  -0.4034153128  -0.606811212  0.2977518248  0.3437889393  -0.454855652  -0.4594111778  -0.2927314131  0.4625459506  -0.3293484974  -0.1525082703  -0.3738694892  -0.06335354963  -0.5802918921  0.5325923151  -0.3666967853  -0.09701619111  -0.5604604637  
-0.1107303974  0.1163738096  0.7402581705  0.3165066549  0.3611910057  -0.03940348896  0.2945526555  -0.02950272962  0.01582548181  0.5977744545  0.2599691505  0.4377706113  0.921286907  0.2857531299  0.2251445123  0.2691685921  0.2746521868  -0.183630212  -0.1477446305  -0.2038154119  0.658579103  0.1922990803  1.135709167  -0.1867226314  0.1118236364  0.5624162951  -0.4631463698  -0.09635566565  0.06159773655  -0.3456529782  
0.06017693761  0.1057428479  0.8742946618  0.8420135378  0.6744323967  0.2900050505  0.5536920471  0.3795974647  0.7523669404  0.2580847685  0.1842531732  0.4058680592  1.024085067  0.390809258  0.09565634968  0.3164797115  0.2511140198  -0.06723202689  -0.4936539019  0.1385619234  0.4272740564  0.4540229431  0.02884297071  0.4707988882  0.2125374663  0.2617354013  -0.4657996899  0.0235655309  -0.06488676804  -0.5945060577  
0.02170209317  -0.1126984641  0.3866605078  0.3127313508  0.6756656457  0.02172036891  0.5768427499  0.4223490716  1.222974665  0.4136091457  0.2531058011  0.6993716731  1.080418996  0.03756941997  0.01551841963  0.03225249178  0.1163315487  0.0169982348  -0.6047223668  -0.3561928322  0.2316922184  0.2138571785  -0.01967911752  0.1083707934  0.175146043  0.06121214577  0.05373268648  0.1611152044  -0.04007328642  -0.4962068919  
0.03345402733  0.1221873282  0.4908364004  -0.0717423225  0.444150815  -0.1690598385  0.748645299  0.1328728538  0.941613137  0.2497078871  0.2324764727  0.8596550294  0.8151233886  0.2746279353  0.4376561204  -0.1097716083  -0.05010647184  -0.1527587905  0.05020791727  0.08867607047  0.3933957012  0.05503737947  0.4561705778  0.08065799257  -0.03599253143  0.3218824989  0.1745280152  0.1146247085  0.03040459808  -0.5167359825  
0.03312065248  0.2083486843  0.6604747849  -0.01274352627  0.07375498697  -0.09413897933  1.12216471  0.2587793097  0.8649277091  -0.1093776073  0.1581711328  0.7484846109  0.8922596039  0.4457254107  0.2623223049  0.1926696337  0.3225576459  -0.122982617  0.27846826  0.7865325024  0.527010186  -0.40156689  -0.262948183  0.4642217006  -0.2474755143  0.4523273244  -0.1457585136  0.0689218373  0.1602517627  -0.6374538782  
0.1682500635  0.2621337116  1.0905731  0.4376474221  -0.1415526143  0.4902513489  1.722693623  0.8346518168  1.19147543  0.3804151578  0.1049693596  0.7255773885  0.7338698946  0.4236691527  -0.1198939374  0.5923684839  0.65340368  0.06921861033  0.3669508553  1.602409615  0.9270498759  -0.04979585704  0.1878916038  0.4311024134  0.1991511584  0.2718467626  0.09202394772  0.2051128498  -0.1572901607  -0.5838861935  
0.151644154  -0.07658852409  0.167472577  0.1229136658  -0.8749400722  0.263835363  1.200632884  0.7950094061  1.094776572  0.463355763  0.1096375211  0.6507940152  0.6043333492  0.03484239569  -0.2875395655  0.4372075427  0.4476103784  0.142996679  0.1652594644  1.159564561  0.6415365029  -0.2493860577  -0.2073589624  -0.2249071721  -0.05343580081  -0.8977700773  0.6583861377  0.1986680167  -0.1873677287  -0.6714078415  
-0.06843909052  -0.2840405151  -1.440100966  -0.8645255996  -1.265726754  -0.5839113543  0.6032544807  0.2612673141  0.2394964256  -0.004832351914  -0.2115533264  -0.2029487263  -0.2911252167  -0.01017497334  -0.5526796586  0.1488183471  0.14823795  -0.08018412126  0.08250689046  0.645698381  0.1963948709  -0.6328664691  0.2911673497  -0.519402855  -0.1334858483  -0.5136493345  0.6131945026  -0.1921405846  0.1697319764  -0.8978773524  
-0.01526089194  -0.3321079163  -2.035561193  -0.7446991615  -0.6276858144  -0.2002544252  -0.140012445  0.0657202228  -0.5897715973  0.02917441623  -0.1825302936  -0.6409960892  -0.7689047792  -0.205672444  -0.3773057381  -0.129454096  -0.11417812  0.3408006673  0.1867903427  -0.3070601664  -0.1255634447  -0.06762448428  -0.0674470159  -0.2678162444  0.0920365228  -0.3027242992  -0.5328894822  -0.1330524527  0.3072840718  -0.9687352576  
-0.06107296528  -0.5044733735  -2.322089481  -0.6047871951  -0.3806480669  -0.1347456832  -0.6602649183  -0.1893310544  -0.5935160602  -0.1173080711  -0.314034527  -0.6213178903  -0.9905955492  -0.4085790278  -0.2873753243  -0.2756817479  -0.2131506543  0.5042664087  -0.3030077399  -1.26795421  -0.269163261  0.286812938  -0.2229816168  -0.09406396036  0.02649520577  -0.09358283044  -0.05926767965  -0.3577960876  0.2410299064  -0.9066870051  
-0.2252136478  -0.2933234448  -2.201799133  -0.8044339137  -0.5308888738  -0.4427003668  -0.6723225757  -0.6331524727  -0.6253211005  -0.1338492141  -0.1407260105  -0.2213491756  -0.7002219841  -0.04448730017  0.008883458283  -0.4609731415  -0.4584834294  0.288735732  0.09322676737  -1.259325641  -0.2747649855  0.3756324295  0.2566955677  -0.1040992455  -0.03539644727  0.1104926952  0.5220561092  -0.4245051312  0.2278351094  -0.808105954  
-0.02759473033  0.3689301018  -1.413118662  -0.7605371113  -0.4632723051  -0.3537976064  0.2213178392  -0.08862857479  -0.2031614083  0.1268416383  0.00341511996  0.371159512  -0.729659107  0.5771571786  0.5813951665  0.260768225  0.3721020256  0.3916597009  0.3852518914  -0.287828361  0.2319258587  0.07823795512  0.0923012852  0.5182095588  0.142071204  0.7350121297  -0.3111782911  -0.3711993483  0.2619038413  -0.8207482048  
0.2991504572  0.5392908591  -0.6467976813  -0.05823790138  -0.1338948596  0.005738286944  0.4734126826  0.4480984167  0.09541262078  0.3696402654  -0.2459146843  0.2832627524  -0.691612434  0.6672466187  0.292889507  0.5550417781  0.2384141264  0.5716514629  0.1932260062  0.4604898091  0.4497875851  0.3725608574  0.3443701211  0.5396463339  0.4251821955  0.7777287778  -0.07461126511  -0.1269923643  -0.153645549  -0.6397847083  
