# Supplementary material for: Large-Scale Brain Network Coupling Predicts Total Sleep Deprivation Effects on Cognitive Capacity
Source: PLoS One. 2015 Jul 28;10(7):e0133959. doi: 10.1371/journal.pone.0133959 (PMC4517902; doi:10.1371/journal.pone.0133959)
Supplement: S1 File — (ZIP) [file pone.0133959.s003.zip › supporting_data/dual_regression_timecourse/timecourse_RW_subject10.txt]

-0.1691549395  -0.3271606474  -0.7480584405  -1.169829002  -0.8063391814  -0.6694963647  -0.4596637641  -0.3419193742  -0.2478466926  0.07440799335  0.8597783757  0.2895688305  -0.3208654789  -0.4728893955  -0.4420306617  0.01697946315  -0.7174097048  -0.1695379017  -0.4584571147  -1.292594978  -0.5411939818  0.08045523559  -1.059131935  -0.8136944074  0.2702310276  0.8138562944  0.6569934961  -1.36978847  0.4238061407  0.07960045269  
-0.1988665067  -0.2760321145  -0.8408530098  -1.36967324  -0.6818332738  -0.801405218  -0.2427116473  -0.2942891724  -0.2802976117  0.1013523172  0.9680066923  0.6732570333  -0.4947009842  -0.5684765771  0.04008847194  0.1163145311  -0.4883449634  -0.03916462998  -0.3795877655  -1.223460897  -0.1732351015  0.08448146908  -0.4502599805  -0.3698778644  0.2357017034  0.6276759787  0.2728792408  -0.8386293167  0.2682045505  0.3917901245  
-0.06753710535  -0.1680137915  -0.537713253  -1.04559488  -0.7273081917  -0.3788487771  -0.7264491119  -0.386623998  -0.1711698968  0.182862296  0.9657317799  0.5804657286  -0.39662828  -0.1944202152  0.01437660074  -0.3091898636  -0.7452519835  -0.03012351743  -0.4332027452  -1.094523762  0.181212292  0.1956178251  0.811405329  1.509980402  0.1654455816  0.9448180284  0.1941857592  -1.278109702  0.4757830599  0.5409484757  
-0.1276768998  -0.02470791877  -0.3419609423  -0.7205085895  -0.2261828245  -0.2598555377  -0.6201150295  -0.1647566855  -0.5138981761  0.03195243335  0.8506090514  0.2841246673  -0.124837534  0.1696680411  0.2574253197  -0.1223248391  -0.03783164467  -0.3036001366  -0.246482233  -1.29620144  0.009012313576  -0.09925461837  0.5418242623  1.285312064  -0.180336021  1.018264977  -0.1337724789  -0.9471057261  0.3470079683  0.5481530096  
-0.1331805651  -0.09262402131  0.3042431785  -0.0322295393  0.1879674696  0.1052179003  -0.8837008832  -0.3189499323  -0.6662063336  -0.1917585814  0.4395929435  -0.2441748127  0.1897495999  -0.1268677385  -0.2298348444  0.05624492101  0.3723814216  0.02509795037  -0.2373484079  0.05978582781  -0.2770400585  -0.04847825509  -0.08551625103  0.2652261555  0.02560707736  0.6690521027  0.6960817731  -0.8920960075  0.05963502072  -0.03652216497  
0.06639777106  -0.02260869222  0.6964307358  0.1241683827  0.4137437416  0.3090099744  -0.6408875374  -0.1031047692  0.06686173505  0.2066036665  0.4449512941  -0.1380941079  0.209837312  -0.254324605  -0.5003750733  -0.08871785934  0.2880100742  0.05458209097  0.2744113966  0.2454707456  -0.2010491391  0.1810393666  -0.5410866826  -0.657075499  0.1863436809  -0.5798876332  0.3982864784  -0.3831044524  -0.1156167338  0.07504208259  
-0.005225892032  -0.08818295591  0.3603825087  0.298412412  0.1320229383  0.3440156142  -0.7341596921  0.152212121  0.412702021  0.1807011973  0.2709767307  -0.2077846503  0.3106723152  -0.1415898351  -0.3231207425  -0.3903968315  0.1268797871  -0.1269894888  -0.2424119176  -0.3940491248  0.2238258129  0.5698584575  0.1273587175  0.05946909632  0.2714706018  -0.2943500549  -0.2132924269  -0.1245196876  0.1506651655  0.2269043377  
-0.1055668252  0.02896762857  0.2147747056  0.3287114097  -0.08085957074  0.2380314284  -0.7506179313  0.302094913  0.2294959269  0.1624914433  0.313641079  -0.1625060828  0.3213321858  0.1630303438  0.2965584941  -0.2501166729  0.06364210348  -0.01564365742  -0.1423369464  -0.4042783195  0.1795698639  0.4369700205  0.1275427061  0.379526419  -0.1603004064  0.06191633995  -0.02338152998  0.1579535042  -0.2239323052  0.2344155843  
-0.1111140379  0.04770612706  0.1568310283  0.3620540533  0.2276521221  0.01168057548  -0.900431299  0.05263438578  0.08134163495  -0.4482301305  0.1135265221  -0.4875187523  0.3968762078  0.3409203626  0.2288747866  -0.02306885407  0.302989543  0.1060924107  -0.2669531894  -0.2181504011  -0.3627789566  -0.3429616833  -0.2319782725  -0.2088388153  -0.3330699452  0.03446654773  -0.2429637943  -0.08989445002  -0.170546585  -0.377194035  
0.06673271283  0.003961919747  0.373602652  0.1881024048  0.2902599661  0.05858945878  -0.7969625974  0.02410547029  0.02440327462  -0.3194283239  -0.03858629868  -0.5427020796  0.03916344566  0.02294982534  -0.4891071499  0.1439809358  0.1761018396  0.0493138969  -0.2037833818  0.2840129003  -0.3909219161  -0.1552520504  -0.6059166545  -0.07944402709  -0.005703799082  -0.4704027489  0.2800853788  -1.140804765  -0.3105939462  -0.6444118709  
-0.03469754733  0.1931830693  0.609080767  0.17515138  0.493882165  0.343320713  -0.5021278844  -0.1374516417  -0.02405554006  -0.2229131518  0.09842749637  -0.2157790758  0.1079748333  -0.237025996  -0.1324529332  0.0628673181  0.1569548094  0.1900953271  -0.3167435957  -0.3683180264  -0.1537169556  -0.01556054266  -0.4264013473  -0.9582855985  0.2089574477  -0.4660568593  -0.1992683982  -0.01004990353  0.434476248  0.07106992044  
0.03894834827  0.1481704514  0.8120694643  0.6980081748  0.4882086384  0.5484549357  -0.4726882597  0.1830980367  0.379820463  0.344380366  0.2842478293  -0.003283511632  0.6638916133  0.1585519106  0.3402727129  -0.05626600781  -0.03802745812  0.7239766249  0.05952748794  -0.1369693915  0.289969628  0.2803914562  0.4005819272  1.027866495  0.3714929729  0.6153927889  -0.2318367349  0.1461137928  0.2229388163  0.3189173201  
0.04069771067  0.1838486091  0.5825527871  0.4559302876  0.1836701759  0.3170241962  -0.01943750074  0.4720633332  -0.0033086902  0.02937819218  0.06149763088  -0.2267773561  0.1185541228  0.2611029903  0.8171334175  0.2567799193  -0.04118017126  -0.07702445002  0.2975566959  0.1168981892  -0.05593008239  -0.3214136726  0.368832514  0.9241898499  0.07769001227  0.2353028683  -0.2066216253  0.1892331956  -0.155882638  0.09485530301  
0.06519099101  0.03250891389  0.4271291825  -0.1161958785  -0.2631202562  0.2855671862  0.3715155787  0.413433494  -0.02676740736  -0.3482027624  -0.1784055022  -0.07314914373  -0.02866926995  -0.1308604283  0.2533074939  0.3025905874  0.04373007493  -0.1073603442  0.2118738289  0.9640974378  -0.2255452132  -0.5900899468  0.05526170685  0.5224000885  -0.1653464889  0.3308491939  0.5869335719  -0.2284545631  -0.1938527044  -0.1556698514  
0.1373828525  -0.1065178989  0.5022107572  -0.1615552498  -0.06734234349  0.4436903741  0.4974776949  0.3511665694  0.02179139167  -0.1496514064  -0.4294847351  0.1980433049  0.1281615464  -0.4437233522  -0.1857617889  -0.04462113701  -0.1818848431  -0.1648615471  0.1197946431  0.3161961736  -0.07264411056  -0.587842138  -0.9716182148  -1.279441943  -0.0301234806  -0.9696653904  0.6334742335  0.2045716529  -0.3040907779  0.1866363953  
0.1445402716  0.04948808584  0.4521542023  0.07997433191  0.1875479446  0.4790709814  0.2375241396  0.2184975815  -0.1196946565  0.06282518466  -0.1743389994  -0.1489225376  0.1520003262  -0.06922606076  -0.0357343747  -0.3060372765  -0.01866825698  -0.1195559085  -0.06499131076  0.1216122509  0.07353532877  -0.371147798  0.3173473197  -0.3789064491  0.2894190935  -0.5941759175  0.1196176103  0.4941284964  0.0865015325  0.1056753476  
0.2010990717  0.1880978775  0.3918683338  0.2382000486  0.3365640196  0.6282936172  0.06857542405  0.2089759822  -0.2482819788  0.09327666136  -0.116915153  -0.1204771826  0.1583851789  -0.07400970794  0.1116510739  -0.1973262031  0.06956290175  0.07311309741  0.1620890124  0.1439429678  -0.153247031  -0.3663163012  0.4818848945  0.2690827769  -0.1122992578  -0.462866814  0.1834352462  0.9007234826  -0.1343037814  -0.2669263775  
0.1768628626  -0.07004902237  -0.1253411037  0.273886551  0.04669073405  0.6116487097  -0.5435323243  -0.006603539398  -0.6417961283  -0.27496534  -0.4542361017  0.06793337632  -0.006207710378  0.03707745656  0.4507848854  -0.3930060918  -0.1228020683  -0.2069057904  -0.1168575916  0.04585976429  -0.5019341019  -0.8827583927  0.08951789521  -0.1829677767  -0.4567279677  -0.1831404533  0.1168164101  0.404906247  0.6290692886  -0.5100809763  
0.1139239832  -0.08579467563  -0.1241750893  -0.1562000809  -0.03778364828  0.5186419991  -0.6089440266  -0.0498774072  -0.7385013084  -0.4771363972  -0.6440691793  0.08317278426  -0.2770865597  0.3724270593  0.1030281039  0.04771019277  0.2898428787  -0.1075926014  -0.2678118732  -0.5744898107  -0.3408421661  -0.8127576251  -0.4288994151  -0.3201361179  -0.3540019981  -0.1314880228  0.07687015024  -0.2128899224  0.1658357761  -0.4105692047  
-0.02454825173  0.04060954736  0.1794086378  -0.1159753663  0.2478158032  0.5924580828  -0.4651044189  -0.05701062515  -0.4944762309  -0.2461157776  -0.6994666399  0.02560022112  0.1549089406  0.04138838303  -0.07935328677  -0.02833593869  0.1146939732  0.1551758459  -0.2011198985  -0.4895882925  -0.07169801838  -0.3174677116  -1.205934426  -1.59421551  0.000448616816  -1.156404534  0.1996667748  0.2171447656  0.1506804532  -0.2834586174  
0.03178659507  0.1381163397  0.04019950375  -0.04365456323  0.3701380217  0.582303945  -0.1529860362  0.0380321507  -0.1450189119  0.1084661029  -0.7134757956  -0.0369547722  0.5572245236  0.1375688581  0.2720869386  -0.1364953678  -0.1192503535  0.52527341  -0.2649537431  -0.6601263185  0.09315465622  0.1516823389  0.05602331657  -0.3346072296  0.07949206382  -0.1757577554  -0.2078835196  0.5833511222  -0.6308500866  0.1840605091  
0.0629684204  0.2570223629  -0.1517561833  -0.3926627806  0.2487211263  0.664303118  -0.01518483084  0.1897923253  -0.2827185629  -0.1093743198  -0.6137989963  -0.05433772213  0.4203828149  0.2041062519  0.7246022545  -0.06033450633  -0.2076660006  0.04967362415  -0.3179821984  -0.3091015744  -0.02153598546  0.2516994206  -0.06639692844  -0.1165925055  -0.01301223441  -0.3664644886  -0.3526782978  0.6782317459  -0.6923297208  0.5060006528  
0.06296486673  0.283904207  -0.04730254715  -0.04352951837  0.3012961106  0.427788983  -0.2548763349  0.05584519674  0.05835127139  -0.1639100634  -0.6307393735  -0.09380519308  0.5425321806  0.4062831046  0.72269564  0.1489749429  0.0900451701  0.1232701006  -0.2041810915  0.3983784996  -0.009932305739  -0.2372711441  -0.1438569358  -0.367211419  -0.09421109659  0.07360912676  -0.1625409995  0.4306334332  -0.5886011442  0.1933984625  
0.1138810615  0.2103278123  0.4306543377  0.1524983078  0.1821376158  0.02516579113  0.4680446335  0.2954465068  0.3434913084  -0.3018481556  -0.5533559606  -0.3196204256  -0.1751688107  0.3761983047  0.0597565552  0.371578354  0.3713097539  0.1700794514  -0.1609747463  0.6060154039  0.06556625075  -0.1904015792  -0.7316516989  -0.6777448533  0.3445900261  -0.5501090217  0.4248286459  0.1924198427  -0.6970340494  -0.2049362253  
0.01947883724  0.1872895278  0.2673936454  -0.0533135658  -0.06205752911  -0.2251753801  0.7454638534  0.1287112837  0.7623985501  -0.1358038079  -0.08636778977  -0.02760319158  -0.1738129213  0.1583667796  0.3709330795  0.2060280169  0.1078867003  0.2885959403  0.2213796722  0.05917431558  0.6288525969  -0.08128147728  -0.4625721876  -1.432925619  0.4987939863  -0.6653825109  -0.2707446349  0.5095713512  -0.3566149303  0.1776367397  
0.002960388998  0.2667098373  0.3248538254  -0.01997345217  0.1119139821  -0.1176433377  0.8275085377  0.1747599373  0.9706775793  0.1058982625  0.1357099405  0.201109484  0.2864113806  0.5728243223  1.100178778  0.2462227734  0.2706049323  0.5752481222  0.3164405039  -0.09564895635  0.8584048689  0.1967725994  0.5409874135  0.3531657542  0.2766170805  0.3125546053  -0.3824159609  0.6331238705  -0.3095431926  0.5054519683  
-0.1721716719  0.2200691405  -0.01751115594  0.2584776841  -0.07305309531  -0.3141582769  0.2136054553  0.256568912  0.7309815585  -0.1609481659  0.05516714578  -0.0840442172  0.3819976541  0.517943029  1.006492775  0.3363844942  0.1764111221  0.4401568437  -0.4252093237  0.4431133431  0.005157451712  0.1667899315  0.6149896801  0.7673752892  -0.01911055805  0.3506998089  -0.521910141  0.3803831485  -0.07980750839  -0.268066379  
-0.1249451801  0.07975913944  -0.05144514875  0.01749898728  0.2303430763  -0.215365324  0.4701002534  0.2244236374  0.7156005543  -0.003480372256  -0.116384846  0.04065765116  0.1942266943  0.2155178291  0.2890054449  0.3936587699  0.1340735014  0.4383428523  -0.5397463159  0.7866034857  -0.1779994646  0.2457632338  -0.1250833481  -0.03826812063  0.1121232315  0.1568788089  0.3420989062  0.4908322244  -0.6413184067  -0.1446915733  
0.0001416353795  0.0461978523  0.1789091726  -0.01871591253  0.3802743787  -0.1841259422  1.042920954  -0.04387867721  0.8089169446  0.01923767004  -0.09143221657  0.02045979848  0.3420983183  0.1803221701  0.02418149936  0.1966059648  -0.1686428342  0.5963938817  -0.3217161757  0.4079949069  -0.0630072939  0.1954177644  -0.1595923112  -0.4793448109  0.4643953652  -0.1526380301  -0.08162572929  0.6354558143  -0.07286932889  0.1321168375  
-0.04053889035  0.09727410527  0.179996275  0.05849186165  -0.06581773308  0.04529262378  1.182902145  0.09087212484  1.012305351  0.09398766632  0.01515034118  0.3857682451  0.2889293196  0.5312405311  0.6170283272  0.1851021538  -0.244893448  0.7069555172  -0.3397785317  -0.04811164528  0.2889492737  0.2197222267  0.5237976488  0.309507469  0.290569931  0.3023247158  -0.01295806443  0.6490425262  -0.6241329438  0.6895007594  
-0.09788244341  -0.07910337378  -0.3387963789  0.2074594773  -0.3270081944  -0.1347225995  0.7828849526  0.08877570256  1.332544895  -0.2712192063  0.05890017992  0.5608533141  0.6602379273  0.4182673977  0.7405532465  0.1819233224  0.2386380803  0.3487040274  -0.8402492938  0.1941296481  0.1218906711  -0.151198128  0.5200281897  0.4514980944  -0.1889913721  0.7687732367  -0.2489556761  0.5950169943  -0.1044207895  0.1711399255  
0.00262902561  -0.02126882425  0.05227294565  0.1042322397  -0.1381106242  0.1569216714  0.7707637379  0.1500821071  0.7429840516  -0.09268991012  -0.2279912154  0.2803044464  0.574265294  0.3883766669  0.4477394508  0.400569383  0.6685732114  0.2429206367  -0.5304059929  0.4868861136  0.2620755099  0.4033711346  -0.35795809  -0.1208234733  0.1664840989  0.1947625913  0.2713818989  0.27315983  -0.8113491364  -0.1015396777  
0.1126165375  0.1840502437  0.444150494  0.5158359388  0.08347895971  0.2399377784  1.014607394  0.06786708718  0.561447852  -0.06610043916  0.05743210477  0.1785443395  -0.1491347537  0.05613407736  0.4810755671  0.2293491769  0.4709293812  0.0481780817  -0.008733815485  0.898294192  0.04951607869  0.5883657419  0.3224889936  -0.7526167157  0.2866194278  -0.04830559226  -0.01888697938  0.9566261634  -0.6150727136  0.02817553484  
0.01195342578  0.1522399702  0.4440716222  0.5682775244  0.07222145378  -0.03039052031  0.5268989185  0.08523494176  0.3936963048  -0.08683035715  -0.0289741417  0.1181212017  -0.1054911727  -0.306560613  0.3627639278  -0.09221829782  -0.07931894348  0.06884516105  0.2279148424  1.405362585  -0.05811498573  0.6258516306  1.011526996  0.6167791338  -0.1438935939  0.2107538839  -0.4243932686  0.5492554054  -0.371810874  0.05589722154  
-0.07765924883  0.05080624593  0.06748163385  0.4893586675  0.05618568146  -0.3258634911  0.06784868562  0.1278420837  0.2228974602  -0.4294818135  -0.2433204732  0.1423130497  -0.3009925224  0.06235688794  0.6319991993  0.2516006748  0.5529388538  -0.1891529669  0.03224753082  0.8515222174  -0.216806007  0.2616891581  0.553984422  0.3311528427  -0.476911576  0.2861381334  0.1316870622  0.5726771219  -0.2750258504  -0.1477341845  
-0.07063697275  -0.1147134214  0.394639869  0.6046757985  -0.05032150626  -0.3301804154  0.4751400478  0.005044626025  0.1996731217  -0.4995358736  -0.194106741  -0.02129879459  -0.3498757593  -0.181322742  -0.4428709846  0.3212168534  0.4210221609  -0.1904399733  0.2525441924  0.914249443  -0.2049898422  0.5163165964  -0.7016567321  -0.5975173889  -0.07290658166  -0.1241271919  0.6469405709  0.1268533134  0.1557030098  -0.5477344329  
0.0249826874  0.1308709362  0.3598008386  0.503081321  0.1740636614  0.1369789061  0.9570280273  -0.02649474306  0.1197827813  -0.1011192851  0.1023927439  0.1006083205  -0.5619852123  0.1108118469  -0.1403682235  0.378267261  0.6090199842  -0.2714321205  0.5086048439  0.1349127684  0.1523338181  0.3496929051  0.2611824739  -0.2083674034  0.2307539316  -0.2906874342  -0.2132047944  0.6185593099  -0.3941174497  -0.361615921  
-0.04428962091  0.1726566714  0.1752400144  0.6773663894  0.1886999948  -0.06189780942  0.6839730859  0.1296518547  0.09756680931  0.1765184405  0.1488227111  0.2326571313  -0.4023470509  0.4780330918  0.2177149708  0.08291536124  0.2678834648  -0.2002106499  0.6563784817  0.611701028  0.1462777167  0.06782986052  1.083815379  0.7180744708  0.2314802544  0.1704527049  -0.7708700585  0.4340691807  -0.06092163324  -0.2364928774  
0.01646277321  0.1789283452  -0.1229367667  0.7627662452  -0.1806918199  -0.2454247884  0.9981929965  0.3129367082  0.4386682849  0.1936347298  0.3445257484  0.3430889162  -0.2599589044  0.6183426459  0.3137742222  0.174077959  0.3401119225  -0.07034053472  0.6135742773  1.097816683  0.1677732393  -0.07296203823  0.6430451536  0.4923235572  -0.3978891935  0.698194661  0.07307199596  0.4780625763  -0.2133788316  -0.2265510518  
-0.021838414  -0.05185861262  -0.2689976804  0.5528904681  -0.2796819559  -0.1841846567  0.6443572593  0.09499134555  0.1301934941  -0.182038224  -0.2782241486  -0.4128527979  -0.9029499594  0.3175978066  -0.928125055  -0.09640233656  0.1833392588  -0.5014458906  -0.002289197889  0.7038450445  -0.3716393428  -0.2428703967  -0.4938946402  -0.2840846835  -0.1682652879  -0.1616744553  0.3981013887  -0.07417010045  -0.2236641023  -0.638171122  
0.1607927316  -0.1452399118  -0.2065337322  0.6273759754  0.118205321  0.09359984827  -0.4818805562  -0.2987042796  -0.7819893089  0.1857085137  -0.4446377114  -0.5005107302  -1.027719614  -0.2566161794  -1.077289528  -0.09530907229  -0.371146893  -0.3693434302  0.4496131605  0.6971458942  -0.6133251969  -0.1259468695  -0.1261432516  -0.3789079355  -0.1455394457  -0.5939351503  -0.08687851811  -0.2833692681  -0.09975407439  -0.3087590728  
0.05941795985  -0.272827759  -0.2889780162  0.5991994715  0.2605881945  0.09417209567  -0.4629864007  -0.3874119674  -0.6534865899  0.1454409586  -0.5227397811  -0.140570176  -1.13202248  -0.6840912293  -0.8294166646  -0.1718912404  -0.4861755243  -0.2572097742  0.7314978996  -0.1496066132  -0.2609069848  0.0737888817  0.1895075632  0.1276666671  -0.2336949676  -0.4906997923  -0.4443310571  0.1552580699  0.5815918774  0.03563961452  
-0.06610974173  -0.4452201205  -0.9766027725  0.5334108623  0.01886477198  -0.6005027825  -0.08979833276  -0.5373023984  -0.3745508685  0.2944815911  -0.29550592  0.1429158451  -0.7325896421  -0.7397622838  -0.3824789909  -0.1927559743  -0.5916669767  -0.1647180901  0.4874297032  -0.375338857  0.3235186716  0.1868730616  0.6625124759  0.6388612058  -0.5054559452  0.2893301967  -0.3602167551  -0.1756669792  0.9769095489  -0.4577237096  
-0.08647008628  -0.481958405  -1.224543872  -0.4222384582  0.01338908759  -1.089152374  0.2981618753  -0.3375689553  -0.7645082582  -0.06889836496  -0.4031611221  -0.01513974556  -0.4147431716  -0.3175653244  -0.7202030549  0.01261477355  -0.1265857314  -0.5203359885  -0.09591239907  -0.6192369303  -0.004210788261  -0.07401207796  -0.4624520363  0.1605852801  -0.5303335064  0.3456500277  -0.5202569452  -0.1247460807  1.153186491  -0.503503974  
-0.0737280578  -0.4025299807  -1.016510722  -0.3448181223  0.3079684079  -0.6917997422  0.1400721204  -0.304647196  -0.918915609  0.1701247801  -0.04330606177  -0.06705563676  -0.4306417531  -0.3782309244  -0.9202143089  -0.2199070599  -0.3090396381  -0.5938566281  0.1136623805  -0.3853461865  0.1038471906  0.3117960791  -0.6406600723  -0.9847653582  -0.2184065018  -0.7248434577  -0.06853545542  -0.01454062691  0.8502204972  -0.4041537161  
0.07420876553  -0.4648457862  -0.6850905381  -0.05234955829  0.3876227558  -0.4552346272  -0.01364334537  -0.3110733024  -0.3736182781  0.1996147559  -0.1210826382  0.0481915042  -0.7055911819  -0.552020687  -0.8893202928  -0.2875490433  0.1020857845  -0.3049776162  0.3197985306  -0.556010287  0.4766589195  0.5004996416  0.3551850456  0.3057793188  -0.4444230984  -0.3073784185  -0.4483379359  0.393179927  0.5030636118  -0.08050298936  
0.0185110242  -0.4610904028  -0.903929195  -0.1726017939  0.155881324  -0.8813073253  -0.3592484417  -0.544931819  -0.809078713  -0.1053662861  -0.1760307146  0.05689637571  -0.7767309406  -0.5923358402  -0.5621146416  -0.4806070296  -0.1725067981  -0.4848540804  0.103618868  -0.6727058865  0.5541572123  0.3231439324  0.2295268299  0.5676089804  -0.5704602205  -0.1318602666  -0.7542131175  -0.0001802434336  1.060838157  0.04834610622  
-0.02750424647  -0.3133497796  -0.8478726011  0.2717599073  0.3900714397  -0.6160446938  -0.3263722722  -0.3703893677  -0.6305168974  0.1587635051  -0.003928856357  0.2735721541  -0.115494599  -0.395453292  -0.1019981126  0.066204163  0.2696905157  -0.01067651305  0.1112531271  -0.3093249303  0.6858336716  0.1154590187  0.1169391815  0.5656038621  -0.6140641308  0.6293595521  0.01859521467  0.04056126496  0.4668354315  -0.00302755643  
-0.02493197099  -0.4667642418  -0.4037394009  0.3058776969  0.3097283834  -0.5389278559  -0.03824313692  -0.110447706  -0.1335951417  -0.2575862819  -0.06120091007  -0.3613060264  -0.3133788284  -0.8573178434  -1.269294589  0.08728638445  0.5107146409  -0.07029370078  -0.3065005171  0.09922299483  0.1719692608  0.4008892588  -0.5809357567  0.1439650364  -0.2570819539  -0.2762880165  0.2779624799  -0.1779378439  0.2548994161  -0.5818263372  
0.02113667117  -0.4564444185  -0.3636935574  0.1908486722  -0.01854555737  -0.4841997586  -0.2648121826  -0.2699599463  -0.1589717522  0.03357033318  -0.05306424183  -0.1130388194  -0.434401101  -0.9828706916  -1.39119568  -0.04076417652  0.1522284705  -0.2838285813  -0.07540017449  -0.6121959851  0.09464559637  0.3440270886  -1.109225997  -0.8873479007  0.05886866918  -0.8520774579  -0.1308832277  -0.1036237897  0.3709800864  -0.2550646349  
-0.06993180261  -0.384743136  -0.6691219176  -0.2342423916  -0.1690730197  -0.4422133113  -0.2659204553  -0.2969026981  -0.245136871  0.1783750585  0.0777144457  0.3271907849  -0.5470330443  -0.6610592106  -0.6406071694  -0.1169574932  0.08643169539  -0.2721703068  -0.297915942  -1.490627633  0.5322177266  0.3245688332  -0.231835357  0.0004310614553  0.04083297204  -0.213283827  -0.7290282762  0.1238026788  0.7219572621  -0.06235475477  
-0.05174191866  -0.1768388369  -0.6666734709  -0.496464826  0.0265417116  -0.8741776624  -0.03791245696  -0.07152202394  -0.5944289649  0.4613160753  0.2810083301  0.3183836209  -0.282779551  -0.05626085606  0.09156549402  -0.3262908444  -0.4718176307  -0.1262275503  -0.06843807613  -0.6061332923  0.3386213991  0.4171057405  0.4492752668  0.986062795  -0.3125752529  0.4842834407  -0.1558013182  -0.4077287691  0.7180200424  0.1076563319  
-0.1276023969  -0.1417488856  -0.8471825985  -0.3861389321  -0.03109215603  -0.7890059414  0.3939889255  -0.08246802673  -0.3275238832  0.1676648176  0.06127358147  -0.2305981492  -0.1357034879  0.2225072885  -0.03149202228  -0.2159832083  -0.3612509538  -0.1932340135  -0.1220104033  -0.4309521667  -0.1439140786  -0.4370232811  0.0981391926  0.9911173976  -0.4312516582  1.032280753  -0.155533613  -0.06164433843  0.480139716  0.08814604945  
0.05850194595  -0.311621374  -0.793069097  -0.7421504506  -0.1517932109  -0.7059434193  0.3224026009  -0.3158218573  -0.6249113328  0.1488735285  -0.1804356789  -0.3630036343  -0.122543245  -0.01892574947  -0.5272602599  -0.07814266738  -0.294116039  -0.1285428673  -0.2701104465  -0.1771530949  0.008922094572  -0.463590092  -0.2691790953  0.3570914688  -0.09923672361  0.4102652436  0.6686175945  -0.6141184975  0.2488233656  -0.1699531363  
0.1218994406  -0.2209031158  -0.8530628541  -1.177957738  -0.3597848916  -0.7362669748  0.07734879617  -0.2400923705  -0.5810945281  0.1169378665  0.09080222352  -0.02467062032  0.007023665714  0.04908939981  -0.5182842986  -0.3142054482  -0.5939800338  -0.2576994443  -0.1455195187  -0.7105810541  -0.007205184873  -0.4772975492  -1.045288467  -1.08528981  0.1730256125  -0.6086907755  0.4049051662  -0.4762344072  0.4703301637  -0.01019346452  
-0.02199463444  -0.009639662618  -0.719715661  -1.09025984  -0.6920141754  0.008760896077  0.1444941962  -0.2770158549  -0.628835222  0.2243148842  0.3862391938  -0.09826586278  0.07561390884  0.1487857863  -0.4835781383  -0.2923635551  -0.7625784027  -0.1342020079  0.08540174929  -1.254764055  0.06021143593  -0.3474163666  0.09192935854  0.05637393855  0.2722247637  0.05788294501  -0.2917643029  -0.3655699087  0.3109911227  0.2555767162  
-0.05983280269  0.1270424542  -0.2389262412  -0.8010869546  -0.6463752618  0.4003579579  0.2325571509  -0.3516505272  -0.3014900722  0.4490032007  0.3864568674  0.2227442009  -0.0360470672  -0.1314553132  0.02348983848  -0.1895512843  -0.7691298274  -0.0919396563  0.6415117263  -0.5591511134  0.2131193124  -0.5246956234  0.5931947377  1.312123999  0.3584826849  0.5012215774  -0.368440009  -0.1679701468  0.5296468045  0.8051265707  
-0.1611854669  0.01159633725  -0.2004597152  -0.2268817702  -0.5026431864  0.1987142962  -0.4055387507  -0.6918857929  0.1648554562  0.5099514022  0.4627634155  0.3518597144  0.4825979113  -0.2290685375  0.2582692626  -0.2131128216  -0.5642630181  0.08323975446  0.9940763776  0.2485157294  0.325881062  -0.5691131125  0.5287143812  1.425699676  0.2544628547  0.888715762  0.1276316623  -0.7671011813  0.7847645449  0.5176881867  
-0.1048511286  0.02869411965  0.2254068147  -0.2811396395  -0.1608135468  0.3344868051  -0.1037230876  -0.1994861303  0.1834114669  0.308035469  0.3942404055  0.2231223218  0.5120021003  -0.07554415915  -0.3194222272  0.3183346832  0.1771985239  -0.08117078922  0.698252803  0.2927405906  0.7549106563  -0.3301801019  -0.3151035224  1.057579374  0.613426369  0.4652789748  -0.4113856801  -0.5664253734  0.385144035  0.535470608  
0.104901865  0.159138597  0.7386917764  0.5755221653  0.07276518307  0.4614122143  0.3223439954  -0.144706862  0.7849211973  0.904191366  0.5719455627  0.32981561  0.7733860539  -0.07671325445  0.1185252159  0.211974104  0.1989290081  0.01005296045  0.7885340406  0.6705966964  0.964138184  0.3358119548  0.120074586  0.1217000814  0.5842244266  0.08898561488  -0.2134840483  0.06769293751  -0.3396884642  0.4798811077  
0.0752843883  0.2324397255  0.7479996804  1.047190275  0.09409568377  0.5767796682  0.6867746088  0.2259412344  0.9803213913  0.5770394641  0.5123517032  0.2320900865  0.7292322497  0.02357483847  0.08801768874  0.00327701095  0.2848085887  -0.02196938262  0.8661852537  0.9139367819  0.995441394  0.3991331409  0.7518155006  0.9466192591  0.2320870967  0.4027418941  -0.4726486249  0.6700184236  -0.1492850912  0.9251424836  
0.02587296216  0.2738777356  0.5644644789  1.607286849  0.1180740406  0.5594044033  0.4870149453  0.3241913996  0.8536855276  0.2295761674  0.6576852012  -0.2624598308  0.5421632043  -0.05747495843  0.02584043396  -0.1347594966  -0.3754763143  0.1528084278  1.061127278  1.84647973  0.8364364083  0.2350475437  0.955977856  1.358115649  -0.1174506024  0.4970489872  0.1481656297  0.3761703259  -0.07648161268  0.7575804222  
0.03639681189  0.1205793706  0.07078218081  1.328896549  -0.05750184906  -0.02933426045  0.09325502488  0.1830705996  0.8212676678  -0.4095400413  0.1139148521  -0.396884556  0.1533783883  -0.1159604511  -0.08232426233  0.1821120459  -0.4096918966  -0.2500332913  0.7605463633  1.28630509  0.5175017021  -0.4196757659  0.02473857522  0.3663309103  -0.4836497208  0.2546810916  0.1858419637  -0.05528936211  -0.1105261727  0.179271386  
0.005129686325  -0.0002671279792  0.2508175257  0.9337799654  -0.09884992206  -0.1668522958  0.02736093573  0.1189047284  0.3339901331  -0.444817156  0.06962675658  -0.1988110283  0.1977731067  -0.1627642025  -0.7171246641  0.2360928904  -0.03720347967  -0.3373981243  0.2042776903  0.6403757955  0.5295643157  0.07314989811  -0.542014482  -0.3351770471  0.05299251654  -0.3546925153  0.1326085391  -0.5997084797  0.07135117051  0.01723842917  
-0.008910906326  0.1304049754  0.2530190518  0.6966994066  -0.3678323179  0.1619301428  0.2552051114  -0.0541760883  0.5032077121  0.02533568526  0.2395032405  -0.0974144906  0.230363596  -0.2195593947  -0.6336491282  0.2159634811  0.02078581512  -0.1236979396  0.95794169  0.2283144491  0.6228975877  0.0352007579  0.1111116396  -0.353110539  -0.02369226355  -0.07352160653  0.1078345349  -0.14786136  0.00246350881  0.3073238292  
-0.1076286295  -0.02295162221  0.2105084198  0.588296862  -0.4334561749  -0.07360151461  0.6366890112  0.0603405654  0.3010311774  -0.03576008479  0.2070725709  -0.550953187  -0.0510455123  -0.09826035857  -0.4720377725  -0.1028499962  -0.5110346197  0.01160915977  0.821117473  0.3613437338  0.08555351249  0.1641336381  0.7495084432  0.9292587497  -0.1494033531  0.3561578681  -0.05638298638  -0.4066670137  0.4388353726  -0.1260604669  
-0.006101930947  0.07050205588  0.01160172237  -0.2845516951  -0.4522746617  -0.08834435175  0.2392891854  -0.1124941271  0.08353210242  0.2882811912  0.01895250399  -0.2723284863  0.03452278348  -0.04849327574  -0.01592330673  -0.3445404557  -0.7787875092  -0.1019766423  0.7202974719  0.2011761424  -0.2263283584  -0.1894213432  0.6148457713  0.6334323289  -0.4303144728  0.3970963359  0.2742192838  -0.3638031979  0.3288715958  0.1167740347  
-0.02052279721  0.148113428  -0.5610091065  -0.7407805769  -0.2425598096  -0.05115982597  -0.1843101222  -0.02275280811  -0.303775051  -0.0704527466  -0.181295405  -0.2685661064  0.102350723  0.4795703846  -0.1560847555  -0.2488689878  -0.2610025541  -0.3105255624  -0.1298710521  0.2891882749  -0.4047679071  -0.2791775712  0.2514048592  0.8170147837  -0.2500023304  0.4243114712  0.2940313694  -0.6783922979  0.2138893577  0.0325078623  
0.1500017919  0.01492487474  0.02704113898  -0.5541006757  0.1281837564  0.2291555606  0.3059936528  0.03690161326  -0.2302605649  0.2593955191  0.06475229289  -0.06476284791  0.2740236328  0.3064328057  -0.4134740486  -0.06217533392  -0.313292567  -0.01157959765  -0.003702667165  -0.1068138389  -0.4182841644  0.06958029712  -0.8708820248  -1.01941868  0.2908736245  -0.6143115694  0.3771037753  -0.195662868  -0.3921656969  -0.05060835761  
0.09108000537  0.2569104324  0.0605853252  -0.3282271285  0.1037825826  0.1012408732  0.5912081687  0.118570991  -0.183642853  0.0874388624  0.1157729806  -0.3231577201  -0.170851764  0.3184629582  -0.134141864  -0.03793582542  -0.3026734502  0.3428977297  0.1729594087  0.02007625584  -0.2042576556  -0.2527092025  0.1981643961  -0.09009872803  0.4241543566  -0.1028341252  0.1442472889  0.2350550064  -0.2194713679  0.01358734772  
0.2375965571  0.3087974238  0.02747372596  -0.5308451407  -0.1361907127  -0.2210943919  0.2593393483  0.1730702638  -0.3433419221  0.2756742523  -0.05597227232  -0.08115930773  -0.2786005756  0.4026628764  0.2314776409  -0.3529741074  -0.6695136531  0.08349950089  0.4404387503  0.1417749872  0.01626593784  -0.2199151394  0.7300346648  0.6695494668  0.1186203975  -0.09491830502  0.02093119811  -0.2446176198  -0.05011657239  0.2204816814  
-0.003581713985  0.3340548451  -0.3531803156  -0.6340646713  0.1216630259  -0.2276469036  0.350136815  0.04018054904  -0.8788685424  0.04707010059  -0.3316563142  -0.2792402029  0.03246623682  0.4425831988  0.0479614067  -0.1796931192  -0.02917340737  -0.2226372775  0.3393620176  0.3407618523  -0.3762534305  -0.4734455444  0.3523297784  0.2215627248  -0.4137965451  0.5178056497  0.2266360934  0.0319809019  -0.1170298748  0.08199228719  
0.03148747563  0.0522068875  0.07821060935  -0.5264909388  0.04299091471  -0.1344474596  0.2888462636  0.0445604355  -0.7187535896  0.1434283953  -0.2881184044  -0.5762449399  0.1715161438  0.1012252924  -0.8879433163  -0.2409323181  -0.1109235362  -0.1529730854  0.1912864456  0.4803698434  -0.6817664523  -0.08784166232  -0.7318874844  -0.9752670064  0.01053084846  -0.6676166746  0.7594092353  -0.3345677399  -0.006595586207  -0.5936079448  
0.09772187722  0.03877476578  -0.09407477344  -0.8412615392  -0.03124252871  -0.05875108643  0.04285380534  0.1401673443  -0.4779907303  0.5304752878  -0.3511000575  -0.4527940339  -0.167641955  0.1574330497  -0.6638102064  -0.1943023962  -0.03080197953  -0.2048800351  0.09222579903  -0.2168600365  -0.6108385038  -0.1435652632  -0.0399891434  -0.3253890229  -0.03742801134  -0.8609130582  -0.05561310178  0.2463331249  -0.2878767846  -0.462187207  
0.1105650543  0.09014877091  -0.33051062  -0.8519748078  0.1349645657  -0.3011290455  -0.2210355942  -0.02501040267  -0.6318275049  0.3765368428  -0.1421053695  -0.3303143398  -0.1843181806  0.3735375892  0.1162536358  -0.4291915362  -0.2655954241  -0.002492013764  -0.1430108858  -0.4609594359  -0.6384721176  -0.1268421789  0.8399311481  0.6507545927  -0.1492537369  -0.1844054088  -0.3918609204  0.1354723609  0.3866584547  -0.2413714429  
0.1656804367  0.09537304681  -0.4682802958  -0.7936332895  0.08431949304  -0.1418902511  -0.2113574663  -0.08080207755  -0.7433623563  0.351381409  -0.4370268313  -0.1208949301  -0.0331188654  0.0599313097  -0.0368958601  -0.0922055857  0.1140544019  -0.04648468864  0.05070938124  0.1072740423  -0.6559889387  -0.4351873285  0.2342887195  -0.07105540423  -0.3129804929  -0.08333917774  -0.02178410408  -0.0696288654  0.2783261862  -0.3635943103  
0.09462295023  0.1965091457  0.1931750506  -0.3861133765  0.2331277755  0.2236669347  0.2360508997  0.1818341118  -0.6359804485  0.2132718837  -0.5466201975  -0.009532889657  0.2014092586  0.181568114  -0.2635623813  -0.05936831036  0.6799578342  0.23382329  0.29703941  0.2182483033  -0.5355148644  -0.08994797279  -0.7608778329  -1.224521786  0.23589093  -0.8822060083  0.1550544874  0.3634007748  -0.2950634109  -0.4604830989  
0.1340481712  0.3644827253  0.5791981958  0.0616401003  0.04115976938  0.4403704219  0.1650880957  0.3550414819  -0.3225357963  0.3669597589  -0.1908960324  0.01418854161  0.1095309943  0.5171107736  -0.06457273375  -0.1385439259  0.5106535564  0.1653546283  0.1268296512  0.2722137371  -0.162136236  0.04686905122  0.5976617184  0.08023549033  -0.03517845406  -0.4018767569  -0.09916047893  0.3538792881  -0.8849997076  -0.1133288394  
0.1620896502  0.3349549009  0.2964594684  0.05937768034  -0.329904732  0.2182414067  0.08529321965  0.2130484119  -0.3665213367  -0.0761726628  -0.6980324985  -0.1834085682  0.1998291392  0.2103909676  0.1939115  -0.2020545289  0.3312680292  -0.2568552874  0.164409019  0.4099618716  -0.02521678812  -0.5447506248  0.5995112808  -0.1269191308  -0.4703747487  -0.238122028  -0.4090291272  0.3479808594  -0.5309610921  -0.06285205434  
0.1533747166  0.2340792928  0.2393705147  0.01491081931  -0.1881454696  -0.08902250805  -0.05890565536  0.01248897337  -0.3144590449  -0.3947297696  -0.8960233622  -0.4971155752  0.02983793868  0.2272030393  -0.124348297  0.2998867371  0.5056507452  -0.05035776486  0.04716229057  1.050502712  -0.3353630207  -0.4145867284  -0.04823180086  -0.2318703918  -0.2658634589  -0.4131626413  0.464750035  -0.3497773987  -0.4671038168  -0.4034600585  
0.1587536479  0.2342779697  0.4581200577  -0.2940808635  -0.25971388  -0.1399033408  0.03183970464  -0.09718587525  0.1273498411  -0.1330081916  -0.8388557613  -0.1781394665  -0.293508037  0.002967300634  -0.3965752522  0.3041593913  0.6265569931  0.2988913295  0.6832676537  0.1539213922  -0.5659748234  -0.2003217316  -0.9535717511  -1.891589298  0.2479131883  -1.629747421  0.06564118218  0.1826787048  -0.6124474344  -0.6363972116  
0.1179473306  0.4011631097  0.6271958095  -0.3025491068  -0.1759249882  0.06104838786  0.6827164453  0.2291751365  -0.3483163278  0.3826306022  -0.2824834727  -0.01005277971  0.2115773555  0.2329322978  0.1494978381  -0.009844762885  0.362472208  0.326798699  0.9115064379  0.5042124758  -0.09065656847  0.1278905036  0.7768470964  -0.3980989818  0.3520826737  -0.3114581346  -0.7543906589  0.532064388  -0.3085631265  -0.3641140084  
0.1275110001  0.2549167438  0.4858961028  -0.1203545882  -0.108463552  0.05000040099  1.077314541  0.6160139394  -0.05034256268  0.4269131753  -0.1710917221  0.2326131321  0.5687537319  0.2159755719  0.4837708857  -0.06063563031  0.4166711292  0.1193560214  0.7342994012  0.8491815663  0.04952379507  -0.2321463738  0.7955844393  0.2080366275  -0.3808746742  -0.1030987145  -0.3538041232  0.8990019621  -0.277107509  -0.2428983329  
0.1077895716  0.05390176381  0.5205937207  0.1527497402  0.06023768478  -0.2297096382  1.202112681  0.4787862532  -0.1217524317  -0.1142183444  -0.684150143  -0.1714432958  0.1706213428  0.3125810056  -0.3839106196  0.07866267526  0.7789508766  -0.1611508728  -0.03077902612  1.487647068  -0.190219785  -0.3308828736  0.07388989124  -0.418981037  -0.3448810264  -0.4857624828  -0.1621041562  0.4252912655  -0.6068528021  -0.650380517  
0.2263071611  0.03721196085  0.53324244  0.1509901217  0.3145556511  -0.02419561232  0.8368478359  0.2873851902  -0.2836218015  0.1814154636  -0.939431632  -0.1693613059  0.1176275916  0.03241045706  -0.7590421554  -0.1622590968  0.3627247427  -0.02775809291  -0.1552401753  0.6849744331  -0.3097724517  0.1265110981  -0.6965182412  -1.645388496  0.122102888  -1.216308008  -0.3778298806  0.123075236  -1.008876045  -0.5447763895  
0.138495724  0.06610988175  0.07836009822  -0.2624614719  -0.2829559776  0.07896870889  0.4718663501  0.1631934372  0.00241134425  0.1829337335  -0.7899889699  -0.01745780817  0.1576399214  0.2288010327  -0.3993512214  -0.1388520201  0.08138014855  -0.0920922767  -0.1345357557  -0.316489047  -0.2632732609  -0.1032355584  0.3376388206  -0.7106925198  -0.02284967188  -0.8973290572  -0.3904412791  0.4564156385  -0.4983674698  -0.3140438492  
0.09291549601  0.09486527268  -0.4687973834  -0.2944981478  -0.4522686521  0.112799267  -0.1016069683  0.2716034846  -0.225850298  0.1270160989  -0.6707255528  0.03347373885  0.3153533593  0.2296013764  0.02533997766  -0.133031559  0.2346228692  -0.1711478127  -0.2525342763  0.3370530711  -0.5533152942  -0.2789287829  1.101365777  0.0852104293  -0.2466684782  -0.2800476065  -0.330530496  0.113758447  -0.3932173563  -0.4830768963  
0.1534671254  0.01979738924  -0.4609731723  -0.5011494618  -0.325497155  0.1431735606  -0.08767853555  0.5173993946  -0.3751439896  -0.01953742013  -1.012449113  -0.2036982454  -0.02937961582  0.2296014816  -0.4930039789  0.1942077974  0.3583356392  -0.4125046383  -0.2397505052  0.5904949896  -0.3801306774  -0.04505712815  -0.2192464904  -0.4187105715  -0.1853500775  -1.058432546  0.1950660628  -0.01329325754  -0.6944314074  -0.6916846979  
0.03320455531  0.1520772959  -0.2474415622  -0.4535806364  -0.1298742926  0.05786806651  0.5550298672  0.1875736172  -0.5599674426  -0.00452254452  -1.00528151  -0.3769830586  -0.0009062905085  -0.03513041604  -0.2810075801  -0.03368627995  0.1641283055  -0.2674922182  0.05452012098  -0.01616780374  0.01750810858  0.08200958786  -0.2640524542  -1.212000893  0.07587886935  -1.216370496  -0.254264228  0.6855493693  -0.6601869039  -0.3250315813  
0.01939719757  0.2489864224  -0.2220157144  -0.2824306262  -0.40428012  -0.09726348028  0.3776876569  0.2635217129  -0.457451152  0.09619203654  -0.6166790298  -0.2100486219  -0.02506558388  0.3680909472  0.242449817  -0.03476725431  -0.05335076848  -0.1376024388  0.17753909  0.1361739671  -0.2349718697  -0.008721671778  0.8520956275  0.1393621589  -0.1780908662  -0.4723561198  -0.6735235239  0.397712165  0.008519790056  -0.4017642397  
0.005752344168  0.1576448052  -0.1704397055  -0.3281665228  -0.3533266378  -0.1528361971  0.5170489669  0.1810862433  -0.08821462839  -0.1551545554  -0.7553726035  -0.297284737  0.2080139876  0.4341178346  -0.08391277488  0.04371964418  0.5098958317  -0.0713606837  0.2321226967  0.48562438  -0.5220766492  -0.4701002321  -0.01791501371  -0.4948752593  -0.2940193323  -0.2323197783  -0.3382385558  0.2880844136  0.130137677  -0.6127002683  
0.003144688355  -0.01595486359  0.181433047  -0.262829873  -0.3534696039  0.01136231765  0.7937121674  0.1424545008  -0.3411457709  0.01204921351  -0.8938380351  -0.3279380439  0.3722061937  -0.2761257598  -0.6131638494  -0.1571223863  0.2801515561  -0.2626298513  0.5752039699  0.5023500904  -0.1777496957  -0.06684382792  -0.4703990653  -1.639576995  -0.10843278  -1.154474811  -0.2163606533  0.2446047349  -0.1998102307  -0.4897857321  
-0.00115370656  0.112496227  0.2557708461  -0.2344487845  -0.26501554  0.03786675186  0.7682777578  0.1894112906  -0.01408440786  0.1967062477  -0.7270781222  -0.3915294367  0.5958852521  -0.1502341902  -0.2616165794  -0.2997085518  0.1668320221  -0.1528198805  0.5159419783  0.4624906909  -0.1108859614  0.1564325504  0.3370285817  -0.3084278197  -0.2787113306  -0.5039225942  -0.6626548634  0.519941312  0.03322232986  0.05593302743  
-0.01990499878  0.03568442695  -0.211801076  -0.3607734327  -0.4336003654  -0.08912345965  0.3658131328  -0.02770002239  -0.05550263516  0.006994979094  -0.7269666348  -0.1160732699  0.5967936352  -0.04755380198  0.2751242204  -0.1995580956  0.2784746136  -0.1685710777  0.04322718091  0.2444748689  -0.3196460201  -0.09769143056  -0.007290576738  -0.2101529702  -0.2899053852  -0.4501193037  -0.7691364019  0.4808721444  0.2468749921  -0.1561320801  
0.03508455329  -0.2924038809  -0.1590617675  -0.1963462098  -0.204493512  -0.04066058578  -0.1978622759  -0.0529312972  -0.3373394739  0.03253387787  -0.5790107407  0.2852158677  -0.1463352631  -0.2018090841  0.2554103156  0.02331863352  0.5537663693  0.09858448195  -0.5731038042  -0.05169079438  -0.3094945367  0.3341057499  -0.8165226339  -0.5985048962  -0.03169805284  -0.006060633835  -0.1102624251  -0.2400597799  -0.1287160376  -0.8339628687  
0.01231212677  -0.2682282072  0.1379150259  0.05937612404  0.07687913761  0.02136010904  -0.7469042013  -0.2708637388  0.01958368346  0.02343208734  -0.6497078405  0.464788058  -0.9255540559  -0.5695790464  0.22487275  0.2255751522  0.3861336974  0.1379579484  -0.9833776337  -0.3294811076  -0.1824300094  0.9419364271  -0.7048918951  -1.134662618  -0.07363998279  -0.4370629654  -0.4039214259  -0.2323247593  -0.1256953611  -0.5404230314  
0.1278748789  -0.1520530804  0.1223193561  0.03395199504  -0.09999563575  -0.1200232763  -1.121613002  -0.2857483491  -0.07726678497  0.1690830876  -0.4199963228  0.6092150266  -0.9665343827  -0.254322404  0.3646017048  0.2753322118  -0.1742672025  -0.1451602392  -1.155191249  -0.5456324741  -0.03767541506  1.341886709  0.07343932889  -0.2687632613  -0.1158312434  -0.09861439844  -0.8448355893  -0.4685192819  0.1588038573  -0.0242050623  
-0.03489869545  -0.1089476878  -0.4046191121  0.02687055716  -0.07279817873  -0.4417271248  -1.014309043  -0.2502654929  -0.3069037689  -0.186298929  -0.2528006934  0.5708769964  -0.4321472547  -0.1648749937  0.6371422015  0.1470891178  -0.3986799217  -0.2515241565  -1.258725094  -0.7571046984  -0.1539602459  0.9922283734  -0.2991839176  -0.1650676686  -0.1412457377  0.4008748466  -1.011489922  0.09726384813  0.6357747828  0.4118394945  
-0.1074993258  -0.3127520699  -0.696781466  -0.5259090333  -0.2938579294  -0.5874401573  -1.1661912  -0.319922616  -0.6242243852  -0.3310440475  -0.08321015796  0.4482883919  -0.6434459399  -0.1091134451  0.5244364283  0.2427263778  -0.2637539582  -0.2623304521  -1.271752911  -0.4403232582  -0.5383886758  0.7788669979  -0.3931637953  -0.008153961468  -0.2011330616  0.5357011581  -0.1758925247  -0.6237236367  0.7962536595  0.04787600897  
-0.09729128247  -0.368095661  -0.3969697978  -0.4317885146  -0.2860662099  -0.04513482448  -1.52699169  -0.378246241  -0.3488773179  -0.183153093  0.2099647874  0.6708482675  -0.8345137314  -0.1494760368  0.2816599524  0.514978815  0.1580631137  0.2367976453  -0.9693484925  -1.240609142  -0.7242956354  0.9315470138  -1.465766463  -1.122785607  0.3651615659  -0.03380056965  0.07417134165  -0.6624309654  0.3868499694  -0.2124031162  
-0.08663029803  -0.125098957  -0.2287644724  -0.371324487  -0.05222578367  0.09279674243  -1.659909996  -0.3481696718  -0.6022642849  -0.2286009059  0.4812975084  0.4737452845  -0.7508937451  -0.2244891318  0.5527541969  0.3058312691  -0.1522838962  -0.05958188418  -1.136982704  -1.274770631  -0.3693276914  1.20654815  -0.3930718625  -0.3081921667  0.3677409341  0.1088889986  -0.1748903455  -0.7695265102  0.2630942745  0.1890426357  
-0.06950255112  -0.1786523983  -0.6000874073  -0.2963166133  0.002516083247  -0.1500186794  -1.919753306  -0.3945782177  -0.08932843301  -0.08979436627  0.650622336  0.7076922976  -0.6224726008  -0.3250384536  1.137490518  0.1908541809  -0.5868620139  0.0299080443  -1.109408237  -1.784981869  -0.2143928307  1.17812619  -0.1700165369  0.1963503277  0.2426720516  0.3920364988  -0.4759274616  -0.3389312812  0.3090140704  0.4796117845  
-0.1738190582  -0.1551753048  -1.364783611  -0.5323189158  0.1122713638  -0.5397951837  -1.785101604  -0.4005581693  -0.1654502954  -0.5373968876  0.5937028681  0.9260603873  -0.5985603374  -0.03080959307  1.517244367  0.2696704929  -0.192931199  0.01707524179  -1.080658564  -1.765217732  -0.1511554453  0.5239144453  -0.02483063859  0.2617116565  0.05566726669  1.040829049  -0.553453554  -0.6093635797  0.5008618272  0.5362797697  
-0.185996295  0.1047993813  -1.255401344  -0.8743783549  -0.1060118641  -0.4034847956  -1.553991928  -0.3337792506  -0.06749903647  -0.4406400232  0.4273955774  1.048210315  -0.5240662336  0.6043658365  1.337017995  0.5884588177  -0.00843316528  0.1484148324  -1.055846964  -1.07842955  -0.02035708987  0.1810841907  -0.278346813  -0.1259775148  0.3945502657  1.056336475  0.1760730792  -0.9323250086  -0.4008250758  0.8538073175  
-0.2038820021  0.2722866468  -0.5809642649  -0.5600097371  -0.04376159764  0.07522195259  -1.018229816  -0.2558616667  0.5541364062  -0.3808058068  0.9715591704  0.9698757673  -0.164829822  0.4962983599  1.736405506  0.5660950348  -0.1833361012  0.5870854221  -0.7900123583  -0.9971921265  0.2015607999  0.07663657453  -0.5712049653  -0.9093351244  1.162208686  0.6799335639  0.3901471882  -0.3334395239  -0.4490936541  1.069033935  
-0.2139947821  0.4299653508  0.1197736728  -0.03639047803  0.08192176583  0.349647108  -1.050905058  0.1000254682  1.23763972  -0.193691465  1.154368031  0.7987023382  0.2160909613  0.4780433886  1.823144445  0.5257298789  -0.3514716517  0.8959413823  -0.5326541687  -0.6820008114  0.3791469017  0.1454140163  0.7585182585  0.3016598443  1.262349803  1.14042672  0.3030243305  -0.2161237139  -0.6602713957  1.474818276  
-0.2978205201  0.5794245901  0.5327595998  0.4560581241  0.2929463626  0.3867817344  -0.7033132288  0.1463024327  1.596849126  -0.2665529647  1.203355422  0.8076145749  0.5528969312  0.5053669223  2.374873518  0.5834065452  -0.2470555355  0.9495627517  -0.04579064971  -0.131603074  0.517631153  -0.06938951195  1.152396163  0.5253194083  1.147543984  1.206654278  0.3430423064  0.1522066773  -0.3560729253  1.247425849  
-0.3291461682  0.4980611334  0.6521939022  0.734311459  0.3974187232  0.4154777252  -0.7095765642  0.2165310405  1.796154641  -0.5902067296  1.100648089  0.6303427556  0.7545118075  0.3554043991  1.78284004  0.9553689271  -0.01285786246  0.906068405  -0.2637646574  0.7816449411  0.5981683114  -0.2468556909  0.9502388004  0.9961515057  0.8914199285  1.209522968  0.8067760681  -0.6122397821  -0.6478505547  1.081613763  
-0.1813495102  0.2853011499  1.015282396  0.8515643668  0.5420285272  0.5886575088  -0.423986457  0.5791974048  2.500150944  -0.4786761631  0.9681511729  0.8612049776  0.8839749526  0.1092798039  1.533159126  1.005807567  0.2055852117  0.897161206  -0.3176115918  0.1896349008  0.7213291971  -0.1906322312  -0.6443202049  -0.8005361331  1.206217549  0.1901154658  0.884948309  0.07377221771  -1.32657919  1.426321154  
-0.2538058794  0.3972750828  1.256693318  1.193782168  0.4380196974  1.031673558  -0.4254595279  0.6016385686  2.724454511  -0.3342644968  1.311857936  0.7230418831  0.6444485824  0.2073204114  1.584227157  0.659709291  0.1396945223  0.99149767  -0.1855520468  0.3392604047  0.9691126799  0.3836387926  0.9123757129  0.509034674  1.133850756  0.6654627368  0.5225537528  0.2794788469  -1.238182383  1.477623703  
-0.03650459285  0.4075025211  1.602925575  1.892403643  0.4506512311  0.957011221  -0.07122059154  0.9159324365  2.659298408  -0.005886166977  1.637362973  0.7353210799  0.8973513333  0.67609856  1.194189482  0.4616375781  0.02786203373  1.036692757  0.3655652174  1.043023334  0.8197575051  0.3733643736  1.260968411  1.020787632  0.4779381218  0.8549070697  0.7711796995  0.6084876561  -1.275508021  1.073488312  
-0.05678421476  0.422392982  1.617758828  2.417575089  0.2497690093  0.8570545523  0.4588608621  0.8476821  2.61579178  -0.4414174355  1.529031432  0.04980440637  1.062759991  1.056333624  0.561069495  0.5613696103  0.4481396532  0.8466999262  -0.1769983329  1.707215255  0.6959777787  0.100533676  0.5730010276  0.9717620179  0.2115036461  1.069450784  1.004607877  0.5830463941  -1.122134252  0.4029285144  
0.04135812624  0.2240758178  1.621057942  2.394274262  0.0907975438  1.152947676  0.1989948533  0.7614347004  2.173619234  -0.0301871577  1.301603753  0.1235711594  0.8164931347  0.3405211715  0.5171315425  0.3214604858  0.03830720059  0.6191677182  -0.09428924237  1.216519629  0.6889508568  0.4474087872  -0.5576652858  -0.9372208894  0.431714818  0.2045693388  0.7905437467  0.001479496742  -1.184270416  0.3256235858  
-0.08864047799  -0.05678526  1.300635557  2.17821925  0.518216659  1.373960962  0.2164059598  0.3488783858  2.045250343  -0.1230488312  0.9931248074  0.2442034056  0.8168822781  -0.06495513362  0.6206077263  -0.123603904  0.08171598073  0.4031088161  0.3370576965  0.514745054  0.932464467  0.5122921589  0.1852578329  0.09187321692  0.138017323  0.7411501979  0.7508998712  0.6203833788  -0.9435388879  0.7178235707  
-0.1907217058  -0.04417161907  0.9128321293  1.810681724  0.3108486377  1.085159872  0.1380934454  -0.0386932519  1.797258187  -0.2393155979  1.174441809  -0.04174575038  1.014169772  -0.09613140543  0.6672447669  -0.2911112739  -0.06359035339  0.2988015884  0.4891653519  0.8414412118  0.7588180264  0.4067749117  1.135744141  1.337478433  -0.2187677311  1.322365206  1.10536465  0.2908674511  -0.4083922271  0.4819413284  
-0.06900167284  -0.07542875974  0.75433924  1.437352187  0.3606696406  0.9560347113  0.2333759612  0.1366101464  1.582232224  0.02760882491  1.016616041  -0.1740345528  0.6376213639  -0.07541917119  -0.1909760949  0.2751575416  0.2240052641  -0.05540021926  0.4431850978  1.1896388  0.09419364424  0.207573957  0.3422031174  1.080997011  -0.2353306525  1.201516645  1.45225454  0.2098402236  -0.03419053026  0.06907372186  
-0.1374966951  -0.2202576735  0.9534588908  1.037206489  0.3803341365  0.7364124089  0.6263930666  0.1217816828  1.046154411  0.1759706446  0.864671232  -0.1939463464  0.5292059363  -0.3850450628  -0.4605049492  -0.1583629418  0.1704452336  -0.119136908  0.4149508863  0.6610162825  -0.2660403882  0.3705303125  -0.2024729385  0.1902298709  0.3042765193  0.472128971  1.267507517  0.33502273  0.3803911405  -0.1917889523  
-0.1212389839  -0.294172122  0.7315726857  0.5688183307  0.2477065466  0.5881649337  0.6853374939  -0.09414936213  0.800306963  0.4981399328  0.701009635  -0.06828129724  0.371896429  -0.3921015682  -0.5907425608  -0.317511627  -0.02115647629  -0.2969187044  0.8080121065  0.2751674386  0.1219214211  0.3316500387  0.767128599  1.462102691  0.1383497474  0.769297471  0.4777582458  0.05516285159  0.4077406693  -0.009100815609  
-0.1397940329  -0.329415679  0.4178474919  0.2964866636  0.2621687069  0.271016052  1.105384027  0.09306786397  0.359676576  0.3120845994  0.5906739032  0.1372152293  0.4239795487  -0.4329745491  -0.5115246691  -0.2962509956  0.08038566797  -0.4506199017  0.6422609059  0.1255037154  0.2777578951  0.1962081223  0.4636586717  0.9286580989  -0.4074996368  0.3840238674  0.1807614629  0.3467853716  0.3371830436  0.04924255309  
-0.1595110211  -0.3646092384  -0.05251039184  0.3645509449  0.1608748313  -0.1375890781  0.8960569039  0.2174330774  0.2338703374  0.1323558653  0.3390424625  0.1560899649  0.6615019976  -0.06788267692  -0.6258706178  -0.3562586436  0.2484562414  -0.3763412773  0.2724639668  0.3941396169  0.4294492459  -0.2092953845  0.4710243129  1.01181786  -0.7812832734  0.7343604629  0.484318291  0.08614972039  -0.01312824955  0.1082171836  
0.05169057721  -0.5250149603  -0.2624417919  -0.1850325129  0.06122462351  -0.4867830623  1.228350397  0.1164081807  0.1593052209  -0.1031898838  0.0223184585  -0.2923175246  -0.1350923979  0.1051140837  -1.191834071  -0.3142879738  0.5627116982  -0.4450099787  -0.1821246903  0.08267826865  0.3138083366  -0.3205036392  -0.5119807155  0.4027487356  -0.4259243511  0.3824088197  0.8736668154  0.1854916082  -0.2003203182  -0.4156504745  
0.140420831  -0.5275232805  -0.51216636  -0.7544920409  0.03260334477  -0.7209725293  0.6864196321  -0.1632643197  -0.4453522449  -0.08598898527  0.1877000758  -0.6840524812  -0.553405075  -0.2143241777  -0.8845990293  -0.4575479978  -0.1743164109  -0.4581528918  -0.4396231616  -0.5600057543  0.04905182251  -0.4404416907  -0.6620712169  -0.7293019567  -0.2322535216  -0.8508039131  0.8382199846  -0.03671143679  0.3145057011  -0.8738846003  
0.1673427657  -0.4873379699  -0.5523424973  -0.9807409133  0.05221529376  -0.3248836052  -0.1582867409  -0.3595709713  -0.5772683227  0.1565662885  -0.162627388  -0.6233937072  -0.3133336064  -0.5064007195  -1.055123607  -0.5400000998  -0.5035493808  -0.4201975654  -0.2387061768  -1.302711379  -0.2132879668  -0.4435502588  -0.290495782  0.3513041762  -0.5421901923  -0.4938423154  -0.04697811633  -0.1465306175  0.6967586104  -0.3613424456  
0.03884851491  -0.2199610649  -0.2569977282  -1.077252867  -0.01159343759  0.1872416067  -0.3397228099  -0.4630204218  -1.588949502  -0.05112949211  -0.2025232059  -0.3002550624  -0.3917237298  -0.3926997457  -0.5685022755  -0.7546219459  -0.2560760075  -0.5827458085  -0.1775068172  -1.282302491  -0.4157691726  -0.3524485884  -0.3465789527  0.5767230516  -0.5360153483  -0.2564385659  -0.4299870397  -0.2027279243  1.317109382  -0.2020013836  
-0.130244592  -0.1887760589  -0.4893458898  -0.7770535865  0.1071187875  0.3150848938  -1.157896477  -0.5672588957  -1.862187128  -0.009943544717  -0.1622812951  -0.1194388764  -0.4806112948  -0.4224545589  -0.2864114549  -0.4970309234  -0.1373444362  -0.3760409585  -0.4466536751  -0.7928725963  -0.6872470804  -0.4993577578  0.05420696917  1.115748449  -0.4699694569  0.3749489249  0.2509676506  -0.8477956271  1.221723036  -0.2043364316  
-0.069815385  -0.4143291456  -0.4581426143  -0.9903915432  0.3761467359  0.2232789702  -1.201692032  -0.4814356524  -1.460437905  -0.1145671926  -0.3332461053  -0.2886725501  -0.5598522687  -0.9770418198  -1.130069381  -0.3927052709  0.07043155661  -0.1066452251  -0.6547615054  -0.8836342619  -0.9968715384  -0.301397097  -0.9880110796  0.105575127  -0.1132658837  -0.4744328036  0.1391711089  -0.6965920595  1.228717465  -0.9409274633  
-0.0135518571  -0.2856363275  -0.2680914005  -0.7921862692  0.3254746507  0.2252210716  -1.134587548  -0.6113784224  -1.518754317  0.2480154233  -0.07430172322  -0.2474941311  -0.2034198325  -0.9162821048  -0.7244030009  -0.4454400056  -0.2287882654  -0.06391284599  -0.1205242111  -0.932433202  -0.7492383114  -0.3656782069  -1.167947141  -1.310327774  -0.08509393564  -0.768206581  -0.3847792947  -0.6736079395  1.01111301  -0.7630421752  
-0.1162481871  -0.209551395  -0.1396178914  -0.7629441422  0.261514571  0.2150888302  -0.8867237756  -0.6274447473  -1.606738069  0.06505639664  -0.2462877978  -0.3744113698  -0.07049754872  -0.720220298  -0.7412081531  -0.6284881895  -0.007863461991  -0.00759727736  -0.009655835857  -1.267140931  -0.4131049028  -0.5738059746  -0.4081322338  -0.2184433639  -0.3533093495  -0.3240343432  -0.5556234762  -0.5203763954  1.153846697  -0.2536857555  
-0.08724132164  -0.0273032659  -0.1433822133  -0.4711974366  0.2985204954  0.1767501351  -0.816620056  -0.4625098892  -1.428929552  0.1954502183  -0.194704183  -0.2524405038  0.05854454562  -0.3000975223  -0.3040226524  -0.6280835757  -0.3851732275  0.06081991176  -0.2481568201  -0.8065662823  -0.03012834435  -0.4413053965  -0.09878329685  0.1720432363  -0.4537793809  -0.03782990786  -0.3348996285  -0.5019662713  0.7304744732  0.02671635314  
-0.00636576793  -0.1140853393  -0.366009678  -0.3489120189  0.1711225049  -0.3814135002  -0.643268066  -0.3817187169  -0.3747832051  -0.167575736  -0.1525146056  -0.384860005  -0.05709149709  -0.09043943133  -0.1156599008  -0.03343764645  -0.1872947321  0.1704175625  -0.2026929792  -0.6486783457  0.04504206619  -0.7386387278  -0.4583984869  0.2765863555  -0.353460523  0.414795589  -0.0288912827  -0.2033991542  0.4107908193  0.01885483494  
0.003172458386  -0.1337617041  -0.03305179843  -0.8349263408  -0.2749190843  -0.6800847009  -0.4433233634  -0.3583217383  -0.4863771433  -0.2910431442  0.08426197383  -0.6144179766  -0.5456077358  -0.3660593704  -0.3358234684  0.200509915  -0.002923116029  -0.03018667181  -0.4127294548  -0.2173804103  -0.1215961783  -0.4956884384  -0.8387599351  -0.1026826012  0.3931972186  -0.5673783271  0.2686187091  -0.7440499088  0.7139945776  -0.4224510458  
0.03429641411  0.1950162417  0.2363988814  -0.2365871701  -0.1405384115  -0.03276410802  -0.2943316761  -0.214418573  -0.03360966354  0.007063640896  0.6059008679  -0.2216747858  -0.1135870321  -0.1023940859  0.2841456872  0.100424252  -0.2298755906  0.4802655931  0.02346214196  -0.3128623774  -0.1306907222  -0.1770947271  -0.6042642581  -0.6552234638  0.6466461504  0.01976111092  -0.01345546117  -0.09204472959  0.3483220974  0.06378804576  
-0.12640791  0.2209525187  0.07883677382  0.2235041692  0.1594629483  0.3240865786  -0.6388044594  0.0260502299  0.05296724061  -0.2168734155  0.5104356951  0.133705749  0.2220689201  -0.06778666395  0.6716386271  -0.1310015944  -0.246743892  0.6389779511  -0.4371838024  -0.844672073  -0.01323726195  0.05773045291  -0.3019218203  -0.1017909704  0.587721897  0.1883124114  -0.5973522038  0.141235333  0.3689436855  0.3530481495  
-0.1635452312  0.3155232526  -0.1422172175  0.3826871366  0.1328709104  0.2777457332  -0.9590329079  0.2932887051  0.264981235  -0.02192760394  0.5742675618  0.3506691727  0.575402926  0.1314294842  1.361291454  -0.05420302305  -0.6480726885  0.6181129468  -0.142732814  -0.3286416145  0.3359692151  -0.03326347756  0.007221063261  0.5425757288  0.4880375574  0.6793228  0.02450369184  0.07011830552  -0.07947115881  1.168451858  
-0.3631776912  0.1053391439  -0.2271098956  0.4082453125  0.04800807492  -0.01314928946  -0.4211679635  0.2809774832  0.5745962382  -0.6314870826  0.3329463622  -0.2991343785  0.5260734832  0.02638088894  0.5892565362  0.254719692  -0.2571851288  0.3987724062  -0.07971332989  0.1384313215  0.06693909548  -0.5855818423  0.1590154932  1.048122047  0.05272856683  0.8339037877  0.1255033094  0.05308912318  0.1112726126  0.7014774281  
-0.182570538  -0.06763435226  0.3296482591  0.3181431692  0.03521366833  0.04630151227  0.3351108868  -0.01215618308  0.5367869287  -0.1588334553  0.3776019257  -0.342925175  0.3074454578  -0.1157846227  -0.3700646882  0.3311712743  -0.07816050934  0.2487957245  0.0143489969  0.2968689657  0.2734375986  -0.1506036643  -0.5095110832  0.4700130141  0.1668780916  0.3060029312  0.9200510974  -0.3302986583  -0.1256514123  0.4711728584  
-0.08485849906  -0.05912818143  0.6911551446  0.4987441535  0.2553653598  0.2975724787  1.030471541  -0.03457755354  0.5515656329  0.1186970671  0.6741269736  0.06879849203  0.3308147157  -0.2714430802  -0.2043474313  -0.04869206633  0.04342957017  0.2182140339  0.1927238699  0.2854954889  0.4642820281  0.2609998047  -0.218310114  -0.003176717896  0.01544700676  0.06638608914  0.5249932318  0.4434909343  0.5618182757  0.4178773248  
0.1008463678  -0.1245431106  0.9083535436  0.6716706446  0.6330768511  0.4490967681  0.9105693715  0.07135708578  0.2451532853  0.5099282787  0.6330823535  0.1677039933  0.263758535  -0.351932482  0.1975743222  -0.222080852  -0.15425845  0.1396926834  0.3265297735  0.5356661594  0.4467842484  0.7059671314  0.3183234027  0.8986782951  -0.162938311  0.4490128768  -0.06175936694  0.2171784325  0.4098149562  0.3820697567  
0.07721527744  -0.2068203139  0.552198762  0.5121538785  0.7780426519  -0.1683693015  0.8232737619  0.3151479682  0.4389320865  0.3190573303  0.6371383959  0.0042145603  0.143192784  -0.1533973219  0.5752375567  0.005931310172  0.1946491497  -0.05949022825  0.3618673496  0.748690173  0.1978694708  0.1235116449  0.3514666932  1.401626773  -0.4445782388  0.7398521921  0.2191130592  0.3114816402  -0.01362997246  0.2496720972  
0.08386177636  -0.3560359681  -0.07341468224  0.1592017401  0.4952145472  -0.6959955067  1.038790591  -0.04997509165  0.2147361486  0.00244773821  0.1780335113  -0.2704824401  -0.6581734903  -0.07213913008  -0.2021177637  -0.06602568341  0.1389598876  -0.179218315  -0.2840649883  1.030495754  0.2256961775  -0.1028857511  -0.1100786471  0.6131042026  -0.1043924399  0.3452692824  0.8845658511  -0.2393567999  -0.1375500588  -0.2347069319  
0.178382831  -0.1636813609  -0.3115707352  -0.2226085281  0.01100575494  -0.6448273069  0.6286790233  -0.2120802049  0.144725305  0.02827495701  0.3942224552  -0.1037325731  -0.6166205963  0.008233248423  -0.1190991386  -0.04377596841  0.1428371613  0.2081579342  -0.3373556399  -0.2279988404  0.1351091736  -0.3190000923  -0.5729890555  -0.5845352713  0.1850644445  -0.4007896414  0.4307935655  -0.05584974278  -0.02302334168  0.01638613885  
-0.0795963941  -0.000508944226  -0.2438169391  -0.3381659943  -0.1506952837  -0.3180640916  -0.1572721176  -0.07944190165  -0.1912188952  -0.2339022424  0.1070099843  -0.02370314318  -0.09059043514  0.0765332402  0.04482972791  -0.188809131  0.1436711799  0.04299069341  -0.4945595648  -0.9570141191  0.1463945923  -0.1836570212  -0.06008990732  0.4590755301  0.3553554461  0.007019003047  -0.191702315  -0.6332615789  0.3342598886  0.5604399631  
-0.149914453  0.2323712265  -0.1605212731  -0.1673310364  0.05123591824  -0.06256299669  -0.5779823489  0.2448566817  -0.1810839574  -0.1676291133  0.2671883279  0.392480665  -0.02728330622  0.3805278885  0.6995439614  -0.1440499415  0.0805067865  0.07165897535  -0.04366506451  -0.8258768395  0.09329446709  -0.02195329737  0.08723440739  0.07110025593  0.372443  0.448082255  -0.4797089638  -0.1948003446  -0.4093846041  0.8301428565  
-0.1547679864  0.4379403297  -0.237400014  0.3096351105  0.06387686718  0.2587503164  -1.536431131  0.5375050003  0.03017103537  -0.2837457454  0.5455406005  0.3490337768  -0.008223923375  1.004423252  0.5755056412  0.1617299738  0.1390617711  0.3962837252  0.05688392921  0.1473374423  -0.1494272904  -0.2565788983  0.5643663784  1.01301288  0.2643304089  0.8713585622  -0.305430271  -0.3990307534  -0.838771207  0.3150390071  
0.07257051351  0.4856209615  0.1513480626  0.8447016653  0.2349211765  0.6310064969  -1.367235402  0.8438124688  0.4292808867  -0.1572525554  0.3008362763  0.2479633378  0.1233849619  1.203327129  0.0968368696  0.6131664417  0.2715780532  0.6321658788  -0.08683359356  0.3936613812  -0.1073919218  0.0425426764  -0.2053293438  0.3194442206  0.7170494702  0.5583372503  0.1817058796  -0.2802045973  -1.460983405  0.2665257593  
0.04901983488  0.3936743173  0.02974092918  0.7918939498  -0.02848529071  0.03068514628  -0.5653505666  0.7723760546  0.7830236048  -0.1031456987  0.5431643865  0.1031450627  0.133937024  0.5781199843  0.5422336798  0.6226636447  -0.1742142368  0.725254738  0.3054116168  0.2995906083  0.0300522024  0.2638884934  -0.4917703891  -0.9720583305  1.052716171  -0.03144765529  0.4727793995  0.07768400142  -1.210203387  0.2328795856  
0.1650415185  0.1555061463  0.05565404028  0.7517725396  -0.1832955891  -0.1822075185  0.271836714  0.5586417444  1.123927579  0.1382382575  0.7166621744  0.2036743559  0.1738143862  0.4391937598  0.7596027455  0.222733284  -0.3575071997  0.8493388839  0.5817946112  0.3051960591  0.2191799073  0.4138574734  1.319550539  0.9504308853  0.7320730915  0.9266636514  0.7707208167  0.1613249751  -0.4681268052  0.5960285106  
0.04507799476  -0.04631337129  -0.4129817281  0.5047053591  -0.2974954261  -0.5648589397  0.02558096595  0.1944896981  0.8217424209  0.27177687  0.5917233833  0.1949507548  0.2643625541  0.675852706  0.5372345859  -0.1981550929  -0.4998347898  0.6954838873  0.515979313  0.2959297468  0.01540994607  -0.1710589343  1.344218966  1.767721698  0.2213691377  1.557873479  0.08319409664  -0.5742574411  0.3072359311  0.05534164889  
0.07539882464  -0.03184637483  -0.08362028864  -0.3091165102  -0.3013417331  -0.1442435318  0.1636045666  0.5147324766  0.06915873686  0.2877518991  -0.6196073358  -0.003747058507  -0.2952224844  0.8886902082  0.1543651341  0.6350770577  0.3750991944  0.1218310234  -0.003887922271  0.1032110261  -0.07124280561  -0.5677590874  -0.3897966456  0.4307102798  0.4323287669  0.3696289817  -0.5355633004  -0.3308212829  -0.8952784135  0.2282251806  
0.3375538154  0.1304373243  0.597662668  -0.06701892232  -0.4586149026  0.4222865208  0.6201218178  0.5155680402  0.5866191513  0.5608976048  -0.7151368422  0.03274721971  -0.2865931683  0.3330747663  0.1776388525  0.7284606911  0.5860261628  -0.02417091581  0.3382845994  1.120450786  0.3821923358  -0.191082486  0.1141400072  0.1305584395  -0.09438992363  -0.3977075757  0.282999724  -0.009533327927  -1.877982843  -0.2271823362  
0.4679763783  0.05525048965  0.7581963714  -0.004505088826  -0.3255556098  0.2593989953  1.085367521  0.5266156123  0.282958366  0.2955563474  -0.8117201864  0.2111057956  -0.07972678608  -0.2428302033  -0.5759233649  0.3289696317  0.4373252418  -0.3643965709  0.06986352224  1.49136501  0.3464276109  -0.219043508  0.2881009591  -0.2561215544  -0.5650755464  -0.5729396967  0.3294802346  0.1682322478  -1.169365079  -0.3902680284  
0.4227785341  -0.3607952283  0.02373244985  -0.1633029029  -0.4353053057  -0.269645008  1.117805191  0.442834435  -0.3372712389  -0.5676084462  -1.177665184  -0.1434563462  -0.2361798182  -0.5279998747  -1.799600775  -0.3555341787  0.03762623296  -1.09882543  -0.4691549733  0.8749498511  -0.03376080754  -0.5961868045  0.06919978233  -0.8506585791  -1.095344686  -1.204805279  0.2771803173  0.1933181143  -0.595687561  -0.8115497831  
0.2761078856  -0.7544179062  -0.9076824112  -0.6155825609  -0.519854287  -0.596702938  0.1315979191  -0.4290037924  -1.579717037  -0.8462244056  -1.369822095  -1.079238713  -0.2884238013  -0.7387281375  -2.035405547  -0.964287917  -0.6778245203  -1.490181161  -0.4527334703  -1.256169854  -0.7672988771  -0.896894029  -0.8869288499  -2.137408914  -0.9951978568  -1.922868694  -0.1865716262  -0.001311564324  0.6976252412  -1.436680889  
0.1944553309  -0.6561266667  -0.8252431477  -1.671932324  -0.354678624  -0.8580648179  -0.3695769902  -1.057748357  -2.942453176  -0.7722270743  -1.721869706  -1.335358833  -0.5200437693  -0.3471824618  -1.856254141  -1.018431075  -0.3968076745  -1.35812959  -0.3662309742  -2.799453439  -0.6618646737  -0.8771374003  -0.9941327717  -1.187385574  -0.9735108966  -1.627667193  -0.9719670045  -0.6387793659  1.517710178  -1.393875684  
0.06388159969  -0.5203168432  -1.05882126  -1.995153574  -0.3709640979  -1.201633123  -0.2113525644  -1.243100985  -3.423803252  -0.7929765485  -1.629061237  -0.7048204163  -1.095269279  -0.07899844093  -1.545250165  -0.6503098196  -0.5515401712  -1.151641127  -0.8973596563  -3.233487606  -0.7534782548  -0.7248276639  -0.9228613048  -1.174732566  -1.173893367  -1.592472294  -0.8085992846  -0.3993129352  1.875513711  -1.483207693  
-0.02362877452  -0.3995114243  -1.187046624  -2.299964786  -0.4719638221  -1.336149565  -0.09468724972  -0.9813144011  -2.938699477  -0.4034343363  -1.317907584  -0.1866062556  -0.9382033932  -0.144348732  -1.488281854  -0.6716178607  -0.6149510758  -0.9293409452  -0.8625083082  -3.239782225  -0.5397469428  -0.5930842636  -0.8810441444  -1.036401139  -0.8978011127  -0.8028700231  -0.9655178965  -0.5590052911  1.590524071  -1.040894797  
0.02206090595  -0.1142807274  -0.7400475178  -2.289869441  -0.2587487372  -1.1630727  0.1563385881  -0.6795888973  -2.901665518  0.1099297503  -1.021451648  -0.1230609  -0.5569406945  -0.2125460011  -0.4847707035  -0.6312917856  0.0602641341  -0.754355162  -0.1683148029  -2.63386763  -0.3794165579  -0.858947646  -0.7805730463  -0.8044024747  -0.6459174716  -0.446031135  -1.370062783  -0.03755412912  1.268202444  -0.828774398  
0.1816429154  0.01864416575  -0.1816982642  -1.472133016  0.1891864375  -0.7841163118  0.1058179143  -0.2724130832  -2.518035305  -0.02648081112  -0.8481257715  -0.7138550082  -0.4053007854  0.1799729309  -0.3928606471  -0.2163970421  0.5422898264  -0.5884991031  -0.2145588682  -0.3805650617  -0.4743454667  -0.6567392511  -0.433028845  -0.1733979429  -0.7300423052  -0.5564308253  -0.6066775913  0.0922741981  0.4034506953  -0.8209924481  
0.363782786  -0.01285950603  0.1312486411  -1.043810246  0.08817776741  -0.553885383  -0.137060227  -0.1474179662  -1.262646274  0.1193377207  -0.8941549469  -0.5305170479  -0.4767708233  -0.09785513506  -0.9027659245  -0.2203021444  0.4330689094  -0.7156288594  0.1105348807  -0.3162744879  -0.3683953906  -0.5473297396  -1.571877428  -2.12567159  -0.4695900571  -1.654612267  -0.2002180343  0.5906768405  0.08225712865  -0.6316456106  
0.3104477889  0.05606289454  0.05163329451  -0.9124502917  -0.1105233574  -0.4378522544  0.432707291  -0.19776859  -1.526113277  -0.09148632666  -0.770718425  -0.7058340549  -0.6681095079  -0.4541783525  -0.4814055781  -0.1139060944  -0.1198709678  -0.5907824931  0.1258748547  -0.2298510171  -0.3526944318  -0.2357039573  -0.5360534201  -1.165830624  -0.296808564  -1.050859631  -0.5208725706  0.5703551434  0.4635590418  -0.6086193573  
0.1465372646  -0.01043515831  -0.2422999295  -0.7741212522  0.07737316773  -0.6399650094  0.2157951852  -0.3923987018  -1.176488688  -0.1622501101  -0.876300485  -0.749644802  -0.7780582845  -0.4065160698  -0.3120283027  -0.135414999  -0.4909912076  -0.1723573766  0.1213698479  -0.1365830226  -0.4858893535  -0.285834573  -0.3233588579  -0.5410743269  -0.3645442414  -0.5873063136  -0.6271243205  0.188674787  0.5067323781  -0.3091325284  
-0.06131009775  0.08106532043  -0.8514072282  -1.008678079  0.006813182753  -0.8168486997  -0.2242465241  -0.2572994072  -1.186686265  -0.3967527753  -0.6664270013  -0.4948424903  -0.8555143685  -0.04282360916  0.355192719  -0.1218204859  -0.3413923014  -0.3281860698  0.3676090118  -0.5672578918  -0.5819238185  -0.714528451  -0.1958261843  -0.2581993502  -0.4847915878  -0.4476933999  -0.7713449523  0.007350375652  0.5989547322  -0.3471626079  
-0.2348057368  0.0002743224344  -0.4513102967  -1.058717266  0.02079147071  -0.3793023174  -0.1819194891  -0.6310555305  -1.555436845  -0.452752315  -0.6165675311  -0.2584220742  -0.5725143503  -0.1622500546  0.07589370133  -0.06250664975  0.1436924086  -0.4398631388  0.08039448826  -0.690266307  -0.3697439039  -0.3839462595  -0.2193678206  -0.1917472621  -0.2171722006  -0.2624420947  -0.246215204  -0.3823697014  0.8078057049  -0.3381359645  
-0.2047487865  -0.00840711333  -0.1196416591  -0.8677023046  -0.1009669904  -0.03032332303  0.3859440757  -0.5589610738  -1.006009877  -0.1041404108  -0.5897500523  0.07826786499  -0.2633786413  -0.6570259943  -0.4890485716  0.06949267065  0.2656439767  -0.3352963477  0.4041917437  -0.6759483501  0.1032455505  -0.1022130819  -0.957946444  -1.388610514  -0.03032098734  -0.7096355505  -0.1297449329  -0.1447597558  0.5784045016  -0.2610579567  
-0.1442310987  0.02817509786  0.03271805994  -0.3992924552  -0.04035946168  0.1517695062  0.5536992731  -0.3742901375  -0.5332022903  0.315254998  -0.2664463367  0.1033472011  0.1020953852  -0.5355235022  -0.5837730837  -0.2292707209  0.3512417495  -0.105998946  0.3541214006  -0.4046771305  0.4060594069  0.3182838616  -0.05084933115  -0.2418199838  -0.0689441756  -0.2043259597  -0.3644519128  0.2737209661  0.513829807  -0.02860620966  
0.02461139016  0.09127671118  0.1212721885  0.1936254526  -0.01805821063  0.59239699  0.1900663516  0.1882493651  0.1670394072  0.50545984  0.08479171401  0.08376387025  0.2368040365  -0.1282142154  -0.1688439622  0.039435119  0.3081394955  0.007162453418  0.2234181573  -0.04607781285  0.04336741271  0.529952313  0.2503409164  0.3512322238  -0.1886526722  -0.1709057965  -0.418488559  0.7434977366  -0.08134388402  -0.0302483504  
0.05691391894  0.005281475344  -0.1419132289  0.3996218468  -0.3543701391  0.3356235554  -0.7433744893  -0.09940101217  0.1285340448  0.1764400225  0.1452175688  -0.1036506294  0.2166563206  0.0905775887  0.1675146012  0.319576161  0.2062661504  0.01020541311  -0.237972912  0.1380516956  -0.2885713323  -0.08193628273  0.2357222056  0.1771486215  -0.0550745231  -0.01547778984  -0.5390010179  0.3246728089  -0.174781447  -0.3947410431  
0.1553074746  0.0233104179  0.1641110025  0.4412851514  -0.4571092588  0.4283438098  -0.5059632835  -0.0310966273  0.4899334224  0.3066936396  0.1517231433  0.04548738703  0.3073326269  0.2245378439  -0.07697573427  0.6489857258  0.3226682095  0.2727558346  -0.1284463446  0.7037267532  0.10933812  0.1070839055  0.09290824334  0.3672477739  0.5133733561  0.3837646373  0.06395248066  -0.02735374845  -0.5322979249  0.1584232319  
0.02472645824  0.1556660244  0.3571063167  0.7784966085  -0.1260232288  0.7986216875  -0.1725391464  -0.1513835475  0.9425643073  0.1299039852  0.1352882224  0.2861985239  0.5516276326  -0.3839881823  0.1063921303  0.4208973251  0.2243415007  0.3713930119  0.4029996061  0.7742199141  0.2279987344  0.4661474964  -0.06892612725  -1.027361639  0.4352262504  -0.1313201639  0.01906232592  0.6732684447  -0.00364715222  0.08192427052  
-0.02385436727  0.2431599613  0.4343797115  0.7856838195  0.1051753205  1.017920013  0.1164642358  0.1704094655  1.418366324  0.2855475206  0.1418755168  0.3270501863  0.6054261753  -0.5272350959  0.1144126747  0.2229738283  -0.3255552761  0.1413965208  0.5675366499  1.317279204  0.3381037319  0.8192864057  0.9353412338  0.3967850327  0.1015046894  -0.05113173904  -0.1594430364  0.3371742808  -0.05251016796  0.4681351513  
-0.1849959123  0.2857514955  0.2267327195  0.6968208286  0.2498194053  0.9834237458  0.2601278237  0.1856938265  1.270203855  0.001142428087  0.2426576528  0.2511249303  0.8199289148  0.02870534362  0.4837322159  0.1389830979  -0.3261716738  0.09920842608  0.5287937556  0.8835428069  0.4885352666  0.7065150933  0.8523405762  0.8043984685  -0.1031478735  0.2103721742  -0.2265317222  0.7138155052  -0.0805130997  0.5325008905  
-0.3513671501  0.1635818124  -0.06549339873  0.9312393715  0.4800328488  0.7253317679  -0.04277435647  0.1620485259  1.27954615  0.09007233725  0.2824408062  0.2466841941  1.1588067  0.02822870893  0.5713335716  0.1195686915  -0.1198668909  0.1895672884  0.4115295048  1.210233755  0.2231040728  0.4978668185  0.7942778676  0.7022567022  -0.2125168046  0.6365736203  0.1380681469  0.2268141174  -0.5365627941  0.383011781  
-0.1710714322  0.007056811147  0.2057653893  1.004538835  0.8499849994  1.109014547  0.2250846121  0.4725311725  1.508771112  0.1923904408  0.004700826602  0.4213031048  1.087522471  -0.09362191224  0.1123098971  0.3944471866  0.4216188128  0.3217319443  0.08853610658  1.4861995  0.1413573425  0.773698842  0.3313530062  0.7517584252  0.1646019144  0.360840912  0.5073613666  0.2090888703  -1.020171573  0.4464727304  
-0.100648366  0.1091338976  0.4078939617  1.000942989  0.7062321948  0.9181073305  0.1444069692  0.03003785195  1.119213535  0.5203137905  0.3176383181  0.2065589912  0.5771049519  0.1104523575  0.4976840214  0.03220821448  0.25969716  0.3105598627  0.1641719677  1.054595924  0.2391686696  0.681349301  0.06840690083  -0.1245252817  0.3328410952  -0.0742074196  0.315376965  0.433075325  -0.5184413266  0.3799953194  
0.01621507599  0.3228517802  0.5478819396  1.112036185  0.006945701998  0.2974037616  0.1801100756  0.1964691248  1.419897832  0.3902811894  0.4246291498  0.09127269233  -0.08907852027  0.6784994942  0.9069558307  0.1438022442  -0.006564339264  0.5350053079  0.2937887562  0.9124526341  0.5863961498  0.5587951146  1.093240244  0.8874144506  0.4364191803  0.3180121489  0.04652372595  0.1429607382  -0.9508073036  0.6808916715  
0.05771456468  0.3660340842  0.06654934296  1.14249964  -0.4290934961  -0.3796471576  0.3828945415  0.4852239309  1.565204498  0.1044838762  0.6453036207  0.5919708408  -0.05154349047  0.8045360133  1.402661913  0.2958505557  -0.1334434502  0.7184972649  0.3162555  1.430787121  0.5266030657  0.1003049075  1.127475292  0.818898456  0.507561726  0.9411322376  0.2598740177  0.1057784767  -0.449682022  0.6198867235  
0.04180615064  0.004505858179  -0.1275356169  0.6113392039  -0.4830545775  -0.7499663916  0.682370821  0.5221777599  1.267090035  0.06916366648  0.3725995012  0.5655744145  -0.2077096093  0.518706601  0.3967718422  0.298329584  0.1329193275  0.4666419319  0.1224554699  1.330163382  0.1316908924  0.1708647262  0.1868347979  0.240039723  0.6056563016  0.7811575792  0.7966208651  -0.3601573229  -0.5017838629  0.3686876165  
-0.003550256896  -0.02988112761  -0.1071314813  0.4024197413  -0.2178340138  -0.6370775874  0.9270771134  0.4919819588  0.833136869  0.2040312216  0.5301808297  0.6063277151  -0.3014222579  0.4158204285  0.01152980475  0.05653349741  0.07640889204  0.2162562393  0.1475441099  0.5660642187  0.07880440998  0.3455446045  0.1089837347  -0.3830643547  0.4896656261  0.1544362315  0.3928722524  0.03866713862  -0.2019953035  0.1369384162  
-0.04831229453  0.07818793744  -0.01149211043  0.5007611791  -0.02613266011  -0.3055194192  0.2008234965  0.2261204837  0.7253648273  0.3871098232  0.7567891982  0.4149509091  0.05186767905  0.2261849203  0.3415733711  -0.3478911532  -0.08060070452  0.117496604  0.06506609022  0.4156558938  0.1055151775  0.6464029754  0.9757333027  0.929988245  0.2676277328  0.7078905352  0.3062446272  -0.1270636201  -0.07800420412  0.2581255697  
