# Supplementary material for: Large-Scale Brain Network Coupling Predicts Total Sleep Deprivation Effects on Cognitive Capacity
Source: PLoS One. 2015 Jul 28;10(7):e0133959. doi: 10.1371/journal.pone.0133959 (PMC4517902; doi:10.1371/journal.pone.0133959)
Supplement: S1 File — (ZIP) [file pone.0133959.s003.zip › supporting_data/dual_regression_timecourse/timecourse_RW_subject11.txt]

-0.3301117341  -0.6299382484  -1.12069206  -0.8506632766  -0.7636170292  -0.1164112145  -1.126918107  -1.337665239  -0.824582925  -0.6719551165  -0.8423193317  -0.009441754756  -0.296706951  0.08716145401  0.3784101651  0.1734912837  0.6612703869  -0.4064541394  -0.5238141344  -0.9966681489  -0.6781580888  0.3769408603  -0.6773475095  -0.9985111505  -0.4682016589  -0.08518304569  -0.606810214  -0.548865951  0.4837462376  0.6303002099  
-0.3512644256  -0.3017893747  -0.5779023055  -1.101255476  -0.7008117556  -0.1964083904  -0.6818800857  -1.245453869  -0.6491903505  -0.5956003402  -0.7647023648  -0.003414964557  -0.1873400797  0.5451520098  -0.002163964824  0.2636494807  0.9363137207  -0.06444519783  -0.7993828028  -1.071840376  -0.7080061829  0.06441155935  -0.7306668352  -0.6282682735  -0.3081142096  -0.3474539342  -0.2925802732  -0.3686188354  0.1377351367  0.275532997  
0.1249965584  0.4320311687  0.5792585989  -0.2770128351  -0.3404997634  -0.271645923  -0.05308526628  -0.4554403941  -0.08140345535  0.404629905  -0.3941934987  0.05852937206  -0.2889153015  0.1003390922  0.1371190813  0.9010906336  0.6095009713  -0.357841618  0.2506830859  0.6151613416  -0.2275492527  0.0304122072  -1.169795319  -1.170715414  0.1705803384  -0.6594612832  -0.6959638081  -0.2424062639  -0.4162353123  0.2999478271  
0.4459835692  0.2959457735  0.73035985  0.4637145817  -0.2048013959  0.2042253385  0.1368190426  -0.1948899251  -0.05553617479  0.7150341767  -0.3443150295  -0.2372038601  -0.3690661107  -0.6074134499  -0.1588374534  0.6214294417  0.001983361631  -0.1423783554  0.4087405335  1.141761827  0.4418655718  -0.2284424042  0.354636532  -0.4319450021  -0.05700958637  -0.2931113502  -0.07531079377  -0.3926688376  -0.2965962649  0.2378207698  
0.3150998412  -0.319805104  0.3024525955  0.2242556527  -0.1137638977  -0.2793301622  0.4634224381  -0.2075404121  0.3236045761  0.4841176886  -0.3406580825  -0.3156167506  0.04859034221  -0.7408857945  -0.6509261113  -0.05996206303  0.1396789159  -0.01344730324  0.3838637226  0.7515203855  0.4735845956  -0.4829776125  0.2070075499  -0.1185065883  -0.3718024753  -0.33362013  -0.117639405  -0.1768231733  0.2847128878  0.1790086924  
0.001755854457  -0.3698282286  -0.06076868558  -0.2496501112  0.2140550801  -0.6854318658  0.7477439211  0.02490959831  0.09164125552  0.1612278841  -0.4697255421  -0.2811751038  0.4324048162  -0.7074592447  -0.8708784279  -0.4738327312  0.5000860809  -0.3286220869  0.6759072279  0.5764109863  0.0527359533  -0.3533476995  0.633854826  -0.1111710822  -0.5386079227  -0.4171405073  0.05991880394  0.1781958606  0.2774741944  0.2497190111  
-0.1439714271  -0.607425385  -0.1936007875  -0.6539667565  0.09066658893  -0.3335533122  0.6298026787  -0.0774563148  -0.1597009807  0.2028181109  -0.5029751914  -0.5308951288  0.1818231637  -0.7157895002  -0.9633267012  -0.786743176  0.111645277  -0.6666298423  0.5891418835  -0.2747143862  -0.1959947451  -0.5572330625  0.7155309814  0.2457056547  -0.5973651745  -0.3701909534  0.1349408995  0.05653179311  0.3647244436  0.255285231  
-0.07491025637  -0.7764139538  -0.6501879616  -0.799424256  -0.3082547266  -0.1342981038  0.1721204519  -0.2403503666  -0.2586967169  0.2827555121  -0.48667165  -0.6867831384  -0.3162883321  -0.3750929447  -0.5160314286  -0.7629215685  -0.532893513  -0.5294246206  0.4890744889  -0.5903007589  -0.6959409357  -0.1453790313  0.2739762685  0.5971273436  -0.7119481451  -0.4297772225  0.3180670034  -0.1243879593  0.8074368013  -0.02825438199  
0.006480121324  -0.4079326857  -0.4485485649  -1.125535472  -0.3482995934  -0.2083439101  -0.007739690962  -0.6029515857  -1.129504174  0.1849238594  -0.4417487531  -0.6243783746  0.07446882477  0.01328282599  -0.5184493614  -0.5862293368  -0.4118616109  -0.3388469612  0.2868147373  -1.215181112  -0.8650719126  -0.4269506006  -0.2548784576  0.1208922719  -0.7118081506  -0.02088191638  -0.05445716507  0.2321171216  0.8420793973  0.4166308862  
0.1195507091  0.02060760081  0.4314514776  -0.6379366918  -0.361364009  0.2526857466  0.4957177726  -0.3899429701  -1.353266638  0.1167825237  -0.2637353288  -0.6886684933  0.7130869294  0.2113214869  -0.08106409041  -0.4040947079  -0.5712637304  -0.5038923837  0.5771178596  -0.6717695085  -0.3948797564  -0.7450986846  -0.3119736421  0.3087714288  -0.352232755  0.2212936184  -0.3502282244  0.4057606823  0.3612289345  0.4076510491  
0.1454176361  -0.1231150803  0.2775346188  -0.1747008451  -0.4179049498  0.3242541108  0.2414071136  -0.1693019154  -0.6876610413  -0.2111187343  -0.349049301  -0.9380235462  0.6473848305  0.06748414201  -0.08539714694  -0.4946184912  -0.5868142219  -0.1846647112  0.2600285755  0.404893908  -0.4170054578  -0.5405076978  0.1061824807  0.7038883813  -0.4189866469  0.555266234  0.0126367152  0.03661873919  0.7900917556  -0.00976293477  
0.203562005  -0.3404320852  -0.01254293986  -0.2556730302  -0.1946701051  -0.03840586742  -0.9978753657  -0.7175648112  -0.6637445151  -0.4203220399  -0.6114909528  -0.8068273835  -0.07919790347  0.06874678548  -0.4761138383  0.08632127781  -0.06353925239  0.1490234258  -0.1601497906  0.6250578581  -0.8402611996  -0.3788233311  -0.1801303411  0.0654770463  -0.2440708487  0.256388725  0.1424727256  -0.551447847  0.6983388216  -0.4426040083  
-0.03850697143  -0.1842295048  0.4315052092  -0.5179651243  -0.1527384422  -0.2167624495  -0.8456708213  -0.7961294399  -1.318031388  -0.2519870169  -0.4712474041  -1.054364049  -0.02325751259  -0.1986964266  -0.9347595405  0.07905387487  -0.5915008523  -0.1981596027  -0.05443842314  -0.1896541109  -1.069830298  -0.7744585276  -1.585734878  -0.9284747183  0.05592375809  -0.9522343131  -0.03112942284  -0.2801645167  0.382947826  -0.309147239  
-0.1986605968  0.08085919427  0.7135656291  -0.2660335539  -0.186597645  -0.3628399561  -0.3216135361  -0.6298161888  -1.107475178  -0.1189388431  -0.3507901379  -0.6213885943  0.3206731001  0.07561053917  -0.9240756324  -0.07201605281  -0.3514526075  -0.07831558775  0.02492179061  -0.5788638148  -0.4330689494  -0.7539093071  -0.360443896  -0.3229803489  0.2643663655  -0.4272049398  -0.4111798129  0.1772185797  0.8206072127  -0.05771426409  
-0.1004482295  0.2150509371  0.7519195215  -0.02338735868  0.2064316369  -0.1461596159  0.1702398951  -0.01517309168  -0.2459626023  0.321120794  -0.1203908538  0.2481138002  0.5918830842  0.4107070797  -0.437542605  -0.1193894581  -0.1399491202  0.3145953876  0.3520117295  -0.5073102154  0.4196492245  -0.4405273861  0.5087552446  0.708630026  0.4705099265  0.1290703611  0.3689980705  0.338795876  0.5523114397  0.2259718051  
0.2222132486  0.3051148737  0.98932462  0.4153098305  0.1000587561  -0.3458087196  0.8202922097  0.8994114047  0.1998614423  0.8061828987  0.1423858612  0.3291587034  0.1332681858  0.7558935429  0.4708996492  -0.03231738776  -0.06784473852  0.2254490656  0.6515441378  0.06584646657  0.8756885856  -0.3105065917  1.023629384  1.293459028  0.5964199676  0.6254559252  0.1151015309  0.4837327849  -0.155934339  0.1894714118  
0.474123933  0.1751471894  0.8078453465  0.8774903526  0.07689951348  -0.4877739419  0.9836587898  0.8704318416  0.46932197  0.3148679291  0.05855865904  -0.1830667657  0.2539282728  0.2217041283  0.08287067791  -0.1829697246  0.1247224527  0.2433350928  0.4878770682  1.116715213  0.592969526  -0.7683168154  0.9753972021  1.474615967  0.195686119  0.4708020278  0.1069934553  0.3338978614  -0.004495052014  0.2008364822  
0.3369002837  -0.0452670621  0.4245126159  0.7061065815  0.3150704676  -0.3563454175  0.7855767101  0.5823810291  0.423890556  -0.3388600849  -0.271618827  -0.1826278991  0.5926956804  -0.2530484857  -0.5342834819  0.08125055979  0.3349863052  0.1847881977  0.3967393519  1.572360599  0.4157978774  -0.9980776909  0.3797154142  0.5966918821  -0.3545831223  0.5615115894  -0.09045794655  -0.06191935661  0.02713914345  0.2031376743  
0.294451534  -0.1498697791  0.331585133  0.2828517901  0.1584527848  -0.6787619318  1.165724733  0.7609586627  0.1795267805  0.09868549671  -0.5265872845  -0.1420395065  0.2089610042  -0.3452108045  -0.6005952465  0.1848544376  0.5604700568  -0.3273175582  0.9219845208  1.620894507  0.6476784851  -0.4625477738  -0.7541426452  -0.07746062876  -0.01820242067  0.01925041373  0.2248125654  -0.224224739  -0.2321502302  -0.09185523127  
-0.004385841496  -0.1911573232  0.01664753152  -0.3550185829  0.2093324075  -0.5829849034  0.9040386315  0.3786060267  -0.45962634  0.294069511  -0.4351415559  -0.3279813597  0.3603660989  -0.3547298745  -0.9141197043  -0.3536525779  0.2877393702  -0.289034371  0.9026561099  0.7317976664  0.5726991025  -0.4253853347  -0.339549967  -0.2191376164  0.05461738884  -0.9531807441  -0.1625093164  0.0670103646  0.2529218377  0.03223938072  
-0.09334746974  -0.0469855744  0.03223049258  -0.3549637636  0.1450879542  -0.1430609846  0.6196244265  0.2240506394  -0.7658180773  0.3473503016  -0.3275287412  -0.1017818481  0.5501798585  0.1163332746  -0.452623421  -0.3413807199  0.3516140927  0.1754918799  0.357811006  -0.2369952819  0.2192425753  -0.2398125054  0.4700197518  0.1683694748  0.222272423  -0.3862167616  -0.05447076394  0.4413868687  0.2850651857  0.08371779204  
0.0117466351  0.1922494737  0.6752256303  0.3526327808  0.3262011226  -0.07591777435  0.5006918405  0.3981147371  -0.0003377411463  0.2745584158  -0.002703855642  0.1520226843  0.6166431263  0.107447934  -0.1037999058  -0.2917871159  0.09831151362  0.4393632401  0.1746413144  -0.5801045836  0.3942663998  -0.2188796889  -0.07494193003  0.04138203538  0.3469823803  -0.1080209624  0.03529298137  0.6345077636  -0.097332384  -0.005264241342  
0.1504112224  0.3219244697  0.895496489  0.7319406025  0.4640506157  -0.08829899321  0.8515889335  0.6509792361  0.3097522267  0.1876817315  0.2935447332  -0.4810359599  0.557863894  -0.1695692823  -0.2026949328  -0.4531491227  -0.4063651427  0.1326223096  0.3158194918  0.1269500389  0.3936696215  -0.3154224943  0.4822708796  0.6555309991  0.1931897375  0.1626835361  -0.06344847928  0.6217509249  0.4478520667  -0.1381441237  
0.01960281294  -0.06030404099  0.3992074649  0.4960078278  0.4200251494  -0.1220062281  0.3718863179  0.1376185586  0.2337777681  -0.5261605221  0.0910431272  -0.8405827719  0.3434049517  -0.4841323547  -0.2819966723  -0.5928089687  -0.8455519317  0.1603795818  0.448200374  -0.1467203939  0.08730334264  -0.3070252117  0.304598673  0.5416339235  -0.1464933096  -0.3665927256  -0.3107022856  0.6626580066  0.7536639653  -0.1083254159  
-0.07013145246  -0.2171636843  -0.09837556381  0.2677602596  -0.002099216786  -0.2827445527  -0.2201026115  -0.2945278489  0.07337220087  -0.6748189193  0.1163559815  -0.5783201556  0.05597636452  -0.1844134719  -0.08979233139  -0.1657227285  -0.4055538194  0.3171225632  0.387009595  0.2554793727  -0.2308324123  -0.5779062967  0.6550959977  0.8291845881  -0.1395620737  0.4759355649  0.1088871735  0.04533244148  0.6886400029  0.02637486467  
0.003407088652  0.07313427158  0.4208255795  0.1472688843  0.0245954502  -0.01285703267  -0.4946949499  -0.1808202653  -0.5430704322  -0.3157462482  -0.2300669068  -0.1024347152  -0.5719696476  0.1348376889  -0.03106293538  0.6375627795  0.246484666  0.2671553424  0.001578355919  0.177056767  -0.0151410154  -0.04447397097  -1.169518703  -0.7496214396  0.2458888113  0.3035636672  -0.2545801952  -0.3812635988  0.09900671827  -0.2034696415  
0.01590354078  0.4652368477  1.317706497  0.807310158  0.6314332929  -0.0295443223  -0.1850716306  0.04462484395  -0.6745884933  0.2661052089  0.1208931017  -0.232321542  -0.2142272116  0.06813204454  -0.1242573712  0.1704184291  0.06921724286  0.1251353178  0.006815380163  0.6482131128  0.5773659991  0.5826463495  -0.1354295837  -0.3371000346  0.176217167  -0.2982667487  0.2852025493  0.2950945355  0.1661545715  -0.03647444101  
-0.05230557341  0.3904840921  1.102322933  1.031309628  0.4767712318  -0.2066830465  0.6492817803  0.1446994129  0.008803880001  -0.0360342797  0.2464705236  -0.2002744124  0.1863590527  0.08115773091  -0.220335436  -0.2643098092  -0.1483109746  0.2366042911  0.02211768725  0.4884299098  0.5047396631  0.4417505944  0.07128614236  0.1161920717  -0.05995619519  -0.02679787232  -0.1948162305  0.566708512  0.3495322495  -0.01047447517  
-0.0580318703  -0.2122672292  -0.4076617677  0.5377464742  -0.228620641  -0.1611980418  -0.07843507724  0.1764013656  0.412955066  -0.6342706156  0.313732387  0.2755073754  -0.330070717  0.5490892481  -0.1040435203  -0.001696229247  0.32052308  0.3234378551  -0.9104977526  -0.6103422661  -0.1744352135  0.4678212984  0.203310646  0.3406611182  0.2811858929  -0.2999320907  0.1631471823  0.001316069036  0.3798151463  -0.07531185202  
-0.05380420259  0.3328563487  -1.799026578  0.0969890066  -0.1701669987  0.2163887191  -1.435179768  0.1265969785  0.240171015  -0.6060005702  0.6507824491  0.5370491438  -0.2606122688  0.8757082639  0.3709072607  0.1208956219  0.194817782  0.4219861219  -0.4637621576  -1.235220805  -0.508015585  0.7890175545  -0.1157337036  -0.204551137  0.5538702045  -0.1680711855  0.240960709  -0.227993835  -0.1177095025  0.04995021601  
-0.254171972  0.9381331256  -1.566830228  0.03715379782  -0.2843893161  0.4806837577  -1.291948019  -0.07042277746  0.2419081179  -0.5609025446  0.800907515  0.1874896214  -0.2914696041  1.000607515  1.116258801  0.3319193392  0.3510904464  0.4082740316  -0.1755219326  -1.495858806  -0.1929848299  0.5834925946  -0.4198437543  -0.2083357213  0.3855615106  0.4230503421  0.0577991551  -0.080798961  -0.492593558  0.1392366254  
-0.09301530377  1.317140241  -1.068460138  0.05427321916  -0.2403107892  0.6949838308  -0.6145342247  0.4167886929  -0.01538484912  -0.4444527241  0.5299015646  0.1759154445  -0.6482675828  1.970461075  1.208706021  1.000421642  0.5425853652  0.5320257675  -0.4964088172  0.1738210564  0.2742099203  0.8357027335  0.323174965  -0.03588574589  0.6414311271  0.4514989678  0.3292300507  -0.2641866853  -0.65411644  0.3514019699  
0.2554400755  1.038676973  -0.8968942953  0.4364797872  0.4922726955  0.8081301677  -0.4415646001  0.6949614455  0.3594922254  0.1178604651  0.363693496  0.7299323318  0.3021317064  1.313194784  0.9726798765  0.7168628334  0.2983682863  0.6261123798  -0.3319946669  0.7781077538  0.6768320371  1.242393839  -0.09725468512  -0.199721387  1.111344615  -0.1433804521  0.1008209744  0.2473762111  -0.8344700648  0.4442631505  
0.09014068689  0.6011717998  -0.6891950118  0.6255132063  0.5878937493  0.5737947235  -0.1190254112  0.3380078891  1.005663892  -0.384525065  0.6375620615  0.6963697994  0.797534123  0.3095653905  0.5139681645  0.2609356017  -0.1425491838  0.4241644071  -0.6432048084  0.02727396192  0.2435628492  0.9064039808  -0.1542526909  -0.428541727  0.5340459216  -0.02300996842  -0.1453267686  0.5568406364  -0.8601573666  0.4017950417  
-0.03302468067  0.1436638022  -1.004258691  -0.05779103192  -0.1027026858  0.2957884783  -0.1128336695  -0.1045997793  0.8636403949  -0.699437758  0.5064445669  0.4881129417  0.5399518656  0.6096983144  0.3222194904  0.07476345742  -0.4040330871  0.2924604843  -0.6966245773  0.08342735104  0.03721214368  0.4229904676  0.6974296149  0.3818564835  0.4630397117  -0.02632183777  0.4298637097  0.2238818959  -0.3853158099  0.2881139376  
-0.101095704  -0.2146723028  -0.7920124352  -0.9338600428  0.1222627958  -0.2836408505  -0.03672513289  -0.6384290793  0.02442518765  -0.4065809631  0.355459961  0.4353232145  0.321809017  0.1457223264  -0.01838492546  -0.2730210141  -0.2209558495  -0.1065643672  -0.4196349617  -0.3718247593  0.03056531679  0.4211828681  0.4520602898  -0.04578641847  0.473116515  0.09118168285  0.4852621104  0.09766320434  -0.02016152364  0.1801825596  
-0.300006224  -0.5747640712  -0.1733497344  -0.8330159402  0.04208220296  -0.4877865874  -0.1360649959  -0.9128085566  -0.2938614516  -0.0226740686  0.8024552553  0.729585949  -0.1661981998  -0.2600061877  0.2431997091  -0.5208043119  0.02438028812  -0.358813451  -0.6927568945  -1.274348676  -0.1678594903  0.7701220122  0.09350104248  0.3209582005  -0.1641036006  0.1724454048  0.4584354807  -0.3332846291  0.405205961  -0.1087662373  
-0.2854464641  -0.8995052974  -0.1418092173  0.01849719406  0.04193756587  -0.2761038464  -0.7979475215  -0.9968553509  -0.1687483816  0.08477875315  0.8373199445  0.631868892  -0.8581367779  -0.2435823795  0.769144022  -0.5750453715  -0.1718551863  -0.07686348069  -1.214366147  -1.962949607  -0.5604353909  0.889789443  -0.2302272483  -0.3320289122  -0.6396359214  0.1374271576  -0.07918817283  -0.2276473651  0.2972430208  -0.5073851896  
-0.1574034002  -0.9448557898  -0.4639695101  -0.2715370621  -0.1545449913  0.1333390923  -1.612181743  -1.13268447  -0.6476083584  -0.1600934109  0.8218064235  0.04712412268  -1.054255133  -0.2495635021  0.638661959  -0.5500391297  -0.8296957187  -0.1654514685  -1.411483987  -1.971122601  -0.6935383465  0.6887368716  -0.331820369  -0.04781915152  -0.4530508602  -0.08791938296  -0.01610992085  -0.5505376259  0.6935740931  -0.4364052573  
-0.0326235113  -0.7223593309  -0.8848185169  -1.075835822  -0.3127271165  0.6626106878  -1.834764499  -1.179155263  -1.065262338  -0.03393772378  0.894978951  0.09141288994  -0.5173607766  -0.6539169596  0.02277209736  -0.5053917159  -1.133406855  -0.281996187  -0.6102561429  -1.432899681  -0.7736076474  0.3401855232  -0.2680508435  -0.04728903665  -0.4310947427  0.07992260899  -0.1600548452  -0.5973448642  0.5601815784  0.0661298602  
-0.1838796214  -0.957975565  -1.556913861  -1.46931747  -0.5064320937  0.8498262947  -1.584678372  -1.090453067  -0.8506011428  -0.09266935813  0.7397493022  0.1464683479  -0.210270862  -1.106629428  0.2848030612  -0.5180289337  -0.9918362001  -0.5640872469  -0.2810997753  -1.470071993  -0.5530616751  0.3409914912  -0.6667432445  -0.2508071427  -0.570924766  0.3009546512  -0.3354280379  -0.7944417215  0.2490156931  -0.2493077238  
-0.3209682013  -1.142768554  -1.408704648  -1.871225437  -0.5833356779  0.9421264291  -1.563716801  -1.082368386  -1.358308027  -0.1883599831  0.6618427428  -0.3456816354  0.01513816148  -0.5401902726  0.01292716023  -0.6309855932  -0.9917608683  -0.5286505191  -0.6926500186  -2.275330353  -0.9405734378  0.1212883722  -0.346420491  -0.09577928176  -0.7420520034  0.2033871342  -0.2979659096  -0.9408328097  0.6243759849  -0.4116206702  
-0.3138346795  -0.7687406854  -0.8430276826  -1.656553962  -0.4184003169  0.7824191255  -1.404249753  -0.9684404167  -1.149296437  -0.1284385967  0.4919011014  -0.4945679893  0.03665419049  -0.3719038495  0.04525413291  -0.4552161282  -0.9811575045  -0.2294378566  -0.5094578081  -1.662276511  -0.8794137412  -0.03689163526  -0.1967981363  0.142087544  -0.7985744728  0.2874220597  -0.3614153796  -0.8419863967  0.9492914885  -0.4407349614  
-0.4103324382  -0.5508357916  -1.005285233  -1.212043824  -0.3781573646  0.6122635748  -1.488192437  -0.5254180008  -0.9506689743  -0.01099787886  0.3556684982  -0.3599433464  0.2427808075  -0.5347120894  0.1782729458  -0.1803271647  -0.8920534683  -0.2736129084  -0.7067777078  -0.4386340938  -0.3734646137  0.1791556764  -0.1603920951  0.1447357715  -0.5661688589  0.6820567288  -0.101040054  -1.269938364  0.7864040267  -0.4197694062  
-0.2428672683  -0.3778383721  -0.8742445736  -1.262406351  -0.01647772154  1.01650741  -1.439310729  -0.5176628173  -1.07042055  0.3144960324  0.2065170527  -0.282325023  0.5428866933  -0.1803357512  -0.1701451811  0.1360019554  -0.5857295731  -0.02602403211  -1.061127207  -0.3739877935  -0.1732761787  0.5096495144  -1.430323639  -0.9102951406  0.009266661996  0.2970347164  -0.3581791634  -1.039329178  0.1449747253  -0.3310278532  
-0.08309385203  -0.349484933  0.1201678666  -0.3723523812  0.549258593  0.7936292374  -1.146914418  -0.4850549743  -0.771336926  0.4367581184  0.5138560235  0.04909183054  0.3242833751  0.3133807479  0.0789407374  0.3441609929  -0.178798366  0.3354331541  -0.8427862581  -0.4880347784  0.1849012366  0.8159761187  -0.9679928225  -0.8809264716  0.390045306  -0.2583487302  -0.0789126796  -0.2226530714  -0.1254978143  -0.3318276756  
0.07668952689  0.09594476438  1.315792428  0.8246242822  1.105139948  0.6805673108  -0.3034567018  -0.008525709712  -0.04747412558  0.6245551929  1.052568245  0.6668156511  0.1258672543  0.5355262457  0.9137380978  0.5821590332  0.3692882557  0.6287641103  -0.4634672251  0.02361495765  0.5683282862  1.088796787  0.6609172123  0.4853177907  0.3044379476  0.7658411351  0.2464386496  -0.1211578013  -0.4510146775  -0.4383453136  
0.2563687981  0.3447355958  1.788052656  1.942883408  1.192966768  0.5769860179  0.3187766369  0.7472144772  1.217837937  0.8769952018  1.036448743  0.9989051702  0.6489270163  0.1402991047  1.241552925  0.4670646719  0.3797420122  0.9623930112  -0.2855644418  0.8335250465  0.9756791368  1.170501431  0.1140677565  0.9569746105  0.3178216089  0.6509406802  0.2357969494  0.5813664621  -0.7792501336  -0.1268101795  
0.1995566445  0.2253143554  1.259661948  1.85519484  0.9796613094  -0.2227814033  0.3449523565  0.7858340768  1.616670352  0.1462709574  1.262548349  0.7061959497  0.06075369132  0.199344123  0.8814592062  0.2554990846  -0.05512810926  0.5952078125  -0.8934054183  0.7178971395  1.044544444  0.9981369503  0.2809774011  0.6568718001  0.2429604  -0.1742843126  0.5456282296  0.5400743174  -0.5741261488  -0.1649317942  
-0.05686263732  0.144182691  0.3041265148  0.9958633478  0.3300463156  -0.4629235275  0.2901862197  0.4233839721  1.579020495  -0.3905401688  1.483015786  0.936204198  -1.030061527  0.1837475113  0.7237345652  0.2785623885  -0.0879124792  0.1970025058  -1.026469065  0.3540241164  0.3013284612  0.8455511323  0.8831646254  0.493262404  0.1442947722  0.1347514159  0.7387005418  -0.2080298296  -0.2077501273  -0.4917254741  
-0.2137850271  0.03073469021  -0.8043220322  -0.1197180585  0.04391101485  -0.371513541  -0.5006628185  0.0890651534  0.8867601031  -0.2433035461  1.381727769  1.210601901  -1.34950856  0.2991124103  0.972217765  0.6294739759  -0.2184181143  0.2957142261  -0.8490611242  -1.468252362  -0.2593347287  0.7306438659  -0.3383576298  -0.4383878073  0.755702058  0.2512502248  -0.03977287624  -0.748780642  -0.5200950101  -0.4190068313  
-0.4511004392  0.4981365807  -1.339795433  -0.5040670647  -0.1743147085  -0.3063153788  -0.377472045  0.3391478782  1.014264704  -0.0334666268  1.513914211  1.076004214  -1.526720976  0.7786284797  1.341816151  0.5598804711  -0.2902004759  0.2745852523  -0.9293600264  -1.726079546  -0.0953740559  0.5792099749  0.3356600792  0.1925263455  0.9994898065  0.4668233379  0.23840727  -0.7237058694  -0.4414017151  0.03496376173  
-0.5268897714  1.249201441  -1.48711708  -0.2717236155  -0.08096128571  -0.09320911509  -0.3266037038  0.7569635518  1.196260085  0.005498523029  1.732927838  1.097643094  -1.142857003  1.169605887  1.750258571  0.4149767373  -0.3406667769  0.4047799777  -0.7101384665  -1.239120934  0.2892650707  0.4524198993  0.7237565545  0.6498801682  1.097661593  0.7050833413  0.003416600786  -0.8504533675  -0.5432881192  0.4643288134  
-0.4395795591  1.672156144  -1.586566433  0.2614439119  -0.07013165154  0.2413751732  -0.4869163864  1.517006485  1.417006076  -0.02127843519  1.708444892  1.413335323  -0.786884248  1.625028379  2.302990556  0.7074804573  -0.3318489272  0.7025350651  -0.5505763672  -0.9946065717  0.6026561654  0.2705829236  0.3963544733  0.7816772223  0.931150016  0.7817858876  -0.132567161  -1.055010727  -0.852238197  0.6294808247  
-0.3081683137  1.405546486  -1.319507714  0.7357814346  -0.4450359654  0.201076015  -0.4343508304  1.68953125  2.101151508  -0.5949762581  1.788727492  1.058859839  -0.9816277876  1.575780626  1.830042184  1.261298174  -0.2089005849  0.9526107763  -0.6992723487  -0.7603612369  0.3115223452  -0.2260710783  0.4244034292  0.6418947975  0.712050718  0.756185447  0.1645539739  -0.7836621617  -1.061120982  0.4050503459  
0.03336727623  1.491830447  -0.1389999955  1.101052014  -0.6607554921  -0.2565231896  -0.4625351725  2.039121701  1.899072352  -0.2883762479  1.980067556  0.7718515157  -1.404454288  1.83965647  1.710543198  1.839488118  0.188983967  0.7373018094  -0.3571230558  0.5177110985  -0.08134788876  -0.239006179  -0.2077374246  0.1671086147  1.168701614  0.9828723298  -0.02357410679  -1.152503054  -1.590829191  0.1524480844  
0.1840326192  1.456704489  0.6844859325  1.64122358  -0.8088541534  -0.3140041601  -0.6727018147  2.397561589  1.282094403  0.1026991949  1.894683999  0.638147258  -1.408120014  1.531271066  1.361289463  1.454672805  0.5017281482  0.4221093661  -0.6856432988  0.977259702  -0.1036658495  0.4341088893  -0.3493683713  0.348354424  1.136733828  1.063198989  0.2950321515  -1.550507611  -1.663948187  -0.2434298926  
0.1860349501  1.255326577  1.139898121  1.828406392  -0.3175426798  0.2363768347  -0.120731922  2.240419442  1.233679889  0.4034939162  1.733904365  1.356674856  -0.557001031  1.175589215  0.7089532114  1.346245759  0.4661386954  0.4055698486  -0.6687700615  1.638713672  -0.06992419856  0.8337994881  -0.08489384578  0.2976055807  0.6384393448  0.4096370347  -0.05235185564  -1.037015971  -1.158739763  -0.2226223603  
-0.08825246371  1.183474117  1.222291382  2.070934582  -0.1943661523  -0.01772164431  0.5168773926  1.967861898  1.89075801  0.4499057066  2.106351598  1.453376359  -0.3613911883  1.460856814  0.6058564025  0.8460797002  0.2103278787  0.8139246425  -0.2885159983  1.592686263  0.2373656844  0.4689941579  0.5090217547  0.3485554252  0.424048318  0.37785481  0.3417100646  -0.4005876369  -1.187272153  -0.2898998546  
-0.2141057174  0.8855841045  1.619615001  2.12903461  0.08396821305  0.231567457  0.9687138286  1.141598307  1.565140032  0.7234947931  1.92383189  0.9716830055  -0.4696665358  0.118701015  0.4604623487  0.4819123285  0.08011461255  0.4687289046  0.2336503051  1.663930388  0.3302451679  0.6057485005  1.349300008  1.077859331  0.2553249863  1.152855463  0.6194004872  -0.4174847717  -0.8913589498  -0.4410067657  
-0.2405709136  -0.2718128484  1.627806291  1.838292528  0.622626738  0.7632726461  1.494684606  0.2851714669  1.574592144  0.8616394605  1.516403254  1.262218352  -0.1314436811  -1.286335716  0.3061574884  0.04507051146  0.4807432033  -0.03847980305  0.6152957884  1.478874607  0.4973321438  0.8701815572  1.542982275  1.032029608  -0.363979043  1.012058896  0.5342045188  -0.4965385101  -1.23945402  -0.694685672  
-0.02117106459  -0.865648096  1.280997691  1.320966421  0.7776136235  0.7576797604  1.612840093  -0.2789480895  1.439974122  0.7838455353  1.079586567  1.516707334  0.3119681811  -1.424317408  0.3249887256  -0.3796641188  1.03530834  0.4463134494  0.4201007736  1.409557013  0.353079927  0.6834357591  1.278402696  1.182508698  -0.6985587155  0.8454192459  0.5282084797  -0.1615818358  -1.09415106  -0.7167803383  
0.3694925928  -0.6482968163  0.7655028814  1.038551771  0.5380171824  0.4559869751  1.100112755  -0.1524961456  1.298220463  0.4752060654  0.0222066931  0.8808593612  -0.2643838423  -1.182524992  0.226364028  0.327469246  0.9780094727  0.598308506  0.2168884632  1.643854705  0.2239746319  0.5338683102  0.03956816065  0.2638558505  -0.1773798955  0.6908768162  0.857391841  -0.1927600342  -1.145426002  -0.957653103  
0.4413306948  -0.3183628377  0.9049302785  0.9784152624  0.7936891557  -0.03391551083  1.26291232  0.3236774561  0.9682309877  0.7003014329  -0.3511110357  0.5911075178  -0.2368847912  -0.8445157915  -0.1623779479  0.02060178798  0.929631001  -0.06309019247  0.9319267019  1.090260393  0.3500255227  0.1901649383  0.03479607135  -0.3202762583  -0.101231681  0.02729699242  0.1466500498  0.6355257689  -1.401360268  -0.7656493708  
0.437644943  -0.511973421  1.254256355  1.222081304  1.015250901  -0.0595561702  0.9404176108  0.279327874  1.334235849  0.4578288501  -0.7089302238  0.3990437007  0.2153090632  -1.442483565  -0.3159975546  -0.3823383401  0.970271617  -0.2011475655  1.364653714  1.25884437  0.5159373738  0.01448914267  1.334614409  0.6251459684  -0.6276863184  -0.3335470738  0.5258911923  0.9688807286  -0.7250469779  -0.6662131851  
0.3034899553  -0.2643847538  0.8503000258  0.7364805301  0.4090175635  0.1451580486  1.035844737  0.4203122119  0.5330209317  0.2569542919  -0.9389607729  0.06575871828  0.1355875986  -1.158399809  0.09648620187  -0.260898731  0.8168242884  -0.5414425458  1.351493263  1.565976455  0.359926421  -0.1462681057  0.7731908668  -0.1601331199  -0.6216167225  -0.1683596501  0.2557792972  1.271081483  -0.5954352408  -0.5312068185  
0.1461783673  -0.1764737067  0.7628161362  0.3274244471  0.1019222083  0.2619543325  1.404532716  0.4109658622  0.2326432057  0.1223861251  -1.697936382  0.05433080667  0.1977016392  -1.294464687  -0.746240392  0.06224841497  0.9721300248  -0.9401572803  0.7336867295  2.012925705  -0.03593055523  -0.439785065  -0.6893629275  -1.492546561  -0.2917118757  -0.6541975052  0.1129017595  1.155060653  -1.266253017  -0.487554833  
0.01938900598  -0.3956069205  0.3581524698  0.09212572662  0.2297522001  0.01052815953  1.180879813  0.2012173646  0.2831080948  0.2809154272  -1.684209914  0.2029033651  0.3408107051  -1.583769765  -1.105544199  -0.4220153378  0.9095613146  -0.942622304  0.04464953098  0.8757144398  -0.3266179535  -0.530322574  -0.3864211644  -1.56325829  -0.3971612773  -0.7392424707  -0.1651337978  1.371542614  -0.7559494601  -0.673185559  
0.1031694673  -0.3249860293  -0.1940080465  -0.650050133  0.5041858304  0.06748380047  0.9177003928  0.3882456936  0.3961507753  0.4217673594  -1.457671619  0.3535835106  0.4595187252  -0.8647485768  -0.7162822947  -0.7633919231  0.6573836141  -0.5073953977  0.04990280762  -0.3286774559  -0.04494242357  -0.3918790681  -0.1317661843  -0.8096474272  -0.2238807669  -0.4977631099  -0.1314410501  1.172333663  -0.4273031906  -0.5044824589  
0.0703627702  -0.0272869928  0.3458671071  -0.06858029397  0.9082628777  0.1140277721  1.50597965  0.7109842593  0.5833785309  0.3217170472  -1.789663434  0.3780294978  0.7611221749  -0.6101991336  -0.7334258443  -0.156830759  1.21848578  -0.3122727636  0.2468196126  0.8046837543  0.9019818651  -0.46633262  -0.1105853556  -0.6645812168  -0.4971881557  -0.5107917017  -0.17356583  1.266930494  -1.011773882  -0.2344461624  
0.3806160651  0.1630819618  0.9407869837  0.6938977714  0.9419097663  0.2608317747  2.0561731  1.077681095  1.25791915  0.312967125  -1.511546269  0.4588188317  0.8167409249  -0.9140810102  -0.6218479226  -0.3922924599  1.036415929  -0.1250185135  0.2162429493  1.737534893  1.048365964  -0.1659489588  0.3989088962  -1.102299325  -0.2687013273  -0.8547046562  -0.1563594243  1.821891607  -0.91086486  -0.4162754135  
0.4503439287  0.1122092201  -0.07809477309  0.4640522806  0.3119901763  0.1463709904  1.102200946  1.102091335  1.445886734  -0.05697915509  -1.135298398  0.675159825  0.3279086183  -0.7522089216  -0.2435360907  -0.5616413663  0.329756427  -0.2475579927  -0.01264037627  1.408344144  0.1019061046  -0.1095518453  0.0559427517  -0.5416011287  -0.03744354418  -0.4770268584  -0.08277994926  1.548659367  -0.8160954732  -0.4690644626  
0.2037408602  0.007408608348  -0.5711013442  -0.3547816845  -0.09892590142  -0.08239392731  0.4872826015  0.5380042479  0.4515629581  -0.6625343002  -1.725609274  -0.3255213756  -0.0491496608  -0.5908950582  -0.6834428398  0.186166486  0.361784497  -0.4249708293  0.1452991532  1.422353476  -0.3016969563  -0.4591796125  -0.4314281813  -1.042396187  -0.253098783  -0.3068518039  -0.1957172898  0.6284553475  -0.7365834685  -0.3810358717  
0.0272818621  0.004978175498  -0.06339924389  -0.8009521713  -0.0009844229064  -0.2182996153  0.9686100399  0.3210504791  -0.3062134603  -0.2438451621  -1.515682987  -0.443144011  -0.131789567  -0.4623256346  -0.7153159258  -0.2344069286  0.1986660195  -0.4036632399  0.3444486891  0.7028637191  -0.06662370074  -0.1082638592  -0.2785392905  -1.312164718  0.02598917316  -0.7785599944  -0.3761934051  0.7225711572  -0.2764849606  -0.2329372018  
-0.07546352557  0.1456246474  0.4740731576  -0.3242691645  0.2178860333  -0.3533236582  1.222592157  0.2319045723  0.2867530699  -0.01057545759  -1.201455532  0.05616210887  0.2342068083  -0.4903837399  -0.1880760537  -0.2793999817  0.1358900392  -0.1367705763  0.6133145725  0.2769183837  0.4252316479  -0.3544916618  0.8289860215  -0.140013215  0.07522729945  -0.03980816746  -0.1771663557  1.134683922  -0.1404402832  -0.01632384279  
0.05823632558  0.01253284345  0.5840373397  0.1921574653  0.1037773661  -0.02352723182  0.9518279237  0.5462492186  0.621700229  -0.2387871968  -1.375177998  -0.2472620059  0.1212743817  -0.3767869129  -0.3726857349  0.1173825852  0.5346017968  0.07668656646  0.5764930156  0.7692930344  0.2978672523  -0.6495482324  -0.02281922279  -0.4882705653  -0.06151557137  -0.5782763537  -0.3880970179  0.5837727145  -0.6238190178  -0.1090813907  
0.175389393  0.349452144  0.03309067772  0.3227921349  -0.1884918093  0.4329706294  -0.38334454  0.2473538433  -0.008004907168  -0.2717776451  -0.8869593756  -0.5369603239  -0.0567036341  0.136641641  -0.2518630565  -0.2553215847  -0.1512489313  -0.1175723412  0.5081340202  0.0243897039  -0.1523967428  -0.3233754617  0.403639905  -0.2158500128  0.04317164603  -0.6698496705  0.220271637  0.8802393035  -0.3242634074  -0.1156326309  
0.00501964801  0.4751786792  -0.09435341209  -0.007575914346  -0.2902003216  -0.02105503873  -0.4500268074  0.1593015376  -0.3468168875  -0.5845955471  -0.7618374283  -0.2665376187  0.3132804324  -0.3762912944  -0.04764267653  -0.006902469814  -0.1092485142  -0.3339628647  0.5389807891  -0.1059016802  -0.2348894638  -0.456190353  -0.6346937817  -0.7980851453  -0.1027056128  0.1082547682  -0.4107766857  0.6578499089  -0.3051403108  -0.1903148299  
-0.01034292748  0.2578621713  0.1849016221  -0.4224256087  -0.2913090097  -0.1041284045  0.5567482919  0.410295499  -0.2587000849  -0.2077052507  -0.9843744495  -0.183199598  0.1637192697  -0.4408257683  -0.4095126231  0.4956040988  0.3976184262  -0.2986324659  0.1930787245  0.9557482439  -0.1443566268  -0.1607556649  -0.3543302895  -0.8777955577  0.2805906072  -0.4099810667  0.1391865591  0.3300809484  -0.162160006  -0.180761255  
0.05514945302  0.1846057131  -0.01417432529  -0.4083259357  -0.2238187003  0.2107213014  0.07301235875  0.3352288484  0.4972591754  0.3740719807  -0.5692857469  -0.150668332  0.1725064051  -0.0589077199  -0.1377995177  -0.09441612286  -0.03304737787  -0.09617103997  0.611777439  0.8747724575  -0.306944177  -0.006302794224  0.6663075285  0.2747391484  0.2166818962  -0.01697465171  -0.09642665558  0.8083765525  -0.02209715586  -0.04031917253  
0.04926351902  0.2292552493  0.04651604613  -0.2934541633  -0.1882583404  -0.1171963732  0.1187829568  0.1399149699  0.2392200125  -0.33256417  -0.751776205  -0.01544019624  0.30946823  -0.1748439572  0.3028241985  0.2530336986  0.2612994666  -0.04683109796  0.7914465707  0.9182917181  -0.07648378018  -0.1169744442  0.2377722159  -0.07369861197  0.05532855533  -0.1757053259  -0.2046024388  0.4367104713  -0.02505730137  0.06257613273  
-0.1035890001  -0.07328531501  -0.009833310429  -0.2637153902  -0.2599508833  -0.0652266739  0.521889881  0.06386147308  0.2255266871  -0.02441299594  -0.9981232195  -0.07179910913  0.2428844938  -0.2066976609  -0.1171001166  0.1025292541  0.2671404481  -0.08113871332  0.6143120768  1.200915437  0.2195838616  0.03728427231  0.6467654715  0.01244894386  0.3761220179  -0.06354218311  0.140159175  0.3712835495  0.009298712002  0.2295794868  
0.006519327033  0.2243349915  -0.264911759  -0.5283686468  -0.4792407862  0.1655392078  0.3767999597  0.3588365466  0.09660458269  0.3434071119  -0.8773781124  -0.04876736378  0.2281066455  -0.1824565503  -0.0370275556  0.04700185736  0.01792393326  -0.2267906739  -0.02981532098  0.319082075  0.2936672246  -0.03596164816  -0.411894215  -0.9300623515  0.3925680888  0.2778465005  -0.7934628992  0.3968517568  -0.253562317  -0.04080448259  
0.2676605046  0.5273810814  0.5549542652  0.3208791385  0.4081224866  0.5143611014  0.4305883065  0.8570728575  0.7020532184  0.5416745117  -0.2598139157  0.2075899003  0.8210124759  0.2669427174  0.4592099402  0.371030689  0.353145739  0.2505896885  0.6776202399  1.369932915  0.7197904494  0.1794738647  1.047822393  1.288811561  1.023940143  0.7152966743  0.365770136  0.5785939754  -0.1172813715  0.05651229608  
0.2660420151  0.4029531391  0.4594664911  0.8019347805  0.6443294166  -0.1468538359  1.074075282  1.05004458  1.320460865  0.3620659349  -0.4883707267  0.6175886893  0.6968851146  0.3421773695  0.6543350054  0.2762341809  0.5177918325  0.2029817632  0.733004143  2.727558399  0.7100436211  0.2660568831  0.7736196302  1.266026778  0.5788207663  0.607854449  0.242815768  0.8289086737  -0.3392816309  0.2206423988  
0.1460405164  0.170134473  -0.3980495726  0.1893011834  0.2895826363  -0.2608284667  1.063392249  0.9998283252  1.404651152  -0.08140909859  -1.064392788  0.1839215804  -0.1909811022  -0.1154237586  -0.2555224702  0.1696294234  0.03873268269  -0.06365866214  0.08923772164  1.490044129  0.3020906123  0.3059859603  -0.08587112022  0.06931849082  -0.01525296511  -0.2460522883  0.6064616327  1.228662856  -0.2989983011  -0.009054482117  
0.00628904905  -0.06118786171  -0.765866595  -0.1156943793  0.1623617939  -0.003707170186  0.09412198564  0.4005174957  0.9835842769  -0.01914844948  -1.027935407  0.2911618443  -0.3138597558  -0.01337408054  0.2793506989  0.1198511296  -0.2274853159  -0.00368997518  -0.02137686608  0.6254851205  0.01874688147  0.5607700319  0.7252249905  0.7400210755  -0.2408960623  -0.01055600766  0.4661832259  0.8176112124  0.2390223062  0.2117270753  
-0.1196270854  0.194615859  -0.4277894866  -0.2944928984  0.3787952579  0.3077803732  0.7224328752  0.3528454388  0.4926971532  -0.08124188463  -1.389733706  0.2916499405  0.1080607993  0.3702602794  0.8381809056  0.2307320105  0.4710947203  0.3302615347  0.2487779039  0.4461874283  0.7187348605  0.396744933  -0.108558838  0.3173001019  -0.2024607445  0.06499618777  -0.1068531475  0.8640073841  -0.03053357624  0.3550801134  
-0.009628262645  0.4942840236  0.492654982  0.5259776617  0.7370131889  0.1390905975  1.758872464  0.5641424719  0.7142539012  0.2553273098  -1.266103689  -0.1105279591  0.4920738725  -0.04697089925  -0.007068008988  0.3730934334  0.6558142665  0.2528791533  0.6090647033  1.824726924  1.486897513  0.1800195257  0.4821172339  -0.008590799948  -0.08853914561  -0.4169159923  0.2199676053  1.355617772  -0.5374602884  0.7166683125  
0.3688535199  0.2962478063  0.7003236915  1.181004253  0.5569249875  -0.217196906  1.246296341  0.7935235543  1.199106708  0.3883488813  -1.004192475  0.2417766727  0.1623963249  -0.4089438899  0.01193339797  0.03210788833  0.4080886645  0.09248867142  0.7555153667  1.591713351  1.447682478  0.06620005885  0.6506197061  0.02027383104  -0.02950261221  -0.2155536302  0.2429942751  1.078737188  -0.7790464993  0.5884015288  
0.2526598887  -0.2656733261  -0.03597311777  0.5257402798  -0.1694701982  0.1610680272  0.3785752587  0.217847342  0.6901574494  -0.4552857296  -1.012818179  -0.4059486289  0.1010655217  -0.5521710254  -0.2069155195  -0.1692343102  -0.2586165582  -0.4676053003  0.6863238622  0.1908923036  0.9363834467  -0.3311711891  -0.5108685415  -0.715964988  -0.0746282192  -0.1912724237  -0.14697354  0.4992616325  -0.730312876  0.6909307986  
0.1060332167  -0.2963432684  -0.1955726938  0.05723834937  0.1341956874  0.3840897543  0.203303314  -0.5344265106  -0.4345969606  -0.6164045854  -1.442051318  -1.030893318  0.6147268645  -0.7451449084  -0.7158859693  0.01823521774  -0.1949406802  -0.5944049221  0.857088358  0.8903488474  0.4456737469  -0.6186724891  -0.2549625634  -0.6837979842  -0.5858097624  0.01078366152  0.09733493361  0.2071705906  -0.2909232797  0.7074252432  
0.1033580708  -0.2178445067  0.2838075099  0.6000731194  0.2863204159  0.2835765103  0.3044751506  -0.6793252557  -0.4043345648  -0.05895725373  -1.382118546  -0.783050275  0.8840894795  -0.7038125986  -0.8801279161  -0.04763058867  0.1326354364  -0.2988724599  1.121976628  0.5590650773  0.516492834  -0.3110896789  -0.856117074  -0.9818450966  -0.1150325015  -0.4380377153  -0.1344149898  0.2147074211  0.002685305067  0.674025712  
-0.07163388991  -0.2627182965  0.234011781  0.9592371653  0.404493082  0.3435910894  0.06399890875  -0.5916876938  0.1275331386  -0.03208310942  -1.142596606  -0.6740510048  0.5129922108  -0.6272703814  -0.8860625015  -0.3751282403  -0.02732491089  0.3121268693  1.212561411  -1.302485601  0.6698095176  -0.3795844627  -0.3582547475  -0.4922866106  -0.05249516636  -0.4281390172  -0.2943039588  0.7456189783  -0.2231741516  0.5794244208  
0.09060250066  -0.2239242696  -0.2977420986  1.236543994  0.5387171625  -0.03312974219  -0.0935840903  -0.5039891277  0.03126857268  -0.2112723598  -1.081593896  -0.9686398371  0.007457527231  -0.3078389748  -0.4864220483  -0.3446756811  -0.3899394995  0.2857686158  1.32542708  -0.7225240942  0.5664114919  -0.1083651453  0.7232051598  0.5729874298  -0.5010732989  -0.2587765782  0.1838100868  0.9509062482  0.1559344936  0.3697589362  
0.2116137581  -0.578990966  -1.15609051  0.5225963276  0.5049019986  -0.3386122326  -0.4751658562  -0.6811514643  -0.4508408652  -0.58053053  -1.220079564  -1.323623779  0.01034633957  -0.6545076877  -0.3909995101  -0.4263938951  -0.9044349695  -0.3682537125  1.365530206  -0.7339408868  -0.1505814857  -0.6573912734  0.2420082452  -0.4989172124  -1.031856849  -0.1177422309  -0.03738467465  0.5726681431  0.0930457005  0.3734016317  
0.1245677216  -1.095420138  -1.492400175  -1.133124133  -0.04298621448  -0.1568616053  -0.4451420304  -1.017647946  -1.671487261  -1.008671022  -1.783231602  -1.841635628  0.1549600473  -0.6732464188  -1.435127843  -0.6349005449  -1.269400554  -1.039545776  0.726953934  -0.7690326388  -0.4524475134  -1.174416247  -1.481289825  -1.357522126  -1.217103233  -0.2865052922  0.1524885261  -0.09829360096  0.288678994  0.5173047557  
-0.07207092623  -1.100509636  -1.130240524  -2.067003984  -0.5881840374  -0.3837046473  -0.4219285719  -1.491992755  -2.624470786  -0.608839828  -1.881479669  -1.262106297  -0.2915554932  -0.1832927225  -1.183545471  -0.5110058465  -1.079747939  -0.9177954686  -0.4712359437  -1.421566276  -0.5152150878  -0.7411247892  -1.822095438  -1.624947765  -0.8085835983  -0.897856767  -0.2271526635  -0.3020824719  0.7570897102  0.4322779539  
-0.2238333743  -0.8947031837  -1.431543026  -2.140816864  -0.8748522727  -0.2503604785  -1.070227439  -1.702975881  -2.497384026  -0.5554498835  -1.582760356  -1.355450537  -0.4929308696  0.2384637298  -1.101929928  -0.6355470914  -1.190700201  -0.6461117594  -0.9539930952  -3.285647599  -0.5081931433  -0.9920865663  -1.695484485  -1.74728824  -0.2985240065  -1.206079374  -0.8984733643  -0.04732883193  1.111456367  0.4303469804  
-0.199592462  -0.4657654046  -1.926459987  -2.599748191  -0.5881558327  0.1510350196  -1.128080268  -1.780868875  -2.426749291  -0.5695331033  -1.149263418  -1.665789516  -0.1064918985  0.4473835192  -1.325041933  -1.061347381  -1.632119475  -0.6590835906  -0.06833741185  -2.648778021  -0.4117723251  -1.135597078  -0.2098538552  -0.2934258372  -0.201405824  -0.8732019334  0.1107474358  -0.1073652059  0.9566860593  0.7090161109  
-0.08423487836  -0.362223155  -0.827912815  -2.680970038  -0.8107879223  0.2940386741  -0.6002520271  -1.996174145  -2.309252007  -0.5013488465  -0.6770746114  -1.113310249  0.1147938274  0.3238832057  -0.4938729772  -0.629213668  -1.59322193  -0.3255293545  -0.2794756269  -2.895727408  -0.5166045188  -0.951184515  -1.509031401  -1.355715711  0.1052383754  -0.2218453822  -0.6518511817  -0.3226730638  0.567299087  0.6073797962  
-0.09001199989  0.02015112099  -0.7491480282  -2.046463437  -1.01864405  0.7374899521  -1.126520126  -1.762449033  -1.840685842  -0.685615597  -0.7717216646  -0.761346373  -0.01221370274  0.5117786159  -0.03610562491  0.02099990152  -1.470538114  0.2896070121  -1.307042521  -2.391632093  -0.9478511242  -1.480363574  -1.165651923  -0.975881011  0.08696059893  0.08680793074  -0.822087361  -0.6606178266  0.5889806098  0.4523229689  
0.07707490486  0.6306804639  -0.7035106626  -1.354339404  -0.9235979908  0.5304801567  -1.511822378  -1.463139791  -1.340008338  -0.4784213535  -0.5343530766  -0.881026084  -0.2219456208  1.00493222  0.05454445867  0.2692255807  -1.024321582  0.5844503513  -1.109646898  -0.7921640003  -0.9026129656  -0.8748750837  -1.041266695  -0.5364670882  0.4657387342  0.00276114818  -0.3184118871  -0.8383315782  0.5338939029  0.4899243211  
-0.1060799916  0.5065532906  -0.6516954458  -0.9785182356  -0.3620219847  -0.04727603806  -1.060474257  -1.235856775  -1.170702593  -0.3890838232  -0.2062785241  -0.8063173901  0.0287598259  0.6512068081  -0.1452113124  -0.12646288  -0.9860780993  0.5258177715  -0.3469846923  -1.147893968  -0.4958789693  -0.597891884  -1.224357385  -0.5179741453  0.2766195416  -0.4928929474  -0.02156002523  -0.4631597343  0.6877049629  0.5695958705  
-0.2019564619  0.2398042466  -0.3739153471  -1.036817631  -0.4561352343  -0.5650275805  -1.142389972  -0.7371066824  -0.8763352344  0.23006943  -0.2619013978  -0.279310266  -0.03549966591  1.396204642  0.06853572512  -0.2234593203  -0.9598431211  0.3543969328  -0.2255593028  -0.4269327856  -0.01890656104  -0.4921507425  0.3147977212  0.7300243966  0.2708501978  -0.1830055595  0.4394415545  -0.3028583211  0.5288127762  0.6086441112  
-0.09319211743  -0.1184896955  0.1184518678  0.2906006625  -0.5258135934  -0.3845048492  -1.377512112  -0.1796957949  -0.07348710174  0.8097382307  -0.05417922146  0.4241695459  -0.486756186  1.124433819  0.9948210983  1.108830926  -0.1584309076  0.6132456216  -0.9096600724  -0.8823012978  -0.2218697732  -0.1835042533  0.08175958013  0.1969489074  0.4498163486  -0.568565446  -0.4738788621  -0.6398877064  -0.06680230311  -0.06297229112  
0.2239533534  -0.1090748415  0.5466720086  1.11499073  -0.2466939593  -0.1388714839  -1.246438808  0.3241485238  0.4817017286  1.158853472  0.03705501244  0.4077599032  -0.4316334042  0.8447519829  0.8114943393  1.086197801  0.0465263197  0.9994913394  -1.297145527  -0.2898922934  -0.08650006076  0.5329860707  0.6332378065  1.29996561  1.087758232  0.2191169961  0.1615687942  -0.2465464163  -0.1111327013  -0.01140907752  
0.3712706009  0.04656054823  0.4921564387  0.2666387992  -0.8660673931  -0.5122495012  -0.6996532991  0.2004455108  0.3951213187  0.1691015294  0.5285771775  -0.02793457802  -0.460513677  0.6182510229  0.6952620997  0.01389793448  -0.4248386473  -0.0595478374  -0.5553262167  0.4170547266  -0.09532356032  0.1439291847  1.098673147  1.374892549  0.396344676  -0.0615392373  0.4792918949  0.03699822207  0.3156161202  0.0932021468  
0.07147740601  -0.1571753887  -0.06063135349  -0.7098825107  -1.369909509  -0.552423633  -0.4435463285  -0.3937753027  -0.7084892199  -0.9736246554  -0.03432795051  -1.003090698  -0.01227035679  -0.04848974799  -0.2048739299  -0.2431657356  -0.6367044795  -0.6940554189  0.2027195227  -0.007190686068  -0.680808742  -0.925289219  -0.4383670589  0.2851761224  -0.682237207  0.1553545083  0.08361369234  -0.6744284952  0.9059033328  0.2541062142  
-0.1653941456  -0.470268731  -0.2150776725  -1.756202212  -1.030522318  -0.6723313802  0.02691912057  -0.8161028312  -2.088647089  -0.8096500259  -0.03309314567  -1.285992067  0.5042610338  0.30953238  -0.8777422433  -0.4784951231  -0.507158758  -0.7733750505  -0.08334119014  -0.8979133775  -0.7427533674  -0.7588333197  -1.451977807  -0.3000924361  -0.434706762  -0.6047800084  -0.5032117627  -0.9543242736  1.339115701  0.07982258963  
-0.517219314  -0.5919980209  -0.4606656018  -1.87750896  -0.2237272487  -0.4455035503  0.4138021876  -1.018216646  -1.882037746  -0.3805781306  0.1946501406  -0.5557724298  0.6086498367  0.07224189534  -0.8739741888  -0.6794448959  -0.2025093035  -0.1549727599  -0.2733447748  -2.463434327  -0.04072497543  -0.5672594264  -0.9316436349  -0.3423757888  -0.1344900775  -1.005865831  -0.7539042262  -0.3338100472  1.517227022  0.01625883889  
-0.3492135912  -0.27208142  -0.237634834  -0.534497747  0.2853188165  -0.1933018232  0.5051332565  -0.4022763849  -0.7413004008  -0.1022768355  0.619207024  -0.1261033946  0.637309772  0.544838431  -0.8357393024  -0.7944720982  0.383698424  -0.1930670184  0.2560506402  -1.221255132  0.4600484986  -0.545728547  0.5636604306  1.064503281  -0.251836783  0.003649930882  -0.04330143265  -0.03230718496  0.9278079581  0.3328864799  
0.02270836491  -0.2286709057  -0.3169255797  -0.1862944524  0.04441585981  -0.004489120612  0.1126608369  -0.2095796926  -0.4203120833  -0.1845825737  0.9572793631  -0.6554616268  0.4413777453  0.1706372158  -0.4235769931  -0.8721377198  -0.1046820953  -0.8653198719  0.9880297683  -1.462067372  -0.1902799005  -0.5842103634  -0.3995727615  0.2116979133  -0.3119533261  0.05855528185  -0.4836113729  -0.269109338  0.4972968702  0.3226724803  
-0.06901425136  -0.5661758895  -0.4133067001  -0.8011115383  -0.4317255785  -0.6403752964  -0.3425018622  -0.6181372057  -0.9576328493  -0.4448428946  0.783648186  -0.9567297853  -0.00168403781  -0.5395107592  -0.5935675711  -0.4731957661  -0.2266478661  -1.354928734  0.7773487247  -0.5550522894  -0.5577912759  -0.6195004589  -0.1136815834  0.2583105983  -0.6370103327  0.4715700102  -0.1308465654  -0.9213745723  1.086863223  0.2228386937  
-0.02296917277  -0.5175303876  -0.1677351674  -1.06382011  -0.3464791595  -0.6930985602  -0.004397791437  -0.8198291058  -1.383166604  -0.0720188145  0.4213927756  -0.5607801752  0.02599032751  -0.4767025318  -1.203664125  -0.3383462468  0.06886509142  -0.9322203747  0.05917308952  -0.001954936809  -0.1508665175  -0.5749002304  -0.4205907754  -0.1339735955  -0.3053128134  -0.0708499741  0.03791920921  -1.187461805  0.9920769495  0.008897135876  
-0.02276318793  -0.3359481275  -0.116989387  -0.5674818013  -0.1783407901  -0.3050016983  0.1124731215  -0.5869206415  -0.9188383602  0.3451333667  0.4772950361  -0.548277037  0.1696031708  -0.184083482  -1.205830679  -0.5899972365  0.1324295261  -0.614862501  0.5044528876  -0.9412406829  0.1166289622  -0.5236050159  -0.5130376131  0.0393711184  0.2063116888  -0.4768372742  -0.5868210644  -0.4435479787  0.7858839481  0.05595566684  
-0.2946872612  -0.5824692136  -0.4751357175  -0.7162733454  -0.1860715774  -0.2053072689  -0.4367381448  -0.7033914028  -0.3561088711  -0.07292896145  0.7410673146  -0.6282982135  0.3663022808  -0.3972758019  -0.8535180094  -0.9444070326  -0.07790286654  -0.5936084682  0.6998084426  -1.409941454  -0.3745563587  -0.5082769611  0.6725119491  1.380693364  -0.1014956134  -0.1466582581  0.1008323794  -0.3268994328  1.157726752  0.1845418065  
-0.3643174579  -0.6471592654  -1.019190912  -1.798043379  -0.7792719823  -0.7415974953  -0.7372432856  -0.7495858108  -0.7315457634  -0.3455802576  0.5543647515  -0.302678423  0.3327065018  -0.346277747  -0.5697621988  -0.5047403726  -0.3452451862  -0.8294818483  0.1354507781  -0.5290002259  -0.9613902132  -0.520871621  0.5496275011  0.7148933633  -0.7221690034  0.4073252929  -0.02512023805  -0.8952744792  1.190871744  0.2127438913  
-0.04418025059  -0.315620916  -0.009760218566  -1.621047934  -0.9830433945  -0.74206011  -0.4045901178  -0.5558372464  -1.81439993  -0.1751601352  0.3939772672  -0.3332216908  -0.362890613  0.5279497355  -0.6212109384  0.02237368275  0.302493175  -0.6067909894  -0.3883724592  -0.7611622806  -0.8794535607  0.1380325005  -1.139033084  -0.3861040715  -0.1252442831  -0.3140615351  -0.0959388157  -1.079512369  1.028383037  -0.3023206467  
-0.01996754355  0.2419053118  0.9087832013  -0.5426236654  -0.407313537  0.01213767828  -0.07200238904  -0.6324929481  -1.658506978  0.2170815529  0.8335004117  -0.552898678  -0.06673581017  0.4321962103  -0.5665365062  -0.6526728416  0.4127942301  0.01546328062  -0.1056375685  -1.102992945  -0.5065907899  0.6009175306  0.2404462292  0.6184989738  -0.009236351731  0.08280889348  -0.3157918292  -0.2359521494  1.35995627  -0.1681544663  
-0.003142989957  0.1215937075  0.8511236594  0.1918702751  -0.4034301691  -0.0008657454004  -0.1866885421  -0.3028075266  -0.7012450372  0.07927759174  0.7209409511  -0.1389703188  -0.1811559163  -0.152459088  -0.3175352578  -0.7064872609  0.1786072724  0.3507391739  -0.2203372956  -0.8008370543  -0.3212835792  0.2617776061  -0.08628140762  0.4890694956  -0.2215749963  0.2541383977  -0.283469407  -0.4667281371  1.249610102  -0.1201370024  
0.05449186155  -0.02559926098  0.5589941011  0.5329881481  -0.2783949319  -0.7649344701  -0.177859508  -0.2725750527  -0.8426089864  -0.1830060074  0.6456898564  -0.07249496314  -0.0758776123  -0.07393645773  -0.4464123811  -0.3121423409  0.4434252217  0.06463129222  0.1188345813  0.2928245227  -0.06450776522  -0.340680848  0.2929830889  0.591629076  -0.4639012739  0.4614945221  -5.012482468e-05  -0.8760820279  0.9917470727  -0.1373323621  
0.03976927816  -0.06430701923  0.5561888185  1.117973349  -0.1671992313  -0.6018377972  -0.1661523957  -0.1573543671  -0.6268930943  0.2699493367  0.3888105504  0.1062306936  0.07703228201  -0.6683109753  -1.079909225  0.3134542128  0.8207416832  -0.185908019  0.851151504  0.5267873038  0.1567624175  -0.05648668994  -0.8484828036  -0.583063291  -0.2286813783  -0.0644375975  0.05785371336  -0.8742232165  0.3650689035  -0.003122564466  
-0.03413892048  0.07479617356  0.8320050645  1.003025389  -0.5604200838  -0.3800073601  -0.1275486404  0.1644257154  -0.07704892052  0.4549801892  0.4436369744  0.2100570497  -0.3572513835  -0.3138838958  -0.5282728355  -0.0008557190303  0.8696623748  0.1148450749  0.3543924506  -0.2720565388  0.0745611334  0.3545268698  0.1661506914  -0.01945745743  0.04757602166  -0.03511715846  0.005183018333  -0.6461209842  0.4626207083  -0.2230792396  
-0.1608895528  0.008453926576  0.5926176488  0.5962887308  -0.4717991058  -0.4240428838  0.09961386712  -0.04356918902  -0.5989109879  0.1757784014  0.5406767717  0.2605443411  -0.2020400842  -0.1585942372  -0.2729436429  -0.378997728  0.1398137386  0.1587156129  -0.4072171378  -0.2393288733  -0.01615031955  0.2542619686  0.7994159143  0.4376946489  -0.2827965606  0.6142236154  0.04811117072  -0.5905742001  0.634132721  0.04640976892  
0.002780427111  -0.3239303416  0.4530175011  0.3086118017  0.2978567582  -0.2780903958  0.7621313785  -0.06922646294  -0.3219899588  0.1261338987  0.03781468843  0.2405129487  0.4188933727  -0.3667230285  -0.7436777698  0.0003623244587  0.3306351174  0.5592379801  -0.5440959959  0.722379978  -0.2668008764  0.09815986322  -0.3373532424  -0.0390954277  -0.4319591957  0.5022812274  -0.1135408883  -0.4426880268  0.6281256947  0.153193327  
0.1174337604  -0.2054567631  0.1865099998  0.07662263546  0.6221169755  0.06830814567  0.6422061721  0.05894126149  -0.007065174334  0.3881932762  -0.003581562829  0.3065499869  -0.06758720829  -0.227691564  -0.5028230923  -0.2538331596  0.5148321257  0.7221849681  -0.4476646687  0.1092393765  -0.7877338417  0.414926028  -0.3073603801  -0.6382615578  -0.1203798267  -0.1928265795  -0.4365044372  -0.3610376259  0.4554981468  -0.2501399257  
0.1105875424  -0.3117757918  -0.5285023715  0.2451575912  0.05998979992  -0.04226238572  0.3446325859  -0.05822833069  0.4720262143  0.2639422886  0.1658168183  0.5186443546  -0.6285875035  -0.03636015668  -0.3493654079  -0.357455981  -0.2000323312  0.7343977325  -0.3232411158  0.1579419668  -0.6691277975  0.5202033509  1.027628353  0.5970043147  -0.2156758883  -0.04526603952  0.2996845736  -0.4383870123  0.6801335067  -0.007320525447  
0.07994873281  -0.3893732071  -0.8804689299  0.04501487124  -0.02856506846  -0.3182930617  0.1863251591  0.1261431489  0.3846135615  0.08342727012  -0.02141316243  0.6657683241  -0.4394872839  0.1261672653  0.01335819256  0.02483909518  -0.09152908814  0.9022936918  -0.5405682182  0.5000549304  -0.6812092777  0.1030572946  0.1038702393  -0.1262209298  -0.3712358487  0.5705954927  0.05579197593  -0.6858245852  0.469123617  0.1870523027  
9.816204676e-05  -0.1829560962  -0.05952469146  0.0436602655  -0.07109230738  0.1617523121  -0.05136864325  0.2619565677  -0.556009261  0.1331081211  -0.4381408682  0.3319486941  -0.2946520917  -0.1679935476  -0.04304019176  0.4283558193  0.4910799101  0.4394165519  -0.4684386211  0.1875706624  -0.7222695627  0.1719929464  -1.496323905  -1.541587306  0.03053027173  -0.1468264633  -0.09989982909  -0.3099829216  -0.1481085229  -0.01791665106  
0.003101040368  0.1215571406  0.7580784738  0.6124391435  -0.1088928177  0.2304208186  -0.147230471  0.1881695616  -0.1596313035  0.5714742486  -0.08853804898  -0.09144947851  -0.11315173  -0.1402498019  -0.1880068755  -0.04699084294  0.5992343474  0.07721695417  0.1015818988  0.4486386563  -0.4152891014  0.2028958442  0.5477708872  0.3600836316  -0.06313562138  0.2092891632  -0.0006785212195  0.3833232881  0.1280426735  0.1229948102  
0.01431791519  0.04008729558  0.385269996  0.6584053751  -0.5462080354  -0.2908981094  0.3936427793  0.4452323788  0.4390997081  0.4684588255  0.1766200762  0.1546067805  0.02892093786  0.1029467997  0.4207409653  0.01140095764  0.3099054481  0.2946330338  0.03886030517  0.2814645587  -0.05083602826  0.249838382  0.5374558772  0.4938355497  0.03751154702  0.3472481458  -0.122847651  0.02149952001  0.3265948831  0.176534946  
-0.0418389476  -0.1077459975  -0.2283286037  0.3725026502  -0.676630061  -0.4838819705  -0.2884047131  0.06086145216  0.08557841869  0.03131788995  -0.06023049223  0.3027187949  -0.09934647639  0.4469642449  0.5704380583  0.8058546412  0.6373179377  0.1410727152  0.06526294873  0.8168064426  -0.1227631599  0.1812826246  0.4119620173  0.6021148524  -0.2682924132  0.5651486591  0.2669947222  -0.4557486181  0.4508849194  0.147623894  
0.1478314937  -0.01484627752  -0.2533816246  -0.06774624174  -0.3997142305  -0.3326997961  -1.14140615  0.1409619126  0.09546762331  0.8101499523  -0.3222180212  0.4550459286  -1.005342208  0.7433469246  0.8047903487  1.39825829  0.07227339395  0.05962814381  -0.1652321915  0.2219871346  -0.4176312007  0.5290151294  -0.8254093857  -0.8409580759  0.2059509346  -0.08744596867  0.3017713521  -0.501012741  -0.3654426853  -0.1430595464  
0.08509720087  0.5453953152  -0.1054315991  -0.0635341726  -0.3477204966  0.0727329521  -1.251318203  0.2433691929  0.159942372  0.6561252555  0.3116127393  0.1485627533  -1.162260453  0.8045919148  1.636237571  0.901621621  -0.4471318913  0.1523410681  -0.6643458095  0.1513314437  -0.5805061357  0.8684648925  1.083545242  0.4195691273  0.1507991314  0.6072735681  0.4298986774  -0.3917950879  0.2338609448  0.2215037754  
0.2219831068  0.5634613491  0.4872507157  0.08575835769  -0.06298883059  -0.07953348745  -0.7454503614  0.07133226025  -0.3684163872  -0.0191942252  0.209664798  -0.2942941957  -0.09082622088  0.6499751992  0.973217243  0.4075186329  0.3369729745  0.1768491487  -0.3837000509  0.7732405763  -0.2428861163  0.2785205001  0.1083667354  0.1861601612  -0.1149707894  0.4525369478  -0.09356511383  -0.1965137662  0.3673148985  0.07176420402  
0.2965792872  0.5827135317  1.227313132  0.3657856837  0.4940175886  0.07653667513  0.1949047278  0.6924281919  -0.4719081512  0.3420719251  0.363543273  0.231225296  0.2848497004  0.3776081107  0.6320918578  0.3197633928  1.14024513  0.0306436601  0.2022624306  1.011705025  0.4386920394  0.335198579  0.5270328768  -0.2568665551  0.1793371349  -0.4961117871  -0.3721918944  0.2134139788  -0.08525514872  0.128976878  
0.02428155853  0.4390578382  1.232810926  1.119739929  0.3821197866  0.242670346  0.2411760977  0.766109136  0.3422342206  0.0100567636  0.6284156165  0.08546637232  0.4350122454  -0.1812638127  0.301609223  -0.1345694977  0.7137599572  -0.02096464532  0.5515545754  1.413792901  0.5011553577  0.3646566153  1.615928806  1.25037538  0.06805148462  -0.04414460977  0.3527808546  0.5914324154  -0.05221869138  0.09114800345  
-0.0591995143  0.3286252905  0.7263728202  1.051863528  -0.2916383939  0.08743657769  -0.3123080033  0.4551209651  0.2710850367  -0.3489673408  0.4260165896  -0.1514109729  0.4007278838  -0.3664715779  0.4007990443  -0.0300562786  0.4066242493  -0.02147250021  0.9263851988  0.9355862544  0.05430937039  0.1920993546  0.4191596605  0.2216243235  -0.09256312318  0.3651799497  -0.2276939639  0.07404205686  -0.4648134576  0.09875420567  
0.003043325321  0.1285378768  0.1467098796  0.4860058961  -0.5654352321  -0.06848557205  -0.5979672334  0.04714767965  -0.5113630429  -0.4710134692  -0.1669425208  -0.3823890246  -0.01858773297  0.1691406222  0.2219686524  0.4518721938  0.2055645057  -0.01828724337  0.1556971521  0.9366541748  -0.3412138131  0.3951374727  -0.2902786466  -0.7081682116  -0.1936610022  0.1982277276  0.5453226489  -0.5460813466  -0.4278751066  0.04786917275  
0.03099131653  -0.1899159248  0.1851044288  -0.06064470543  -0.3380825569  -0.4478845778  -0.5575312716  -0.4754931173  -0.5486795859  0.09117939012  0.1724332376  -0.1904549415  -0.3888550123  0.4740725178  0.08939020313  0.3995106473  -0.194545263  -0.1395545978  -0.4418686163  -0.2983748619  -0.1629712551  0.4649622716  -0.6003201698  -0.776238822  0.05181197489  -0.2175632946  -0.01905557853  -0.4526333167  0.02489560777  -0.3751285305  
0.03186472028  0.03240188116  0.31718519  -0.635148029  0.003723629573  -0.8134466529  -0.06713192382  -0.5445133148  -0.4289322325  0.1828117283  0.6423503573  0.04809626143  -0.2570884047  0.9191350007  0.1196916091  -0.01047993288  -0.2809529794  0.05154877036  -0.7857399746  -1.055577243  0.1844539271  0.3267337778  0.2405730621  0.5168924345  0.4491493874  -0.08899409899  0.1529724505  -0.1618821037  0.284956088  -0.06626901361  
0.03451047901  0.02928772957  -0.4194659855  -0.8415557005  -0.1985816738  -1.03293322  -0.0653345753  -0.5804779766  -0.1984512062  -0.1952563065  0.8225587093  -0.104279273  -0.73337893  0.891406756  0.690745589  0.3809735075  -0.3475761967  -0.02759806191  -1.075580896  -0.8889314024  -0.1279113624  0.00249713058  -0.07604345738  0.05301086454  0.2346395129  0.2363840752  -0.3380110367  -0.2029251492  0.1900176888  0.1310430131  
0.09773031812  0.1319091262  -0.6934146044  -0.9270468186  -0.4180965521  -0.5497657148  -0.9351242949  -0.5711625879  -0.5520011904  -0.5705810304  0.6053866959  -0.6860851504  -0.5506978476  0.8405000273  0.1720567072  0.6870271298  -0.5477944323  -0.1205503709  -1.381641213  -0.4784929205  -0.6441136064  -0.1193626574  -0.639696786  -0.157551527  0.4098872527  -0.2285313031  0.05920718458  -0.4271006732  0.485377083  -0.03585284989  
-0.2392697687  0.1911556114  -0.3129449164  -1.138579315  0.08202499263  -0.2916348929  -0.5869502675  -0.6747697327  -0.9686826891  -0.4067059632  0.9167897689  -0.3407271493  -0.03984390398  0.8964794599  0.145224795  0.3275471559  -0.550527673  -0.379437272  -1.01475367  -1.329751159  -0.4746378513  0.06889588135  -0.1521259766  -0.004858600813  0.5525426538  -0.417863012  -0.236149893  0.05989809647  0.7843247837  0.1224684253  
-0.4411895043  0.2218822281  0.3055378291  -0.5539119943  0.5664853352  0.08003156887  -0.2946520329  -0.7699033098  -0.08251937727  -0.3807025551  1.470778558  -0.2378975241  0.5985043842  0.3462195816  0.5761018546  -0.1041984877  -0.9941525322  -0.2420710245  -0.2337684736  -1.27342679  -0.02754035639  0.1652902017  0.06980179174  0.7028078294  0.5583945686  0.1028967903  -0.2341084865  0.2176660185  0.5746960212  0.2513472838  
-0.3893486482  -0.0312204346  0.4151107614  -0.420685277  0.4156375011  0.04842077475  -0.04882826282  -0.7170294273  -0.09286173579  -0.2992941054  1.251108479  -0.450290248  0.5640448174  0.4584091119  0.672567652  0.1435542196  -0.5948270354  -0.1447419431  -0.6294706861  -1.051594767  -0.01410053895  -0.3473602618  -0.1749838958  0.4944632579  -0.003695324888  0.2323507041  -0.1758463863  -0.1317471061  0.1809564827  0.05026216067  
-0.04723387543  0.2060243001  1.113529142  0.0715052926  0.2241686427  0.1641102253  0.5154727507  -0.4595215295  -0.175236065  0.2374547614  1.200113368  -0.08624937443  0.5438727371  0.9927131109  0.2143211827  0.494486589  0.08507529539  0.3083341006  -0.7740455595  -0.5626778558  0.08011085859  -0.1263975497  -0.4703920575  0.4465846565  0.5048535686  0.292166729  -0.3836676863  -0.366494969  0.2769603394  0.05636767793  
0.09268816262  0.498518471  1.263842501  1.162548774  0.7681129654  0.5821788242  0.3786873462  0.07819630571  0.9919788776  0.6013452293  1.821811315  0.5911899731  0.6335964423  0.3686015418  0.3611782741  -0.01485557484  0.3963635281  0.5742958827  -0.06418404614  -0.2423782786  0.2344498364  0.1015954655  0.8192175507  1.275170281  0.6419232833  0.2911826058  0.2543053926  0.1898554014  0.05469073458  0.01401214642  
0.1807539825  -0.0518411195  0.08269958388  1.034475952  1.04101428  0.9387708194  -0.1777899543  0.2033969419  1.112824996  0.3283194767  1.757122631  0.4521696101  0.2714851601  -0.6962284677  0.2628565297  -0.4241522136  -0.389798136  0.1164867159  -0.02706412139  0.05487372202  -0.1181030966  0.1273341147  0.6143236252  1.010067488  0.1241981567  0.007822523925  0.1123378529  -0.0124518573  -0.4189567011  -0.2836311342  
0.1245458277  -0.6639999853  -0.8733805148  0.05588383713  0.717991352  0.5184708016  -0.8523284565  -0.04688834882  0.5427019753  0.1983141613  0.867829211  0.3888039678  -0.1922623202  -0.498915308  0.1833512826  0.004868594226  -0.1344810713  0.3065305702  -0.4615391576  -0.2791179118  -0.6547958998  -0.3617729536  -0.1662205978  0.6826551712  -0.0607559902  0.06531614502  0.3182996242  -0.5235215711  -0.3970468887  -0.558622169  
-0.0920372706  -0.5334806909  -0.1518936966  -0.2990569957  0.7937265585  0.2210144739  -0.7060823412  -0.07799822646  0.124395788  0.2662440265  0.9667098919  0.4193998832  0.04078339261  -0.4560960758  0.09939591889  0.04488444762  0.3991337779  0.6545478268  -0.1085469392  -0.2170236832  -0.4405523574  -0.399660653  -0.193565119  0.3639974477  -0.04411113377  -0.2236942837  0.04935531374  -0.4369570386  -0.1152321834  -0.4074363163  
-0.3433602602  -0.01518026179  0.6812341776  0.3335314545  1.092241045  0.2156331514  0.3661768676  0.04155313514  0.2399862879  0.3758818132  1.524591506  0.5181799239  0.6925465618  -0.4159488112  0.2146686572  -0.3932132268  0.07398504207  0.4966021269  0.538548574  0.3135940971  -0.06095738606  0.005081540883  0.7285606292  1.179797498  -0.05052804174  0.09600901409  0.5596594365  0.2853698584  -0.1578425913  -0.1082359253  
-0.2617350889  0.02518330385  0.6272869219  0.676414287  0.4191869046  0.3420309839  1.011460974  0.453487168  0.9682448699  0.5190390267  1.379457701  1.062497981  0.9034349348  -0.2376396803  0.821201147  -0.1405738268  0.5119173722  0.4588572127  -0.08324090665  -0.0491071683  0.4068715949  0.03280095912  0.1964026423  0.9690860359  -0.1252498223  0.4586156971  0.05714035047  0.02716468564  -0.755468712  -0.06813333889  
0.2878134676  -0.3093498943  0.1237244954  1.176276789  0.4053565293  1.07147609  -0.05860593596  0.5593488871  1.30004789  0.5865753254  0.8149216344  1.34570332  0.1409303491  -0.2074779376  0.7678467369  0.2708077025  1.100419402  0.679473328  -0.5945456264  0.3678761271  0.3316161781  0.4287053251  -0.2960725937  0.7559543382  0.2736111041  0.04389721814  0.2185224264  -0.1932111341  -0.6632155572  -0.5253124906  
0.3319175379  -0.2508590953  0.07053489252  0.7580022775  0.9081244747  0.7818386503  -1.148565013  0.2225961798  0.8970429689  0.5285175941  1.048057617  0.545673644  -0.01525671589  -0.2700214135  0.35917587  0.128677542  0.5715696715  0.9797541913  0.2593421541  0.1465126648  -0.1540914439  0.1133549426  1.003569938  1.378315923  0.413669573  -0.1865977817  0.4225511847  0.1823600723  -0.1277878243  -0.4723668995  
0.1878734212  -0.01439986364  0.3748637409  0.3251847626  0.9664781261  0.3081837228  -0.9176733689  0.2539153709  0.7373907433  0.4955661844  1.076379982  0.5062115384  -0.2376719989  -0.5367123779  0.6912139849  -0.103558615  -0.1174040857  0.7510465209  1.118659333  0.8332471296  -0.01540464857  0.1564525433  0.6217211593  0.8797280336  0.2166107007  -0.1149188216  0.3157023621  -0.07225074309  -0.635183715  -0.2264722406  
-0.05297313227  -0.2548990045  -0.3720550534  0.08546867643  0.9603757596  0.3883153906  -0.3170103497  0.2974348071  0.5064952861  -0.09077987808  0.6149522649  0.2324310365  -0.1904165865  -0.3895900903  0.7821081325  -0.2443660809  -0.4556454983  0.4853193102  0.1509150402  0.7567399749  -0.1469382388  0.2369871532  0.2429645197  0.3274978724  -0.3869187862  0.05115937886  0.4564076777  -0.3015594997  -0.4894765279  -0.2545524491  
-0.03763084861  -0.1728366211  0.09525081138  0.3340896983  1.11234852  0.3417480418  0.07385714211  0.2679607801  0.2552603344  0.2571058749  0.2776067021  0.05890671007  0.5670588691  0.07681835291  0.1505178206  -0.4306219219  0.2210518596  0.1359880659  0.04526587436  0.0002580297443  -0.04883752136  0.525647666  -0.2685814189  0.1858532706  -0.3935751625  -0.4097378838  -0.2209318438  0.1948440519  0.2364066263  -0.09494602321  
-0.05110076918  0.04984618164  0.3559017993  0.5208886904  0.8390146323  0.03490294072  0.2655127004  0.3734974251  0.3249584895  0.1169582888  0.4711808976  0.4731320472  0.4873657131  0.1693569503  0.2202225125  -0.4194635675  0.5055353915  -0.04817104094  0.2800172783  -0.005773485565  0.528995748  0.5187886335  0.7966867265  1.406564989  -0.2926313252  -0.07499984446  0.4246849062  0.09373855765  0.1361960961  0.05318907055  
-0.04993304481  -0.006177015089  0.06499328938  0.9095094158  0.4381668339  -0.1918246461  0.691552422  0.3726234229  0.8683251493  0.06863443784  0.274886239  0.7036447123  0.5477349883  -0.08010931247  0.3398039582  0.2451291923  0.3346276026  -0.02697108952  0.4237715393  0.9013835192  0.8564039286  0.8067155469  0.1854836451  0.4497449457  -0.374556594  0.6964453399  -0.1955939511  0.1899157549  -0.3469978345  0.2516547611  
0.08521037395  0.02329687296  0.4873713283  1.07225773  0.314792827  0.1861467548  1.029380941  0.3644869033  0.7801766173  0.3805449306  0.06657892637  0.4990022262  0.5342182366  -0.1537331602  -0.08532667021  0.4663052329  0.8064980071  -0.1211886972  0.4076919816  0.749795089  0.8795185405  1.007244455  -1.342578953  -1.082460946  -0.02996099791  0.173163144  0.1948909972  0.1982207154  -0.7728302541  -0.04198213329  
0.2192917366  0.3065419914  0.5846112817  1.0054266  0.4798735345  0.5123158846  1.236170614  0.6346960388  1.081287608  0.5110788992  0.386323333  0.7673957597  0.4872688178  0.04183457527  0.2400919516  -0.1735932752  0.4357084346  -0.411131911  0.4946578825  0.7845388381  0.8150811172  0.8011337532  1.159475403  0.4968276971  0.1167514456  0.472359495  0.1574961861  0.9684059188  -0.858872604  0.002424992474  
0.2123056836  0.08233017025  0.2745158846  0.4968125842  0.4289034942  0.3622640989  0.7014950883  0.3273828444  1.329999987  -0.2095116215  -0.1880104736  0.09600789841  0.4711365357  -0.6662725819  0.02886910827  0.1639900752  -0.1933865185  -0.2002780652  0.7343221718  0.8330695568  0.4063382048  -0.1068519528  0.4976803634  -0.1549544004  -0.2091941551  0.5245566375  -0.5251265443  0.5595098061  -0.4939962631  -0.08909613002  
0.2030880036  0.113495381  0.6968202101  0.3199570658  0.2056442776  0.4822470729  1.052874131  0.3316353623  0.3487902718  -0.04164612991  -0.7966323089  -0.3189764385  0.4293676377  -0.3701037751  -0.5719440828  0.4113697384  0.09923965319  -0.03763398313  0.3830919971  1.46191284  0.4152593688  0.1155925797  0.4611717814  -0.2608462546  0.02036741961  -0.2094607445  -0.07875696267  0.2055586465  -0.09850912858  -0.2784098109  
-0.07473348277  0.3278070586  0.3276686337  0.2876410685  -0.1262313567  0.3820213255  0.6464792576  0.4173491486  0.5533036572  0.205848096  -0.4955715515  0.2242236908  0.4987493283  0.2284625947  0.1151506656  -0.1660177013  0.003455650211  0.1241760465  0.2016908722  0.6030417362  0.2574365748  0.449035517  0.481558734  -0.03415760826  0.2842573965  -0.03228770621  -0.05374963748  0.8324251795  -0.3042827382  -0.2616806846  
-0.1186704189  0.4975138656  -0.4034897341  0.1608675528  0.1328056368  0.2212045815  -0.06448647  0.4749550732  0.326974312  -0.2301532521  -0.7680135091  -0.1739782907  0.2829352914  0.3843103076  0.4530844002  0.2027147184  0.139223012  0.1611644512  -0.2168816021  -0.2673935467  -0.0491953593  0.08712517659  -0.2226717685  -0.7764544765  -0.1603831951  0.2103803311  -0.3036753874  0.6250639683  -0.7352328166  -0.2093174284  
0.1952287387  0.4732331426  0.09973404543  0.06151240766  0.09187770623  0.1879164005  0.4542778015  0.5911772226  -0.2183581187  -0.20434981  -1.161576751  -0.4110382041  -0.1412640551  0.0257972805  -0.3131822996  0.2703889974  0.2387153283  -0.0397999828  -0.02442310587  1.032075587  0.09109485539  -0.08046998013  -0.188061253  -0.9561603297  -0.03192610503  -0.2980667486  0.3633013034  0.3049245094  -0.657167898  -0.04870167714  
0.2025578729  0.2274351548  -0.1072873844  0.2256533888  -0.1896916761  0.0497062048  0.6072392268  0.5116756796  0.3414349371  0.0004463956172  -0.9766571814  -0.1305068756  -0.1646541749  -0.2243705654  -0.3532142276  -0.240152415  -0.3870574553  -0.1478642383  0.07005122341  0.6130779115  0.04006142827  -0.08617105007  -0.2484892349  -1.049755372  -0.1158229381  -0.3215510711  -0.1607722203  0.6671806761  -0.3757805483  -0.009807515961  
0.04330477398  -0.03063952239  -0.5196529061  -0.4633052888  -0.3432904754  0.1516691233  -0.05742333501  0.01962468297  0.1379072286  -0.6363625138  -0.9069165931  -0.2818347555  0.1005269943  -0.1232081211  -0.03860611814  -0.5244316805  -0.4666140045  -0.06000308765  -0.2899976309  -0.7077962439  0.1930496243  -0.01708074015  -0.2380155142  -0.4715102834  0.2874932002  -0.6859131192  -0.1206892569  0.45636834  0.1670951023  -0.1510355288  
-0.2185313429  0.1391688602  -0.6917856662  -0.4779164839  -0.6727242146  -0.3654501252  -0.4329148711  -0.3110245107  -0.1729064112  -0.6397123252  -0.8197652191  -0.5124743784  -0.202538601  0.09423553999  0.3288277064  -0.2434488263  -0.359960271  0.1851708271  0.1309091189  -0.6224864294  0.3250273109  -0.45056872  0.7406417142  -0.06039517785  0.245638185  -0.05239917862  0.1821978216  0.2681517543  0.2156661316  -0.04498991084  
-0.2354947148  0.09985230142  -0.4159306678  -0.4367660818  -0.5387338859  -0.4993928754  0.1150237869  -0.1023136223  -0.4287082345  -0.5811928324  -1.100763343  -0.6418665157  -0.1269420268  -0.08843488437  -0.2865391624  0.1454555699  -0.3289820176  0.1282143206  0.2999294227  -0.04164954079  0.2132919406  -0.5270243929  -1.057273864  -1.31259351  -0.02382359622  0.1917913812  -0.05048919999  -0.1112258953  -0.1972312343  -0.04912318513  
-0.08107490464  -0.01077795983  -0.01889271012  -0.5251129246  -0.2437108759  0.01571616191  0.3950845032  0.2360472195  -0.5134555909  -0.007729262069  -0.8356241764  0.1088909317  -0.4318126137  -0.32363017  -0.4277155077  0.3983551492  -0.4545118232  0.076542997  0.03216315213  0.1181804851  0.2855523642  -0.1996295517  -0.8941571277  -1.675855611  0.3116618879  -0.3000553761  -0.0199015421  -0.2001385549  -0.4388374315  -0.3038479654  
-0.064313253  0.08711506058  -0.2860028257  0.00308803253  -0.2662807463  -0.1221538714  0.3732007381  0.2907480255  0.02836556773  -0.09875002998  -0.7645627764  0.05313251649  -0.7003131916  -0.1802383718  -0.6772711152  -0.2734457027  -0.4813490348  0.05108458153  -0.4171687156  -0.1409545321  0.08247331513  -0.345906724  0.6234033771  -0.0347931278  -0.05425755782  0.2636028494  0.3788525132  0.4116277466  0.009279993228  0.0124607743  
-0.0113509121  -0.2031588713  -0.9677659526  -0.3423468229  -0.5015585617  -0.2405216392  -0.1788204346  -0.01523595546  0.1501808445  -0.3911503074  -0.736945468  0.1661305847  -0.4006424782  -0.1549359431  -0.4257125528  -0.9012204004  -0.7489680492  -0.4767175914  -0.5481016368  -0.9949944795  -0.2839043372  -0.308742491  -0.4725453014  -0.2125837568  -0.01902678358  -0.1400679762  -0.05704667755  0.5994705331  0.04805213524  0.2439610253  
-0.05963424416  -0.07903212055  -1.126774141  -1.010835627  -0.5498068446  -0.3583390203  -0.5395899382  -0.08761811118  -0.460565386  -0.82683791  -0.8402651172  0.2083119921  -0.3679410366  0.09926917976  -0.03807160658  -0.3083792849  -0.227517279  -0.7927743028  -0.4838037106  -0.1598226211  -0.1013877279  -0.4463583803  0.3760708908  0.2331573001  -0.04372872463  0.1610600927  0.1418482833  -0.2589401006  0.3286253124  0.1072413069  
-0.06353038992  0.08479655204  -0.5939430219  -0.6305677972  -0.1582091903  -0.0165109066  0.02010301367  -0.1340873194  -0.5055835598  -0.1611752771  -0.8935559462  0.1004512229  -0.3747431173  0.1575538388  -0.2017059301  0.6981246249  0.2313963242  -0.3004183025  -0.006654612501  0.1903085293  0.2058076629  -0.1004976471  -0.4928587276  -0.3383107975  0.4332155248  -0.1768319585  0.03920779088  0.01739963003  -0.2478245505  0.2758199931  
-0.009628516904  0.0760583773  -0.3425420845  0.07307416976  -0.5506381786  0.09835489251  0.3144492369  0.1233464405  0.6075502191  0.4609746078  -0.697450513  0.3431426035  -0.7313849683  -0.2380299171  -0.04648078932  0.7260845892  0.09538492143  -0.1278985837  0.6270447787  -0.06235066397  0.3004191888  -0.1185773562  -0.9080758468  -1.182311654  -0.01242663415  0.04392442056  -0.2697179527  0.3992959976  -1.098732945  0.3411834294  
0.1696911608  0.05233134278  0.1068506543  0.2131680694  -0.7724527617  0.1521846426  0.02856728179  0.3937098645  0.3388212412  0.07305398684  -0.6766391053  -0.178233586  -0.7742801509  -0.2941319466  -0.1314543446  -0.04964798417  0.3804585001  -0.6973720941  0.4134973023  0.149774669  0.09157044828  -0.01965774777  0.32255517  -0.04426089023  -0.08143689905  0.1646738689  -0.07490855679  -0.2703782102  -0.8059079363  0.1271472279  
