# Supplementary material for: Large-Scale Brain Network Coupling Predicts Total Sleep Deprivation Effects on Cognitive Capacity
Source: PLoS One. 2015 Jul 28;10(7):e0133959. doi: 10.1371/journal.pone.0133959 (PMC4517902; doi:10.1371/journal.pone.0133959)
Supplement: S1 File — (ZIP) [file pone.0133959.s003.zip › supporting_data/dual_regression_timecourse/timecourse_RW_subject12.txt]

-0.2987305213  -1.313377626  -1.96097484  -2.075252661  -0.1285049669  0.2954016539  0.4268708072  -0.5313125332  -1.737792847  -0.9348600493  0.1592034798  -0.4443517976  0.06514536911  -0.5286157636  -0.4531148711  -0.4908474851  -0.2549808446  -0.7930205756  -1.55148076  -1.845697406  0.0575402506  -0.1436656813  -1.551807602  -0.698479488  0.2217551079  -0.9225156176  -0.5913604747  -0.1108801823  0.5902406016  -0.1823178918  
-0.07008039705  -0.4550966947  -1.355426644  -1.84837457  0.147875903  0.1886019918  -0.454276172  -0.3315411784  -1.092303624  0.6703202548  0.8208156518  0.4855649014  0.2763483267  0.4033502228  0.309548936  -0.2019138603  -0.7235283711  -0.2449969602  -0.6440345223  -1.280003052  0.1461370833  0.06459941955  -0.5972004295  -0.06095251684  0.7501725423  -0.4660979511  0.03495125383  -0.5635043105  1.230779887  0.07153963186  
-0.08067886868  0.1981226225  -0.7790497659  -0.9191339931  0.2430073283  0.1671116877  0.1871867826  -0.1087019429  -0.8023719152  -0.2262466082  0.9016533561  0.2784065223  0.5645780065  0.3221570209  1.234150784  -0.2641854642  -0.4281122901  -0.2758730534  -0.1111994574  -0.9632073233  0.2210554012  0.2876545947  0.3130049254  0.382467495  0.8342817804  -0.3338311677  -0.2129062029  -0.4516092477  1.366812276  -0.146748997  
-0.05723202265  0.5592970174  -0.3067379976  -0.284397421  -0.2873128279  -0.009718564006  -0.25310783  0.4107753207  0.6743161703  -0.5919488775  0.6747358573  -0.130907292  0.3063641903  0.6482466721  0.8033555361  -0.5243042872  -0.5235021914  -0.2537625765  0.06569896696  -0.112814978  0.1352140077  -0.1863934862  0.4666859929  0.8689722947  0.4877813562  -0.3584118555  -0.1434589583  -0.5083096578  0.7062062034  -0.05358681964  
-0.1546052899  0.3273284771  -0.552601715  -0.2704625162  -0.1083474202  -0.2451628495  -0.2046464289  0.1235469769  0.1336452735  -0.4176062876  1.248034122  0.05764521443  0.5071181006  0.6646733356  1.177479836  0.1422621513  -0.3690748054  0.2484774705  0.058208634  -0.02873984227  0.0833464916  -0.2956360052  0.7955923113  1.344625159  0.2817387877  0.1210495951  0.0112025379  -0.6586147278  0.3433259996  -0.6222742465  
-0.04085378627  0.06199559047  -0.2048706686  -0.2698282316  0.4314628661  -0.1315558846  -0.6656942189  -0.04091260803  0.1869161721  -0.147249806  0.8358028902  0.6252111252  0.06310863855  0.5135862338  1.138145271  0.6297907088  0.09878146595  0.5342641921  0.2110587064  -0.814756212  0.3848701566  0.03690771184  0.3956088469  1.333253452  0.009243416822  0.642597812  0.5023451912  -0.1701606466  0.4447222827  0.110095593  
0.01087343177  1.316597031  0.6440533492  0.6030572936  0.9694650057  0.7297658191  -0.1001921686  1.155474936  0.0485843284  1.03231812  1.154474057  0.9205209487  0.4379421882  1.753452614  0.6152395322  0.518389076  -0.02861293865  0.8776713466  1.185730654  0.4790011171  0.7365740164  0.3006504161  -0.1383023268  0.9512785286  0.6723712722  0.869547092  0.874845547  -0.08217113455  -0.08090018643  0.1329031184  
0.1129452623  1.995593232  1.659712445  1.68158648  1.528989957  1.51321252  1.409324283  2.661269756  0.6712291575  0.9627690595  1.287601245  1.412238153  0.8758907074  1.939275736  0.2182950813  0.4044400289  0.25999874  0.5553321511  1.659360277  3.245056924  0.7879256088  0.09419547423  0.9470004883  1.2763645  0.6162267732  1.094389315  0.762644791  0.6601224537  -0.5231342892  0.5027325603  
0.3329318594  1.763442968  1.92598457  2.559478151  1.638425093  1.48474419  1.905593286  3.377615506  2.285450653  1.238404237  1.266534764  1.865060965  1.323577426  1.988741166  -0.1797483346  -0.09155063166  -0.1015526608  0.2484166345  1.660769048  3.032336202  1.514739707  -0.3085285146  0.971569741  1.032409326  0.4593664195  1.777773932  0.8234036976  1.380651478  -1.220225723  0.498648352  
0.03305560483  0.8687522029  0.6054653713  1.555044506  1.11770855  1.186617586  1.359303353  3.424582776  2.467821186  0.3949712268  0.2935800771  1.108322288  0.4154093282  1.770473853  -0.5723461448  -0.3967153089  0.2030981783  -0.6457646545  0.4640358327  2.395027716  0.7028348949  -0.7834446768  1.237015935  1.818145883  0.2159811651  0.4668241377  0.3523893943  -0.1195394219  -0.7815638532  -0.02994884608  
0.2918139996  0.5491994269  1.015752902  1.426866135  0.9663536521  0.7655375006  0.9461580576  2.179081207  1.647529829  1.400106524  0.7368053644  0.7858334078  0.8341944222  1.691021917  -0.3676088422  0.1766232251  -0.1087279914  0.0347832812  0.922539337  1.785425501  0.4239061169  -0.2541303088  0.1414092544  1.244095365  0.6846420663  0.5126343219  1.747685404  -0.07980798773  -0.107140066  -0.5970611116  
0.1101595083  0.1083242599  0.9099248771  1.711944569  0.8864106794  0.1213346593  1.167582983  1.12185875  2.207891163  0.6354963925  0.970083931  1.213393134  0.9149772575  0.1451222195  0.551081679  0.1983152478  0.9375423138  0.6507322788  0.8051656036  0.960090941  0.5342541308  -0.4734255311  0.8495257863  1.466951338  0.2134681068  1.628608338  0.6041512952  1.37219995  -0.8501035852  0.07171445875  
0.1522735479  0.3955038116  0.6123511501  2.209458294  0.0162654474  -0.4140700325  0.672834835  0.7260335395  1.787013982  0.4918894046  0.3335163268  0.3555726305  0.4448613957  0.179632817  0.2989844617  1.088170096  0.369444845  1.160699492  0.5401120931  1.776576639  -0.160185342  0.2017814861  0.659169236  1.500227561  0.2253459453  0.190909917  1.324345784  -0.5924212841  -0.6825754974  -0.873609923  
0.000687948942  -0.6233389825  0.4694461185  1.761145635  0.009700049034  -0.4897111843  -0.2748036674  -0.2847790927  1.376079075  0.3762563505  0.4929431689  0.09508912447  -0.2633258951  -0.4654209849  0.6114819888  1.009628837  0.5480362592  1.369363868  0.3332153884  0.8100744793  -0.4312967204  0.6159766683  1.149135827  0.8579100606  0.233641997  -0.2598464186  0.6444055207  -0.7086617378  -1.026409821  -0.4440401756  
0.1865521992  -0.9340756148  0.08047240479  2.297556403  0.1973648202  -0.1179433442  -0.4941745694  -1.022452804  0.6509618122  0.1504983442  0.6979754765  -0.5199160267  0.6881794968  -0.1800410682  0.6429717827  0.3190098681  -0.2196328953  1.762232806  0.2997843077  0.8041988794  -0.1321917639  0.1348782762  1.178498368  1.791768154  0.04329974803  1.044551024  0.708197185  -0.9390588159  -0.5745950656  -0.7121797666  
0.3460293506  0.04988592925  0.707393492  1.134334893  0.925434116  0.03097174079  -0.4466868756  -0.4894411339  0.8070714414  0.3968739256  0.1847331794  0.1103018979  -0.1784306348  0.7928665985  -0.3736561321  0.3724821018  0.8947798569  0.6878913418  0.1306319639  0.06634770209  0.3101718834  -0.2401369784  0.5490464124  1.344242802  -0.2770796409  0.5043834951  0.5749496849  -0.3769961956  -0.4170632784  0.006031845055  
0.2064575314  1.191851635  1.165482297  0.8385717069  0.9573362207  0.2227317728  0.2336668984  0.3259706124  -0.09758811943  0.396101822  0.4278627201  -0.01517464642  0.2704168917  0.8402378558  -1.128088429  -0.2638069069  -0.06134566781  -0.371311304  1.141285443  1.292046919  0.3018164854  -0.3925594531  0.1196454199  0.1837095195  -0.3939241707  0.2578490009  1.01293138  -0.1597116467  -0.07899024905  -0.1521865367  
-0.03163397106  0.5875686681  0.8250738043  0.4022353743  0.6887694306  -0.1602241036  0.9751635177  -0.536952851  0.1132577026  -0.6075356389  0.3648882483  -0.09303360944  0.1746188049  -0.2768236751  -0.5045303079  -0.677727979  -0.2192339221  -0.9569779709  0.705732488  0.4109443752  0.2327884634  -0.6700547285  0.297809565  0.4450435195  -0.5372396828  0.3465422135  0.2907639523  0.2660866984  0.04201902295  -0.05189065698  
0.2502498836  0.1692749697  0.5061054858  0.2498848392  -0.1268517147  -0.6128957498  0.6003246363  -1.055088577  0.5748202132  -0.01248672653  -0.3951317202  -0.4504878704  0.3064208276  0.1278344124  -0.5407759824  -0.09073902024  -0.1680765799  -0.3150039605  0.397094442  0.6574745608  0.5403676071  -0.7223025273  0.7403135335  1.727106243  0.05919951816  0.6669224863  0.6172855601  -0.804888088  -0.1032460169  -0.628019284  
0.1283168303  0.1562875026  0.5684137782  -0.3467475893  -0.4921342517  -0.5513877939  0.1902469844  -0.7473161497  -0.1177618408  0.3530693114  -0.8648501124  -0.3427113756  -0.08637916316  -0.7214875691  -0.3463201801  0.004320424679  -0.2311944171  -0.4599651244  0.2072182241  0.1054708582  -0.2380438166  -0.2775337994  -0.8370121405  -0.3531701428  0.3571920545  0.3298945221  0.2588993461  0.03521522754  0.9549621098  -0.2284918593  
0.0003263265936  -0.02040538675  0.06826088644  -0.6798855816  -0.7564145361  -0.5198494767  -0.7216402529  -1.185191753  -0.5539532345  -0.07395950366  -0.1219736518  -0.5165545212  -0.1692764909  -0.5856843416  -0.4787608121  -0.4758976744  -0.3994623218  -0.7986338343  0.0912100647  0.1342277547  -0.1092673517  -0.2396191124  0.2794393301  -1.162018014  0.2965619827  0.4981059605  0.002914582704  -0.8664369509  -0.4169494284  -0.8053179366  
-0.1497133636  -0.3028177354  0.3700197209  -0.6708752343  -0.3609917742  0.1405391899  0.1872342214  -0.8064584197  -0.1948933185  0.4342008239  -0.01080136114  0.1232482628  0.1619782288  -1.405240427  -0.02415349644  0.5317421279  0.7313078306  -0.1649888765  -0.05433199079  -0.6472785867  0.2465038424  0.101880416  -0.7084756151  -1.819136869  0.7547163836  1.538783542  -1.117724944  0.2664441281  -0.4717002052  -0.8031418883  
0.01378603149  0.06737208411  0.3668954655  0.5911821498  -0.5316051701  -0.2262341324  0.1947836986  -0.1014347267  1.145140732  0.07665927712  -0.08014669729  0.5201554827  -0.5939791569  -1.453299817  0.8955261555  0.7443805857  -0.6130012054  -0.1311183999  0.1472336304  1.564045181  -0.02116947192  0.9554393652  1.142701235  0.6167378714  0.9097603375  0.8279148142  0.2966409857  0.531150634  -0.1354462842  -0.7084557438  
-0.07282240249  -0.9018497588  -0.8489348663  -0.5727666998  -0.4802158863  -0.3456514399  -0.1579795882  -0.503173833  0.3829300815  -1.042275252  -0.7240111569  -0.2420549614  -0.7349560444  -1.750713569  -0.2882182816  0.01543270014  -0.9096512016  -0.5779516089  -0.7354773423  -0.4639022733  -0.7430905447  0.6413214603  -0.9026680587  -2.217871972  0.4658739745  -0.6559410363  0.1706692457  -0.4191559446  -0.8648840708  -1.093260284  
-0.1560681272  -0.671260121  -0.5184293365  -1.403649792  -0.9190020741  -0.6880316358  -1.299199474  -0.8948583226  -0.6022445187  -1.071373924  -0.8137618778  -0.7686208534  -0.75492565  -0.9059731528  -0.3313726094  -0.5081228153  -0.3512753127  -0.5112900006  -0.278569314  -1.368816763  -0.6817806854  0.1579502948  -0.0321995913  -1.235794719  -0.7574358348  -1.336211445  -0.7207126055  -1.032235682  0.01522862521  -0.5379008626  
-0.3557558093  -0.9871139249  -1.125985003  -1.674594262  -0.8638998613  -0.4262447008  -0.8976297785  -1.022722249  -0.5977033173  -1.211312728  -0.9683430702  -1.350983939  -0.7048940163  -0.8935874683  -0.8017753415  -0.4172790692  0.1822582452  -0.5814219672  -0.8596125029  -1.59193679  -0.1427193892  -0.1418778346  -0.3765131047  -0.8671357644  -0.5418524857  -0.3655323264  -0.5976837899  -1.044035716  -0.7194040837  -0.5973636202  
-0.2644169549  -0.7701056334  -0.3176578828  -1.789016263  -0.8434860002  0.05495516486  -0.3232024674  -0.7109164521  -1.04822064  0.005618633757  -0.4348928063  -0.8370962396  -0.627759118  -0.5133473808  -0.1942203824  -0.07084632695  -0.02872226125  -0.2197076743  -0.1427901042  -1.032552727  0.2707562158  0.3708807955  -0.9242197108  -1.62161594  -0.4498611393  -0.4042146153  -0.6306738485  -0.3012786023  0.1597671588  0.004840542295  
0.04583454786  -0.3187533485  -0.1615047501  -0.5460599711  -1.015072337  -0.2426331803  -0.7719637383  -0.4896799523  -0.4534232849  -0.1045583409  -0.1208340007  -0.9135013207  -0.507979355  0.09178290802  0.02594615872  -0.4070765858  -0.3769073349  0.316803752  0.3555706318  -0.32602962  0.3384645517  -0.2650395841  0.3218545517  -0.2555717409  -0.6228864187  -0.08504684937  -0.6311237071  -0.4906491668  -0.9141309166  0.2037670576  
0.063811929  -0.1042224003  0.7414537827  0.367724749  -0.5225047499  -0.806800725  -0.2954868548  -0.8400420334  -0.8872394623  0.1079188248  0.05327792743  -0.4831242729  -0.808224384  -0.08739126204  -0.2729536532  0.2606936701  0.003822888192  0.1108768716  -0.101205046  0.5557479848  -0.05896081775  -0.2287254298  0.2191107866  -0.6843060442  -0.8086560713  -0.4361381634  -0.4324504389  -0.1188404719  0.2677414172  0.5143767494  
0.03527455133  0.01627897358  0.6422145019  0.636969681  -0.3275943348  -0.4585160532  -0.1546052925  -0.8563977453  -1.046472077  0.1962675209  0.2526173396  -0.9390680486  -0.5462513601  -0.2716430222  -0.237387033  -0.03119146939  -0.6543944276  -0.1519619966  -0.04404887961  0.7972032678  -0.08249849308  0.05314535693  -0.8726717432  -1.705333062  -0.6093839138  -0.4750385886  -0.008161679362  -0.1497997104  -0.1030937644  0.1335469157  
-0.2870436806  0.3941685902  -0.6298802833  -0.04754355417  -0.84775694  -0.166369986  -0.7958365703  -0.5300469214  -0.6132982977  -0.3754543897  0.2303468124  -0.8182140732  -0.2914729948  -0.374358335  -0.02279852203  -0.472576892  -0.3395936338  0.2888430092  -0.2683160215  -0.520343203  0.08546211193  -0.1155696752  -0.3623733849  -0.8109083615  0.1152374843  0.03291187695  -1.241997399  -0.07381307782  0.3752786546  0.3467969692  
-0.2715818953  -0.003469508261  -0.6897945545  -0.8539708142  -1.173001767  -0.4477867475  -1.214697118  -0.6418558325  -0.9414563417  -0.851520667  -0.03079367166  -1.144629417  -0.7596610256  -0.4995776515  -0.1925413535  -0.7095354058  -1.164844944  -0.4424238953  -0.1360934646  -0.5210722226  -0.6675677192  -0.3241632396  -0.1048595782  -0.8492019911  -0.3739308899  -0.5524102261  -0.7387512994  -1.02978594  -0.0994209772  0.1338791105  
-0.5447339183  -0.8197252109  -1.06575009  -1.811214895  -0.9278701453  -0.1278094932  -0.1249694408  -1.081721686  -2.61235368  -1.565591164  -0.3295551463  -1.419225121  -0.6969238683  -1.202681436  -0.4604433123  -0.6989061154  -1.28108835  -1.145686799  -0.3360563595  -1.619927279  -0.8205819368  -0.02899069313  -0.6959669302  -1.114325777  -1.108011063  -0.5051593906  -1.428561866  -0.2691407646  0.1926748505  0.5573465802  
-0.2970078673  -0.7477499855  -1.046353162  -1.913381049  -0.927537437  0.08527168935  0.03524879534  -1.386749743  -1.673854593  -1.023221889  -0.5929160584  -1.197693279  -0.1451787096  -1.081077693  -1.415937086  -0.5569377397  -0.8568524608  -0.6659831686  0.05403787594  -1.524979779  -0.7987500444  -0.4678046742  -0.782745124  -0.6244629658  -1.380486989  -0.3745924987  -0.6977662846  -0.2172122896  0.5619707485  0.447753963  
-0.4690463057  -1.150759228  -1.289548058  -2.509236634  -0.7761461133  0.1201459748  0.7837734519  -0.9404577814  -1.187344557  -0.9155716326  -0.3821408045  -1.160550294  -0.08850012397  -1.268341956  -1.238282133  -0.8629351677  -0.6125174964  -0.7391977374  -0.5706387574  -2.70534548  -0.2802914626  -0.5401487704  -1.398469632  -1.245405781  -0.9650530244  -0.5968126204  -0.8754826051  0.7987344767  0.2280471857  0.7134958712  
-0.1872763456  -0.7920205111  -0.7136886251  -2.178550895  -0.8145294832  -0.6097444282  -0.2320134526  -1.162900549  -0.9330820143  0.1537446989  -0.5432117526  -0.5092594159  -0.6780993465  -1.04957429  -1.298952121  -0.5063400641  -0.8158164634  -0.644481637  -0.3189271397  -1.249938606  -0.7028791482  -0.1679833437  -0.8122973031  -1.250244664  -0.8995053698  -0.1519795276  -0.7812962584  0.4269907419  0.8155166248  0.7198993111  
-0.1773122704  -0.6164988765  -0.02551510283  -1.81688271  -0.5916465551  -0.6143535694  0.004702130241  -0.5975372491  -0.1651845402  0.1074088357  -0.8149777386  0.2618936043  -1.283513938  -1.024362203  -0.393452  -0.6285408773  0.241092158  -0.809278488  -0.281522154  -1.118696708  -0.7970753357  0.01953011447  -0.2830601821  -1.752986997  -0.9332895773  -0.7322905873  -1.436775368  -0.01089388283  0.2597874992  0.8189906669  
-0.1782090823  -0.176864204  0.2404482391  0.225433823  -0.3120154335  0.02467261281  0.1891803973  -0.2658588175  0.4626192418  -0.07497323652  -0.5668089889  0.104927183  -0.08863252576  -0.2460167699  -0.06563327825  -0.146541426  0.1938198521  -0.1289212408  -0.1909391428  0.3856227561  -0.03322499057  -0.1785463098  0.6880665816  -0.11844955  -0.4449699458  -0.1438080637  -1.084790848  0.5109288821  -0.3753719606  0.4265309785  
0.03587648437  -0.03972403  0.6607255423  0.6947193844  -0.1926239916  0.0240722504  -0.2818722472  -0.05813658047  0.3333915017  0.5895472953  -0.9797785664  0.0175662354  -0.6334413944  -0.2854332521  0.01150903068  0.6570143261  0.5305755463  0.3881653863  -0.7536054131  0.5047141702  -0.04838556858  0.2666321242  -0.7827948189  -1.206739336  -0.06681705526  -0.849197929  -0.4198386838  0.2515165176  -0.8863868198  0.8836159278  
0.2287436633  0.7164848886  0.9344380867  2.11048441  -0.1317226652  -0.1121762946  -0.07877813777  0.9227990893  2.215071459  0.6506231226  -0.5563002222  0.3312785406  -0.1721569938  -0.2393085042  0.7247612779  0.245513282  0.6481664319  1.658873597  0.4528073574  2.576782974  0.276037628  0.6271743844  1.426562737  1.02572155  -0.2235821773  0.1861263069  -0.03125081256  0.5291056625  -1.999086982  0.7191816703  
0.309749997  0.01971046269  0.5369207156  2.154406611  0.09617264014  -0.2956240636  -0.4973434836  0.3286076526  2.205807532  -0.1921068255  -0.8102208405  0.3988557401  -0.6162956602  -0.7735075676  0.546339404  0.758391112  1.142328869  1.62677942  0.2459613994  1.792865288  -0.662770542  0.3368142104  0.8236872738  0.4539553481  -0.8269537548  -0.6780399451  0.1949148343  0.7536067064  -1.411058999  0.7322703315  
-0.03711711024  0.003241699942  0.2777434936  1.974218716  -0.1189878443  -0.07967921949  -0.1915197118  0.02088025056  0.8447868666  -0.01363347647  -0.9359227985  0.1397710646  -0.433909252  -0.7019444549  0.4131665428  0.9973860197  0.6218165008  1.290104919  0.06535711463  0.9464034282  -0.7255518882  1.104364536  -0.3674310145  -0.915772802  -0.4718351825  -0.8588685199  0.1800711866  0.8991844807  -0.6987708334  0.8439541823  
-0.288047634  -0.05441643872  0.3139955855  1.797949656  -0.180632912  -0.2112189778  0.4656161185  0.1846811345  0.379818745  -0.4401860439  -0.8483995947  -0.2243165948  -0.6848259494  -0.7189269513  1.3317872  0.3922807776  0.7860509753  0.6285606387  -0.1456424625  -0.2413198337  -0.4083472809  0.78742163  0.4041948755  -0.605767142  -0.6634252449  -0.7858653958  -0.75286768  0.6196269302  -0.7216412572  0.4410440325  
0.02818634984  -0.4250791391  -0.1854262806  0.9362148918  -0.3029107785  -0.2514977586  -0.2128111621  0.4637187858  1.114383107  -0.5828228925  -1.38711295  -0.5504748224  -1.082504768  0.01509189373  0.2169116445  -0.2654587891  0.8727306097  -0.186367963  -0.7917972721  0.1289885216  -0.005057259549  0.01588827176  0.3977311256  -0.1008781606  -0.6725988745  -0.3346842801  -0.03186494631  -0.1186637046  -0.8420039205  0.454963861  
0.279535358  -0.3030982294  -0.1203200575  -0.3222558457  -0.2115155986  0.04518537175  -0.06680845271  0.2926325013  -1.537006128  -0.1135593054  -0.8755132041  -0.225933359  -0.2458583595  -0.2710532775  -0.2155668006  0.1320049577  0.3469588363  -0.9835336386  -0.823599222  -0.7232938574  -0.693035767  0.4349686444  -1.615504721  -3.470153369  -0.06179980583  -2.178787632  -0.2744224904  0.5385550599  0.7270633415  0.1803523029  
0.1498198512  -0.4272887907  -0.3811737198  -0.8819265006  -0.2628036812  0.002178035688  -0.755918758  0.06455642538  0.9047224099  -0.00662644069  -0.8450645501  0.1490377547  -0.3180494953  -0.3785987893  -0.172388221  -0.2644888758  0.3991058255  -0.4155921301  -0.5512233621  -0.4815864007  -0.1100173325  0.01844652484  -0.1970241911  -1.116631832  0.1053527555  -0.8706668436  -0.9844903592  0.9548211571  -0.1546523392  0.5949543416  
-0.1148895695  -0.5071314815  -1.323219242  -0.7583534094  -0.2998410385  -0.4892609219  0.07372698212  -0.384393123  0.1742966246  -0.6173952031  -0.7012504269  0.04188417156  0.4734092523  -0.9149286437  -0.0429759224  -0.443831608  0.1902271149  -0.1749883994  -0.6284661482  -1.130779763  -0.3446402008  -0.7380943494  -0.6962110106  -0.9673792784  -0.4658207006  0.3342927122  -0.7743176716  0.6993851592  0.4450944196  -0.06490613251  
-0.1758960654  -0.3963902196  -0.19087277  -0.8661375972  -0.03134074713  0.1902169563  0.05659943644  -0.4267569435  -0.6402745908  -0.2498664825  -1.256454293  -0.2325658899  -0.3390497033  -0.1382328  -0.2127854068  0.07373034927  0.5541077173  -0.5459009828  -0.8499132284  -0.9456195491  -0.1958444874  -0.1067678834  -0.6683467674  -0.1790349399  0.08162226964  -1.534345139  -0.2787178705  0.008141076859  0.6360517944  0.2146047124  
-0.079739708  -0.414718744  -0.1731564996  -0.9774997831  -0.4539744531  0.2743252414  -0.7263487775  0.14685083  0.02766156032  -0.05448309625  -0.9225169898  -0.1365724506  -0.8203300584  0.3352660783  0.1302549508  0.2480848963  0.7091870445  -0.3933263424  -0.7881333039  -0.6325387988  0.1462554721  -0.01493231883  -0.3274989406  -1.683246838  0.4831302241  -1.508227185  -0.4916683031  -0.03689960238  0.7295920262  0.7947652236  
0.1188048295  -0.1326894375  -0.5220029327  -0.19704883  -0.3495710647  0.3852238879  -0.5460580757  0.1638420612  0.1118558188  0.2189285301  -0.519616941  -0.1360538335  0.7972506975  0.2875404005  0.5166425195  -0.3186860559  -0.2016584931  0.2372229388  -0.2270186144  -0.1603173987  0.5857425785  -0.2800153861  0.2376205783  0.3788952852  0.70888852  0.4498028705  -0.2139674255  0.2828723766  0.257067639  0.3528865527  
0.1452364091  -0.4443662619  -1.157946615  -0.8126259308  -0.5628594636  0.176311921  -0.6793847188  -0.5101386761  -1.181248393  -0.751813571  -1.207079294  -0.2451516502  -0.2484828304  -0.2647662067  0.7536905818  -0.210213557  -0.2663590777  -0.59556184  -0.7719215251  -1.411326168  -0.2004228281  -0.2868537112  -0.212063658  -0.6019789375  -0.04240979409  -1.022275732  -0.8079334021  -0.3548456442  0.4565692504  0.2712935073  
0.05761202621  -0.7443878425  -1.048322652  -1.114078517  -0.5031677691  -0.2779005868  -1.351904828  -1.262613274  -0.8815238623  -0.5365697644  -1.191916644  -0.07980234373  -0.5862322568  -0.3196916528  -0.1683093073  -0.1733826445  0.5603312313  -0.3205128407  -0.6638427733  -1.821492264  -0.7247899027  -0.1209823367  -0.4095622989  -0.3285037388  -0.3949070089  -1.041923362  -0.2583981717  -0.3961840924  1.2176979  0.009652085858  
-0.07134197852  -0.08324203196  0.3502962282  -0.6973649967  0.135501404  -0.06594974647  -0.5601606398  -0.9294751383  -0.3372535947  0.3677712987  -0.5340484526  0.3020358151  -0.1765631731  -0.3191651269  -0.03631025561  0.2803443067  1.448927503  0.04892224216  0.1717665323  -1.565592247  -0.2758527261  0.07787274337  -0.9727143906  -1.847395301  -0.2720208449  -0.5152684045  -0.1542025514  0.7087929398  1.175358175  0.1110313971  
0.2584219742  0.1755564936  0.6376731634  0.1153494344  0.08905716219  0.5063894494  -0.4626310305  -0.3173548239  -0.1944235897  0.5437891091  -0.3390714455  0.2521854499  -0.04976670852  -0.02072629337  0.1952376716  0.2163240169  0.8289303296  -0.1773177133  0.03489711996  0.5366006695  0.04590770352  0.5493446939  0.6070575983  0.6141036742  -0.08182088424  -0.3846316561  -0.1344262594  0.5530583691  -0.7112011457  0.2529134887  
0.1440317529  0.1620981643  -0.5116177757  -0.08384686174  0.3166811887  0.2508320461  0.5333738552  -0.192388577  -0.1918116436  -0.6479644407  -0.4508888019  0.2109073734  -0.08047673294  -0.16987096  0.5092316101  -0.2302113387  0.4762832231  -0.9151368974  -0.6082258131  0.07608632008  -0.3107319701  -0.2641811566  -0.2864270197  -0.7714004386  -0.04913258783  -0.9808313398  -0.6176639507  0.5539716144  -0.7250626899  -0.07669089712  
0.2239429147  0.08617233446  -0.9103171788  -0.5530378978  0.170156955  0.087967449  -0.3784892133  -0.987583479  -0.8387985896  -1.036949951  -1.257998729  -0.3766954108  0.06556269551  0.3901060275  -0.3400940209  -0.4189014506  0.02631603643  -0.1722208202  -0.8058826869  -0.829832121  -0.1046004339  -0.4086937603  -0.3105905328  -0.1314087935  -0.04497651031  -0.7049843075  0.03308975719  -0.1502570248  0.4352545058  0.04547934363  
-0.09592102832  -0.0203347134  -1.085500276  -1.179895098  -0.01245362006  0.2120474797  -0.5310774574  -0.5578375849  -1.662967924  -0.4877773646  -0.8262357026  -0.3544907148  -0.02992680898  0.4778339302  -0.2927517559  -0.06205072754  0.1437182545  -0.1652750729  -1.089974102  -2.041554694  -0.2638795076  -0.1825811067  -1.399158203  -1.962287272  0.2652184118  -1.447249445  -0.403939078  0.2178089336  0.5705999187  0.3519381907  
-0.1029828012  0.2580373488  -0.3603450126  -0.4460917534  -0.247609929  -0.04628454851  -0.7338386367  0.1084446956  -1.645915967  -0.05324971401  -0.3437830897  -0.6040456603  0.1178943982  0.7460241086  -0.1565535256  -0.04038822039  -0.5601784419  -0.3139187781  -0.5032068858  -0.7016295263  -0.3628119197  0.3800640791  -0.03312447358  -0.2081508154  0.300204994  -0.8907982074  -0.1017615393  -0.3042044059  0.6700531823  -0.4384510022  
-0.03194907379  0.05400388381  -0.8829409567  -0.7183291519  -0.1943326052  -0.4356803172  -1.01797346  -0.3122411669  -0.5365354313  -0.3323170329  -0.7805528348  -0.07132383252  0.02283057431  0.2479424873  0.1091345921  -0.3090998017  -0.2465559981  -0.2820747154  -0.7919207972  -1.816541258  -0.3244271533  -0.1720241127  -0.4477689211  -0.2896653357  0.160387057  -0.6233763823  -0.262550979  -0.1874830884  0.6278451841  -0.2839353684  
0.1928289135  0.1376720918  -0.827075457  -0.9169167298  -0.5208732468  0.02984616626  -1.277325873  -0.3983767212  -1.744305774  0.04249975563  -0.7791935605  -0.5399406988  -0.2391060411  0.780821192  -0.5877677243  -0.1735359851  -0.8379903208  -0.3326184114  -0.8625715826  -1.330966386  -0.2062664485  -0.04112046914  -0.8626233572  -0.3124555794  0.6244349606  -0.8677785887  0.9999999251  -1.076093659  0.9390346455  -0.3528831331  
-0.06231117303  0.2577510726  -0.2773647227  -0.931562651  -0.1844656468  0.2890876417  -0.1964473389  0.09634636628  -1.581875637  0.3358045605  0.0651262033  0.1980358783  0.3427601033  0.1993624524  -0.2001792244  0.09128985286  0.1871044687  -0.04157640309  -0.05934550994  -0.9038524052  -0.03046620808  0.2423398266  -0.4486904903  -0.8349410241  0.6482672418  -0.06805837401  0.07734891138  0.2275857535  1.015548852  0.1723156806  
0.05957469972  0.1556048449  0.3188297699  -0.2369324303  0.140683742  -0.110596966  0.2066135129  -0.1121757886  -0.83784746  0.3919934552  0.1791242956  0.2438854238  0.8110999717  0.06167070226  0.003272416386  0.1011588651  -0.1211608926  -0.04273196002  0.6973762863  -0.5675779736  0.04000192987  0.1608830071  0.1604476068  0.7992446051  0.1681064298  0.4471899574  0.1486213325  0.09316337626  0.6580958916  0.1507515596  
-0.1298217732  -0.4553595545  -0.1692892526  -0.1692595072  0.3469033426  -0.2517967848  1.022986129  0.1037275467  0.2331197376  -0.3281566789  -0.07657885027  0.5403317856  0.4159035189  -0.5368606321  -0.622013051  -0.2235713771  0.9002002572  0.1251685601  -0.3568839222  -1.525370997  -0.3164141959  -0.1352421337  -0.5553313459  0.541985908  -0.191947358  1.023070128  -0.4389747229  1.168286507  0.3112149789  0.5617329245  
0.01607883318  -0.423256616  0.4061566614  -0.4950196613  0.07734554936  -0.1646517807  1.859219315  0.1862096295  0.04822485427  0.04876134756  0.4810609089  -0.2169042275  0.8880397555  0.03517410666  -1.287836473  -0.5621256989  0.1960333279  0.3255178854  0.05316484562  -0.9515688248  -0.2223175022  -0.1037862351  -1.315529469  -0.02835814246  -0.03727873042  0.5868334827  0.2837217766  1.077190976  0.4086226279  -0.2436492612  
-0.1155326859  0.1807641299  0.2339823527  -0.9044696791  0.02527546405  -0.0008847099847  1.694881667  0.002486558296  -1.557083889  -0.4643576699  0.5980005089  -0.1469893333  0.3804361617  -0.08537754733  -0.6363169996  -0.4694826998  -0.01718848268  -0.1587377645  0.1534764971  -1.224806811  -0.7485091815  -0.1175597208  -0.5568778917  -0.3548306711  -0.2089446595  -0.4191683872  -0.4414727152  0.8593558199  0.8953623572  0.08818697525  
0.01224345961  -0.1374565717  0.01637378266  -0.450215447  0.1705627706  -0.4608597254  1.042733383  -0.3939748594  -1.02488245  -0.4481214577  0.2409777689  -0.4258138507  0.432042691  -0.004161556095  -1.04086623  -0.4377798524  -0.3713749875  0.04317678211  0.09249269053  -0.579986408  -0.6173189186  -0.7529388272  -0.5115652682  0.7439928189  -0.4484633285  -0.1506925017  0.1832364357  0.4809094017  1.026862459  -0.4937628243  
-0.1162511997  -0.1007207431  0.3636241276  -0.1680337249  0.5071454127  -0.4289768853  1.639156198  -0.03180968877  -0.357832594  0.1145854764  0.4892522691  -0.07549001435  0.01829487635  -0.4244205411  -0.6915621594  -0.1471856911  0.02593701695  0.2497018773  0.2739127577  -1.538065231  0.2108776891  -0.3394275214  -0.7519531977  -0.4781260736  -0.161085423  1.429555943  0.4661833192  1.557109573  0.5113326045  0.5886270617  
0.1782403866  0.08850181675  0.4814424558  0.1871405173  0.1554063394  -0.638468778  1.292349691  0.3831702116  -0.2825847224  0.3213596858  0.2556125087  0.01546705927  0.3601972209  -0.08046873606  -0.5342614291  -0.2386760753  0.1486004894  0.4106392719  0.718676478  -0.005842834118  0.4322472075  -0.2662653619  0.2519546465  1.467454697  -0.7544862811  1.53732543  -0.2279702129  0.454519943  0.1910761122  0.6472290147  
0.02619865698  -0.2435161102  0.2664367067  0.4222535163  0.1388620737  -0.09961612514  1.626407562  0.3988871982  -0.8466064242  -0.04896809182  0.04522985921  -0.007462333178  0.5312649616  -0.6728493998  -1.010522328  0.2531483402  0.8474842389  -0.1705180543  0.1503366525  -0.1059435285  -0.2852015196  -0.0158133668  -1.491285253  -0.6082447764  -0.7286914626  -0.07961463703  0.328422537  0.606015116  0.8367627106  0.1237793136  
0.04703798267  -0.2101555233  0.1509598182  0.6556463295  0.4383535194  -0.5349746761  0.6003690282  -0.08975791037  -1.173487064  0.05228143952  0.1366048933  -0.1438719483  0.3276675951  -0.0744995615  -0.7247896778  -0.03994051061  0.02372039685  -0.1450193823  0.05945856698  -0.3697405294  -0.2434379848  0.3092735249  0.1052179047  0.7897009109  -0.2986775564  0.485890339  0.203746072  0.5238725094  0.3710795506  0.01394200951  
-0.09713170133  -0.0125813642  0.590716574  0.9242737254  1.169893515  0.07198562495  1.244588498  0.154467038  -0.9592400275  0.2831991503  0.197092825  0.2583582226  0.3482922701  -0.02445653746  0.1224652838  0.6880759315  1.111172806  0.4188810527  -0.412297448  -0.3352780616  0.08965571786  0.406796943  -0.06349061515  0.7302087955  -0.1564089142  0.285811327  0.1367217735  0.8810275978  -0.08091895392  0.09510599766  
0.4950703427  0.4530338433  1.489936852  1.193381201  0.9383837646  0.1726739552  0.578205918  0.6490004766  0.2457056819  1.046635526  0.7122533849  0.1333792092  -0.01301841803  0.5411413047  0.3310834641  0.6171574598  -0.08062510217  0.5719115283  0.2718063853  1.916571121  0.3878090319  1.111012792  0.7810866461  1.159084311  -0.1874368378  0.5951248105  0.4003643982  1.008800146  -0.7143491948  -0.07420566977  
0.4835944271  0.5050613548  0.6092556762  0.6183938325  0.8036036599  -0.2628149589  0.5645356537  0.7719492134  0.6255330336  0.07113539819  0.4647795355  -0.01277792281  -0.2010963568  -0.1390938322  0.3844432267  -0.1763900466  0.1706718051  0.7060764359  0.4738146347  1.519863413  0.06375935009  0.1385974323  0.5206863181  1.306519903  -0.6907105019  1.142030623  0.2028267442  1.095143967  -0.7754405206  -0.3716057914  
0.2050141217  0.2913398  0.697164249  0.1937778933  0.5511698557  0.04779375837  0.602346048  0.437272582  -0.5719223217  -0.02428505557  -0.08369029518  -0.3044729629  -0.3595639841  0.3739652778  -0.1116403692  0.193606097  0.4347582774  0.3856868129  0.1562897654  1.008557746  0.04765709679  0.1628405072  -0.4297617035  -0.0794179801  0.000112304885  -0.2387847164  0.6033120141  0.08813316872  -0.4108500503  -0.4666861661  
-0.1311780667  0.5129582393  0.8705778285  0.1284319535  0.2813505564  0.3419407044  0.3781421901  0.3368279148  -0.07607510565  0.2531460865  0.2962489842  -0.3160641935  0.1819227377  0.2789296514  0.799380978  0.2938135971  0.4686704326  0.5973955064  0.9062147163  1.08357849  0.4336490588  0.4445250738  0.5993631687  0.8247268024  -0.3889661526  0.5678587743  0.0260781694  0.7155869725  -0.1516535453  -0.1904654786  
0.02056778205  0.271825888  0.9043980441  0.4464449084  0.2267039803  0.7297578665  0.01082415006  0.250096076  0.5303743019  0.2976236627  -0.2192963191  0.1976637504  0.393356476  -0.4049119154  0.4333197932  0.4861657807  1.110691582  0.002413974271  0.1908049991  0.8529404476  0.1794400895  0.2623153621  0.2000626604  0.6382238165  -0.3181899229  0.8637237262  0.1688366196  1.222313919  -0.7117738656  0.1659576573  
0.3707990151  0.353227216  1.266900459  0.8609659843  0.3364536091  1.249651751  0.4093252348  0.2068352305  0.3113203974  0.6813276135  -0.4206029474  0.3953446089  0.6978785813  -0.3463453416  -0.003411351308  0.2690146587  0.5652707403  0.1191829804  0.3339737197  1.82806002  0.3434826184  0.7133800774  -0.4158645357  0.325455214  0.04714215332  0.6079160457  0.6582976517  1.42575347  -0.05181110093  0.06670508398  
0.1083812036  0.2187145882  0.1330437769  0.03054997898  0.08896380638  0.1712974022  0.7078329434  -0.2608378266  0.3400903582  0.04298474847  0.2074623896  0.2140458506  0.3620408171  0.02866357046  0.515488833  -0.2077903664  -0.1447725958  -0.2138814528  0.5695610597  1.070540383  0.5157246207  0.07761843001  0.6217526609  0.2146172879  0.1770602286  1.088392606  -0.2952718796  0.80663698  -0.215991475  -0.2184829559  
0.04380142769  -0.01158134353  -0.1974794689  -0.1394461979  -0.1505019369  -0.178503943  0.3722251425  0.2865013273  1.287884978  0.1767099418  -0.1260349055  0.5061699493  0.290932398  0.08448175401  0.6519543943  0.03924671279  0.2717582735  0.4288393881  -0.2185701489  0.260710707  0.1438435778  -0.3786458959  -0.04664229333  0.2924875729  0.1005856019  0.7016118273  -0.3984300627  0.3775183358  0.06387938928  -0.2682794541  
0.09212293569  -0.1837829235  -0.05019154665  -0.06909850084  0.2121057394  0.2956781871  0.3690117594  0.5318467451  0.6673111771  1.081686927  -0.2054314479  0.9585743507  0.5663092005  -0.4245889673  0.4302001237  0.8680112059  0.1543360991  0.1524891442  -0.4973240489  0.5198788353  -0.0156572572  0.9129445064  -0.6952320052  -0.7514459609  0.8670182597  0.5930441158  0.6346407984  0.6438559826  -0.5769228355  0.1061996559  
0.0428651428  -0.2774961728  -0.173268064  0.3156617261  0.2993032271  0.3844874035  0.3623827327  0.4862983594  1.198137421  0.8204978474  -0.2446376337  1.106319396  0.1271672484  -0.1966099562  0.6971044162  0.2581687729  0.3337900053  -0.1790483703  -0.5992459037  1.049314306  0.5015826254  0.6148992071  1.258854852  0.5053841658  0.7033155225  0.7494092769  0.004506930365  0.7885691417  -1.157932003  0.4404237457  
0.2712221716  -0.1866596877  -0.6479620472  0.8989797323  0.145739143  0.3294568699  -0.4956789707  -0.05966924478  -0.2638289808  0.8612459524  -0.4162400453  0.6821287928  0.02093697246  -0.2849090839  0.7200302737  1.179981569  0.2070666142  -0.1311671121  -0.7922570857  1.625211894  0.03273874536  0.7673816084  -0.1480170231  -0.3482750478  0.2313385472  0.0398776337  0.7730124909  0.07289398892  -0.5582613996  -0.5867387284  
0.3022418447  -0.1777131169  -0.06743822489  1.254719268  0.2082798381  0.4495560404  -1.109372234  0.4271344314  0.5034916091  1.033570419  -0.2663965854  0.5955768603  0.00491531222  0.3887341528  0.560852813  0.8477851616  0.4375716373  0.04812587506  -0.4869311898  1.485638334  0.3904907285  0.8488029198  0.2637296193  0.1440254755  0.8899308096  -0.33333098  0.7362681185  -0.4334786141  -0.288775268  -0.2741674925  
0.0700259778  0.02002824814  -0.4546927627  0.1139388568  -0.06347138573  0.1393353737  -1.681702342  0.3549430998  0.1358952821  0.4030987398  -0.3554139061  0.245607223  -0.4053708058  0.4145624548  0.4207239232  0.05676001456  -0.07036603212  -0.262571232  -0.5881506778  0.2456049262  0.3581458612  0.3658195495  0.8523240711  -0.02632112976  0.6560332069  -0.2848224044  0.3807063297  -0.7853147258  -0.01915941296  -0.2607077101  
0.09667478544  0.3166093651  -1.027955423  0.08891105792  0.137554009  0.104911148  -1.288347596  0.6213031065  -1.204317052  -0.1826946894  -0.1172714661  0.3874265389  -0.0845526853  0.6691895339  0.8149593944  0.2708777069  -0.7302538303  -0.2430821641  -0.5015964837  0.7411871995  0.08019953128  0.2924185507  0.4935806888  -0.2191990947  0.5952480202  -0.1584836888  0.4536340165  -0.6350081723  -0.419397994  -0.4105225639  
0.1849133942  0.149165026  -1.247054847  -0.2293064302  0.3564943355  -0.04830737875  -1.253843222  0.1114207528  -0.8516122075  -0.2709361946  -0.3733021187  0.4528661136  -0.1260763626  0.6363831567  0.2561964205  0.2924424222  -0.744689641  -0.2325687648  -0.6273628877  0.01551179526  -0.09517134527  0.3722129348  0.3051111875  -0.1041107049  0.7338662717  -0.1645726408  0.08839252784  -0.1916709726  0.4210469777  -0.171490252  
-0.04791870236  -0.02592641492  -0.9146359589  -0.8137611744  -0.0659252143  0.1169997959  -1.674361435  0.218283362  -0.8063939352  0.1238764185  -0.1736750872  -0.1176753738  -0.3864230426  0.9866463252  -0.102438855  0.0946416599  -0.2733392898  -0.1678419159  -0.817794191  -1.142175147  -0.1368052321  0.1569873163  0.1948555464  -0.4628578194  1.007768717  -0.5898022824  0.5470608906  -1.006849398  0.4174788091  0.1829527623  
0.1061948042  0.2577028208  -0.372180346  -0.4243507788  -0.3658966751  0.1714833767  -2.171178101  0.5302602509  -0.4934615153  0.2553653975  -0.3834733824  -0.3051940784  -0.01716766474  1.228108089  0.02247496588  -0.03463111524  -0.2588503377  0.04235673291  -0.3602101037  -0.162259987  -0.07769598928  0.06579344548  0.8725334875  1.058025142  0.5897979912  -0.1625141677  0.282341767  -1.152985794  -0.01153616514  0.2768212074  
0.1983533006  0.3940667939  0.07587024354  0.6219464787  -0.2732308027  0.3141223107  -1.217226065  0.3059893954  -1.461604767  0.08707326403  -0.3229159385  0.3283306312  -0.3818304825  0.6733152476  0.6732714454  0.4282087087  0.0223987715  -0.1961820683  -0.6895532775  0.2432198141  -0.4902726293  0.5414548974  0.3998632886  -0.1969796871  0.6148432228  0.0274040835  0.1010444223  -0.4905100601  0.1033840347  -0.2870418363  
0.2424411561  0.07738237784  0.6361691141  0.8967519971  0.1424301655  0.1171602937  -1.338256308  -0.04899110452  0.1961109181  0.5708626457  -0.001828099297  0.4683149614  0.05851052322  0.8028299396  0.4981940767  0.7547835796  0.1240611469  0.1720267272  -0.05865637492  0.6911850022  -0.06510930561  0.5193903395  0.01865405526  -0.2171544055  1.109252688  -0.3985653025  0.8806931408  -0.7487759031  -0.1513791071  -0.3523758379  
0.1817084947  -0.5390764737  0.06713201849  -0.3517503116  -0.08122863016  -0.363757404  -1.846948865  -0.2325400548  0.5647474008  -0.1744423942  -0.5867488723  0.001946167273  -0.5505757143  0.2053488377  -0.6575860853  0.1886364279  -0.1170485935  -0.2190923621  -0.5100185118  -0.225177537  -0.378268484  0.5637290362  0.7509900759  0.1808253888  0.4074942457  -0.2476119234  0.2044076592  -1.200493256  0.400394065  0.3201008824  
-0.07823698879  -0.7312851781  -0.4495403643  -1.233747241  0.06518659047  -0.6473867626  -1.779543351  -1.121526119  -0.570204569  -0.4509837285  -0.03616693271  -0.3214575643  0.0201036236  -0.5001853043  -0.9820503208  -0.3410942837  -0.944383793  -0.07019884728  -0.002239063049  -1.08759446  -0.5713675338  0.2544361636  0.2229736613  0.05564709605  -0.1073245029  0.2581871652  0.3562313089  -0.487135906  0.007708253505  -0.03346617904  
-0.2112116765  -0.4315228074  0.2868259363  -0.9885929463  0.4213628534  -0.07191969679  -0.5349510249  -0.6258960522  -0.6909464058  -0.3097002011  0.165846027  -0.02062799648  0.3880553181  -0.5416700657  -0.1965118552  -0.06428367621  -0.02937026994  -0.07705545382  0.3219477483  -1.619600262  -0.3981905716  -0.02879531687  -0.07965572899  0.1628372748  -0.416064802  0.4616255309  -0.6690221358  0.0114396667  -0.1100660154  0.2263856228  
-0.05046599422  0.006543672933  0.07806068107  -0.009245432364  0.2017210811  0.2300599791  0.1516634389  0.104169909  -0.6115348487  -0.1656351821  0.1811223248  -0.3740461554  0.6259475378  0.4469069683  -0.7135993034  0.05281636192  0.1294807848  0.1443783214  -0.2414192732  -0.356475776  -0.3930508365  -0.193654283  -0.7997747682  0.9423240546  -0.1203787394  -0.2285277733  -0.239507049  -0.4696232244  0.01614040573  -0.5657472866  
0.196832468  0.3904644839  -0.02675920402  0.1330825029  -0.2592832858  0.1662302445  0.1170441189  0.5568202111  0.4385764685  0.7981840058  0.4826531889  0.4532945935  0.02424456096  0.9070377554  -0.02949450185  -0.1333789847  0.03562553599  0.3087593  -0.3707705597  -0.2882957348  -0.1347441687  -0.09895875214  -0.001095338435  0.2229257201  0.2619167059  0.004859165263  -0.1853684255  -0.1113518665  0.6021009863  0.4780425501  
0.08041598001  0.3350826815  -0.7362245661  0.02828966324  -0.3930463623  -0.2673648683  -0.5977139794  0.6670820307  0.5395880044  0.474923486  1.097414853  0.01979017856  0.2615643351  0.5877442708  0.3654217218  -0.292837128  -0.8094578472  0.3439616645  0.1162580056  0.3781701987  0.1713462655  0.05798043692  0.4950606857  0.5504839634  0.454628166  0.3580335385  0.3509677342  -0.3351161343  0.5030138727  -0.05554919439  
0.1258878319  0.1186812784  0.0394777029  -0.6255070913  -0.1153138615  -0.406997884  -0.8273875973  0.260454966  -0.1128517814  0.003956680719  0.4466477784  0.262363145  -0.2776388569  0.1494937982  0.6023544791  -0.1888491677  -0.5391451403  -0.2772512669  0.3012885358  -0.1743332084  0.07322459817  -0.07129594982  0.2002466809  0.6481976269  0.0617193389  0.1760490084  -0.3278680623  -0.8943689656  0.6763917609  0.06191466441  
-0.00721077239  -0.2289111134  -0.3826410362  -0.6816242461  0.1809167232  -0.109337682  -0.4327251419  -0.2508647474  -0.3763966873  0.1665442306  0.4615317022  0.1731250064  0.34120936  0.1566539361  -0.6816100156  0.2937086578  -0.4849161056  0.3562567003  -0.1210534235  -0.1925967881  -0.2673977552  -0.09406139633  -0.451815441  0.9186133972  0.26154121  0.03413454437  0.4216188006  -0.502655054  0.5156366597  -0.2557346344  
-0.2460128152  -0.4278395208  -0.4879314062  -1.000770264  0.3598157701  -0.3352358532  -0.0921063719  -0.0008178442556  0.7946563094  0.5498030274  1.044785508  0.1319820807  0.1841502702  0.3499920745  -0.4493796237  0.2541119216  -0.2772776147  0.5337829327  0.392055494  -0.6617436328  -0.1232568425  0.1055411226  0.1836079344  0.8339688736  0.3012440047  0.8746284019  0.4408110161  0.2279380489  0.5799676187  0.161145639  
-0.1955581277  -0.2079502534  -0.3245972966  -0.6212353421  0.1560613221  -0.274300817  -0.08186128684  -0.1561011093  -0.3241857632  -0.005160422717  1.170875506  -0.314022857  0.1314082288  0.361719872  0.1517467768  0.1362426177  -0.3915390768  -0.4036676032  0.2946822674  -0.1893588133  -0.07912512222  0.0561019676  0.4857173372  0.7997507389  0.4221282948  -0.1234794361  0.5248336299  -0.9962501587  0.417613384  -0.2785016565  
-0.2589090357  -0.2892887693  -0.5524505495  -0.3287813947  0.2492014649  -0.3296073412  -1.081384763  -0.6517333773  0.3817727176  -0.4530502767  0.8525128033  0.4777700168  0.105444256  -0.1264005227  0.7809845194  -0.3888064375  -0.127224728  -0.2892491054  0.2373238098  -1.644951021  0.7867805126  -0.1792047113  0.4062345943  0.6988443624  0.4234111293  0.846919481  -0.2869585326  -0.3958371327  0.4798521383  0.734534087  
-0.004979164142  -0.4604699794  -0.6240125392  -0.5861978393  -0.002437218195  -0.4156675097  -2.261722462  -0.9248180376  0.8391102796  -0.2065494861  0.331918124  0.3392398241  -0.0968375625  0.2473050953  -0.02645117501  -0.1292303992  -0.3615359731  0.3092137775  0.1404616789  -0.9672822669  0.4227545948  -0.196602744  -0.2983559162  1.394390936  -0.06524646236  0.8497521898  0.6722487094  -1.45502073  0.2310113557  0.2899923557  
-0.1037261517  -0.02080169837  -0.1595688733  -0.3254700343  0.4083205109  0.6101012691  -0.3179583791  -0.6397974732  -1.279507883  -0.1444457691  0.6115904954  -0.02946256981  -0.03002913887  0.2159357087  0.2191325137  0.4496331105  -0.1226936225  0.1940040167  -0.4010596103  -0.8428035972  0.1747391176  0.318284701  -0.8602377872  0.1629299487  0.2370249792  -0.1018812198  0.4735552905  -0.8176329794  0.6320517442  0.05090934176  
0.1361179595  0.4893456114  0.9625691397  0.668714412  0.5087960898  0.09622316709  -0.4930812706  -0.2985934667  0.3026786831  0.7332839948  1.228797298  0.3393611445  0.2238004954  1.020350413  0.2825854157  0.2130908424  -0.7295118766  0.6603603774  0.2347205452  1.03896917  0.2080922713  0.4756802679  0.1990650499  1.29420114  0.4747170701  0.8590133202  1.208177149  -0.07862341588  0.4784631389  -0.08918991064  
-0.1208597881  0.1725533972  0.206838334  0.1091313921  0.4408955822  -0.1706023152  -0.1922988861  -0.4582856305  0.9217924253  -0.1757817866  1.276011233  0.6055617253  -0.6192496292  -0.06127567223  0.3439275155  -0.1958871635  0.09234930535  0.3220714858  -0.4973480447  0.07146714867  0.05020526352  0.197889003  -0.01235464616  0.149818979  -0.05434117785  0.2976671144  -0.01651825811  0.03204093958  0.2374100918  0.1510957594  
-0.2608294323  0.1532786421  -0.3592098575  0.2436117511  0.2442961678  0.07762523604  -0.617473911  -0.284638018  -0.08396280621  -0.7245312282  0.7224559766  0.1787522941  0.08531584486  0.05718244617  0.1134925337  -0.4589298951  -0.7738183061  -0.05414039362  -0.1911033703  -0.01823466459  0.05473728682  0.04007506897  0.276488619  0.5871060805  0.2197402753  0.1415247206  0.2942045606  -0.7751452822  0.8362489442  0.4785505918  
-0.503522388  0.8380155782  -0.2176092906  0.3004749442  0.7198042023  0.4373288866  0.2939729289  0.2309030413  0.6560812598  -0.1189414722  0.6879252328  0.7773106914  0.4660248174  0.6121575068  0.6137511545  0.06576861983  0.3865339109  0.4785034776  0.1636265689  -0.7210925824  0.6430564912  -0.2627220668  -0.3891331191  1.07245849  0.5662569008  1.146263615  0.1397273316  -0.2720977632  0.2228947871  0.6010088989  
-0.07685951606  1.356423061  1.086164329  1.684913827  0.9927374502  0.8057818212  0.2439214968  1.330509268  2.741756897  1.517037307  0.9785366712  1.573211383  0.09183199375  1.506074654  1.152394461  0.7472117482  0.5896982839  0.947482359  0.2192182109  1.654291713  0.9246918896  0.7993359708  0.4631000796  1.410514379  0.8027919384  1.211287826  0.7663332671  1.094766206  -0.4688075589  0.6956041247  
0.3339497866  0.6016686765  0.5136787723  1.246726383  0.5347619525  0.5700264536  0.3300936881  1.146242295  2.721624418  0.6485196523  0.983456685  1.093764363  -0.5010810433  0.850382481  0.1895476202  0.2206629809  0.4692572449  -0.01288742992  -0.4707774481  1.719666953  0.1592657178  0.4760347075  0.7810991198  0.5697595439  0.1653084845  0.4159738836  0.7620404116  0.05297472651  -1.035131818  0.1139845204  
0.30708476  0.2949386962  -0.3575033512  0.4122650558  0.05823828042  0.5136931288  0.3995005738  0.3113514155  1.527901184  -0.3214663614  0.6989555649  0.9679530584  0.1153169244  0.252213401  -0.2328351027  -0.3823980061  0.2269514766  0.3413165835  -0.116226087  1.35190755  0.4980448534  0.1592355013  0.7033282775  1.433655314  0.2271064236  0.7461548307  0.6098356646  -0.3816556119  -0.2462737342  0.1685276894  
-0.05746908786  0.2998375487  -0.4233148502  0.06178383367  -0.2322373528  0.1631808581  -0.1717928919  -0.1331873942  1.011247069  -0.379461321  0.9083862273  0.7722899324  -0.09425624526  0.5310380519  0.3096860963  -0.5754041553  -0.2510422219  0.4226930836  0.6596330589  0.04004445168  0.5238608352  -0.306533628  0.4741340875  0.6451771345  0.1580825937  0.5660864439  0.2994936631  -1.173395045  -0.2704466424  0.1375124285  
-0.4720911149  0.2662491504  0.1223504457  0.4861955217  -0.05153205346  -0.1560673052  0.9230286325  -0.05406876187  -0.08701432069  -1.105645286  0.9934735928  0.5600185358  -0.3554063295  -0.09643916666  0.4907087099  -0.09596323064  0.7715394255  -0.1647755537  0.6123759187  -0.4003476821  -0.02283784737  -0.2968069958  -0.3435598821  -0.05084834295  -0.4923394045  0.5836513108  -0.3932344588  -0.06320715688  0.4676149586  -0.1877201719  
-0.3204935692  -0.1523405332  0.4796572304  0.768837814  0.09866430113  -0.0324530314  0.4174623143  -0.2729750447  0.5351851887  -0.02861251455  0.8572363117  0.4525852664  -0.1131013619  0.2408788971  0.07990362755  0.3630212534  0.4849076428  0.3171012942  0.3559026004  -0.2543345399  0.5761803136  0.4266914307  -0.655277407  -0.2126873307  0.5274881055  0.5336599281  0.0003179450819  0.06598505475  -0.2394202353  -0.498737533  
-0.208739456  0.8182312563  0.8294773443  0.7539798934  0.4054232869  0.3767311237  1.070496226  0.2891561794  0.3437441243  0.002552502657  1.135036523  0.3367001347  0.3235323077  -0.07637175997  0.7174562004  0.5480446538  0.5988384321  0.4766557414  0.7288626662  -0.2648225109  0.7865745587  0.2261057878  0.4987854586  0.01546901501  0.2853312592  0.3665122452  -0.05426259787  0.3880465031  0.2377386396  -0.435272399  
0.1935530765  -0.1572508842  1.406791797  0.536825573  -0.06805568054  -0.5906826773  -0.01344058234  -0.2452349721  1.541846681  -0.01720373914  0.6343504722  -0.1394849387  -0.4167748247  -0.7065871513  -0.38985165  -0.5799784719  0.2311405107  -0.02459510041  1.179676128  0.4338862966  -0.09582537941  -0.3004105187  0.6406233871  0.4018134507  -0.9368038565  0.2114061985  0.3563000268  0.08811024005  -0.8406320552  -0.3112748573  
-0.02234701844  -0.7531864892  0.511124138  0.05786227509  -0.2430824889  -0.7324623958  0.7740243485  -0.5688783113  -0.3772602866  -0.9279442414  0.3106682624  -0.8160408932  -0.8392468332  -0.8598998151  -0.02454314901  -0.6885039395  0.7394380991  -0.1039744549  0.22522572  -0.351720503  -0.3918933769  -0.5227014664  0.182173366  0.1058477222  -1.109746194  0.4378410951  -0.6158468974  -0.4969594202  -0.6702857066  -0.601641185  
0.02049359665  -0.397047655  0.664527977  -0.3220619155  -0.5207169052  -0.8448886388  0.5364158164  -1.358120607  -0.9797389188  -0.07156768299  0.03078575008  -0.9870902641  -0.3365567313  -0.2081357326  -0.7935420583  -0.6056268295  -0.1463508546  -0.105456108  0.2819507686  0.6044337537  -0.6607167163  -0.7079075352  -0.1893761644  0.2646108193  -0.8781415207  -0.7363164228  0.4133563702  -0.6472757694  0.6029351964  -0.8901697918  
-0.376382416  -0.5319303151  0.3065356088  -0.9594151507  -0.8041949122  -0.4931940509  0.9534188308  -1.485059876  -0.8515883116  -0.2302138472  0.337714807  -0.7054929659  -0.4708973509  -0.6167679101  -0.3326296374  -0.4025379114  -0.07389179352  -0.1993661254  0.4098102688  -1.086528258  -0.2102006047  -0.6861945636  0.1961684706  -1.164675253  -0.5188288189  -0.7539017473  -0.6637511534  -0.4156878106  0.7843342933  0.2064634285  
-0.3358183146  0.05782347147  0.01917092571  -0.2711922648  -0.8827949085  -0.07851487007  0.8077975567  -0.8168066273  -0.3690870038  -0.3377082898  -0.1633418334  -0.8906997943  -0.07054937632  -0.280270553  0.2050969454  -0.594661812  -0.6548966816  0.3667540465  0.4323184264  -0.968196932  0.527525109  -0.3642378179  0.07056675051  0.08686737626  0.2202837055  0.2115638553  -0.886564545  -0.319236965  0.3587324894  0.5033494953  
-0.221336531  1.133076847  -0.4558345925  0.0373429785  -0.6502409064  -0.1247098885  0.9984197688  0.5561977181  -0.6235384188  -0.2819219359  -0.406611764  -1.130227365  0.3420873478  0.7316097429  -0.04991796025  0.003207906167  -1.217435523  0.435484985  0.535984523  0.6917091522  -0.09149414575  -0.9439552337  -0.998850366  0.004892191346  -0.1012164856  -0.4563240474  -0.3113823318  -1.278400071  -0.0138148419  -0.4917027349  
-0.09079724686  1.636334792  0.4527039843  0.6831945422  -0.1825825566  0.3023969885  0.8919857587  1.880930166  0.5973732656  0.5680067986  -0.5139390265  -0.3615199319  0.1462927797  0.7821664196  0.2673980953  0.7600183466  -0.2312056212  0.2680421881  0.5770066021  1.107472107  0.2787589671  -0.3879758004  -0.8396003645  -0.7864894005  0.2362752394  -0.507494309  -0.2263837453  -0.06195836163  0.2350094566  0.1978899233  
0.239264139  0.8047244891  0.2289983154  0.8869334768  -0.3347907825  -0.3808092578  -0.05633988492  2.300647693  2.205353797  0.57482682  -0.2898734322  -0.3787436478  0.05733164953  1.347839533  -0.1253814603  -0.292985069  -0.5479554098  0.0946545447  0.7765702019  1.414078584  0.4450918909  -0.8919798497  0.3666529984  0.127027719  0.002469530908  0.2578345046  0.1571019955  0.1478943842  -0.9261099682  0.09410163227  
0.2141794466  0.1532523141  -0.009547963347  -0.2360333581  -0.4516547895  -0.6974496882  0.2942185583  1.902058298  1.247886189  -0.2022749878  -0.4024696649  -0.5129287323  -0.8448563023  0.4811069602  -0.01580721667  -0.3803415003  -0.07287553541  -0.3064622733  0.6593767251  0.3045068654  -0.1729080331  -0.8933469344  0.3456326954  -0.4567461046  -0.7190159392  -0.4537529548  -0.7578350961  -0.1099636197  -0.5504602432  -0.1376457529  
0.1478522848  -0.5226694159  -0.5232363563  -0.7385638721  -0.3524177594  -0.6462720369  -0.0460260664  0.6441776748  -0.6389148882  -0.3159980658  -0.4681233393  -0.7756591942  -0.02117628516  0.3036289287  -0.3347035797  -0.5370793823  -1.35164094  -0.58358838  0.4349143615  0.437207081  -0.3700365008  -1.022379214  0.5900744622  0.0674488729  -0.8114388188  -0.8099649703  0.03710089401  -0.7757837551  0.01262126005  -0.8219710818  
-0.1708609651  -0.7443612573  -1.030368795  -0.9393504569  -0.1031594954  -0.2982283815  1.15761683  0.4045209177  -1.01544258  -0.7427589149  -0.3916191834  -0.4744046546  0.2637717232  -0.3867104423  -0.3169943865  -0.5410482142  -0.3202014995  -1.08801953  0.001783676795  -0.07293093879  -0.6950907812  -1.337902747  -0.4797103004  -0.6019478163  -1.030713207  -0.5282507306  -0.6950698743  -0.7410838476  0.09322731268  -0.5361648641  
-0.2071837183  -0.8179078119  -0.9797635768  -1.395509157  0.1974279316  -0.5552235524  0.8300941211  -0.1081712912  -0.08375586934  -0.6710161701  -0.7185330198  -0.5860973642  0.1120942284  -0.3870328103  -1.346389504  -1.01562839  -0.3716794906  -0.7778011674  0.1072769842  -0.7907015593  -0.4583238839  -1.271102445  -0.4276975858  0.2756681616  -0.6417656672  0.3995860486  0.02844571162  0.1586388748  0.5190329693  -0.2560119347  
-0.2042642828  -0.3571743372  0.02449295401  -1.105154775  0.5675601849  0.06628846455  1.431790944  0.05132284036  -1.713182678  0.2093453561  -0.1525188646  -0.3075818056  0.1081603069  -0.3797845935  -0.8631393758  -0.1858041109  -0.2850434806  -0.9497825867  0.2533766657  -1.086462906  -0.6623239384  -0.6271727527  -0.4958065107  -1.412036864  -0.3642855107  -0.8032701071  -0.3472157713  0.08084784196  0.7179689226  -0.1236772624  
0.05896151561  -0.1774563295  0.5066949354  -0.2994420099  -0.08243078769  0.2972125015  1.11274817  0.1801643679  -0.1744278389  0.6620182162  -0.2701561825  0.3372950238  0.1862781198  -0.6238370089  -0.1287919495  -0.1766531766  0.01126686479  -0.4426071217  0.5290734171  -0.02434595802  0.09396366791  -0.2953937923  0.2006095502  -0.2589429294  -0.5185078703  -0.8218469181  -0.5493424962  0.1805597328  0.188542062  0.1626037647  
0.1504643714  -0.1404197613  -0.1842549213  0.09143810825  -0.5454595071  -0.3113652063  1.18849498  0.7656035613  -0.1115377882  0.100905613  0.1491094792  -0.3601640839  0.5584802943  -0.9456173439  0.1868765696  0.009298188134  -1.108633223  0.07143831575  0.1801748515  0.4665570564  -0.1846472821  0.02432172008  -0.007015210807  -0.555095918  -0.1234226801  -0.5730647906  -0.2514792585  -0.3095740944  0.01797520807  -0.8229889635  
0.1408663916  -0.234658453  -0.2850792144  -0.8917893451  -0.2314575631  -0.3664194881  0.5977366241  0.9264912163  1.23924342  -0.06204807271  -0.4063201013  0.3383407636  0.5008181027  -1.526749797  -0.308327069  -0.04446453558  -0.1387122203  0.0898033979  0.2180449433  -0.4385621125  -0.2196410864  -0.446776575  -0.1065608343  -0.2496580562  -0.5444644993  0.3133285177  -0.7794298026  0.3714450712  -0.7915070531  -0.07224292662  
-0.09244288437  -0.2815603202  -0.08184203443  -0.6934744196  -0.004571481474  0.432319198  1.39900911  -0.2046157265  -0.711386203  -0.2251641221  -0.3468200497  0.04210419027  1.276248421  -1.274391365  -1.120388308  -0.01031039507  -0.7687598996  -0.2758502325  0.2396238398  0.5008485088  -0.3118123999  -0.4579004704  -0.5634403366  -0.4771510647  -0.4086946689  -0.7693458226  0.1174758002  -0.2930956057  -0.0905822079  -0.8321115658  
-0.2537704131  -0.7407549411  0.308889145  -0.4021427933  0.1611761371  0.429358777  2.030499767  0.00277242229  0.5598133311  0.3982307687  -0.1900338735  0.1743992028  0.4785181763  -1.844072554  -0.4806388068  0.1395213424  0.4979359066  -0.0366846054  -0.2764186276  -0.4978723208  0.1711460791  0.03289379502  -0.8029540946  -1.544546546  -0.1559038495  -0.6443641633  -0.8295360207  0.5973533098  -0.7049071076  -0.3715231591  
-0.0108438896  -0.6265445838  0.06629549618  0.2521810905  -0.05152924617  0.04875805055  1.665847588  -0.2586550936  0.4067358274  0.630168928  0.4455450465  -0.2135882753  0.5624669405  -1.008208915  -0.4688350151  -0.1915968314  -0.558884653  0.6205841478  0.2920095023  0.552387222  0.03933841373  -0.2874555636  0.1031758453  0.02324503005  0.1144353354  -0.1968899783  0.468153788  0.02321048362  -0.7179800187  -0.790009607  
0.07327010113  -0.7628864183  -0.3327644551  -0.6798330545  -0.07725155968  -0.07533358465  1.159775307  -1.149938762  -0.5094600732  -0.06925234852  0.03167518631  -0.04308304094  -0.5465567497  -1.413168559  -0.2520578605  -0.2904316104  -0.2163551902  -0.2874705647  -0.09992643594  -1.246239609  -0.4480868367  -0.3495426631  0.003898189495  -1.627386187  -0.3284242882  -1.108205072  -1.112334453  -0.1784654112  -0.1982004492  -0.291105994  
0.06091362901  -0.8890184278  -0.9536932542  -0.2561848033  -0.1776795577  0.003475487597  0.5283432785  -1.380986488  -0.4963607844  -0.5820684658  -0.733223822  -0.49020568  -0.1974013387  -1.085954456  -0.6175653262  -0.9766782691  -0.6941945573  -0.08862319993  -0.2864338275  -0.9314068326  -0.09850158667  -0.1697776672  0.5172436834  0.3528734165  -0.3356063164  -0.093182725  -0.642885376  -0.3503749017  -0.1612729818  -0.1670173794  
-0.05503900154  -0.4055331123  -0.5007295358  -0.137152118  0.1109057211  0.229109872  1.12479669  -1.602722448  -1.190122064  -0.01571818131  -0.2057565743  -0.2995271894  0.6050513049  -0.4555231099  -0.5722977762  0.1031852797  -0.2421829749  0.1934646961  -0.2130667904  -0.3409858902  -0.1118542452  -0.4877151652  -0.03654523853  -0.4213135512  -0.0719112165  -0.2289182491  0.03839674189  -0.3694795413  -0.1660082532  -0.71541659  
0.01978569427  -0.3262986925  0.2813053994  -0.4780307353  -0.1008169751  0.2433103999  0.9441748781  -0.9449113806  0.7791789595  0.2732413133  -0.09206489379  -0.003541971747  0.4986213725  -0.6634797454  -0.5620819338  -0.1313932536  0.6453275118  0.3018891848  -0.1390338018  -0.08510956051  0.3346333332  -0.7195239536  -0.6966717959  -0.7124735083  -0.2315787637  -0.2829914831  -0.4324637574  0.802656632  0.124619859  0.0243830434  
0.006909748222  0.04895128143  0.353904427  0.07168215736  -0.1372103303  0.4798999449  0.2595802664  -0.4403663415  -0.3690234705  0.3452364844  0.1095613877  -0.2744342205  0.7305492964  0.05412540415  -0.433050572  -0.372110245  -0.2101285718  0.05605100527  0.2174312999  0.4659289253  0.1740756888  -0.2623876723  -0.6215520933  -0.5358862043  0.478738424  -0.6000885032  0.3165716747  0.1996597017  0.5688236025  -0.5199220874  
-0.2897412676  1.171540725  0.6402717229  0.8792094595  0.5021239003  0.824522811  1.13233879  0.6967261867  0.6057996934  -0.1948225324  0.2970157567  0.07590555694  0.2615948425  0.2451719141  0.7051471004  -0.0875906691  0.7519849459  0.04978827626  0.3446346723  0.209335781  1.028032347  0.2593133222  0.565303362  0.1808348721  0.6135037928  0.1599574699  -0.5552199766  0.7564028264  -0.05769051393  -0.08629116025  
-0.2091337698  1.074001366  0.5970847613  1.712853618  0.2085879827  0.2617588539  -0.4276925806  1.033819741  1.026354496  0.1886907099  0.4273720373  -0.2636578391  0.5374622553  0.9343704321  0.4860303599  -0.1250117261  -0.2511520221  0.1352703521  0.4293851468  1.06520769  0.6025638859  0.4321269393  0.6257805151  0.5066775966  0.08717257024  0.4734417608  0.3413687629  0.01675873352  -0.568297595  -0.4433045695  
-0.02328197074  0.150742247  0.7283345605  0.9247337525  0.2741637817  0.3295301785  -1.300902378  0.362486973  0.4363189137  0.1497588362  0.1969019286  0.3514165848  -0.7458435829  0.1998318095  0.4928011253  -0.1509804374  0.8200539673  -0.8618305097  -0.4430528154  0.008338379879  0.2128867822  0.1584675962  0.4693206827  -0.9076169593  -0.5203655565  -0.2584881725  -0.7896836041  -0.464659226  -0.7763290262  -0.00844155725  
-0.08217053759  -0.06043230951  0.7026076653  1.232165841  0.8223823716  1.045967164  -0.7068692968  0.1054975785  -0.6354385243  -0.5486881117  0.2982345859  0.1394100564  0.1345403784  -0.2631006985  0.4602605448  -0.5873810037  0.3063661187  -0.4628119945  -0.2744629923  0.4131991865  0.9738112202  0.5756585241  0.1393677796  0.05474641367  0.5886585363  0.3474862306  -0.3786928231  0.1538290909  -0.3720216634  0.3622547545  
-0.1147016858  0.3962162572  0.8694875014  1.204750075  0.9775710212  0.8698308191  -1.202213325  0.1588232657  -0.6198691972  -0.2077767702  0.2170294027  0.1509839459  0.5551791303  0.6697102048  0.766009772  -0.3013625212  -0.1019790043  -0.1378232587  0.2693871006  0.6782565146  0.7029803258  0.4957123463  0.3100186128  0.9950540619  0.5972658827  0.2229213978  0.1105872689  -0.5111833512  -0.4038084274  0.1273112731  
-0.3284682538  0.9621254384  0.6558081729  1.424249738  1.232795821  1.009029593  0.3911574915  1.112281074  0.6307033501  -0.4766275622  0.6998529235  0.1461113552  0.1617012127  1.434109218  0.78507853  0.5902209427  1.369180507  -0.3224479969  -0.03342491893  1.167373886  0.8388921579  0.3654194223  0.4617429403  0.08131582208  0.7839900423  0.4766160338  -0.4909789946  0.2950283532  -0.841860613  0.09320508559  
0.1552141632  0.6998621323  0.1457835797  1.319201979  0.5615520594  0.5755311952  -0.5081259113  1.742115041  2.245164233  -0.2044350378  0.5323395094  0.5154469296  -0.400082281  1.918453801  0.48402952  0.4358391298  0.9720970256  -0.2699356916  0.2726024136  2.053400027  0.5573732429  -0.1818525706  0.003881914508  0.2654156144  0.2775282065  0.008209222111  -0.04741966636  0.2588718236  -1.284142987  0.4943007769  
0.1425699437  0.5951902086  0.4542808556  0.6917607427  0.01275863135  0.5557876919  -1.106295343  1.172082565  1.097108625  0.1307535097  0.08236823622  0.6996744038  -0.3055303596  1.598062999  0.7584165105  0.7264525632  -0.1143950304  0.2600590385  0.7527527648  1.902399619  0.4957463212  0.3284858305  -0.2139417179  0.7961576299  0.8380132314  -0.2385678151  0.4859608512  -0.2650647379  -0.426763116  0.1361261107  
-0.315508609  1.227886741  1.334010473  1.310012874  0.3695950087  0.9070961847  0.3935570702  1.975900617  1.529893644  0.5360465595  0.9689465035  0.8964319123  0.01567608877  0.6815432979  1.969774222  1.778380183  0.3783270132  0.4395441091  0.7632149153  1.977841056  0.9017896896  0.5460550701  0.5730610774  0.2121969199  1.395640209  0.7771156087  0.2866201781  0.9113344107  -0.06928319114  0.2225119127  
0.2932281764  1.034474909  1.904001628  2.192064197  0.08631139544  0.9450377737  0.5777946151  2.190849383  2.760551857  1.474951188  1.125715755  0.4882176992  0.7167100796  0.8440835138  1.390673506  1.815569199  -0.8271720164  0.6898248666  1.427340737  3.796654401  0.8245203986  0.9880314996  1.95292339  1.937662545  0.9505765006  0.8636583263  1.57602655  0.9563360947  -1.135738299  -0.1382182334  
0.3322000233  -1.116548489  0.3185026433  0.3078779674  -0.03502735821  0.5983366183  1.296693439  0.7166186932  2.509313931  0.2689749083  0.9374631435  0.2594528174  0.6864466904  -0.8589868507  -0.0966802291  0.1471239682  0.5996493516  -0.131639314  0.7560278571  1.949185996  0.1757781094  0.1162337746  1.302146526  1.099310258  0.2645652488  0.4057506263  0.6999480241  0.8738971997  -1.464792262  -0.04391972617  
0.2091011909  -1.158647442  -0.2682638946  -0.6713692564  -0.5938163938  -0.2993150594  0.1327635109  -0.2496592158  1.24343722  -0.1544387099  0.3681778089  -0.4672246004  0.3201845557  -0.7521015453  -0.7065361432  -0.2046130896  -0.08710659686  -0.3449278838  0.8209181357  1.060620057  -0.2424787902  -0.4420316899  0.9975705847  0.6343847803  -0.26731315  -0.2928580921  1.218103346  -0.4001975609  0.4063214707  -0.1313902759  
-0.1937477645  -0.2950668511  -0.3752669419  -0.8467027224  -0.8290180022  -0.5566624397  -1.092278449  -0.8727109682  0.8184320945  0.02386908929  0.2356081956  -0.1317019646  -0.1914899021  -0.163960934  0.2151343496  -0.1579381906  -0.5755549755  -0.009388731916  0.9526444949  -0.736258453  0.003969031553  -0.487370803  0.7997905049  -0.2003618876  -0.4476109378  -0.04949897727  0.09577719626  -1.23022421  -0.2214326734  0.1598526757  
-0.3730063596  0.273849749  -0.7582161158  0.1171592164  -0.6899871778  0.03845352432  0.9747112182  -1.107537639  -1.014502628  -1.053575997  0.4107361048  -0.591853732  0.2114915283  -0.2107224537  0.5897809518  -0.09780189437  -0.5717520189  -0.3185065655  0.5371007921  -0.02007723126  0.03908007788  -0.75048404  0.4394390612  0.1538767768  -0.3952697157  0.148247017  -0.2113816721  -0.2167342374  -0.3235392461  0.1269841458  
-0.008894217664  -0.3900170858  -0.6046472969  -0.0353620319  -0.5223524591  0.1314808361  -0.391635952  -1.284055661  -0.5575875056  -0.165288323  -0.08570694749  -0.367729647  0.2092632544  -0.02588548364  0.1027421314  0.5264902231  -1.023707664  0.3514903343  0.5479562939  0.3062526799  0.1525544977  -0.1506316584  -0.3172279562  0.3419246272  0.4647356268  -0.3978578178  1.129959632  -0.6926113264  0.1186716801  -0.1654021206  
-0.07402957767  0.04698403338  -0.4465119586  0.2830366466  -0.2458572522  0.1175495462  -0.2103491064  -0.02828629518  0.7098260703  -0.09003578932  0.1863302771  -0.01531146671  0.007305614297  -0.3744188445  0.6007280035  0.9977735083  -0.233810321  0.8093164805  0.3212304856  0.07434504917  0.4777204268  0.1149653314  0.1703721642  -0.2565528156  0.3331369634  0.5173557289  0.4102493378  0.1227153753  0.01921080172  0.276899077  
0.2331161274  0.2641759551  -0.02916500275  1.04367098  -0.3569079131  0.003249895265  -0.4520492714  -1.098577211  -0.2034264671  0.1642972826  0.04404224268  -0.5087425793  0.204259301  0.3224038294  -0.02659934625  0.4224402117  -1.361023676  0.448912904  0.5107749301  0.7692543666  0.2520515719  0.0682447403  1.223653679  1.091393059  0.2897939711  0.02784286379  1.05419706  -0.5924135897  -0.1929020859  -0.01133791505  
0.07548574986  0.2705470697  -0.417491781  0.5782180746  0.04068675235  -0.06354291336  -0.5195428552  -0.9560998062  0.6883022027  -0.3022249909  0.2612627408  0.1883196888  0.05266182357  -0.2380896283  0.8397543428  -0.06492222745  -0.2463600366  0.4345213206  0.5252187349  -0.438539753  0.7657386223  -0.2732358034  1.027598536  0.2082598276  0.2593963578  0.4990476872  -0.3601163745  0.06534946284  -0.3912495418  0.4603317461  
-0.168128535  1.055328276  -0.6265617419  0.8028941359  0.02466513285  -0.1540423028  -0.3554088092  0.3443878472  1.21340965  -0.9585729399  0.1251208893  0.2156065682  0.4674143617  -0.06653554638  0.1312006763  -0.2041298903  0.2036411333  0.3062583162  0.3500087903  0.1180207733  0.4868464155  -0.7112626858  -0.1132394685  -0.618031763  0.2289961537  0.2797177703  -0.5727947254  0.8325906682  0.3210419202  0.5774580959  
-0.2441327638  1.437625438  0.3400587109  1.079845679  0.05818275452  0.2188903397  -1.066672165  0.6731923318  0.8749889367  -0.2802104148  -0.5702035743  0.583635345  0.3869301241  0.5763277335  0.2132379097  0.3461144174  -0.007448091768  0.7058501212  0.4203258583  0.470866579  0.3870394894  -0.2881627658  -0.9081611265  0.5609046484  0.9544523634  0.4486597152  -0.2815288284  0.1200980546  0.3409207257  0.6467841567  
-0.399823406  2.273113664  1.590897065  2.203192494  0.5959523676  1.31098311  0.7697208242  2.318968624  1.469397491  0.5941785839  0.1826617756  1.329949043  0.6313144611  1.093034737  1.849828416  0.9463345902  0.9038951071  1.012321204  0.6714199141  1.636763291  1.023532495  1.153908428  0.1462984973  1.427187425  1.337650479  1.092109736  0.04987624541  1.371711521  -0.5293436183  0.7639658206  
0.5080378498  2.263416524  2.032055837  3.12426013  0.3268082548  0.8701009332  1.093099715  3.22171033  3.650390892  1.48546898  0.2157661044  0.8818160869  0.7723410773  2.233691286  1.228669375  0.2273716276  0.4799717476  1.016851078  0.9610245108  2.96487826  0.5273877537  0.633425328  1.641466667  1.852315087  0.661797569  1.214499457  1.141641342  1.598374045  -2.24628743  0.283949995  
0.9022254248  0.6461221906  0.4465429934  1.949117064  -0.2813701557  -0.1645411907  1.475826043  2.548781609  1.475118638  0.5474175585  -0.03498444202  0.1689458845  -0.3106752924  1.041691821  0.5421502159  -0.452763649  0.2564684996  -0.7247257832  -0.572768628  2.558583622  -0.610290116  0.2234383687  1.007255262  0.806858148  -0.2058004674  0.1637533787  1.105799553  0.5922706864  -1.721241677  -0.6402653306  
0.7788289291  -1.448907873  -0.4620489924  -0.3527758745  -0.4660618602  -1.215131183  -1.504350099  -0.0742766689  -0.307624078  0.2875379606  -0.4187753313  -0.01646481822  -1.355762237  0.1733049259  -0.04531988793  -0.7403448368  -0.005994178924  -1.190665122  -0.9911407404  0.5502259769  -1.007428634  0.3223073215  0.9671138589  -0.184644265  -0.7365897127  -0.3773846177  0.8858305903  -0.5867491748  -1.345894505  -1.000385884  
0.349443473  -1.466626101  -1.461817581  -1.379449911  -0.6512817418  -1.317787023  -2.075063188  -1.667104924  -2.895011817  -0.2580721843  -0.624292116  -0.8279860292  -1.482305307  -0.2178444128  -0.0896273911  -0.5925656837  -0.02439166211  -1.373507336  -1.625965499  -1.17075926  -1.170816136  -0.1168499299  0.1730442525  -0.8923583599  -0.8469266748  -0.5166823155  0.1015217585  -1.439705863  0.7627148718  -0.8009038552  
0.01416024993  -1.156332452  -1.265285856  -2.034963895  -0.3980220073  -0.8739454041  -1.645929587  -2.062804853  -3.017294855  -0.2418980049  -0.9090610027  -1.198549977  -0.9446851352  -0.001188074229  -1.061153282  -0.6195655731  0.07175980338  -0.9433697334  -1.122299101  -1.272365227  -0.5857477731  -0.120527659  0.006972119721  0.213127625  -0.638807306  -0.3961204702  0.701807913  -1.524865959  0.807719633  -0.4697169376  
-0.3019460425  -1.217298436  -1.064084436  -2.312316347  -0.004974508252  -0.3694673454  -0.6089791309  -2.144535375  -3.182228863  -0.2753250624  -0.3325956886  -0.9421228593  -0.3444559399  -0.2172261265  -0.9314829407  -0.5412849476  0.1921322334  -0.8104677356  -0.5029010715  -2.209349773  -0.2625958484  -0.4369085654  -0.8027928961  -1.801435475  -0.7386410897  -1.019420708  0.1339627852  -1.074781215  1.086327961  0.3101697558  
-0.299135779  -0.3032548955  -0.6774068822  -1.266136657  -0.115876376  -0.4098671984  -0.5306427548  -1.961133584  -3.126325457  -0.8257071482  -0.4304926541  -0.9489941226  -0.3262200786  -0.4607698613  -1.171694139  -0.4215016017  0.05176879174  -0.6991711047  -0.3925487871  -1.925147927  -0.2629571186  -0.3558053131  -0.9884436815  -1.317258706  -0.2593743483  -0.3230857313  -0.04377126026  -0.4527418348  1.552073618  0.4233201882  
-0.2750950413  0.676340354  -0.05559038398  -0.9572307803  0.3215087435  -0.5163146183  -0.5723724295  -0.9175880177  -1.392134076  -0.4822962217  -0.146205912  -0.7025829068  -0.2672935164  0.4492334549  -0.7668102152  -0.2883942917  0.2984065875  -0.01554154857  0.3629763624  -1.810507384  0.009439625406  -0.03021973968  -0.111833509  0.5141784734  0.299306988  0.2489310385  -0.3953186519  -0.1330494276  0.3900204186  0.2880048065  
-0.004210946668  1.266945854  0.3663111875  0.2876140969  0.6650516067  0.1872899706  0.5802647074  0.6917853087  0.394446592  0.03832997773  0.1412533589  0.2860434007  0.07067655047  0.5527334488  0.4260627946  -0.02605142639  0.6059574055  0.6248507542  0.2396601818  -1.202487088  0.5248398964  0.5781456052  0.1093658729  0.02768201491  0.3431176521  0.4689173036  -0.9733956857  0.9984733989  -0.2347062424  1.058174422  
0.4191482514  0.7388101845  0.2017191932  0.468665436  0.2554245331  -0.4654678231  -0.1140628149  0.5087408786  1.032120171  0.08460122533  -0.06286255403  0.01967210195  -0.3166683066  1.304618104  -0.4086826778  -0.2883240627  -0.0263142681  0.5818765669  -0.1277647448  -0.1852507869  -0.03509141944  0.1918794878  -0.1411938698  0.2241934475  0.1234545101  0.07217278611  0.1851291034  0.5565388052  -0.1135531501  -0.003590926627  
0.2839253135  0.1183023302  -0.7346419641  -0.6680074751  -0.01902124662  -0.9089871132  0.4574713829  0.9377499605  -0.0527258572  -0.479084917  -0.05311892572  -0.003899927163  -1.374374024  0.9007735612  -0.4566279593  -0.2417985774  0.172643773  -0.316931781  -0.96494434  0.04984924317  -0.6749073388  -0.1104993125  0.01713552123  -0.01599049156  -0.6800695546  -0.1532229953  -0.4500829329  0.5388290348  -0.4965595047  -0.2538396149  
0.1980285808  -0.824223412  -0.2279196468  -1.280684119  -0.1908272698  -1.034256079  -0.4180159668  0.1885731169  -0.406931194  -0.2952840385  -0.7473397739  -0.04839170412  -0.576596675  -0.4006162723  -1.357113845  -0.6889202677  -0.3016492486  -0.2078955982  -0.3985351766  -0.7119197211  -0.9568067307  -0.170142928  -0.2069867226  0.3328780478  -1.043865828  -0.3029879286  -0.06193404693  0.3530381459  0.4378245894  -0.06507299808  
-0.113931904  -1.392453767  -0.2379611104  -1.438479507  0.03395333224  -0.6556771576  0.3895452816  -1.04734814  -2.316164322  -0.5238599015  -0.5364244588  -0.3492216635  -0.3275245052  -1.105778035  -1.03558589  0.2123392505  -0.6078493402  -0.4774924724  -0.6680468585  -0.8814626628  -1.333236556  -0.1920562587  -0.5532687425  -0.7796449355  -0.7796972599  -1.090794233  -0.3460546862  0.2522444982  1.19643289  -0.6613957319  
-0.2778107401  -1.980290762  -0.9138713412  -1.150682749  0.08639593696  -0.5809483922  0.5650350679  -1.848984498  -0.8990824709  -0.8432052207  -0.7387845878  -0.4076821627  -0.1558812489  -2.301894261  -1.234528415  -0.08278405145  -0.1294462332  -0.2146015752  -0.9442180271  -1.725977875  -1.052811965  -0.1126976063  -1.333571424  -0.3844190391  -1.299984384  -0.2870586497  -0.4020935649  0.5897465753  -0.2036681674  -0.4993822047  
-0.03532288627  -2.076475429  -0.4345481742  -1.513017349  -0.504825324  -0.4418535147  -0.8285160318  -1.902265762  -1.231508667  1.07342439  -0.7015001709  0.4911647305  0.1179702617  -1.563480611  -0.4257550495  0.334702406  -0.2011872214  0.2667431185  -0.7659972608  -3.187334916  -0.6684813477  0.4536074599  -1.487149763  -1.90329324  -0.5122310689  -0.582758653  0.3405027579  -0.2079260336  0.2318197881  -0.2048792841  
0.1120240195  -1.492291636  -0.4087072893  -1.749350858  -0.5745929597  -0.01068621313  -0.6648035529  -1.172105107  -1.09924965  0.4480722756  -0.5542227882  0.08625921699  -0.5111282803  -1.319703606  -0.3333844326  0.4716764659  1.116335475  -0.4618406337  -1.605078672  -1.86336143  -0.8935132276  0.1822538609  -0.4860228089  -1.654311807  -0.7856103811  -0.802806299  -1.188216438  -0.5391707005  0.3537942251  -0.2211372817  
0.1932300108  -1.05649666  -0.2334116604  -1.290670344  -0.2016868772  0.3268297347  -1.563547388  -1.33420746  -0.4109226176  0.2102110698  -0.9682942058  0.02058568574  0.2908745949  -1.161548246  -0.8729507103  -0.4316093738  0.5791700691  -0.1595407345  -1.18057198  -1.450410168  -0.1331841489  -0.2033814995  -1.480623813  0.01460360939  -0.1463294493  -0.1968412939  -1.054349896  -0.2260560029  1.177074345  0.6449780938  
-0.2578211998  0.4107239222  0.3297530393  -0.2889220564  0.1145836007  0.8568003789  -0.5537876864  -0.2243106964  -1.026675883  0.7001164312  -0.1577037849  0.6887495549  0.9581839075  -0.2540015658  0.8324875618  0.3255876146  0.1725565174  0.4647981138  -0.09935780189  -0.8190235787  0.355688175  0.7679914209  -1.046209958  -0.2773214584  1.127549846  0.1043066252  -0.5464101672  -0.05301838149  1.432261164  0.6936616096  
-0.2834856623  1.398941974  0.7759273921  1.194938213  0.520525914  0.8513718363  1.16434803  1.535483174  0.4070503452  -0.03643551052  0.08960953512  0.4396315681  0.4260850077  0.08370384216  1.145365909  0.5735552453  0.8289417645  0.6838169507  0.02342859395  0.7831101834  0.5271196278  1.017331337  0.1608595798  -0.1837678699  0.6035910036  0.4283053381  -0.4770469749  1.156808633  0.07647756392  0.7690391387  
0.03510641044  1.074689441  0.1394242099  0.9292237348  -0.1947116738  -0.04744357484  0.1036759461  1.214726944  0.882853626  -0.01548426424  -0.3302394716  -0.0956220439  -0.01173203573  0.8210372297  0.2511018076  0.2092456068  -0.3476353813  0.9445318213  0.3550696311  1.549491124  0.00685494055  0.5526977335  -0.583016337  -0.1418744724  0.4958701408  0.3619473234  0.2598289204  0.7844961885  0.7975563571  0.759470463  
