# Supplementary material for: Large-Scale Brain Network Coupling Predicts Total Sleep Deprivation Effects on Cognitive Capacity
Source: PLoS One. 2015 Jul 28;10(7):e0133959. doi: 10.1371/journal.pone.0133959 (PMC4517902; doi:10.1371/journal.pone.0133959)
Supplement: S1 File — (ZIP) [file pone.0133959.s003.zip › supporting_data/dual_regression_timecourse/timecourse_RW_subject13.txt]

-0.3456582815  -0.418091279  -0.9786138727  -1.696213004  -1.136529756  -0.1145733366  -1.146290187  -0.2741108165  -0.2248844026  0.4952205761  1.894319402  0.6944892197  -0.3115650042  0.1073166001  0.5834837359  0.6267933371  0.06756283842  -0.8014030128  -0.8129894989  -1.060871443  -0.2972149175  0.1787085082  -0.2219494061  1.344975856  0.2903802671  1.220607961  1.472747087  -3.078172909  -0.06442500812  0.718359195  
-0.2594285825  -0.004531169533  -0.3340668762  -0.5602870163  -1.469925379  0.3500060004  -1.970245442  0.09733034789  0.5394254  0.9595470808  2.279119444  1.436045333  -0.7445000917  0.2169308154  1.391119759  1.034333149  0.2082886873  -0.6066721031  -0.6931022742  0.4503264135  -0.7729544884  0.6410330797  0.892233803  1.352590994  0.2309044734  0.9166377311  1.641972985  -2.440180197  -0.4774617498  1.231515799  
0.03197349352  -0.08674134345  -0.1517677016  -0.4026405161  -1.014883924  0.3454817853  -1.651709314  0.0003087546885  1.152894176  0.9666950571  1.955659166  0.9406721945  -0.03495580415  -0.2610011373  0.4069820215  0.49861206  0.4181258787  -0.5322956541  -0.04078056425  0.7592810237  -1.027181726  0.1828721032  0.4447762722  1.28296126  0.1638733633  0.539858845  1.263943013  -1.806593172  -0.1935187076  0.8005133463  
-0.1324452494  -0.1022017529  -0.4492342459  -1.057229497  -0.1799402574  0.4265464555  -1.406018501  -0.3889584883  -0.2058300565  0.3664899967  1.732916966  0.08209995571  0.3964033121  -0.6273494096  -0.07223974344  0.4069580252  -0.2214911709  -0.9280937852  0.5663557851  1.058449903  -1.548176012  -0.6567079586  0.6719220335  1.153010162  0.06336896402  0.9552723178  0.6547166937  -2.235630912  0.6365593995  0.4470735445  
-0.3415355239  0.1593115501  -0.4551514672  -0.8695180508  0.5196470428  0.378187967  -1.000023392  -0.4230301693  -1.29706656  0.08263868069  1.574479715  -0.2926927758  0.1656908984  -0.3257667852  -0.2177709728  -0.2002274471  -0.4669886011  -1.128255032  0.4390134255  0.1884852581  -1.591473632  -0.2277021299  0.7858707499  1.303606198  -0.2132835464  0.313326737  0.9064041253  -1.264599152  0.4849609209  0.146713333  
-0.3967938738  0.3079168675  -0.07443870211  -0.8758357667  0.9599826413  0.5989723832  -0.7999085391  0.06650202352  -0.5766740468  0.557766313  1.539982332  -0.0272116051  -0.2620303439  0.0765665883  -0.02379417072  -0.14054963  0.220402408  -1.078472724  0.06901801559  0.07218443573  -1.588428184  -0.5394760431  0.24109302  0.9560387225  -0.02902966253  -0.02030264054  1.555345557  -1.667754531  -0.584396267  0.2707851238  
-0.1307767606  0.2466995728  0.1574219714  0.1509925718  1.110733104  0.9411327363  -0.1700171426  0.7218445405  0.4406571119  0.5080576873  0.9921493824  0.1374151304  0.3237766079  0.2711228423  0.08179710313  -0.4014690449  0.995400549  -0.5134963626  0.2116096016  0.9119773089  -0.9244524195  -0.7693594354  1.218419852  1.107592387  0.2352382655  0.3730680338  0.6640343004  -0.09677339084  -1.061868492  0.07266797619  
0.04575696069  -0.2696293015  -0.146369938  0.08960670188  0.6854956548  0.4233533577  -0.2468549713  0.2187265395  -0.2932757949  0.02385480551  0.5936541671  -0.2550611857  0.1503278789  -0.3535385221  -0.257150827  -0.3323211637  0.07660575406  -0.8010737136  -0.343337392  0.8073696232  -0.9664429872  -0.4997535206  0.7106419274  0.5540308579  -0.08450964568  -0.26807483  0.574392721  -0.6678990854  -0.1668253853  -0.3952592565  
-0.02953030407  -0.4309009333  -0.3701884817  -0.0847794974  0.699823168  0.05663160755  -0.6730751507  0.04536913099  -0.5824243354  -0.07372821082  0.1624031749  -0.5260781439  0.07498329224  -0.3421101367  -0.4037818402  -0.5583686248  0.05925540623  -0.5975879981  -0.4235501586  -0.7368605902  -0.8158361051  -0.1056688561  0.07484594799  0.4872655747  -0.2238481669  -0.5680775702  0.9841581146  -0.1701683727  -0.3291235714  -0.181087217  
0.04562930871  -0.1308715344  0.06563336068  0.309807462  1.235566204  0.4831239158  -0.3298386353  -0.034008921  -0.1870855755  0.1020722104  -0.1111909356  -0.322700464  0.2374871597  -0.03814306961  -0.3989624837  -0.839165888  0.5790902862  -0.1877727823  0.3460135201  -0.1993286989  -0.6158941493  -0.1870342998  0.3911650656  0.50395139  -0.07976133391  -0.7317504542  0.1357111467  0.4846604014  -0.2226247738  -0.5256182755  
-0.03369949674  -0.1885892555  -0.1452272231  0.1403102434  0.9562525056  0.09045128461  0.1498187589  0.1078725272  -0.3598710411  -0.1302777111  -0.6770943756  -0.6139043608  0.1548007244  -0.248820416  -0.6605410244  -0.5367131868  0.3507273088  -0.5039718769  0.3304578734  0.05046711544  -0.3803051056  -0.7056907388  0.3009143649  0.2898241119  -0.2646988892  -0.2964929331  0.1500131135  0.207105551  -0.3111822483  -0.7013425614  
-0.3602329302  -0.2685948692  -0.1875446941  -0.0003402700616  0.2411207683  0.002722696437  0.1610074453  -0.1869154038  -0.5497291505  -0.4100225157  -0.8660371883  -0.3262555558  0.4411537243  -0.2819355218  -0.4988325006  -0.5678956052  -0.588866522  -0.802246772  -0.06463556442  -0.02285101008  -0.3269887725  -0.6820127907  0.07353480601  -0.2984562355  -0.5497423748  -0.5860043674  -0.09244283187  -0.2413229076  0.1642765546  -0.2088045557  
-0.2152741173  -0.3865831496  -0.319189132  0.05440201389  0.03525453473  0.2741557559  0.4275574114  -0.207408512  0.0133676462  -0.09997164793  -0.761109159  0.4585738176  0.8415389078  -0.5766305594  -0.5714169918  -0.550142536  -0.5505862732  -0.4590093612  -0.5960378747  -0.783397966  0.6488928938  -0.2625439866  -0.3839741711  -0.6168912192  -0.3447425168  -0.7780396379  0.03049584577  0.4375414891  0.08206716044  0.1880128987  
-0.1994337983  -0.3784008803  -0.935421745  -0.1487422234  -0.4357298655  -2.536568797e-05  0.382261792  -0.06409648365  0.9296388169  0.03606407281  -0.9133112766  0.9239352656  0.8030277225  -0.6120576878  -0.02311361507  -0.1332433615  -0.3927848872  0.03443709881  -0.5991933814  -0.8679927275  1.23173237  -0.8084619495  0.05399542361  -0.2975465269  -0.1464041133  0.3308415867  -0.3640028661  -0.06098103884  0.1629529204  0.3041708448  
-0.06767445988  -0.2429452666  -0.8177204535  -0.3165745755  -0.6164945555  -0.4473489263  0.2926489747  0.08597160723  0.5277788673  -0.1182080544  -0.81306038  0.4981849791  0.4337811615  -0.2889877583  -0.02243766091  0.0665213179  -0.3692942839  -0.09380617431  -0.3554920751  -0.7074490146  1.411069608  -0.8285291364  0.0832584528  0.02410980642  0.1876831649  0.4011204723  -0.4034128647  -0.156831842  -0.03231602375  0.3454649457  
0.03361229755  -0.007811868662  -0.2876905082  -0.3006908394  -0.5697359673  -0.5930296539  0.04405574649  -0.1878459602  -0.3626642286  -0.4408913862  -0.660834904  -0.608361316  -0.1340672465  -0.1705299428  0.009472089876  0.4263111546  -1.097914086  -0.2854926509  0.03248530616  0.08602295311  0.6321879867  -0.6631143111  0.3175870754  0.0961919197  -0.04701150332  0.1824042409  0.2554878361  -0.6232841719  0.1099608934  0.2422593674  
0.1885337636  -0.03544119391  -0.348793333  -0.5153732816  -0.3188318475  -0.6022376927  0.1683442301  -0.271806194  0.2235711504  -0.1620876146  -0.1962817616  -1.22398753  -0.1632766405  -0.2146693106  -0.8318106448  0.0003750857399  -1.199348713  -0.01024850521  0.3787285067  -0.3794650051  0.5030829877  -0.2222890312  -0.1509297756  0.503400452  -0.01588633992  -0.2999246011  0.03865702696  -0.4824440712  0.009398232719  0.1723825593  
0.1055891538  -0.2628122665  -0.8002670562  -0.8222682468  -0.3081704007  -0.5973716197  0.08760452092  -0.1569496934  0.2177504271  -0.09912662769  -0.8276338737  -1.046318408  -0.4941381509  -0.4435398016  -0.8249139215  0.4266371042  -0.7563117286  0.04127103726  0.1057641151  -0.3581164804  0.1984389473  -0.9835008  -0.5352875464  -0.08000325059  0.1172555282  -0.391901178  -0.3453358254  -0.106590438  0.4005147559  -0.5422314118  
0.03133724959  -0.0002546120969  -0.939140785  -0.7446702077  -0.6534294925  -0.8347145876  -0.6351664954  -0.03895014074  -0.7059221021  -0.1157797295  -0.9361594706  -0.5762835595  -1.050239782  0.04666914284  -0.03006790123  0.4026295543  -0.8120688152  0.06874529206  0.05166149091  -0.8126428219  0.4179588527  -0.4287561282  -0.3321045662  -0.5374878642  -0.1311165407  -0.5729960014  -0.6168233251  0.5382169979  0.4893131712  -0.08982313783  
-0.1474997501  0.4354149536  -0.08939340824  -0.1455347981  -0.4254944528  -0.6888334754  -1.321357821  -0.06601594617  -1.134603748  -0.3390294704  -0.6940795507  -0.2105853281  -1.569512378  0.8944584523  0.7490388145  0.7276986252  -0.2070784226  -0.1881701492  -0.2203078775  -0.6374408019  0.4611178072  0.3048103813  -0.1904367484  -0.4183775278  -0.255803854  -0.269853585  -0.2483286634  -0.1318084009  0.3673324584  0.2128521193  
0.09750344653  0.6362440922  1.394604549  1.315867376  -0.07579266919  -0.700373228  -0.1633672186  0.3559117144  -0.08029564551  -0.08011315284  -0.7116976275  -0.01916464037  -1.229782778  1.123078007  1.021967015  0.4491760589  0.5906730941  0.7922132889  -0.6389029397  -0.1423997167  0.9669673398  1.36252123  -0.2249799366  -0.3812991082  0.0448164973  -0.204018277  0.2542653109  0.6908366496  -0.4773366337  0.007592027734  
0.1094680767  0.2001395121  0.9636070878  0.2597671047  -1.007648048  -1.113979435  0.5187190127  -0.02243067774  -0.1692951246  -0.2971697638  -0.3780536143  -0.1263573261  -0.950627697  0.3245684716  0.2620522967  0.1797415296  0.4246166454  0.2887645132  -0.4672615344  -0.1545992149  0.4251978702  0.786722561  -0.6028774934  -0.458165521  0.0039957275  -0.2074700597  -0.4634856645  -0.2010523721  0.4618637982  -0.2924159766  
0.100452642  0.1852980244  0.3024425869  -0.7898021617  -1.071320228  -0.8973764357  0.8606558069  -0.08562917871  -0.5491261762  -0.2600856255  -0.4073987264  -0.1081329087  -0.1962344932  0.1975611209  -0.1932827781  0.04533420276  0.08424162871  0.0173299706  -0.07687326581  -0.2785974876  0.1496462771  -0.16606723  -0.6669439118  -0.6623078114  -0.131811227  -0.1969824566  -0.3252683364  -0.2899347236  0.1988898254  -0.4784200726  
0.1110400997  0.340570833  0.5390087667  -0.2842884846  -0.5444858353  -0.5246940089  1.137516621  -0.2719898264  0.1511444001  -0.1628752877  -0.3733191834  0.252662815  0.3733938342  0.2765366015  0.04808570759  -0.5301240038  -0.0512556066  0.3642795638  0.1875441358  0.3910618401  0.1205460266  -0.3031791831  -0.536520624  -1.069322859  -0.2010686976  -0.1078508057  -0.8729460547  0.1128237474  0.06543329988  -0.0599538779  
0.1063847124  0.05613318781  0.4997659029  -0.5679966999  -0.7322372904  -0.016879604  0.7106537708  -0.2497155174  -0.08386206385  -0.2253329726  -0.6058883346  0.2888762023  0.05294702397  -0.03906198923  0.04843597477  -0.4712391029  0.6678794176  0.04368465991  0.4740416597  -0.0005697494963  0.04633498466  -0.1649669474  -0.4252981955  -0.9569530558  -0.03494299195  -0.496904399  -0.9106334845  0.6229824846  0.4574768529  -0.1747583794  
-0.1440307077  -0.01985030841  0.06215485908  -0.8474047846  -1.2382146  -0.008607130238  0.241025191  -0.383676847  -0.2377701842  -0.6249671203  -0.7103190297  -0.1712401841  -0.06896516681  -0.1743008926  -0.2387070975  -0.02239424516  0.4747738797  0.069053016  0.1506135695  -0.004084041963  -0.2424019233  -0.2424757443  -0.672213608  -0.6883897554  -0.267462771  0.07834542721  -0.592065027  -0.4524695316  0.3494841577  -0.2029046387  
0.08599801273  0.001997652954  -0.05544434896  -0.7811236222  -1.155984677  0.2115252213  0.9371319411  -0.01321622842  -0.7168119491  -0.3308354924  -0.6245510622  -0.2107237003  0.1929333355  0.0003524628784  -0.191304321  0.08871547273  -0.189026231  -0.02702337996  0.4137388204  -0.1453715742  -0.06134806681  0.2473859263  -0.4089629969  -0.8922241107  -0.2792944034  -0.474823105  -0.6508121112  1.150742073  0.306617303  -0.4155490041  
0.4236818302  0.2024326311  0.8004953236  -0.1221895748  -0.2540961388  1.101283773  1.621640058  0.2006112247  0.1411497662  0.1689535778  -0.652245262  -0.3790959827  0.7980300952  0.1744533847  0.07867921127  0.2950500704  0.787350552  0.5514849998  0.5585287907  0.4054146747  0.2645274738  0.4043716591  -0.5690377431  -1.023123536  -0.006440004264  -0.5928958835  -0.8286514819  1.257624377  -0.3895616799  -0.5564056619  
0.6017552878  0.228227032  0.4700277101  0.3235040049  0.1347100441  0.8866693223  0.835680822  0.06679352362  0.4733194171  0.2266943245  -1.026479807  0.09396090222  0.7855663677  0.01467389505  0.1763879537  -0.149853547  0.7568850998  0.06697937005  1.195609276  1.097886412  -0.038785465  -0.4810618695  0.05998044998  -1.259176305  -0.2446223367  -0.5705095185  -1.158636576  1.826333897  0.07833202138  -0.04254722389  
0.3298704332  -0.2712960504  -0.2156939597  0.6600198214  0.1084336621  0.3995334012  0.2585145045  -0.1109488616  0.5842650551  -0.367909009  -1.349950704  -0.5266180724  1.00298828  -0.2100375993  -0.6950948644  -0.4039156267  0.6980568934  0.1322898581  0.6952753186  0.06653988815  0.3432033068  -0.5317203328  -0.5964423102  -0.4095550696  -0.4991602682  -0.7944507859  -0.5252704385  0.9333501494  0.1435969126  -0.3398718752  
0.1763856582  -0.4153503398  -0.8826387616  0.6780038865  -0.01812929703  0.00585042894  0.5344839253  -0.3925745847  -0.7089004839  -0.6608989026  -1.457944722  -0.1166108594  0.4836860283  -0.5727942346  -0.7644214025  -0.1548352352  0.03838051385  -0.1223546596  0.4293043964  -0.6942060959  0.6493161238  -0.3979408898  -0.6193767685  -1.247413858  -0.5253201081  -0.8096261401  -1.117080305  1.050598659  0.556595773  -0.3268612677  
0.05320639491  -0.3011187195  -0.9227055984  0.6067133782  0.03354708276  0.02611572909  0.869599914  -0.2006287884  -0.2696767567  -0.5274555286  -1.234040799  -0.04693043499  0.2721242615  -0.2302090372  -0.680077849  -0.405368494  0.3579940122  0.2051225489  -0.004000160325  -1.750251378  1.209004622  0.05710345997  -0.8755970066  -0.9498189675  -0.1047926094  -0.779985575  -0.966207841  1.545539707  -0.05408014313  -0.214906971  
0.08702073915  0.03223867869  -0.05698014381  0.528609178  0.3019635362  0.07972706415  0.8567366051  -0.1734732318  -0.3217846885  -0.03207993193  -1.392874464  -0.01484715863  0.3544646623  0.2560112179  -0.2521859078  -0.03738706477  0.8073420064  0.3427866076  0.2356956236  -1.002565921  0.90052734  -0.003508088669  -0.7550866928  -1.636021062  0.3174704883  -0.7323130437  -1.45554992  1.411906794  0.4988776514  -0.741875546  
0.2091212683  0.1215561103  0.4314502275  0.7755725596  0.5370803055  0.6650432313  0.4249038852  0.1028901224  -0.3102041563  -0.3471046313  -1.217581699  -0.7338588658  0.5790286583  0.2299853949  -0.1761435702  -0.2481646149  0.8354417172  0.6993879848  0.6294545621  -0.5000062261  0.3066514942  -0.2354349327  -0.3463167373  -1.262387231  -0.0815370414  -0.4464023276  -1.347806253  1.924327327  -0.1307211456  -0.5903250954  
0.3000227172  -0.02774914537  0.07318330925  1.185859104  0.5392149121  1.04369303  0.3903702412  -0.1428537581  -0.09449198023  -0.4836575993  -1.026450467  -1.073032328  0.5675139413  -0.06421124918  -0.6158749508  -0.777638483  0.3049737809  0.7828273141  0.391515046  -0.1138074722  -0.418913952  -0.630463632  -0.6700986357  -1.145277754  -0.1889754372  -0.8835156221  -1.239699607  1.780515804  0.2126288308  -0.8864952846  
0.445413673  -0.1833056416  -0.793758772  0.3152804175  0.004740039581  0.3103209894  0.204269274  -0.3703015118  -0.3980224823  -0.7758887499  -1.310131349  -0.9457533077  0.08901100332  -0.1192872958  -0.4770579769  -0.5062256745  0.02774659605  0.2989496934  0.3203527167  -1.520683834  -0.2372546869  -1.0653672  -1.294170218  -1.454420265  -0.2443676489  -1.100330883  -0.9676720625  1.614162436  0.2801147508  -0.3976070824  
0.1550963055  -0.06243600735  -0.5837101018  -0.212490833  -0.04663499323  -0.3054410854  0.3746510874  -0.3372825559  -0.2094233365  -0.5795527857  -1.281576911  -0.7161714519  0.2174094377  0.3795809749  -0.598209823  -0.1590140918  0.1148175549  0.7588669721  0.0877680148  -1.799933483  0.5001302587  -0.646718996  -1.190475534  -0.8707510536  0.2774998567  -0.7408760194  -1.81208977  0.9582161819  0.7201225207  -0.4961680212  
0.05891387402  -0.04600407882  -0.1570919445  0.2351009688  -0.1400969733  -0.2236206721  1.41339584  -0.09210066264  -0.7808986562  -0.4517884487  -1.155505605  -0.1291030255  0.2429297833  0.1270204967  -0.2746572961  0.278707008  -0.7421327435  0.6843011453  -0.3947663631  -0.9936511939  0.7475283871  -0.1705967273  -1.049458059  -1.917322907  0.2821880777  -0.5443088286  -1.865949869  1.359687049  0.5309117429  -0.6567970136  
0.1571367712  0.2322091327  -0.3522137669  0.2332519583  -0.5802128453  0.1761518582  1.161735794  0.2972944896  0.525940262  0.07853354052  -0.7687436637  0.3980241954  0.1913796843  0.2947804001  0.1489080449  -0.2310508808  -0.7430701456  1.140409549  -0.7398671748  -0.6238177124  1.045027642  -0.03924842584  -0.8975363673  -1.387931597  0.05827639338  0.003009576089  -0.6317854668  1.221078926  -0.7875501215  -0.15533715  
0.4062532556  -0.0811595659  -0.9380513121  -0.6244312112  -0.5639293176  -0.1688449637  0.6281432617  0.2374168622  0.5869643416  0.2695921725  -1.051299702  0.7206895043  -0.09911051752  -0.1713618442  -0.2733289633  -0.1640020061  -0.2549129851  0.6637283874  -0.6999356985  -1.000842227  0.6010253237  -0.3865431364  -1.074397639  -1.634442393  0.2314895273  -0.5332665358  -1.362529384  1.531640458  0.01074580697  -0.418207666  
0.1986258695  -0.3565025452  -1.753612464  -0.9306007691  -0.9171692918  -0.814236308  0.1218163731  -0.2805304376  -0.9132037489  -0.6681272295  -1.424716229  -0.4080233858  -0.3375751117  -0.3343858002  -0.587056049  -0.10937019  -0.6693302503  0.1501412677  -0.3721711864  -1.54649143  0.2325059381  -0.5133094282  -1.265393504  -1.675186841  -0.7229145248  -0.4291928799  -1.580450968  1.131618983  0.4215833934  -0.6553335714  
0.1755228476  -0.2218626008  -0.8076542541  -0.694775658  -0.4672310727  -0.8080137739  0.695981367  -0.6062214396  -1.766638018  -0.8163049249  -1.096692532  -0.5932960532  -0.2265189571  -0.06930276365  -0.6026401649  0.3996183731  -1.012297004  0.4014806975  0.03845006931  -1.731705869  0.3751636223  0.1227310888  -1.699299496  -2.526414019  -0.2587054519  -0.9095380543  -2.187649882  1.114604432  1.109520267  -1.030717171  
0.06618641443  0.4283900001  0.7150508039  -0.3680830974  0.6088088535  -0.271236874  1.504400942  -0.0546385104  -0.7211216879  -0.5090724158  -0.689871599  0.07611145441  -0.04313012534  0.609602808  0.1187648349  0.4874125319  -0.01538979924  1.105455493  0.5046653389  -1.07317718  1.389177991  0.2966900011  -0.9671728528  -1.391428324  0.04144255693  -0.06156571614  -1.384146169  1.757925888  -0.1304390319  -0.07939304394  
0.2121117669  0.4789670567  1.498144826  0.5118048041  0.9992635709  -0.1971697177  1.994468567  0.3970698053  0.5981201598  -0.04975115255  -0.4985573269  0.5798840009  -0.4471567931  0.6044755501  -0.008016789964  0.09535314698  0.6504132666  1.310720788  0.4858983336  0.7166809282  1.498038674  0.4787554354  -0.2408175372  -1.428590289  0.2990691833  -0.01391743115  -1.473983908  2.140930743  -0.1697472773  -0.3571602756  
0.3208021612  0.1833811414  1.159210468  0.8471336514  0.9326218704  -0.3134619722  1.25652921  0.3681737227  -0.1818690534  -0.4863555067  -0.6162782239  -0.45361421  -0.7822061827  0.08834604731  -0.3496909418  0.2632270509  0.1920790104  0.7480386319  0.5650592994  0.941440373  1.096146159  0.09572509465  -0.4410323331  -0.8603090715  -0.5023836526  0.09614382258  -0.8440033303  1.721668422  -0.6058124632  -0.1986983708  
0.3826266202  0.1283404115  1.641169662  0.9519571384  1.076206611  -0.5237421534  1.504212153  -0.0794451379  -0.1744636147  -0.5041346002  -0.239498393  -0.5463058565  -0.474486783  0.04713433795  -0.2720019364  0.05940076608  -0.5168158033  0.9091723685  0.4291013712  0.4935081012  1.288085456  0.3832580498  -0.7603217748  -1.527287173  0.02476486442  -0.2860740713  -1.94306121  1.591379194  -0.01136406045  -0.3398777584  
0.2268552205  -0.08769495319  0.9049170769  0.05124351715  0.6827530563  -1.214022189  1.429208736  -0.1938069557  0.08264975444  -0.8094961513  -0.0440013808  0.008653265585  -0.6844884272  -0.10755137  -0.06920406832  0.1754224604  -0.1023371812  0.9131710003  0.3005977364  -0.5849743141  0.9410185664  -0.2010753113  -0.4987083247  -1.352837023  0.3292998703  0.2211622588  -1.657470527  1.562896184  0.3242516129  -0.2363369014  
-0.1323745735  0.1505714201  0.6162740958  -0.5560436336  0.6880033043  -1.244794286  1.016997303  -0.2718105894  -0.6513297193  -1.008902509  -0.02175681038  0.1365773288  -0.5658315582  0.2566921917  0.6336012381  0.3955359513  -0.1294365565  1.134546272  -0.1335179689  -0.7619473468  1.114506601  0.4227726207  -0.6303819823  -1.25420557  0.7848124113  0.2874258742  -1.33072005  1.031799796  0.4331734581  0.06697420987  
-0.1807199482  0.8169395538  1.60754995  0.947281838  1.361575997  -0.1102226195  1.697156219  0.8725501873  0.9001438754  -0.4041925817  0.2822814282  0.8631137268  0.6769802383  1.325397399  1.612414629  0.7990825697  0.7151383827  2.335086279  -0.190000954  -0.0414291385  2.130245756  0.9525729994  -0.2119692491  -0.6144725291  1.394157191  1.282059563  -0.5261531019  2.467872456  -1.116737198  0.6488953852  
0.2120249872  1.070014903  3.091336533  2.033549036  1.982325617  0.6616553801  2.408717341  1.443637966  2.685955534  0.6975174911  0.8470600259  1.847307176  1.656869376  1.257450783  2.002289994  0.3120766218  1.157117652  1.878136299  0.3806174479  1.841970219  2.642207631  1.114544401  1.017542183  -0.07008407043  0.9919474081  1.4353624  -0.4950602055  3.402445783  -1.189676398  1.401452465  
0.5468521627  0.4866448712  3.052926841  2.473426763  2.075958343  0.5040137412  2.790941214  1.474139116  2.590942719  0.7020867394  0.579812068  0.7574856936  1.49504389  0.5042688844  0.5460746779  0.0292106118  0.7992460102  0.867838741  0.1916207608  3.100537826  2.127673417  0.9342520789  1.047187683  0.218982601  0.05813059076  1.472699026  0.4859673458  2.533643304  -1.543196362  0.882116468  
0.5363618005  0.01837828552  1.999253965  1.563618118  1.424071496  0.1155621468  2.370524835  0.9530008871  2.087612766  0.3203706865  0.7825620804  -0.002119487883  0.4296257457  0.3118898971  0.01056771858  -0.3635478035  -0.3921005684  0.5028317541  0.3699993381  2.237401954  1.023255801  0.5159173059  0.6737701557  0.6837226626  -0.6236011874  0.8869818119  0.710862269  1.480091895  -1.436110313  0.16589054  
0.4656068133  -0.1623130393  1.991433079  1.281156439  1.311539546  0.6669197414  2.227745571  0.4339469316  1.294907593  0.6078401275  0.3206121438  0.4157083426  0.4287069368  0.1730023309  -0.2773475028  -0.1670184112  0.1620733981  0.7969882141  0.5659728811  0.7639113507  0.7611842348  0.7552474803  0.1687976128  0.416141124  -0.308312699  0.7030543115  -0.0005685168659  1.406540344  -0.5246557737  -0.3169207758  
0.1217269988  -0.09361995056  1.565356327  1.1807981  0.9868022483  0.9625343341  2.023021807  0.4411101525  0.5416379733  0.2381135466  0.2715173994  0.2000550117  0.5849224481  0.1481534696  0.1117352573  -0.06646378686  0.1467587107  0.7009047499  0.7200652362  1.206436641  0.5806408317  0.8868171604  0.5395635022  -0.2582157197  -0.368676838  1.008172826  -0.4190072697  1.246722531  -0.1411906683  -0.2877289646  
-0.1600188911  0.1775068477  1.825432793  0.8032362853  0.3786630953  1.257123579  1.375341503  0.4798991317  0.5740294966  0.2610453041  0.1645145145  0.2323839724  0.9955809787  0.9554714106  0.4374491741  -0.2715950441  0.1395594934  0.7277143959  0.4029533799  1.209596084  0.8233112111  0.5115272449  0.34477135  1.031408002  -0.2103815594  0.9096626384  0.9512871313  0.6728150694  -0.5488941143  -0.5147507645  
-0.5057478523  0.4780919802  1.752297263  1.650174321  -0.168407516  0.9705556404  -0.7071789892  0.5251644975  1.915296949  0.9994016599  0.7068595981  0.6264730682  1.647374948  0.7210011297  0.6773735019  -0.3594440874  -0.8776201945  0.09383166697  0.3748856003  2.125573339  0.2322496894  0.05476902755  1.440940874  3.483183719  0.04368349898  1.038559016  1.913576726  -0.3430254823  -0.08922893838  -0.6865234578  
-0.0739031974  0.6508867206  1.844739319  1.847184291  0.3172938381  1.07127811  -0.7726901732  0.8369935806  2.241192369  2.021754378  0.4812882586  1.440156182  0.4694624741  0.5329540132  1.872094183  0.8382373724  0.5200264006  -0.003082701003  -0.2581332043  2.676391872  0.3524960755  0.9540994563  2.402718185  3.366013516  1.361016304  1.001790857  2.462645266  -1.044228591  -0.7367203297  -0.2843400278  
-0.000919868358  0.1821569408  0.08301592852  1.68537444  -0.3484907224  0.3732724891  -1.994733634  0.8010181126  2.256998914  1.233136771  0.4473318497  1.324710198  -1.076981002  -0.566500976  1.86473991  0.7079588924  0.1309284853  -0.2541471082  -1.212282066  2.458525427  -0.7000680631  1.823160912  1.683767138  1.252424451  1.43258033  -0.04864706107  1.75995959  -1.418131698  -1.204275462  0.02923775993  
-0.06068120757  -0.08277516173  -1.288392746  1.148791981  -0.3773341613  -0.3429179163  -2.480274476  0.5220885278  1.742469993  1.181368969  0.5006640162  1.469833561  -1.268115831  -0.1147755542  1.309205507  0.7560093292  0.3730497873  0.1578461883  -1.151649361  1.377560243  -1.282337529  1.849566942  1.915891932  2.66197705  1.302343794  0.7193408063  2.314201146  -1.780965926  -0.1049476707  -0.09648666922  
-0.0648111952  -0.09288074917  -1.59129108  0.3700837869  -0.6446980512  -1.088945724  -3.019256114  0.3275037612  0.7287306607  0.7855527505  0.06712332301  0.9385264062  -1.505482878  -0.09874922561  0.9546809282  0.1806875814  -0.0328994201  -0.02340049461  -1.193542074  0.2472420841  -1.447590509  1.672948094  1.627320165  2.158994782  1.10366269  0.2361021989  2.447407969  -1.818873015  0.01085109142  0.3641992235  
-0.1525223924  -0.04680222748  -1.449128093  -0.1798628771  -0.5602129347  -0.7769222612  -3.194782973  0.07576621777  0.4557010108  0.220735022  0.2916019292  0.6011341291  -1.553446165  -0.3185977251  0.6443372685  -0.3237702566  0.1401090521  -0.3136661079  -0.619695478  0.3834028042  -1.713171417  1.206450983  1.33061793  2.125559816  0.8112743388  -0.09821724522  2.342139673  -2.171278227  0.2335721052  0.8515555897  
-0.3429779577  -0.440333339  -1.919304118  -0.1882552687  -0.6928245841  -0.9677146938  -3.183060862  -0.6488107266  -1.46345279  -0.5863391768  0.2969441178  -0.2815074732  -1.376423186  -0.7106904476  -0.2155516208  -0.2224865138  -0.5677488608  -0.9881862156  -0.386288383  -0.7427688538  -1.911488308  0.5330133751  0.744258698  1.216136071  -0.7357505581  -0.2938983036  1.53168601  -2.153766109  0.9141084808  0.1546244097  
-0.6404714524  -0.4480058926  -1.390106931  -0.7648231907  -0.1565567869  -0.7813419411  -2.967384192  -0.9375823465  -1.957716999  -0.3508382502  0.3459100267  -0.2950983477  -0.6897990996  -0.3017282106  -0.4677823674  -0.2581172742  -0.657956836  -1.151330567  -0.4623977997  -2.087099695  -1.338742082  0.125668508  -0.2025685431  0.9187559318  -0.6446399489  -0.3417860304  0.778674317  -2.235403776  1.185697238  0.3332478657  
-0.6044709695  -0.09306678175  -0.3620090643  -0.4498153822  0.505110405  -0.6590815817  -2.103319866  -0.6532036042  -0.9042924869  0.08499332306  0.4370508384  -0.09444389195  -0.8119110386  0.3189174751  0.003468765282  -0.003258385381  0.3407292996  -0.6458876144  -0.5170930193  -1.416776095  -0.7941280788  0.3916423159  0.3020062856  1.971471635  -0.5804623883  0.7677564503  1.34519886  -1.748959264  1.000069153  0.6964547571  
-0.3100863837  0.04952631436  0.0568965849  0.4954267008  0.1216647362  -0.8082535473  -1.62889767  -0.08639525065  -0.3369398905  0.4016808042  0.9349156256  -0.1938126944  -1.366363084  0.2012608018  -0.2246260255  0.099792999  0.01602775577  -0.5529524878  -0.3605032394  0.07213949266  -0.8096319802  1.157536492  0.2944443042  1.60732409  -0.2006615412  0.202222968  1.714471777  -1.142054896  0.3732947004  0.6320748696  
0.004888459294  0.2118395324  0.3643230767  1.264203485  -0.3454531811  -0.8866058882  -1.564701323  -0.187861731  -0.8101127868  0.2219074691  0.9041958759  -0.2668530471  -1.402531196  -0.4286555025  -0.360234953  0.2707125005  0.005437074573  -0.7407376565  0.06657161787  1.32843531  -0.7972100514  0.8171356768  0.08479798691  1.50618446  -0.2233564785  0.08833132585  1.534414004  -1.25175519  0.417928582  0.7151923034  
-0.008599932195  -0.05354586518  0.1743849156  1.15832992  -0.1244218882  -0.5101414278  -1.697050394  -0.5403744891  -0.9272397349  0.1322908879  0.4573693494  -0.3241979538  -0.7300389776  -0.7506903417  -0.7861209208  -0.1579660918  -0.03282478554  -0.6483696594  0.2287655629  1.269281585  -0.7447419645  0.9070569386  0.1966809736  0.5491745602  -0.1152436426  -0.1695634668  0.4358684598  -0.6879124934  1.149183432  0.4759725891  
-0.4177935858  -0.4311808832  -1.069151359  -0.3273051967  -0.1757328221  -0.7897495639  -2.261591582  -0.7543144512  -1.604600281  -0.5289231149  0.45969456  -0.2960322418  -0.6577046977  -0.952271509  0.02093645543  -0.4371136818  -0.5700164757  -1.036816136  -0.2379958922  -0.3398616168  -1.059933632  0.5133239372  0.2062140139  1.211769066  -0.6778585957  -0.002301523726  0.8502801773  -1.586785158  1.188137596  0.8866563526  
-0.4810058531  -0.420260864  -0.895985269  -0.7769464281  0.3306854462  -0.1878514501  -1.868757053  -0.6619811523  -1.372308081  -0.1138587272  0.240106627  -0.4339395661  -0.6683740676  -0.1720794051  -0.04125331708  -0.006362764424  -0.2291459089  -0.2385236152  -1.31434004  -1.389481556  -1.158754718  1.171525899  -1.055477313  0.2890322673  0.1523352682  -0.4317654153  0.9085299654  -1.267190434  0.70619185  1.144714167  
-0.4103955491  -0.06110949456  -0.3044286361  -0.2836884351  0.1026920648  0.2735199276  -1.890826911  -0.7428744619  -1.454717158  -0.2202942602  0.431278677  -1.21345195  -0.09740528839  -0.00805371758  -0.130512189  -0.2100009465  -0.9309808956  -0.08319399604  -0.3644010907  -0.004284748594  -1.383449166  1.258454789  0.1955975719  0.5185623286  -0.04217652869  -0.1582978114  -0.1385887258  -0.9653692983  0.8317269627  0.7170770205  
-0.4871434641  -0.08019881502  -0.474042167  -0.3238012972  -0.4128112008  0.3092143543  -1.501960135  -0.7095406178  -1.153873417  -0.6390065677  0.6288705324  -1.178218517  -0.01926819064  -0.2113497803  -0.6273574953  0.01986635629  -0.3827398715  -0.2573950794  0.2288349139  0.178586011  -1.697147042  0.4637787011  0.2650163472  0.6689931845  -0.676954223  0.03954886422  0.4238520936  -1.073955283  0.7362974631  0.3418236297  
-0.34114869  -0.09314938401  -0.04659326436  -0.09285422732  0.1081333072  0.5022894188  -1.379073948  -0.5868551927  -0.7218564514  -0.1365886046  0.7771478481  -0.3885734428  -0.3061285583  -0.1598803746  -0.3490775716  -0.08818428293  0.5281406622  0.09372517915  0.2853439896  0.005250982801  -1.38466869  1.229898833  0.3852349883  0.2962231346  0.2185396687  0.1312484947  -0.1794906582  -0.5349409231  1.302178595  0.4103693015  
-0.332945196  -0.07831099629  -0.1744305192  0.3750504848  0.2078607216  0.3221465261  -1.126218056  -0.2593926179  -1.221375224  -0.3331929355  0.9747244398  -0.5083436373  0.1869569435  -0.1593428266  0.06600453142  0.1166570498  0.04820978922  -0.2303769763  0.3082260159  0.2292302795  -1.348405926  1.21660292  0.3075710464  0.6138182359  -0.4507402563  0.2350628801  0.6384295025  -0.9283517576  0.2271688245  0.6481425042  
-0.2022967025  -0.17695595  -0.4391741452  0.02097984353  0.1827705248  1.1026067  -0.8084393377  -0.04575106249  -0.1650796847  0.2659769538  1.079331708  -0.3433933286  0.3572052516  -0.417217863  -0.3445919868  -0.1739899858  -0.0719190267  -0.06871600284  -0.02794928672  0.3689580249  -1.347451736  1.030666752  -0.08599945716  0.1284898502  0.09512530461  -0.2971528421  0.7323885784  0.04940651564  -0.0972773055  0.4881349373  
-0.1404474541  -0.2851159744  -1.157793016  -0.5206387461  -0.1187735258  1.344029433  -1.507668708  -0.1916718593  0.2776646098  0.3291096532  0.7829161037  -0.1571459676  -0.09321546184  -0.5539567961  -0.1805801024  -0.2602891226  -0.4364514571  -0.2470098631  -0.1155305991  0.6268316275  -1.792523817  0.4801368138  0.5577233853  0.5680451487  0.01019321895  0.3096917198  0.3355456769  -0.3574586631  0.2203156311  0.2987909281  
-0.248559885  -0.3352472417  -1.363543111  -0.8370402194  -0.2142030472  1.240211906  -1.573877133  -0.3245824859  -0.697369407  -0.1254290611  0.7574646365  -0.7987254798  0.4696195093  -0.1789745342  -0.3484105408  -0.07975850931  -0.7586886993  -0.1774295415  -0.2157662822  0.1421852396  -1.683864071  0.4158926032  -0.181624884  0.05310311586  -0.03750874878  0.1646141931  0.3597705108  -0.5377436055  0.1866842027  0.2780216514  
-0.4192502118  0.05959354505  -0.4128308784  -0.8307796668  -0.3033467798  0.724987221  -1.056181486  -0.003009782305  -0.6081122117  -0.06922907937  1.309537988  -0.3373274355  0.5556103697  0.2815596008  0.1243260602  0.05912254617  -0.06969897841  -0.08281908489  0.3828263101  0.01864368281  -1.025834983  0.2409990875  0.6564899094  1.243850503  0.157762593  0.7295663693  0.7204726805  -0.9121292638  -0.6316330472  0.8434848298  
-0.2183208685  0.2729446532  0.7753754981  -0.09041296851  0.3146496927  0.4041084513  0.1083619708  0.243228427  0.7868855205  0.2022215074  1.423099167  0.1259449147  0.1702034245  0.1525941652  0.3306558606  -0.002592200896  0.5159539549  0.1009733676  0.2454079142  1.312694894  -0.3633661979  0.8906510462  0.5849714205  0.2996641589  0.5116946283  0.4423187393  0.5150042828  -0.220864892  0.03912410995  0.7274454652  
-0.3089686541  -0.1003811424  -0.637240077  0.2450574821  0.05103564653  -0.2151470907  -0.396155575  -0.06176496531  0.4560165683  -0.4168383669  1.017127038  -0.5396126348  -0.1960714521  -0.3387757047  0.06052681846  -0.3182930912  -0.4528244587  -0.3924268974  -0.3490240207  0.6866717061  -0.8201564003  0.8153861883  0.662871953  0.6636475882  -0.09973027052  0.7673164988  0.4467121327  -1.056162294  -0.1300522399  0.5947348523  
-0.3145593984  -0.533174233  -1.471688991  -0.2436386052  -0.07628863779  -0.4098026263  -0.4683245653  -0.4017446563  0.2485795812  -0.5519701066  0.7330154297  -0.118531513  -0.3800416031  -0.4952145738  -0.4229707311  -0.05500881393  -0.3204772228  -0.03592593806  -0.8494881403  -1.169091926  -0.6225017503  0.1466693875  -0.5315335158  -0.06857245939  0.2461581365  0.4051729261  0.5428431551  -0.9909268099  -0.08434052675  0.3039172463  
-0.4228528181  -0.1518572115  -1.14600712  -0.6153121264  0.273243675  -0.9048919094  0.05615606339  -0.3557778901  -0.3245817829  -0.3035077649  1.182022538  0.7611075755  -0.5278587768  -0.07597942115  -0.1499701162  -0.09097201442  -0.09525465109  -0.2275887294  -0.5858579258  -1.710315294  0.6130871231  0.5442731833  -0.014630071  0.3382816165  0.3817805329  0.6662447545  -0.205176527  -0.9523688336  0.2484239822  0.9486119468  
-0.5054864523  0.1328765365  -0.6786944657  -0.4108994043  0.1445166541  -0.8741104163  0.8341711108  0.228247379  0.1389113574  -0.1207119929  1.231164729  0.9608385997  -1.02566318  0.1394793567  -0.1045295579  0.6210040024  0.3058506461  -0.1199699169  -0.5162297148  -0.4365505551  0.9352382485  0.2519355976  0.517083358  0.6171955049  0.3777025639  1.565942678  0.4274672135  -1.18435026  -0.3271069164  0.5674567036  
-0.07326919495  0.3976742559  0.1287709676  0.2821862379  -0.09279141367  -0.4189864187  0.9673306307  0.6197100345  1.069872054  0.4188368872  1.852728087  0.1941069654  -1.014889262  0.3947629792  0.05112300737  0.3336832306  -0.5373557131  0.5480391579  -0.3351678641  0.7021475709  0.4943156458  0.9158992581  0.7684387043  0.9369248002  0.3713450151  1.245693192  0.877603142  -1.288992917  -1.173702376  0.282901965  
0.1405059307  0.3476065227  0.04178292476  -0.5349056026  0.001864956032  -0.5175515097  0.2378064037  0.3291498864  0.9947679814  0.5623048435  1.769128238  -0.176965613  -1.230224084  0.6311097776  0.1555545315  0.327237726  -0.08986628734  0.1467966694  -0.2859716246  0.7155057716  -0.5908385121  -0.050053937  0.3199355997  0.8955779614  0.3286844893  1.114617824  1.248259175  -2.304160107  -1.015074934  0.5201190289  
0.1467448517  0.490333885  0.9688759556  -0.2669613324  0.05205316916  -0.2531862115  0.4120034485  0.2683488442  0.8909403347  0.4595868321  1.744151719  -0.2657271302  -0.3690459656  0.5997423086  0.7195517282  0.5243597075  -0.2244906555  0.1011431939  0.6726387503  1.475962143  -0.2935793665  -0.3124829247  1.033965803  0.6411842479  0.5830748999  1.154790915  -0.09715354189  -1.497668437  -0.09150040887  0.1934117069  
-0.0538120742  0.4035464843  1.418447679  0.2258373516  0.3172517124  -0.1195176893  1.081251831  0.3374868712  0.7140017075  0.09326475808  1.615332234  -0.8240056032  0.4335617089  0.3316371815  0.4036651242  0.7395655246  -0.2709051591  0.02134895178  0.8176047066  2.082277312  -0.06344879308  -0.2908387501  1.048014927  0.727880377  -0.1216187883  1.379953884  0.7832790437  -1.206536929  -0.4639134821  0.2027854211  
-0.05695803714  -0.008065912136  1.437153622  -0.03608806961  -0.06458175123  0.1032484763  1.014933649  0.006640261466  1.089101293  0.336845204  2.002246792  -0.2430788442  0.3159624216  -0.1978711588  0.1980085243  -0.1524937101  -0.5528199432  0.2091853705  0.5976444378  1.34555073  -0.0867140739  -0.514224407  0.7027733044  0.5816004877  0.6625001003  0.3079341113  0.7286130061  -1.097873722  -0.4986235057  0.2464498474  
-0.125985547  -0.2483747574  0.2291795821  -0.579574618  -0.9354884792  -0.1454244687  0.03765576259  -0.2973943174  1.147494664  0.02278145951  1.312684454  0.1561691282  0.02537575171  -0.1107570242  0.470923356  -0.01336784622  -0.09369218134  0.09565679395  0.1101437562  0.07144528445  -0.5286220268  -0.8314921254  0.2331768238  0.4560479228  0.8410116915  0.6672753575  0.429849145  -1.557737532  -0.4104048134  0.5593965186  
-0.1079539111  -0.1321146295  0.1769803309  -0.5953625011  -0.906120135  -0.1199577157  -0.4034785311  -0.08872214366  0.5869682517  -0.08458291899  1.097555814  0.5334650752  0.4560656764  0.2232484033  0.9617881482  0.7041652076  -0.1340353558  0.1156088878  0.4579614181  0.03521818822  -0.2351265642  -0.4715549141  0.5687454905  0.4228000714  0.8533905692  0.9406691012  0.1275502668  -1.516091419  0.1845880811  0.4673316557  
0.03912583161  0.3483864175  1.187065693  0.4263793078  -0.1524573606  0.433447526  0.7288968645  0.5418702866  1.25313582  0.4106923276  1.193996627  0.8476325473  1.160886746  0.5159008588  0.9438695246  0.7767724651  0.0776221148  0.4160989097  0.3368831346  1.100849495  0.5158521583  -0.03187205347  0.788981828  1.015238086  0.3234968813  1.103679597  0.7913178533  -1.053308164  -1.067678873  0.2842652692  
0.3401465553  0.3068266613  1.00559021  0.271100904  0.2181982756  0.7560489887  1.380119299  0.6320422799  1.784003467  1.199167822  1.633896395  1.466161308  1.052940435  -0.03044435119  0.6951903062  -0.1276682656  0.1243659593  -0.03196251861  0.1970961925  1.729517256  0.1973978538  0.08176554268  1.004028207  0.1535159343  0.1981547165  0.8270458483  0.3076874374  0.1091456616  -0.8446053013  0.3826883948  
0.507660013  -0.1426530325  -0.007392419154  -0.0765591142  0.1951213175  0.6622296846  0.9996165293  0.6317126464  2.016541107  1.279609285  0.6995953466  1.117733356  1.191279757  -0.3323197693  -0.5053832704  -0.4845306919  0.6842079818  -0.3276503591  -0.5073216478  1.050404112  -0.2712688029  -0.6966884146  -0.09068072521  0.1261492252  0.02700253691  0.4605085028  0.7119750279  -0.7384624505  -1.252333894  -0.1880473096  
0.351301785  -0.3038142695  -1.038624428  -0.7339312755  -0.06139485241  0.1639430942  0.2040967997  0.2984274366  0.265156467  0.6838845955  0.2955992839  0.9808844847  0.8676732269  -0.3976927632  -0.2019871638  -0.4299395393  0.1288880759  -0.8698141478  -0.4116867091  0.1359658458  -0.3445743801  -1.466405032  0.3675231616  -0.5191209771  -0.03875954932  0.2949850993  -0.200607398  -0.7326217897  -0.4030377667  -0.130566134  
0.3062368073  -0.1015181695  -0.3175591776  -0.2860836606  0.429839266  0.217635054  0.4541717706  0.515469873  -0.1446166371  0.8187553053  0.2271423204  0.6103115332  1.234720028  0.2807416053  0.09163536258  -0.4380867478  -0.05777151988  -0.3143166252  -0.1764460406  -0.1641059438  0.3862300323  -0.4769449587  0.06671335985  -0.01771266873  -0.230089954  0.002289030432  0.4158365854  -0.03837375234  -0.6738553051  -0.06491187419  
0.289987683  0.01027859317  0.2412587594  -0.4800443843  0.9272359679  0.1018919147  0.9539778215  0.3808406701  0.2131460641  0.8698166726  0.4496513504  0.6669331834  1.212430361  -0.1684781315  -0.2368595637  -0.297142556  0.275482378  -0.7536119491  0.1966524027  0.6423738739  0.2766277398  -0.9918546182  0.1853163712  -0.06026041741  -0.5731598016  -0.0360969498  0.3308890191  -0.15293434  -0.6979801419  0.09290388931  
0.2029500449  0.09306501093  0.4468960157  -0.04614172511  0.8312025683  0.4373540209  1.131311518  0.5249444088  1.031020741  0.6438293005  0.1805609212  0.1954122448  1.167165967  -0.0724031029  -0.3535809931  -0.4496196394  0.8950294741  -0.4045127261  0.6096933742  0.7255993393  0.5713048613  -1.286686367  0.4239464678  0.1812228542  -0.05178619881  -0.01640701756  -0.1354085694  0.7845191027  -0.4619888557  -0.5348180382  
0.1311467324  -0.04603566101  -0.4466216517  0.1224454893  0.1083034942  0.1094353156  0.9688194799  0.1131130844  0.006367281891  0.0279128323  -0.4312477007  -0.4767601957  0.8215055735  -0.15384094  -0.7648720875  -0.05801777476  0.04609107648  -0.7295331234  -0.1201484169  0.3701492236  -0.02882733172  -1.238313125  0.04035995182  -0.01505459593  -0.6719971141  -0.2132431216  -0.05282839401  -0.3332810992  -0.3676305941  -0.7409141705  
0.1541872842  -0.1765621347  -1.20890145  -0.604804351  -0.06282777948  -0.2110182598  0.2706139558  0.05919100732  -0.6448346808  0.03480797528  -0.1495508095  -0.2276781437  0.5687044102  -0.2622635284  -0.6802607625  -0.7455122799  -1.006688307  -0.9762331056  0.1550350244  -0.8176753939  0.08880450418  -1.260201709  -0.2267009315  -0.1415555262  -0.4702182129  -0.9965486035  0.143749685  0.3846254508  -0.03418442245  -0.2135609049  
0.2825022519  -0.09253630919  -0.4885076738  -0.7885846049  0.1436899512  0.1218610801  0.8062841043  -0.01870781611  0.09007671316  0.2035944887  -0.2699378462  -0.07604706787  0.6558842251  -0.03651914706  -0.384191339  -0.5704337853  -0.1236624305  -0.1853261425  0.422093791  -0.5746221748  0.4228051482  -1.425086328  -0.5241501451  -0.2737489291  0.02449923363  -0.8943415777  -0.5728570739  -0.007880847825  0.1453060632  -0.6512256565  
0.2910463571  0.03966328949  -0.0003266918678  -0.6868105559  -0.00434612948  0.099653912  0.9818853693  0.2818103963  -0.7319603477  -0.05345641858  -0.4533674808  0.2273448913  0.2989490848  -0.05204735048  -0.05772430152  0.2431697181  0.2233559334  -0.01614694445  0.5376291183  -0.4392867198  0.7395286828  -1.200453794  0.2653911357  -0.6200824702  -0.05544487457  -0.04773892798  -0.4652729819  0.4689290677  -0.1049382521  -0.7043971814  
0.2588663018  0.2242082429  0.6378452416  -0.4394313319  0.0001126444713  -0.1030419563  0.7002400868  0.1968756664  -0.3357399545  0.09490958926  -0.06052141798  0.2265847193  -0.1528110432  0.09165535057  0.06591854794  0.1767235854  -0.2600594549  -0.03294004531  -0.09882675116  0.06597140123  0.6137402687  -0.2553908323  -0.09287944904  -0.2147578961  0.08576664446  -0.1264144121  -0.1362371141  0.1760110301  -0.3200429138  -0.1922229815  
0.5531158068  -0.1287584377  -0.01984975913  -0.1408306836  -0.7700110954  -0.1929514686  0.1953521202  0.005870398903  0.3434804542  0.07404344864  -0.4309419569  -0.2936138465  -0.4302851621  -0.04320491048  -0.2021897753  -0.02056281815  -0.1885836593  0.1222719059  -0.4005541387  -0.1634142534  -0.1859279468  -0.4049154198  -0.3527763109  -0.4662780318  -0.04582434103  -0.5468504874  0.08878722742  0.4471150137  -0.1271661666  -0.6293723691  
0.4228876459  -0.2820728772  -0.5602614098  -0.9952264955  -1.348728953  0.06234237947  -0.374275291  -0.5241424253  -0.2302890927  -0.3794420212  -0.4193391855  -1.013567633  -0.09038070975  0.07301231833  -0.5424276778  -0.07268004743  -0.3004292153  0.1235001246  0.4877935569  -1.06020254  -0.3883190056  -1.127349941  -0.7807732445  -0.04509353089  -0.003950903852  -0.94755044  -0.5644719204  -0.5375776106  0.552599807  -1.364092297  
0.1306509366  -0.2392492305  -0.6355374152  -1.108817198  -1.185021931  0.2620877839  -0.2122621315  -0.3851543356  -1.537920293  -0.4058627885  -0.6358173803  -0.3071198012  0.542814142  -0.07109582108  -0.4718626014  0.2790204485  -0.2883570112  -0.1913407397  0.9021502293  -1.37798686  -0.3853072079  -1.177945699  -0.4979255222  -0.4944406233  -0.2387336692  -0.7237992174  -0.775492261  -0.1119719289  0.745080779  -1.149683294  
-0.1837904729  -0.02054088798  -0.1153386205  -1.118658294  -0.711614039  0.3068281553  -0.1119067293  -0.5329939762  -1.376549348  -0.157870314  -0.5097918619  0.4215776468  1.007405272  0.0004238020257  -0.2598985997  -0.07616307276  -0.126053406  -0.5351741477  0.6774229234  -1.099649805  -0.03432908071  -1.259379094  -0.08385480523  -0.6681051451  -0.3098496883  -0.2283126195  -0.3187136194  -0.07005481116  0.6391325149  0.1253854509  
0.1071389576  0.2277964151  0.9417470061  0.1818787906  0.09205326223  0.8324762487  0.9562829544  0.1981224019  0.4563409395  0.4706880769  -0.4733908583  0.5804750277  1.13872666  0.2523610329  -0.1269434723  -0.298426117  0.7849136262  0.4408323687  0.8192340196  -0.08026478242  0.9401427992  -0.7532801483  0.2318493262  0.144216307  0.1808300453  -0.3291389407  -0.1811879849  0.9964971386  -0.2142219342  -0.2703991778  
0.2758918753  0.04742235951  0.1193398665  0.0859423002  -0.03639649875  0.9845970231  0.8332344548  0.2940723777  0.05752232522  0.4709052051  -0.4741629969  0.7977184525  0.1316659364  -0.2433614962  -0.06709475568  0.07926367012  0.830768016  0.05029713778  0.2670010831  0.6744145468  0.4876293408  -0.5921361529  0.3740034948  -0.2482103641  0.1776460065  0.04441873945  -0.06245711739  0.3647251099  -0.371224165  -1.073724072  
0.3367604013  -0.02477862946  -0.4796814612  0.2075197877  -0.4888951758  0.9439614961  0.1946653427  0.2949658041  -0.1476737817  0.2284056224  -0.6693458523  0.7545576227  0.05437842421  -0.3288661764  0.002600765945  -0.07538529071  0.4960473135  -0.08480084116  0.1846361027  0.2844507974  -0.03234167151  -0.2671799518  0.257437717  -0.5700602334  -0.2862312046  -0.3842967679  0.2053366103  0.903343301  -0.5469925728  -0.5650968741  
0.3476412022  -0.1406725375  -0.3872713139  0.02768816759  -0.447172783  0.6303784204  -0.2784574548  -0.0276872437  -0.2995422991  0.1504387399  -0.8574653705  0.3883366129  0.2053144139  -0.2183706418  -0.0007085763969  -0.1661328368  0.3808561391  -0.3070757221  0.05926397427  -0.4161589245  -0.5812446257  -0.4536030564  0.002019866721  -0.4921584418  -0.1868763622  -0.7423143763  -0.3679456161  0.3567223932  0.2660611522  -0.3052633497  
0.3259641313  1.837378225e-05  -0.04046103205  0.243536952  -0.205549055  0.9151901245  0.1715255897  0.1145286642  0.02788221729  0.1020170887  -1.320982075  -0.1926301443  0.6892667205  -0.0480502769  -0.09937390882  0.0006187738002  0.831749539  0.07598121316  0.6091713593  -0.3231570885  -0.2006507313  -0.697241929  0.2198319745  -0.2005015319  -0.3146432159  -0.4706576104  -0.8755308689  1.264561197  0.3131516188  -1.150645129  
0.08851277256  -0.01374456436  -0.2435413022  -0.368846188  -0.5343378816  0.432032198  0.4533585764  -0.03280742708  -0.6238685375  -0.1148696363  -0.8690631416  -0.2329871153  0.6009267443  -0.08006719167  -0.0266171237  -0.1605138221  -0.1273087919  -0.3139525043  0.2911576325  -0.3901126242  0.3508796541  -0.6609519843  0.05386311579  -0.2118467836  -0.4582357407  -0.8590673497  -0.2717466833  0.3879443868  0.1434191708  -0.5364594023  
0.01290806368  -0.204103124  -0.08883234125  0.0007247777982  -0.1267371927  0.1379751193  0.4276967581  -0.0518874363  -0.1569312768  -0.03074679075  -1.039117608  0.2248661757  0.7680639431  -0.351365504  -0.1313252342  -0.4127836139  -0.08761946667  -0.04591128638  -0.1810382332  -0.993353379  0.6702877798  -0.6282223711  -0.3473329985  -0.8800697387  -0.08089224157  -0.9008178476  -0.4953367329  1.133088566  0.2223433159  -0.2624753746  
0.05865973425  -0.1750490974  -0.4124993015  -0.1037570307  0.268111381  0.1514218828  -0.1338832043  -0.1783513529  -0.2917019882  0.1719389734  -1.464326203  0.2767224121  0.7548351787  -0.2440301959  -0.46769678  -0.3114291371  0.2534629748  -0.247450484  -0.6158934967  -1.773193067  0.5192180116  -1.064612533  -0.6832964465  -0.8971973321  -0.05948939565  -1.005314587  -0.6878599805  0.7530139669  0.05573234508  -0.5462978359  
0.09220057385  0.06477941543  -0.6970281736  0.4669333188  0.03530112977  0.3999652057  0.1818961829  0.1375152944  0.04050009734  0.2055332565  -1.455153604  0.486875173  0.9937849357  0.2673877091  -0.1715158625  -0.2548944261  0.02137126197  0.02919386083  -0.6783803277  -0.8502486507  0.9120833091  -0.6746851312  -0.04820713151  -0.6555929174  -0.2004061602  -0.6978063828  -0.9954090085  1.236753237  -0.2135342044  -0.4779022431  
0.0937456944  0.0352405215  -0.6895794456  -0.04005582632  -0.1165121127  0.1789599179  0.1450991939  0.1170863177  -0.2064919827  0.1968979986  -1.083687042  0.6028699962  0.6991256285  -0.02526945834  0.2201550421  0.01210004651  -0.0952278664  -0.2095621338  -0.3751345306  -0.4508884725  0.8745472086  -0.9890121562  -0.2972562594  -0.5469085785  0.006099602406  -0.5908251589  -0.3992086897  0.5618569041  -0.05008074104  -0.3375390115  
0.4085047726  0.06629874288  0.02917707058  0.1192893134  0.5809392624  0.07286292159  0.439052303  0.2132392062  0.04738000414  0.7060665615  -1.582028171  0.1958195394  0.8763278419  -0.04519577503  0.05657535826  -0.09479410688  0.46354767  0.3367571958  -0.1993665552  -0.9422847062  1.12553884  -0.4259804601  -0.2953038858  -0.02680070652  0.1137972795  -0.498395033  -0.2877378673  1.342196579  -0.2423439312  -0.3807138977  
0.2228326806  -0.1315787077  -0.3131619601  0.1790879415  0.04688691095  -0.1867559217  0.02682466569  -0.1549033837  -0.1347716823  0.1148339116  -1.510563191  -0.7181197541  0.7201061464  0.05279339236  0.220683338  -0.2935058318  -0.1057857004  0.08777889981  -0.4417359526  -0.8094485446  0.7260598689  -0.6220775765  -0.2080542872  0.02090388203  6.260554699e-06  -0.6544679428  -0.4190834563  0.3504125695  0.2078716286  -0.4023782556  
0.2288114954  -0.1999803193  -0.3397776225  0.3254122797  -0.2555756191  -0.6480925252  -0.1474347439  -0.2223118578  -0.8125867649  -0.2336859461  -1.446227775  -1.251094924  -0.04014567174  0.3230986072  0.2248709078  -0.09855749411  -0.5396936733  0.2900796606  -0.07179727083  -1.338632263  0.2686341638  0.01188555476  -0.4167569497  -0.1615276203  -0.1406951997  -0.7044613581  -0.165710105  0.7923904911  0.3603208491  -0.7951242931  
0.2027679508  -0.08345375276  0.0796347055  -0.4599280933  -0.1945287389  -1.029409052  -0.6371281981  -0.3149031836  -0.3522924955  -0.2183843021  -0.9177945265  -0.8571350226  -1.898644117  0.4097178472  0.563838116  0.5422051416  -0.2320599443  0.1979492997  0.6034455547  -0.8389937643  -0.07337414725  0.2297906861  -0.3618893346  -0.3024508225  -0.7924137205  -0.8063309284  -0.3129213616  0.4479841052  0.2361471105  -0.4039807841  
-0.08953745754  -0.1499112525  -0.1275053471  -0.8411783335  0.08660630129  -1.177541313  -1.204053449  -0.6526952597  -1.429826365  -1.0846976  -1.26624568  -1.559550295  -2.073032615  0.2436849761  -0.0737747893  0.7304514206  -0.2754589578  -0.1048233273  -0.2783762144  -0.9159876899  -0.4443363256  0.08441503323  -0.8992011517  -1.150458092  -0.3313356974  -0.9341766373  -0.7065484734  -0.1923347916  0.8117462009  -0.3796720092  
-0.3044950465  0.2681930722  -0.00590026218  -0.6779522066  0.365372598  -0.7402210688  -1.687962336  -0.7437827713  -1.817841354  -1.352549092  -1.031387515  -0.9165689932  -1.519512076  0.4924137886  0.9266221917  0.3870500208  -1.238705552  0.4861929857  -0.5833037713  -1.764118872  -0.126509733  0.2376057779  -1.178957865  -0.8029187072  0.7044128695  -0.6302416148  -1.319126886  0.8452249781  1.414687499  0.6447936614  
-0.4971056349  0.4897282796  0.134745329  -0.08724216417  0.8471014871  -0.363757786  -1.086441416  -0.5485664031  -0.5014592379  -1.711025489  -1.06498238  -0.2366110528  -1.055428008  0.8202593261  1.516047199  0.7803240594  -0.6286576824  1.432815854  -0.8524772672  -1.357044717  0.514858392  0.1728081479  -1.462620009  -0.2927582938  1.070420469  0.3552550782  -0.8900339382  0.5420118982  1.044499606  1.382706607  
-0.4734421661  1.041171641  0.9772168495  1.041613701  1.471684921  0.1162239413  -0.4786111351  0.2940705139  -0.08332037996  -1.186474577  -0.5046842939  -0.02259600267  -0.6499821906  1.912130184  2.842816862  1.321524905  -0.3928440784  1.821870917  -0.4358239047  -0.1797708424  1.414836808  1.052910605  -0.1171345185  -0.2068072615  1.586013228  0.924751214  -0.7280836074  1.218216783  0.1839666832  1.589158224  
-0.07811288998  1.441448084  2.442864673  2.503244809  1.720575309  0.2278068737  0.2379198952  1.22820374  1.76253469  -0.2668900029  0.4289116344  -0.4603481218  -0.5737632694  2.29921564  2.367994687  1.093450485  0.9614170734  1.626860417  0.04465281543  2.071441131  1.550400518  1.509411059  0.8407256334  1.086941323  0.5002754452  1.150568271  1.086216743  1.45411653  -1.863516478  1.511787792  
0.3844282937  0.5957378157  2.676791085  2.591034248  0.9970935594  0.08116563973  0.1180570376  0.7157072678  1.947226785  0.2422023843  0.6273637831  -0.9244554745  -1.386812471  0.7373923196  0.3395439372  -0.09582146709  1.688623298  0.566369899  0.5520346634  3.061798065  0.3073173915  1.486273977  0.2028920115  0.3272280797  -0.3231212831  -0.1207455139  0.7579990642  0.8768161672  -0.9328878398  0.2587220646  
0.1371351005  -0.1042408296  0.7498571438  1.963328701  -0.5179287157  -0.342450166  -1.118188715  -0.2285965716  -0.1775859689  -0.5673626567  0.2484670018  -0.9418969171  -1.59172894  -0.2216179699  -0.8253087486  -0.2835501499  0.5068385212  -0.2237630976  0.6564584517  1.818663908  -0.9005693312  0.777731993  -0.02590058547  0.6125951574  -1.117218468  0.5253488473  0.1769226717  -0.3570533224  -0.03627449624  -0.1207406662  
-0.1745453877  -0.2510375406  -0.3383283316  0.1840401046  -1.208838337  -0.327268245  -1.121846717  -0.750580534  -1.406897069  -0.8995539616  0.07849203791  -0.5052357305  -1.405076057  -0.1921671775  -1.011053142  0.5085778896  -0.2638354222  -0.4748943139  -0.2353698859  0.243403953  -1.119314383  0.06849140611  -1.081439673  -0.4876735231  -0.7361518532  -0.04481186929  0.3598636664  -0.8826606099  0.2067525841  0.06676669116  
-0.3691012039  0.4353855118  0.3207417107  -0.3837632709  -0.8469612766  0.02737573246  -0.5853862171  -0.4780770553  -0.6777621634  -0.2294757705  0.5635052978  0.5028323942  -0.8006273697  0.5664632607  -0.0494711097  0.8029113071  -0.3063385731  0.02409565265  -0.1708512395  0.1796762051  0.05066234019  0.1652277775  -0.4401710624  0.2126453832  0.4062491373  0.07153683194  -0.4878749177  -0.4544110165  -0.08619661639  0.9917024695  
-0.6872508596  1.18799256  0.9145475549  0.1133234681  -0.7124665501  0.4046963636  -0.08720343259  0.5021290396  0.8448022972  -0.387613333  0.4576450041  1.383929213  -0.7424682602  1.388245858  1.30154315  1.650879926  0.7643474633  0.4997155518  -0.6042179697  1.688606868  1.021223383  -0.1580119814  0.278329924  0.5383212069  1.278372291  1.347699677  0.1364218882  -0.5931608569  -1.22501893  1.224177574  
-0.6712883562  1.327690887  1.849947065  1.538498458  -0.5532921989  0.5812500267  0.5792339221  1.664142367  1.830793911  -0.1001474166  1.181946039  1.989865278  -0.2781543344  1.212386722  1.399747447  1.326102684  0.7141326919  0.6496888425  -0.8599844423  2.677238836  1.69041248  0.9196593274  0.8107244951  0.7054313944  1.692321009  1.030452715  0.562549688  0.007449759805  -1.97871055  1.722484495  
-0.200718286  0.8175444149  2.003233993  2.229328883  -0.3710140079  0.5712699152  1.430258938  1.858887177  2.854257711  0.2955392515  1.29993354  2.275632538  -0.1018675123  0.1868691457  0.5863040473  0.688090473  1.329978317  0.3123280057  -0.6729218528  3.682278624  1.479062407  0.7175485408  1.098139734  0.6062661653  1.068219722  1.168549954  1.578099656  0.859294438  -2.063388089  1.384543044  
0.05729768527  -0.0187268053  1.851456785  1.367369793  -0.2238551483  0.1696030654  1.256287377  1.040260237  2.781836584  0.627742824  1.285416251  1.398336754  -0.3007770634  -0.3168186693  0.3003117835  -0.3540948789  1.191161923  -0.08466511421  0.2156132321  2.555064316  1.155558542  0.6168053875  0.9046218156  0.5721218315  0.3873769342  0.6767819566  0.7479110134  0.3843198912  -1.135495133  0.5911013312  
0.01074552773  -0.5621194269  0.751971691  -0.04264674361  -0.04892745049  -0.1566104291  1.166064189  0.1572856084  0.7538928608  -0.0946082165  0.8164276341  -0.1652598321  -0.2073610034  -0.8001355761  -0.4639695171  -0.2508402622  0.4758714949  -0.7437157184  0.4852175628  1.750298891  -0.2193165558  -0.2807098545  0.6852301356  -0.05666452147  -0.8938042443  0.5163554009  0.6560811233  -0.3119647204  -0.568149771  -0.4568299683  
-0.189908818  -0.7877693072  -0.4162136731  -1.107608875  0.1363629781  0.001101355899  0.2595123649  -0.2974944592  -0.2310857857  -0.229150603  0.4723617625  -0.9597031929  -0.1261300612  -0.6402376113  -0.8949343267  -0.5745938681  -0.2421822131  -1.019225516  -0.3321679492  0.02554804894  -0.8088686759  -0.1516802067  -0.4045203175  -0.2749954898  -0.597668128  -0.4623704296  0.4732734571  -1.269776402  -0.2640397726  -0.2882692034  
-0.3865706571  -0.6995078392  -1.410176988  -1.610569187  0.2708052938  -0.1219975968  -0.3560496657  -0.5441710737  -0.3600623704  -0.1240956567  0.3590238383  -0.3344296747  -0.06883478753  -0.4921109157  -0.3463721248  -0.2547487977  -0.2333218124  -0.7925880171  -0.3723887021  -0.8502234357  -0.9866127528  -0.5766684334  -0.8151025718  -0.621458833  0.08465091295  -0.3072931225  -0.2779392618  -1.132299418  0.09246441937  0.1375967041  
-0.301411634  0.009227573765  0.04342289114  -0.6993535242  0.7087137933  0.2518991881  0.6174809252  0.1911337443  1.096735108  0.4746523652  0.7100930715  0.4121502088  0.7267919542  0.3334252236  0.4627115371  -0.02266585928  0.4544630671  0.2312655697  0.3137848676  0.3596679956  0.6361639751  -0.2414257137  0.3162257548  0.1974539007  0.477564616  0.7677629314  -0.4524733959  -0.05044180841  -0.2943254263  0.5974846181  
-0.06791994321  -0.03539556456  0.1461132369  0.237730176  0.8165412863  0.1778266932  1.576219322  0.7100597527  1.437794169  0.4321714531  0.3807335866  0.6582345849  0.845112487  -0.1195217533  -0.0396756129  0.2104552305  0.9750508642  -0.1469881265  -0.340361075  1.221940926  0.6837355558  -0.03255173254  0.9744632714  0.3825151968  -0.08844039206  0.7469306039  0.7942218626  0.2226764475  -0.8235239349  0.1713664741  
0.0268198874  -0.5297370629  -0.03346263949  -0.1129595944  0.6098981241  -0.1144049758  1.180042333  0.5015825021  1.040365225  0.4035243907  0.4396398859  0.422952295  1.074220662  -0.9977608514  -1.135765648  -0.9987541047  0.4452981275  -0.9093676729  -0.1419924278  0.2406842173  0.3567207443  -0.24429002  0.2698183635  0.3930288883  -0.8330563084  -0.2902776154  0.9208235444  -0.08041562605  -0.8180035191  -0.1563120259  
-0.01585730735  -0.7495367594  -0.4435274999  -0.6515443278  0.500797688  -0.2823464013  1.21723765  -0.30437325  0.5895707386  0.2386360546  0.09946077305  0.4621173973  0.6338705503  -1.581097035  -1.192054322  -1.312524209  0.5760519113  -1.736201007  -0.3823990468  0.09393568812  -0.612210483  -1.111547755  -0.4549252129  -0.5677924066  -0.9179891942  -0.4516344704  0.1030488362  -0.9655653068  -0.09579720621  -0.4407530157  
-0.01896239197  -0.6865967178  -1.027746286  -0.6292051375  0.4544478202  -0.4102203798  1.184867151  -0.252246617  0.6048209798  0.8917944673  -0.3439613913  1.119734736  0.5414049763  -1.345056345  -1.1555103  -1.022625786  0.6141233774  -1.338332541  -0.5481547047  -0.7486101691  -0.5218581181  -0.5005129927  -0.1619324817  -1.30426326  -0.4082662106  -0.6704587162  -0.6704166928  0.4563475346  0.5020816727  -0.8567248133  
-0.2185213671  -0.7032646668  -1.719413033  -0.9207057145  0.1405439565  -0.5862063857  1.01867534  -0.006609005071  0.6467101247  0.6800824117  -0.732145573  0.4444047565  0.6599535549  -1.28328784  -1.207400047  -0.3796257164  0.2971765093  -1.225121689  -0.5722435745  -0.8967975758  -0.4679984344  -0.3224058961  -0.4633949921  -0.676562861  -1.124731816  -0.370191905  -0.09432583352  -0.6474637563  -0.06281580745  -1.016026745  
-0.2828873118  -0.6911242041  -1.759813592  -1.44789531  0.01256049701  -0.4107092287  0.7202230969  0.08455555382  -0.1550489418  -0.04877826262  -0.5600632216  0.1357203417  0.3374934193  -1.569372186  -1.043544487  -0.8372484791  -0.35117432  -1.544725554  -0.1526376815  -1.029635871  -0.918254794  -0.620601941  -0.11755556  -0.7297364507  -1.307989044  -0.9284039319  0.3151481187  -0.09284662794  0.02044977388  -0.3601823206  
-0.01477978028  -0.7450457533  -1.149607339  -1.403674928  0.4951592777  -0.429300816  0.9762517187  -0.3200436754  -0.4916709618  -0.08373894054  -0.8036719187  -0.2056836621  0.5225859655  -1.236949033  -1.817491707  -1.1797312  0.1066007699  -1.116733662  -0.1542226872  -1.791405131  -0.7389641965  -0.6011522463  -0.8743176601  -0.8732405578  -1.097157406  -1.41365669  -0.475807584  0.2338647659  0.3314582525  -0.9617134944  
-0.04167601254  -0.7845222609  -1.323538007  -2.092978422  -0.1311880041  -0.5711312417  0.5924245528  -0.9177441179  -1.465522433  -0.3173146415  -0.9020683213  -0.5496058809  0.5685394168  -1.161409583  -2.022879936  -1.086378696  -0.3379164431  -1.68635821  0.3993371875  -2.000568014  -0.7392943799  -1.597878406  -0.4060663384  -0.8914084214  -1.141856796  -0.8347888433  -0.6884233115  -0.3462588586  1.206924595  -0.6730498366  
-0.03193840889  -0.5465088731  -0.9983688855  -1.599474953  -0.8557833599  -0.02922447778  0.6631860245  -0.6193044685  -1.604357701  -0.4985945116  -1.035152349  -1.011544049  0.6742195644  -0.747942751  -1.574905832  -0.9975336182  -0.7973005615  -1.338942043  0.6477950787  -1.031785236  -0.5288466742  -1.421558801  -0.7195324154  -0.794523314  -0.9539813425  -1.274538712  -0.4377342457  -0.6744077739  0.6329260921  -0.8401307312  
0.1661362741  -0.6416469626  -0.9302031894  -1.502451851  -0.9053997694  0.02349280758  0.5460475898  -0.4888608969  -1.492234205  -0.201736645  -1.168328378  -0.6890533939  0.2980900365  -0.9547386253  -1.423386337  -0.9174162329  -0.05474682465  -1.027064032  0.640236487  -1.935076158  -0.6887194293  -1.393609734  -1.198444608  -1.213965647  -0.7983214482  -1.512762593  -0.4082920326  0.07127928892  0.6068729407  -0.9787501477  
0.0912682266  -0.5503596132  -1.240112715  -1.609642283  -0.934470372  -0.05364936969  -0.8399759626  -0.9755043068  -1.039078061  -0.02825178264  -1.275514098  -0.8946497087  -0.03436197037  -0.7554050618  -1.19548798  -1.26245718  -0.07130537746  -0.8471123889  0.5545034533  -2.338302741  -0.7112831124  -1.389353846  -0.8563266001  -0.2366227792  -0.5758862236  -1.236101057  -0.7898857751  -0.7522655786  0.9352539876  -0.7248156823  
0.1496856532  -0.5982561548  -1.59444831  -0.7569636493  -1.145241991  -0.2774117554  -0.9029416609  -0.9169439366  -1.467401252  -0.5067618763  -1.84742761  -1.529923447  0.4926776214  -0.4842743552  -0.9123231169  -0.4878690655  -0.6877924636  -0.4242997239  0.2650117535  -1.84201013  -0.9373688783  -1.25259503  -0.8633217779  -0.8531732555  -0.5876631776  -1.058862144  -0.8994597439  -0.03451849312  1.52953778  -1.050916934  
0.01032118478  -0.3641434705  -1.124296978  -1.233889122  -1.346877357  -0.1668723504  -1.174482473  -0.8669986444  -2.021722846  -0.7099114262  -1.058081243  -1.941753317  0.7082229874  -0.2278336574  -0.7947729743  -0.6334078712  -0.9164278918  -0.595967872  1.057535823  -2.499998448  -0.5813570155  -0.8453612868  -1.069283499  -0.2167784173  -0.8636826986  -1.57656753  -0.7767471335  -0.01893242887  1.193722381  -0.4657524375  
-0.08734295163  -0.4566177974  -0.6196133816  -1.73854181  -1.099453269  0.04246158876  -0.9319922763  -1.011936521  -1.693086895  -0.3264385465  -0.7732611282  -1.544982713  0.4716553463  -0.565910544  -0.9573106531  -0.3625583951  0.04894956602  -0.575956874  1.048733258  -2.387997703  -0.5661736439  -1.095777532  -1.57032747  -0.6283536789  -0.4862644991  -1.62986725  -0.1232868396  -0.02594757009  1.079168079  -0.6857497321  
-0.03936584704  -0.5776869152  -0.4126626393  -0.7063306669  -0.9720114374  0.0523653323  -0.7331475649  -0.7648507841  -1.924969814  -0.4154027536  -1.161033718  -1.190027023  0.1135051124  -0.6296726751  -0.1704146964  0.3322430704  -0.5147618352  -0.5289515586  0.7083271295  -1.552993779  -0.732297328  0.03815001848  -0.5972957804  -1.071382435  -0.4977042361  -0.875297674  -1.159382861  0.5227149224  1.459908351  -0.7333866183  
0.08617966875  -0.8336880732  -1.329764399  -0.8211028871  -0.970352824  -0.4133935272  -1.655107778  -0.9325421429  -2.000665216  -0.4740627471  -1.239467472  -0.6163970261  -1.184797396  -1.012035076  -0.4337037443  0.269414414  -0.3851384464  -0.7037274972  -0.1774816238  -2.036373148  -1.331029845  0.3858779702  -0.7951301939  -1.111862178  -0.9032134059  -0.5081956309  -0.2403259306  0.07801009792  1.511619168  -0.5702122025  
0.2261800081  -0.9836614756  -2.394774125  -1.159943625  -1.273357619  -0.6759397432  -2.34595919  -1.172246554  -2.24071049  -0.3397987403  -1.305234161  -0.8424723392  -1.938162518  -0.7620945257  -1.115803847  -0.3152774844  -0.483858659  -0.4026698122  -0.4341090658  -3.363384028  -1.468231043  0.7530026616  -0.9993876009  -1.11615631  -0.7586759837  -1.223726568  -0.9535143007  0.01342110417  1.902589448  -1.156964991  
0.06009534872  -1.045723018  -3.107685566  -1.422953857  -1.253354083  -0.9669754532  -2.684071852  -1.457652232  -4.429205143  -0.9284829471  -1.531776803  -0.9977926442  -1.41258836  -0.906742045  -0.9697439515  -0.2043327705  -1.288497877  -0.7606120274  -0.346926952  -4.106730751  -1.384752862  0.9823455713  -1.299944096  -0.8111592772  -1.176469519  -1.332010347  -1.278062491  -0.1942433409  2.371582335  -0.6875906555  
-0.03982443988  -0.7712719246  -2.334497195  -1.409040968  -0.3088448106  -0.2991406919  -1.676888641  -1.345672415  -3.603073052  -0.5753287356  -1.138646299  -0.5252291628  -0.4418623223  -0.6278220256  -1.048090495  0.1989941008  -0.4912694444  -0.2916300282  -0.2502453762  -3.758098539  -0.4102621229  0.8820805331  -2.12586826  -0.9587125651  -0.5881231786  -0.8645223676  -1.352407701  0.006684710066  1.806223432  -0.1131053381  
0.03332376161  0.03750715983  -1.658518433  -1.117570206  -0.5049379285  0.3961617291  -1.28415103  -0.7972929289  -2.011078256  -0.1762317673  -0.7441009294  -0.1283839234  -0.07267391058  0.6827729219  -0.1021776057  0.1241759821  -0.6817950124  0.2257286073  -0.0009755151047  -2.234870823  0.3396438359  0.6342300314  -0.815553837  0.06266942979  0.1285301164  -0.1308477634  -1.572516883  0.1891941578  1.355742856  0.3859095849  
0.1309104619  0.6228951644  -1.276613558  -0.5826850511  -0.9325752655  0.4160773384  -1.027932276  -0.1560051282  -1.582617149  -0.5738954091  -0.5546664031  -0.208339563  0.2234182688  1.041147132  0.2349939378  0.7642655498  -1.222605417  0.1835466138  -0.1580138775  -0.9947539789  0.1406448268  0.01622551636  -0.3771168903  0.4596906524  -0.2881303318  0.3207051005  -0.6710124742  0.2248219504  0.1115787524  0.4002712365  
0.3285982164  0.6422855787  0.01057061891  -0.3791638122  -0.8944993088  -0.2638950502  -0.4789620507  -0.2328326402  -1.17210368  0.1474226158  0.2918719125  -0.06926390378  -0.3886916698  0.5275587269  0.006130675367  0.6328953758  -1.385352461  0.3869753931  0.278857948  0.1554390094  0.2547936484  -0.1118482603  -0.2587650421  -0.4208036887  0.3245761806  -0.3077345725  -0.4401750712  0.626484562  0.568409347  0.2225750106  
0.3405420114  0.4456810977  0.4509868171  -0.6327342985  -0.7551333117  -1.026850773  -0.05358459141  -0.2971199962  -0.3277793988  0.2020380301  0.421555148  -0.1430145159  -0.5381192721  0.1774498474  -0.2112029926  0.120515902  -1.229678537  0.5905441673  0.7648188271  0.2187673212  0.2530616179  -0.3709204481  0.4791609642  0.2722424277  0.2994967619  0.2542475295  -0.9356113233  -0.0108318444  0.5935309199  -0.09489516176  
0.006769994132  0.1068857611  0.1778074461  -1.168721781  -0.1776630551  -0.688685411  0.1615780511  -0.5395057443  -0.4994327021  -0.07247024798  -0.07142604975  -0.6827951566  -0.3393334228  0.07448733575  -0.4293520265  0.4680912212  -0.6988353689  0.3730034226  0.101058706  -0.1221331533  -0.1445141926  -0.5869379779  -0.3163352339  -0.1691221312  0.1976755406  0.05099227356  -0.5547994536  -0.8850767054  0.6207515155  -0.3827002796  
-0.1588850228  0.2139551601  0.7056670696  -0.3146395551  0.4243325679  -0.02762016152  -0.04948534119  -0.2749663716  -0.5663153453  -0.03938863844  0.469668486  -0.5585705916  0.3131888823  0.346298191  0.2943876143  0.1988643985  -0.9848353869  0.5400531601  0.05539375353  -0.3069513496  0.3221235621  0.1830518255  -0.09289663154  0.05033902124  0.6047497913  0.06145001208  -0.3878024737  -0.1887257937  0.5944293303  0.1490877582  
-0.1585919073  0.6027926766  0.5369963236  0.2398194956  0.4149057204  -0.187201481  -0.6017325982  0.163626372  -0.08101270511  -0.1471702389  0.5680919011  0.1068440856  -0.2656642523  0.8124947308  1.387063444  0.6646174408  -0.1589835502  0.6280974957  0.022763705  -0.006926181774  0.4827234384  -0.02845560975  0.4068048702  0.4234382714  0.7871610635  0.851925204  0.02213939498  -0.1775167763  -0.1934473364  0.7869225644  
-0.09644758513  0.7890273212  0.8022233696  0.8892512288  0.4973221047  0.2630677842  -0.509769605  0.4423433415  0.6882192613  -0.06771273609  0.291773231  -0.04570661577  -0.1405473223  1.097538198  1.333590643  0.6616368458  0.1950298985  1.089207263  -0.329665663  0.9458373001  0.5667306259  0.2849125523  0.05262253672  -0.4061349341  1.340417385  0.6759807317  -0.2868480616  0.1057761742  -0.3060925203  0.4788146295  
-0.2098240119  1.010238247  0.6997079431  1.4495843  0.2905778238  0.3268609762  -0.6012854591  0.739351954  0.8546403272  -0.5603342562  0.7102906951  0.2107637972  0.02037017464  1.286128959  2.149874248  0.6655824587  -0.4229192878  1.362057162  -0.1781321354  0.9104245942  0.7225882016  0.5782207935  0.9199073107  0.6121141369  1.305394634  1.270266484  0.1640251025  0.4237299502  -0.6456848483  0.9237054162  
-0.04554891164  1.156423988  1.682396213  1.701091069  1.209797532  0.9611570244  -0.3250774549  0.8830539573  0.8892730351  0.2839001718  1.191960598  0.7122376921  0.05574732743  1.429585452  2.107760359  0.9105021465  0.4873688529  1.497694323  -0.01649603768  1.468621912  0.7345853433  1.147260836  0.7962422164  0.7193692014  1.267688925  1.312719093  0.9596563042  0.2490845456  -1.055038669  1.322855933  
0.2185671589  0.9576455278  2.161786015  2.280019231  1.71202897  1.21689596  -0.2065832174  0.8766215854  1.75605916  0.8989512142  1.434050997  0.8383595752  -0.1819788954  0.3190913836  1.516018279  0.2498738441  0.7874500899  1.131356329  0.8394555514  3.268572685  -0.02282786081  1.159407764  1.935542777  1.131919204  0.8118652979  1.439489089  0.8252597437  0.7365063104  -1.050806486  1.020437556  
0.3049017435  0.04016898543  1.055878838  1.927824823  1.390614483  0.5515575322  -0.02908087515  0.250257278  1.539455905  0.4990770884  0.7125794536  -0.1971462047  -0.6520999753  -0.4000810259  -0.04695429982  0.1091150907  1.211056056  0.4017219953  0.1106075419  2.343004489  -0.7797887809  0.9859195292  0.860869948  0.9775985566  -0.2285330145  0.7992709599  1.292084975  -0.6120201257  -0.9216057291  0.0285190788  
0.05972633346  -0.394118993  0.118887769  0.5057938737  0.6292186834  -0.1694273219  -0.6084195906  -0.2731292731  0.3066575521  0.1322353721  0.7453683732  -0.3702439398  -0.8455449504  -0.2955971894  -0.02759022572  -0.2894848497  -0.0525374389  -0.1342877354  -0.185905489  0.3197795618  -0.8254535073  0.6600347031  0.1910675423  0.2520745539  -0.08803593925  -0.09079129032  0.6666665397  -0.9391955783  0.195613825  -0.0396540654  
-0.2377712832  0.02507208829  -0.1037624644  -0.1485639408  0.64403976  -0.1833571496  -0.680894682  -0.61432652  -0.1964233385  0.03153389211  0.3256852688  -0.07969486245  -0.3748780329  0.09063148646  -0.02850415121  0.07861149151  0.3275213991  0.03185102964  -0.418685725  -0.5397548849  -0.7085846735  0.3816981031  -0.1983836829  0.4469217996  0.08523279034  0.2481757779  0.01188667181  -1.332877394  0.04722595951  -0.05605823504  
-0.2112034235  0.7022285175  1.077891579  0.7228048279  1.23952623  0.5373016365  0.7426769307  0.2521629683  0.7808024631  0.5372180633  0.5412844711  0.8538018218  0.4674613386  0.9931612277  1.301221403  0.6793583371  1.043742738  1.023563144  0.1296725513  1.252664087  0.5235230173  1.045387794  1.098717807  0.2841705368  0.7705574094  1.263697075  -0.4520381074  0.5751637655  0.02505576881  0.2076503217  
-0.2924243564  1.288423373  1.412655188  1.492366967  1.089671785  0.6458051089  1.008478884  1.186989082  2.121892139  0.3779398913  0.9556954954  0.637109645  0.3820626071  1.569576788  1.481367654  0.8251129146  1.161982408  1.21830793  -0.3215269883  2.517623708  1.170237303  0.9200204577  1.510069728  1.453100763  0.8231761621  1.945218747  1.19652839  0.1238756551  -2.073501592  1.019058646  
0.0104728791  0.930275968  1.659935129  1.923342356  0.7090648654  0.7645928089  1.077889196  1.574050379  2.631120904  0.5021134273  1.41987203  1.350591237  -0.02271110959  0.8693303605  1.554968312  0.3820343997  0.8858237206  1.010904254  -0.4539087278  2.851866372  1.277608369  1.010857643  1.178310747  0.6701395567  1.487482846  0.7676661946  1.222721551  0.6433355695  -2.035800424  1.335124096  
0.1555618832  0.5471693659  0.9847070599  1.598984473  0.1195495906  0.364757392  0.8423315829  1.024995061  2.410332047  -0.2697342811  0.7844491554  1.2618514  -0.05811844792  0.3466914908  1.350740802  -0.09348566396  0.6638835803  0.8855470198  -0.4333587891  2.171857745  1.115761248  0.6352387405  0.760383148  1.283157793  0.9936456633  0.8101738131  0.7490984656  0.3665881812  -1.730699201  0.7362141523  
-0.02831643977  -0.02044857501  0.2938503106  0.8404098877  0.004370342664  0.07950922395  0.3998424134  0.6126015101  1.178660327  -0.807825462  0.217775512  0.7624377293  -0.1115290369  0.3429731584  0.6619557364  -0.04945286496  0.2402850548  0.6930005131  -0.7802061678  0.8506618606  0.6014744901  0.2285797644  0.00877162508  0.1629999392  0.9000281118  0.543492904  0.67240009  0.2474321995  -0.5978206792  0.3254890161  
-0.3212321865  0.02092140933  0.3773746101  0.3470372609  -0.03429342352  -0.1874322502  0.2255789809  0.6418589926  0.5026160873  -0.4198945902  0.572986115  0.35274181  0.2659766419  0.633120114  0.5482902831  -0.429218337  -0.4891808694  0.3103227002  -0.1968199761  -0.007793025371  0.4345035133  -0.09074084617  0.3246603641  0.5622148282  0.2702907695  0.3728454151  0.3946638934  -0.241445872  -0.5630060375  0.5653281124  
0.009435728687  0.08318765128  1.481851888  0.635227548  0.6302698401  0.2729310041  1.326578057  0.8107813469  1.081688176  0.9585854715  0.4920402465  1.140769686  0.7142006318  0.06263568293  0.269947247  0.03724866685  0.8474591145  0.4990082276  0.4810136743  0.8692587344  0.6605654444  0.1741466772  0.3675903364  -0.1315038159  0.3555888271  0.114415329  0.4427319957  1.005503216  -0.6365216191  0.07247005807  
0.3483328462  -0.05449404423  1.636285863  1.041665206  0.3581941289  0.1852131243  1.664706552  0.8403839942  2.040827064  1.189246487  0.4079221733  0.4155371033  1.070395811  -0.3999806067  -0.5293303783  -0.4751108512  0.626118104  0.2846078543  0.9257226857  1.896200412  0.8269855291  0.0488652487  1.036547899  0.8152652439  -0.5317130134  0.3160193448  0.4728070786  1.037091466  -0.9728793386  -0.4153233727  
0.3947636369  -0.8116852563  -0.1998172822  0.3634313752  -0.4185608863  -0.574256269  1.256806339  -0.3421551351  0.1978775707  0.1549124088  -0.2446283692  -0.2234163228  0.5113916118  -1.152700144  -1.526105598  -0.1657187941  -0.3806611313  -0.8293786314  -0.1140530526  0.9581277154  -0.6471294043  -0.5050696417  0.2133858415  -0.242647278  -1.037560258  0.005303334889  0.3261155915  0.01499968339  0.5879261172  -1.144001011  
0.2361131151  -1.171305528  -1.555889509  -0.9098573462  -0.8367912645  -0.8763731491  0.07625431263  -0.7780537766  -0.7828227076  0.3006515763  -0.3953051834  -0.5837554405  0.3481334663  -0.7158203127  -1.882156199  -0.7235072974  -1.165258336  -1.084025278  -0.333046042  -1.382508491  -0.9474361402  -0.1539846935  -0.7235476461  -0.3823940161  -1.154754581  -1.18142932  0.1278297368  -0.3085977572  1.130715443  -1.086483486  
