# Supplementary material for: Large-Scale Brain Network Coupling Predicts Total Sleep Deprivation Effects on Cognitive Capacity
Source: PLoS One. 2015 Jul 28;10(7):e0133959. doi: 10.1371/journal.pone.0133959 (PMC4517902; doi:10.1371/journal.pone.0133959)
Supplement: S1 File — (ZIP) [file pone.0133959.s003.zip › supporting_data/dual_regression_timecourse/timecourse_RW_subject2.txt]

0.2817350685  0.2846202834  0.327691911  1.134215651  0.6818850025  1.498939445  0.5339603876  0.8561559932  -0.7826329392  0.3790342819  -0.01781477078  -0.3966771833  -0.4980201064  1.054937483  0.241923328  0.3978444678  -0.1897115835  0.6554155151  -0.2262824153  2.390189909  -0.7909457131  1.803272974  1.057639846  1.156320716  0.4880132307  -0.8378570342  0.225569782  1.621877338  -0.9698392186  0.1842280072  
0.1086901922  0.2240298213  -0.2997817389  1.143169971  0.2158837269  0.6977980826  0.3746689521  0.8547048357  1.338844345  0.06523193598  -0.5002413529  0.2608649885  -0.2646133081  1.035504472  -0.007866166371  0.6874913852  0.6354214105  1.166968067  -0.327480036  2.500241499  -0.6141783086  0.6398295586  0.8808250767  0.6588105346  -0.4919434634  0.6762575549  -0.08346542443  1.343880026  -0.4711731668  0.1764982782  
0.3283339224  -0.2960186064  -0.2904116521  0.6549729119  -0.2108303354  0.2843424524  -0.4942526845  0.4403434606  1.958780206  0.5042961524  -0.7959581024  0.8179771522  -0.4763315744  -0.005810900551  -0.15843023  0.3175799787  0.417669668  1.074222011  -0.2873217773  1.645380817  -0.2022753023  1.061433788  -0.6172771833  0.4238672831  0.002931942619  -0.3058839338  0.09375617818  1.10441823  -0.1368367743  0.07138710137  
0.02825847374  -0.5084321045  -0.7575057943  1.098475372  0.159105445  0.264201068  -1.714499698  0.009468445886  -0.05094517969  -0.1673939507  -0.8555193614  0.586947532  -0.4342041664  -0.1192867499  -0.1437240981  0.274226806  0.4279897994  0.09555234299  -0.8240669402  -0.5437864689  -0.3074496739  1.04093102  -0.03986598846  -0.02725993374  -0.4463464396  -0.6063719051  0.5057196226  1.494508943  0.5225900674  0.3327155077  
-0.1666190336  -0.359994709  -1.011287085  0.3261242885  0.3115194382  0.1562253584  -1.833658781  0.08697082158  0.3851141037  0.08091521612  -0.8496247841  0.4009377867  -0.2846231628  0.4741741196  -0.4043963317  0.2138267387  0.9391018098  0.5091640416  -0.8608178581  -1.920806748  -0.246818586  0.3505059377  -0.6309583954  -1.441321063  -0.3055928778  -0.0136059465  0.01166180443  1.897674807  1.39898373  0.3067604557  
0.2225305918  -0.0002997099632  -0.5630049229  -0.04550475898  0.2233781708  0.282945706  -1.17872881  0.1481894807  -0.6473222036  0.5515014586  -0.9920455388  0.3465723706  -0.4475576441  0.6136990456  0.4404652601  0.2102205711  0.133240707  0.3047991116  -0.6304824975  -0.8788205951  -0.1704045921  1.065889667  -0.4758556227  -0.52240007  0.1990837228  0.3425692997  -0.8329163179  1.221427887  0.8826436661  0.5836389596  
0.05230832263  -0.1119664731  -0.494479197  -0.04618559104  0.8613358916  0.5690786148  -0.2224965636  -0.02960270597  -1.220252367  0.3748793837  -0.6695549084  -0.3208502154  0.380945857  0.1094374722  -0.1626996313  0.06056515047  0.2434910211  0.5118048501  -0.8721417347  -0.005240551957  0.04226706393  0.9498022663  -0.9541110278  -0.1398409964  -0.05130829801  0.9330550635  0.004485973027  2.056533795  1.036802916  0.4640717118  
0.2282557948  -0.1562529617  -0.5858781225  0.09952330363  0.5355667023  0.8109240844  -0.05873672512  0.1254006507  -0.8591458194  0.4206355883  -0.2103285964  0.1544597644  0.572951821  0.1568652554  0.1384047794  0.1554048226  0.04348823854  0.7607727087  -0.7096577228  -0.02181318383  0.4397881508  1.127882052  -0.8592385366  -0.08457626047  -0.200132772  0.3829594208  -0.4957166315  1.988565619  0.6577314956  0.4313418316  
0.459805785  -0.3342351985  -0.4818223571  -0.1606932089  -0.2172730559  -0.1191228551  -0.8535610413  -0.2264155997  1.066644362  0.04745861654  -0.1761230465  0.2992044658  -0.6509032817  -0.1656358761  0.753315219  0.1252511892  -0.2245686846  0.1951297411  -0.8002111748  -0.8235190125  0.6350756502  0.4295342612  -1.743604107  1.000981515  -0.4709386612  -0.4457074826  0.1068207319  0.8132753544  -0.1175594512  0.2548794823  
0.1076439407  -0.7734056266  -1.165988005  -1.169873934  -0.5925522506  -0.8582665755  -1.483861123  -0.7947172518  -0.1914631698  -0.3882890382  -0.7876293787  -0.6047705982  -0.727071172  0.5325893117  -0.01530791069  0.6493799214  -0.2159656472  -0.08266548198  -1.586839141  -2.485354599  0.05474997724  -0.2891538462  -1.68177576  -0.2035103576  0.6491417417  -0.9787370347  0.1634872606  0.3302105524  0.69368415  -0.498011317  
0.04506311589  0.4216145506  -0.4617805772  -1.594083692  -0.4270248597  -0.1451059111  -2.196907476  -0.01380804139  -0.4614868002  -0.304288157  -0.9171100761  0.1279137372  -0.5618378299  1.708751691  0.8578207283  0.6574332894  0.2144920048  0.2467654564  -0.9692720264  -2.659239139  0.9849450337  -0.1185594138  -0.3165843809  0.5088125005  1.274794869  0.7026795022  -1.365339556  0.3172138073  0.7851521217  0.7744650076  
-0.09504659309  0.7983894252  0.676405248  0.03771656045  0.2042051426  0.2637046928  -0.8112267738  -0.05428834942  0.24701974  -0.01473313439  -0.3355229802  0.4786490087  0.2695659284  0.9689711287  0.7140548502  0.5704994537  1.114653654  0.7826671688  -0.2326312763  -0.8935015481  1.366940008  0.2143559446  -0.7763675306  0.5081276654  0.1228738403  0.7535659239  -0.1825290892  1.131404738  0.7974089794  0.839129863  
-0.09154054953  0.4215667961  0.1657637245  0.3873946427  0.3037421185  -0.2411754854  -0.7104011332  -0.1293144015  0.7649584339  0.3763886324  -0.004608504646  0.7516182378  0.5709925242  0.3309349428  0.2020115842  0.01188360531  1.48970597  0.6073297465  -0.1273541942  -0.8067495322  1.183387883  0.5906778252  -0.6433695518  -0.9901779644  0.1556514527  -0.01459957749  0.07415095121  1.40310253  1.438258386  0.6869798133  
-0.1062617357  -0.4582697938  0.3219886855  1.019689402  -0.08627812658  -0.2161573841  0.4833169388  -0.2476038111  -1.207813341  -0.5177989874  -0.6323898566  -0.4100240878  0.2104155438  -0.08331547796  0.4739376486  0.09833866297  0.316067901  -0.1666942235  -0.897444026  -0.9779020711  0.5033407889  0.9835027518  -0.6978527281  0.2336595828  0.1366789389  -0.1699928099  -0.2220254481  1.388661581  0.4645353313  0.02577500223  
-0.05256528468  -0.5979833778  -0.1310591142  0.5889326025  -0.4021822178  -0.6705121601  0.6885107732  -0.2930264619  -0.3035780869  -0.8200882061  -0.4674904347  -0.4862787271  -0.1582723038  -0.4041563896  0.5527452193  0.05634573714  -0.1087074931  -0.2043970081  -0.5596439401  -1.135871698  0.201317017  -0.3644298253  -0.1965356284  0.8865710373  -0.5271550493  0.2285648593  0.2844464704  0.6468695975  -0.09819558331  -0.7457492614  
0.04814772944  -0.4178703357  -0.007484455593  -1.19648148  -0.02623656734  -0.672403618  -0.149957211  -0.4074972421  -0.08544235732  -0.1470531688  -0.1072717617  -0.08273698565  0.01742921191  0.05136552623  -0.411136596  -0.286742704  0.2751691086  0.1957607393  0.04783794956  -1.090106207  0.3650541136  -0.3725479694  -0.4122493513  -0.7055545049  0.4467309287  -0.09954346256  -0.1432499274  -0.2630725015  0.6002491342  0.2940597826  
-0.1670442209  -0.2712417103  0.2526040679  -0.4396153998  0.2127192847  0.2786523558  0.3166605801  -0.275741715  -2.190666027  -0.2707391736  0.2039830986  -0.6672021639  0.7131259376  0.1872644323  0.1824071854  0.1105222941  -0.343479489  0.240993727  0.1342866122  -0.8909877707  0.4222465941  0.4130695934  0.02391394511  0.6910740734  0.2611969816  -0.7095155609  -0.6310073067  0.3908157227  0.2193912502  0.1145525662  
-0.1759848897  0.1332709887  0.7870377833  0.06048219932  0.6751588688  0.3915506206  0.8037714174  -0.2637417778  -0.02710446818  0.09060408125  0.3460725396  -0.132335916  1.040932711  0.3115191344  0.7403508338  0.4780330058  0.5255994435  0.6701348133  0.2345386432  -0.7773479789  0.8973764164  -0.232208634  0.1834049052  0.5458657906  -0.004303253009  0.1536782056  -0.9921146754  0.8445940105  0.2173827678  0.11513968  
0.2709670378  0.2995234633  2.305666672  0.9059356325  0.9353489316  0.7263870369  1.384848034  0.6951790322  1.687772438  1.045733108  0.3313388116  0.9207348161  1.121271358  0.2473182921  0.8476410052  0.2615322177  1.177190298  0.6576562233  0.1371162787  1.498639403  1.222709501  0.7124547793  0.1956119649  0.45657045  1.189852574  0.005640610868  -0.2618014608  0.8157447975  -0.6097773188  0.6914395617  
0.2677311959  0.08044410304  2.252988976  2.50579557  0.5031526848  1.2388143  1.44170239  0.9725086683  1.320640752  0.1870117809  0.7043868469  0.5618408568  1.361611396  -0.09715026116  0.2165032939  0.334637406  0.8917349918  0.4393792597  0.1021829768  1.265215466  0.8832996948  0.9876880173  0.4082395302  0.8441958448  0.3675929351  -0.05216786759  0.5962286267  1.376354033  -0.9544324874  0.4583710927  
-0.02298308751  -0.07547869878  0.9222870278  2.715800718  -0.06524741782  0.5773831931  1.282927549  0.7298238988  1.828094665  -0.4829240908  0.7565838388  0.03707160021  1.18958385  -0.3028642847  0.6524491318  0.61637225  0.3373048818  0.2047953667  0.09227130278  1.641516111  0.383586372  0.2030948688  0.3376316685  0.5662391166  -0.1464784046  0.7086523  0.1188258597  1.151854526  -0.8919811649  0.05884578002  
0.1744739015  -0.07156083021  0.4082792468  1.104393219  -0.07792605327  0.4754816734  1.075571669  0.2290927639  0.7762590742  -0.1169286349  0.1301648596  -0.4680671417  0.1998728354  0.2265058619  1.539106509  1.039145822  0.4884564335  0.3175560013  -0.9078361191  1.159656558  0.1320023875  0.4344340042  -0.3667956619  0.6737268938  1.273911523  1.319220302  0.8720351816  0.1321184198  -0.8338579005  -0.01728897972  
0.04687469132  0.5993121285  0.8336977403  -0.612023684  -0.5904935291  0.544879638  -0.2707317394  -0.5420580954  1.963819541  0.4555683951  0.525293141  -0.0234342429  -1.00560771  0.5932383627  2.243178173  0.9893099725  1.120843604  0.6586128459  0.007106871185  -0.5665634402  0.3143249079  -0.362342724  0.3444211901  0.9124354033  1.436455479  0.2402362935  0.3870689527  0.2399457316  -0.23964653  0.1598643005  
-0.08750075433  1.364915135  1.03035303  0.1494023434  -0.4655356766  0.3731347713  -0.7596323721  0.3832746644  2.004155622  0.6426965137  0.7846160593  0.9262988439  -0.971583015  0.959859251  1.916257637  0.7254892472  0.8896097847  0.7500097826  1.402018992  1.539906925  0.193691022  -0.37289456  0.8737682028  1.314491284  0.7163629318  0.9141329325  0.2182930641  0.6673245206  -1.484390474  0.5337338596  
-0.06095104754  1.234327203  0.823260032  0.6874105423  0.4170100273  -0.1549651272  -0.1842709533  0.5383130372  0.9159403583  0.3326717098  0.5849011373  0.9998462135  -1.604807011  0.8612671339  1.146899521  0.09324832381  1.031399889  0.03242043502  -0.08170354078  1.063699871  -0.2265764091  0.3743987174  0.510562937  1.231058158  0.1029074612  1.646697157  0.7311951722  0.1501799506  -1.588178025  -0.1823554666  
-0.08069579  0.5745287206  0.03399965668  0.4370564058  0.3545698952  -0.9234134991  -0.9395154266  0.3495056777  0.5489576965  0.07376232152  0.1611661161  0.6134989158  -1.629018519  0.9050372042  -0.01826759707  -0.2736136108  0.6448689578  -0.1834692055  -1.2974876  0.3482537179  -0.0542766326  0.3881804887  -0.4040846039  0.1600799456  0.1827088881  0.7256412781  1.967246659  -0.9528110133  -0.4916511288  0.08350099475  
-0.1475325133  -0.06455633526  -0.3698611995  0.337150708  0.5370701756  -0.5890117281  -0.6477836723  -0.5781345752  -0.7747175181  0.1945546433  0.3522641586  0.09524654962  -0.7375705096  1.02594402  0.07296458916  -0.5802055457  0.7405964742  -0.03029412662  -1.353360455  -0.9728285523  0.3912084952  0.9869094098  -0.5499606673  0.1234009707  0.1811459107  -0.1898287025  0.1674048189  -0.4883230666  0.2815709786  1.024185596  
-0.1629818409  0.3584842252  0.1002119689  0.1839442764  0.3080127179  -0.4694498874  -0.4495797446  -0.1125260829  -0.9874102352  0.1048684318  0.9583296102  -0.3901684274  0.4008504055  1.513602047  0.6908144084  -0.5966346897  0.583133417  0.4123765775  -0.2493258705  -0.9418938863  0.2315211947  0.6815356184  0.4203626753  1.524398823  -0.2827170729  0.4314302109  -1.294299174  -0.5278143925  -0.3912749589  0.3617523347  
0.09032566459  0.8848667304  1.583818107  1.810626307  0.4501181238  0.727743173  1.364903239  1.479275979  -0.1827472003  0.6247500415  1.612239702  0.2350975711  0.5568725429  1.190920389  0.2198816021  0.4139148208  1.060658497  0.7403189667  0.1883657317  2.501998617  0.5006614018  1.01951797  0.4521881782  1.549689292  -0.005386463931  0.5874901428  0.6722213013  0.04299350783  -1.474343266  -0.2634018689  
0.304440196  0.4270711522  1.244464566  1.674476513  -0.2555653079  0.504196554  1.82105493  1.243986374  0.9700549893  0.3737312494  1.589008105  0.4621351271  0.1159921367  0.06138915303  -0.4838042419  0.237981607  0.1910071825  0.02449959612  0.3357775167  3.046117111  0.496662116  0.4947419698  1.124675212  0.8853563904  -0.1561048429  -0.05252723603  2.365192486  0.1329742122  -1.297747213  -0.2020077949  
0.02966271299  -0.6590820498  0.01313619252  0.5379787208  -1.501095424  -0.8487340505  0.4178516939  0.1452867251  -0.3541252218  -0.998397838  1.280850937  0.0826620124  -0.5253207114  -0.5987772223  -1.629845625  -0.256568014  -1.024886546  -1.854106521  -0.866103405  1.638504877  -0.1166781532  -0.8216625682  0.80165938  0.03465358745  -0.4078811678  -0.5955682589  2.520019734  -1.383769118  -0.5457689884  0.2989928155  
-0.0540467447  -1.112641389  -0.9589910679  -1.273756748  -1.484351629  -1.129838862  0.03337231771  -1.422833286  -2.856121755  -0.9977897082  0.8990531125  -0.2184976462  -0.1245928267  -1.214359039  -1.806989677  -0.5080680356  -1.93902015  -2.219009344  -0.7847316552  -1.404802729  -0.3146016772  -1.032039832  0.2451419747  -1.625038696  -0.1211847026  -0.8496939045  1.011175708  -2.268046943  0.726144915  0.4153943929  
-0.5445414389  -1.016731833  -2.009413696  -3.319534524  -1.160533058  -1.647926381  -0.2061277575  -1.905193835  -3.09982246  -0.4844022418  0.7793130746  0.1122984203  0.2706125314  -1.014216293  -1.425540722  -0.9629017361  -1.205631702  -1.809706686  -0.1434603226  -3.334235219  0.04528618133  -1.401171549  0.08792568302  0.05559264201  -0.5579166554  -0.3602792424  -0.955859708  -2.263355032  1.550032493  0.1205731811  
-0.5372293368  -0.1147818929  -0.9944547398  -2.550393173  -0.09688413363  -1.281837609  0.4951603039  -1.156293288  -4.421049383  0.555211012  1.569824678  1.006415201  0.5873070141  -0.1668021908  -0.02247731693  -0.46258257  -0.9646534804  -1.248877529  -0.1457526067  -2.241890985  0.8490578729  -0.3208474079  0.1415089372  -0.4303188876  0.06510160727  -0.2643157374  -0.4698929959  -1.642561117  1.136764031  0.7215298187  
-0.4273494163  0.08735065872  -0.5510399473  -1.88557761  0.2283549576  -1.439613471  1.726030162  -0.3389558463  -2.304524218  0.49393543  2.0170611  1.277330167  0.7826554983  0.1376155947  0.5095634048  -0.3732526699  -0.5007473282  -0.6460833778  -0.4482563566  -2.214107596  1.012318543  -0.1241198479  0.6692759204  0.1659346712  -0.09360086496  0.7333350416  -0.7825821959  -0.9083836113  0.36899038  0.4196190439  
-0.1937377874  -0.2335416703  -0.9786007443  -1.863267589  -0.4287811709  -1.516054392  1.149419245  -0.08696311489  -1.105385959  -0.4922175935  1.27686574  0.533206339  0.5614035266  0.1722920538  0.4291820109  0.2160642172  -0.9381985637  -0.6878627084  -1.14520311  -0.9042806808  0.5104634175  -0.643280367  -0.1352901676  0.5299085594  -0.586664905  0.3006912757  0.1188979728  -1.857501311  -0.3601352712  -0.1488982172  
0.1321772081  -0.0774088668  -0.7140459802  -1.323361377  -0.3488940817  -0.5429487006  0.677706934  -0.2241476188  -0.4275250301  0.1787817297  1.786367496  -0.3094477623  0.2519754631  0.2785414877  0.8338315658  0.9302521074  -0.3979722704  0.07717225225  -0.5710010783  -0.4929911587  0.3599482845  -0.6808113845  -0.5587056419  0.3189575335  0.3264104753  0.1499460315  0.585093687  -1.34304591  0.115595251  -0.1516058602  
0.160021389  0.9255093614  0.4904790543  -0.3560110644  -0.1995886029  0.3641310213  0.08998473566  0.3336153381  0.2802320651  0.6669083327  2.25419228  -0.4934361179  -0.1064163563  0.9209687818  1.280005361  0.8789604869  -0.4562526952  0.5555293651  0.9798231417  0.9608850893  -0.1911667502  -0.1808413294  1.099013204  0.5131414754  0.9031598  0.2245926048  -0.3285380398  -0.3339834332  -0.06186820526  0.3909867389  
0.231587279  1.429859281  1.579134351  0.5751388137  -0.1193770543  0.9430537665  0.2103851067  1.060653057  2.427657153  0.4306587017  1.912040263  -0.00639931921  0.03680145282  -0.1485341066  0.8456709698  0.7008437783  -0.4695606566  0.5583455923  1.846908453  1.943229018  -0.2713759478  -0.1967471763  1.254560974  0.9442010712  0.6104675219  0.1376950388  -0.2575230586  -0.1882209054  -0.7100090599  0.5459619878  
0.009345445968  0.8700743611  1.166827593  1.586017749  0.393647192  0.8220848533  1.751915839  1.136156321  1.63748106  -0.1891068899  1.980229331  -0.04491418016  1.055747104  -1.130727027  0.3084908814  0.1585462353  -0.3237824031  -0.3681500095  1.444874727  2.687748382  -0.8047864084  -0.2573951992  1.38088948  -0.0435623082  -0.4596922791  1.166669308  0.3791477124  -0.6022972938  -0.8484654915  -0.5699774113  
-0.006123094962  -0.3207571718  0.9295729784  0.6836089822  0.2824596068  0.3518423614  1.202087628  0.2684993553  0.8802797838  -0.6956989705  0.6873583876  -0.2566577663  0.726056844  -1.554461917  -0.8586431127  -0.4816057267  -0.1547940707  -1.205806103  0.8272809368  2.517110589  -1.484489824  -0.8060244898  0.4588731713  0.6849723266  -0.7853692208  0.4043256389  1.12035521  -1.872702359  -1.388968804  -0.8405276702  
-0.1615310127  -0.5851095388  0.08060029643  -0.1600292554  0.5927217321  -0.2703386287  1.007824701  -0.5771118572  0.2194919816  -0.3949303643  0.570687175  -0.8709869664  0.8018254043  -1.920619353  -1.515706026  -0.8913620128  -0.1348095163  -0.9749916176  0.627837778  0.4405391671  -1.543074234  -0.829434672  -0.5041810846  -1.316240422  -0.3098742617  0.2992841526  1.808078316  -1.3838402  -0.2672972319  -0.9383859928  
-0.34791302  -0.1801588233  -0.8098991849  -1.43087992  0.2864116909  -0.08553026216  0.03568599885  -0.5617504379  -0.5125870839  0.0107358952  0.622795212  -0.5134731478  0.6207621794  -1.156189957  -1.123589622  -0.9906991796  -0.6892848204  -0.4597430915  1.294401841  -0.8893087101  -1.487635504  -1.083894804  0.3855863599  -0.8522049518  -0.5287691167  0.1917096851  -0.497359241  -1.654845284  0.2686600037  -1.08650184  
-0.326481309  0.0597152905  -0.1832915367  -1.067086747  0.5357964447  0.3688150519  -0.2275435132  -0.09410573351  -0.6042282196  0.06536086259  0.5436279563  -0.09863690224  0.5458780807  -0.9624930254  -0.3822345453  -0.7541074004  -0.4650321188  -0.3044251392  1.419994537  -0.3475657789  -1.1692673  -0.7677814519  0.2271121932  0.2838636399  -0.4322143606  0.6102692617  -0.8423203961  -1.240670514  -0.4393772251  -0.7212627299  
-0.1314710785  0.1478421075  0.6776888494  0.00729528028  1.197621441  0.8291126165  0.9560532862  0.7577945669  0.3913459833  0.2302777472  0.6004604398  -0.5771162054  0.8487055081  -0.8498806404  -0.9433391045  -0.3479091604  0.6882095232  -0.3466374538  0.9698898034  0.5134120246  -0.5383616841  -0.6039680301  -0.08589526978  0.0296244753  -0.1688371195  0.936770896  0.1523533028  0.04947421791  -1.049823333  -0.9291031406  
0.1592133259  0.3903214493  0.7263176121  1.251981187  0.9226144155  0.5797953437  1.32822056  0.8216687414  0.5146783093  0.3721688762  0.5999517668  -0.5732673315  1.23234155  -1.146866413  -0.4188081592  -0.7981029565  -0.3443080238  -0.635099267  1.393179977  1.821531635  -0.2476040171  -0.2510414405  0.3457277957  -0.6016811766  0.02920766579  0.03754267796  0.2105079545  0.8076765133  -0.7230878113  -0.6451450181  
0.3436771009  -0.1968111322  -0.4888838637  0.3702872193  0.1545930651  -0.5544682757  -0.1619842599  0.2360890118  -0.9436629294  -0.2446152547  -0.09896389716  -0.532410005  0.07611219527  -1.217662153  -0.1396559571  -0.4618473272  -1.449875009  -1.132758913  0.3925180873  -0.2606269196  -0.7339436488  -0.04694642675  -0.06155573118  -1.089805126  0.08999404806  -0.9461836589  0.1612432468  -1.230691655  0.06507712467  -0.669160633  
0.09005155106  -0.3224991539  -1.369632624  -1.103819282  0.1489019248  -1.008156761  -0.3804348679  -0.07773836205  -0.7945549911  -0.509456533  -0.386695216  -0.4455861721  -0.528876527  -0.9016084989  -0.4921828981  -0.5265135661  -0.8491100336  -0.9244147525  0.3823855944  -1.390627468  -1.006555141  -0.964469245  0.4814791771  -0.8717938777  -0.6522742566  -0.0993653415  -0.3588666189  -1.547313023  0.2703010072  -0.8906524104  
-0.04729603104  0.01828836376  -0.2826205784  -1.135452903  0.613078437  -0.4289474164  -0.1123353643  0.0746832349  -0.5225851394  0.3114724487  -0.2450697659  0.2244913447  -0.3282301627  -0.5081245901  -0.8467766372  -0.3658383023  -0.1966868805  -0.8708854978  0.9458626764  0.0550132789  -0.6381043085  -0.5842867958  -0.04291981128  -0.9389661013  0.2530846242  -0.4099612669  -0.7972072385  -0.7505416858  0.06743360096  -0.08163789261  
0.08931995205  0.5194696042  0.3300041208  -0.258022985  0.3230275588  0.06042819624  0.5327342256  0.4430992251  -0.03899511618  0.2260172998  -0.5001551784  0.08892354938  -0.2843186136  -0.2179072747  -0.5349514249  0.3300937818  0.1434397572  0.06360393285  1.824849891  0.6869091804  0.3095152989  -0.3395130691  0.5276153298  -0.6174046157  0.3402609706  0.110876906  -0.2422277883  -0.6947690665  -0.09115451385  -0.07861413127  
0.03539484449  0.3154973911  0.06292581977  0.5212555846  -0.1438318349  -0.06124387811  0.9248834269  0.5832729237  0.3050453435  -0.384922835  -0.6480751082  -0.2804580379  -0.3945142227  -0.6924605567  -1.020265358  -0.07180699901  -0.2728525537  -0.2287755218  1.906818432  0.9603957481  0.03922501874  -0.8660106378  1.165433968  -0.3550642446  -0.3547785866  0.007556326428  -0.3484917451  -1.398900319  -0.3846218258  -0.5201749819  
0.1099376621  -0.1698527782  -0.254577335  0.7481983215  -0.4886895964  -0.3239164668  -0.2520474345  -0.1757157997  -1.353809474  -0.3675629104  -0.8726704049  -0.5332608349  -0.781291285  -0.8247372394  -0.6497111109  -0.4913502387  -1.04762177  -1.069301199  2.028399239  0.8779045289  -0.7817425474  -0.8937968973  0.3955182005  -0.5582151605  -0.6634066488  -1.140300132  0.2504969347  -2.111615332  -0.5676468861  -0.8689726303  
-0.06333094671  -0.07395721297  -0.6562298957  -0.4036732855  -0.1452275398  -0.3025603071  -0.2671025566  -0.6927846728  -0.5370732504  0.1679443271  -0.8848403541  -0.6268846738  -0.7697920026  -0.8337736694  -1.123599256  -0.3954829147  0.1709336372  -0.03511592067  1.999802713  -0.8361216938  -0.2781343593  -1.157946536  -0.6928993407  -1.39039828  -0.5200788012  0.1135458317  -0.4776540318  -0.8235708254  0.36306525  -1.526508559  
0.06917087862  0.8414463855  0.91435104  -0.5038688056  0.05631308626  0.05705588259  0.1486715532  0.1544879622  -0.1522215369  1.087915677  -0.3765172301  0.4862756478  -0.4793928036  0.02543511142  -0.2418175907  0.05164650901  0.4544604951  0.05996888393  1.766816809  0.3446945726  0.3237459476  0.07770562648  1.022553459  -0.8496752608  0.3056596023  0.3301599884  -1.176991235  -0.1950075776  0.1935457762  -0.2057604454  
0.301049918  0.9256896469  2.211501848  0.8375459844  -0.4391385152  0.1403345214  0.950527773  1.214572031  1.507114957  0.7105009087  -0.4001973485  0.1164559327  0.323546408  -0.3940967105  0.3744523059  -0.08016563599  0.2191051817  -0.3725182652  1.553961857  2.312627998  0.7349056534  0.02608670562  1.539767284  0.4972348007  0.0639228317  -0.007919194305  -0.3873404929  -0.188945382  -0.9968812454  -0.4009946829  
0.6307645337  0.6972532216  1.694115728  1.020946987  -0.8233711165  0.1153457248  0.8279291752  1.530640007  2.042927349  -0.2031060239  -1.036037501  -0.3560738556  0.2406287386  -0.77001631  -0.4163819149  -0.04511637914  0.4673873955  -0.3791387451  0.9555735544  3.039243546  0.1843131094  -1.107702705  0.8262140834  -0.3650690827  -0.536462813  0.07268632754  0.5014642058  -1.128374261  -0.7606147163  -1.265723635  
0.8061567956  0.09172237666  0.4910444366  0.7179260617  -0.6004134175  0.2958837952  0.3257988931  0.4125514548  0.3363016173  0.2369466822  -0.7391300961  -0.3398332563  -0.01277742678  -1.661601684  -1.015524635  -0.2961395417  -0.697760225  -0.8012660956  0.9401321956  2.680090356  -0.675612482  -0.5285697426  -1.023815479  -2.00966946  -0.09400851511  -1.620289536  1.094371487  -0.6928872772  -0.03741755329  -0.9134309093  
0.3334916043  -0.6313088121  -0.6166127413  -0.7555029159  -0.5954740788  -0.2160523199  0.02575456484  -0.8719835072  -0.34146778  -0.4047801143  -0.9344525289  -0.6815653818  -0.07259328597  -1.779483485  -1.498102433  -1.048331835  -0.8310084793  -0.8980065257  1.066994049  -0.3847115861  -0.8367793695  -0.8528111968  0.02497082329  -1.178020114  -0.3670006896  -1.100529097  -0.3486361993  -1.117832389  0.2672515171  -1.136358304  
0.0001814744427  -0.5628134073  -0.903255901  -1.046058514  -0.5907344688  -0.4573569849  -0.3734669332  -1.472763387  -1.138987992  -0.5151093971  -1.298281491  -0.5429029743  0.4556925834  -1.121018004  -0.6699777673  -0.8063298184  -0.7798732967  -0.3811913208  1.134866381  -1.479676266  -0.5025933802  -1.495188647  -0.1356498149  -2.345639075  -0.3594114052  0.08908353863  -2.430653857  -1.709307098  1.157453183  -1.308126493  
-0.2038054756  -0.2019355954  -0.04996309936  -1.350301215  -0.3924309703  0.5431278781  -1.141279871  -0.7179487375  -1.354359047  -0.1385665891  -1.257964981  -0.09092385586  -0.6615833402  -0.4135477039  -0.7255885044  -0.1755519647  -0.837040099  -0.5010911338  0.3904256948  -0.7174446767  -0.6020494643  -1.066274724  -0.4189253109  -1.699539689  0.06470198262  -1.226167278  -0.3933491856  -1.851458777  0.6361568821  -0.4121884734  
-0.4303749457  -0.1859220395  -0.4163866838  -1.427356905  -0.454475623  0.9322189251  -1.376121412  -0.2135795177  -1.251812228  0.03821100125  -1.162362829  0.1714814034  -0.7973390651  -0.0117410484  -0.9360300406  -0.1916095748  -1.130938795  -0.276610656  0.06898319952  -1.266706547  -0.6543165733  -0.828711722  0.4743918489  -1.580206233  -0.1493694954  -1.567819343  -0.1415827218  -0.903802892  0.5178057999  0.04920243965  
-0.1693236899  -0.3495674627  -0.3600920775  -0.7124164869  -0.02888347505  0.7445210159  -0.01028021696  -0.005940559954  -1.405702256  -0.06930719538  -1.299283039  -0.1727940137  -0.1119506941  -0.245329165  -0.2953891207  0.0102267652  -1.255797556  -0.07113352307  -0.3221759944  -0.571453889  -0.2899229874  -0.2759280659  -0.2496773391  -1.095752791  -0.003065036898  -1.046395105  -1.155879742  -1.607401628  -0.613887032  -0.6042360736  
0.248616906  -0.02787720332  0.1014809537  -0.594848697  0.2981201959  0.8279324469  -0.09932707248  0.1713277677  0.3665032285  0.5768552941  -0.8038782656  0.003266531581  0.08993194838  -0.111804343  -0.0134258222  -0.06338927948  -0.7496872838  0.5015153987  0.7451451623  -0.1199781428  0.004605924443  -0.05717589802  -0.7056351708  -2.07602712  0.2132987145  -0.3737073556  -0.4672115885  -1.391886081  -0.4899146602  -0.6824665477  
0.08905079135  0.04519552283  0.1690014702  -0.3981155633  0.1559026486  0.6005530111  -0.5927918405  -0.01617345513  1.492368122  -0.03162633086  -0.7641417512  0.1047983401  -0.4523191599  -0.2279051155  -0.6606650628  -0.2011454754  -0.3167597339  0.2346195163  0.8025453612  -0.4662580972  -0.05025932685  -0.6400530432  0.481745891  -1.116270453  -0.09831898618  -0.08289929221  -0.4879309795  -0.8592704393  -0.2620919514  -0.1237676644  
0.1668064193  -0.05604951954  0.1357436841  0.04891400829  -0.1251686957  0.0535201901  0.132497833  -0.1770101146  0.9034165665  -0.5716548793  -1.193606368  0.01464919436  -0.3489725988  -0.5711508204  -0.6410307285  -0.8007015912  -1.104719292  -0.09526875517  0.8484500157  1.105536562  -0.1937390744  -0.9043191538  -0.01497451068  -1.426703287  -0.08806913893  0.4552391416  -0.5684489551  -1.914429047  -0.583592364  -0.4718931286  
0.1714717384  -0.3992893894  -0.4288566683  -0.8614169487  -0.003630707278  -0.1142796373  0.154726276  -0.8497969972  0.279175476  -0.4023355929  -1.190347311  -0.5433019079  -0.4085825612  -1.203967997  -0.463423762  -1.179209805  -1.36139115  -0.1732142815  0.712498204  0.168158276  -0.411318426  -1.050519674  -0.4759236974  -1.054174641  -0.3140336338  -0.3633329152  -0.4218341408  -2.163121882  -0.03688015044  -1.273982391  
-0.1792130589  -0.4437251812  -0.6471877287  -1.969164583  -0.3215294827  -0.01125910522  -0.917446995  -0.9187858903  -0.5610620572  0.3081217749  -1.428844648  0.003408993199  -0.4126600727  -0.5400179185  -1.082016369  -0.8029976322  -1.471391385  0.03885218295  0.5073283172  -0.8095650966  -0.4591855321  -1.029303888  -0.4677217855  -2.428650721  -0.1302983467  -1.708129928  -0.6800625559  -2.018098426  0.4720778529  -0.6390611727  
-0.3511488732  -0.4033210873  -0.8930333014  -1.057102615  -0.1729619881  0.7351067384  1.062936127  -1.028311335  -1.387015275  0.1912076378  -1.169904737  -0.01291231141  0.02653552642  -1.04827035  -0.6982340356  -0.6144040899  -2.021493534  0.009905599731  0.3043160833  -0.4323381965  0.03322564929  -0.2354254489  -0.326019623  -1.166624878  -0.2667377585  -1.040652845  -0.959206271  -1.210092525  0.3848782385  -0.5197020532  
-0.5440536332  -0.4389688324  -1.28161148  -1.248259885  -0.2884045774  -0.1472010543  0.7676816818  -0.5047201103  0.2448619561  -0.1718609014  -1.061370619  0.5497051642  0.4566803498  -0.5180080503  -0.03688090429  -1.145118713  -1.343459024  -0.1833200368  0.6800745322  -1.131583673  0.129680846  -0.8333798817  0.7816837243  -1.184248352  -0.1652140845  0.2926203174  -1.678537228  -1.479942811  0.001274982724  -0.568362237  
-0.2843779325  0.1377539213  0.4256470657  -0.6951864347  0.07722053949  0.07938990009  1.276692361  0.2828014403  0.8300081576  0.5393096007  -0.7977571453  0.4788847144  0.8206173595  0.2228735987  0.08256635625  -0.03080313975  0.0009183001859  0.6107428107  1.262834567  0.2897589028  0.6389172352  -0.7871003211  0.2242394755  -1.197462791  0.4973226195  0.8599325374  -1.10712964  -1.549547233  -0.7507851646  -0.5853477644  
0.1679291438  1.300935194  2.402762957  1.422581976  0.6287622465  0.8597317099  2.358161112  1.200886043  2.282341766  1.458038389  0.3679901607  1.441050801  0.8673508426  0.5230077264  0.507490118  0.6063328689  0.5631427066  0.6337362382  2.196508036  3.020660952  1.392643513  0.1454118481  2.001163961  -0.6275424099  0.8897696001  0.1448658482  -0.7728090661  -0.555807298  -1.299653182  0.1129576469  
0.1201146653  0.9902244741  2.052451556  2.519503772  -0.05242176488  0.7107369889  1.93456414  1.704789691  4.449428668  0.163361712  0.1646298673  0.7848890165  0.7633413242  -0.4293001891  0.2692592185  -0.0830316739  0.1574613265  0.2475560454  2.427258155  4.700372749  0.7874587505  -0.656227071  1.658595327  -0.3984649995  0.01972255934  0.1343455652  0.1392445224  -0.7692478159  -2.17872639  0.08667892225  
0.2370739724  0.236970209  1.097950276  2.844907792  -0.5756202141  0.03136283068  0.8545513867  1.072711093  3.426044254  -0.1000446799  0.2967237171  0.409909428  0.534790772  -0.9478118473  0.8257860848  0.1746235316  -0.1743426812  0.3384468574  1.7958741  3.365107204  0.247979955  -1.03921076  0.3945286785  -1.795985506  -0.1866482223  0.3168289978  1.226517899  -1.050766051  -1.70367373  -0.4815187067  
0.2372572161  -0.1700142837  0.5825316431  1.107207581  -0.7327634983  -0.4469791777  0.6529197136  -0.2221785551  0.8742472107  0.00341841598  -0.3772015678  -0.3041088947  0.5451793518  -0.7483005961  -0.1024420403  0.1917038392  -0.9152669368  0.4349599169  0.8774978246  1.156366607  0.06694443255  -0.5627458523  0.323726758  -2.82606731  0.5267584578  -0.240220729  0.5898661395  -2.033552639  -0.3934537902  -1.022339823  
0.03596405815  0.2773525292  0.7034878302  -0.09848596555  -0.7456407399  0.0195506881  0.2577228729  -0.2930703671  0.8822540663  0.2808426523  -0.667266875  0.2973770376  0.1796868891  -0.5981187237  -0.1206322053  0.02367735389  -1.286839891  0.5066876356  1.260812232  1.001344732  0.5091138243  -0.9118822789  0.9389327221  -1.249439998  0.3777470991  0.1559798532  -1.143776428  -1.738720193  -0.3888614644  -0.3346053957  
-0.1180676949  0.4269355553  0.6962087586  0.3679434947  -0.3302619997  0.02563307574  1.122607255  0.5069069319  2.116907558  -0.1239634131  -0.1966722787  0.3493873703  0.3922874323  -0.3996419236  0.2270183837  -0.2547600094  -0.9262400672  0.336566554  1.766922611  1.193840227  0.3648849175  -1.082219516  1.368254487  -0.4292287487  -0.2342742699  0.0534109647  -0.6588663638  -1.795442581  -1.162460544  -0.3384032129  
-0.1996587604  0.2827084392  1.064693503  0.6022685908  -0.03310739424  -0.4435392651  0.6507338337  0.4804924485  3.193547073  0.5021615962  0.0536418873  -0.6862785284  0.6262345323  0.0275827898  -1.123706523  -0.1651941025  0.0001732920606  0.8085351579  1.657980965  1.209240429  0.1678586638  -1.24583507  0.6072561215  -0.01236343257  -0.9317560608  0.05394755777  -0.0142164595  -1.063561205  -0.950178456  -1.582756322  
-1.067360262  -0.4784434076  -1.614170539  -1.008250713  -0.9535146586  -1.479066733  1.279034241  -0.3006793527  1.730548227  -0.8123067541  -0.2170040084  -1.293930188  0.6147749182  -1.178899917  -1.438778804  -1.836975787  -0.08909013563  -0.9449585159  0.03260904155  0.9639551717  -1.498154093  -1.523939365  0.1676375986  0.5903154651  -1.5472599  -0.2544179037  -0.4945580204  -1.421806223  -0.783824671  -1.752450584  
-0.4032662486  0.06331391668  -1.226480132  0.126132933  0.1097792322  -0.8378182406  1.945012935  -0.2423317171  1.462544876  -0.7947251806  -0.748549205  -0.6234318761  0.6668432003  -0.01847643757  0.5872522592  -0.9093460367  0.7149901315  -0.9750089633  -0.6963535092  1.531647115  -0.9994091995  -0.263747976  1.743787118  0.8306827394  0.4302913658  -0.705758255  -0.9953215811  -0.5486475949  -1.656897344  -1.30209636  
-0.2124592112  -0.231162585  -0.7350759137  0.5509021617  0.7646136185  -0.4335826322  2.074469599  -0.1925789939  1.874270922  -0.7273184981  -0.4545291556  -0.7355209719  0.4201391317  -0.04213944418  0.3236355189  -0.3039483431  1.279902952  -0.2691720845  -1.054415076  0.8715678363  -1.014569791  0.2245644287  0.2920421626  -0.1818126777  0.2919256778  -1.090684889  0.5944053234  2.843204338  -0.6194615668  0.3857487281  
-0.4952198671  -1.060235382  -1.237885751  1.407667943  -0.04683794522  -0.7587649983  0.9006495864  -0.02225626778  2.301978864  -1.179344206  -0.5017781187  -1.346181563  1.027285511  -0.02682300113  -0.5477473481  0.0200966119  0.3778409423  -0.2747720317  -1.815623551  1.094471854  -1.802798466  -0.2215117241  2.146904589  2.175043006  -0.06583112734  -0.1171728396  2.317284336  2.399279493  -0.8608748733  1.162006744  
-1.83854911  -1.417375087  -4.546967322  -2.188866517  -2.609373124  -3.093303908  -2.945209322  -0.2228654879  2.618378103  -3.731423755  -1.569464964  -3.250690129  -0.6456460847  0.2575621537  -2.830355522  -1.714058219  -1.364706801  -1.257721704  -0.8516559473  -1.556454062  -2.299027035  -3.109617167  1.51569182  1.497915473  -2.452037818  -0.3756033323  1.401745964  -2.496311383  -1.178711931  -0.3213102883  
-0.1469248596  -0.577800684  -1.494697726  -2.465842538  -1.617990335  -2.102603338  -2.689893993  -1.701559915  0.7831076711  -0.263215081  -1.230890157  -2.176707644  -0.9793494308  0.5562557084  -0.1814380822  -0.946421375  -2.156182517  -1.084481609  0.6117926356  -0.3072979297  -1.47417606  -0.2659124459  1.907956287  2.960149267  -1.395177654  -1.270537237  3.216480216  -2.173538059  0.1511777059  -1.023310689  
-0.7486389722  -1.575566505  -2.292434835  -1.885589215  -0.4999009466  -1.932685775  -2.395183764  -1.82882066  0.001414293839  -0.4242229284  -1.822287898  -1.524397141  -0.6515691854  0.1295207059  -1.608689598  -0.1330981753  -0.6757216936  -0.4339538288  -1.219589219  -3.65774809  -1.649821318  -0.6652080773  -0.180445276  0.2918051064  -0.8642375324  -0.8409010849  0.9765770319  1.831726892  1.888273584  0.9154886507  
-0.1095488801  -1.355241385  -1.599638621  -1.129045082  -0.3862431205  -1.441706464  -2.068258323  -1.337572557  -0.1351376574  -0.9430951365  -1.987772178  -0.4252008109  -1.854296461  -0.2102348026  -0.08104122939  -0.1463165964  -0.2731295732  0.2140797157  -2.051273383  -2.596350841  -0.994171349  0.5138510618  -0.74474799  1.377630507  -0.7884768447  -1.057115446  1.334234197  2.026479943  0.9563416414  1.426113061  
-0.3566594993  -2.062044602  -3.607014034  -1.967216389  -1.414662898  -2.315349187  -3.397895691  -2.980688877  -2.585233246  -2.537151057  -2.551647344  -1.756169061  -2.132934798  -1.293396902  -1.303339772  -1.702612541  -1.739935621  -1.184685952  -2.913918704  -4.275208612  -2.162318846  0.1862493413  -2.382074213  -0.2026825194  -2.429426779  -2.07345406  1.361974656  1.016586481  3.063102827  1.147014967  
-0.3286311261  -2.50592074  -4.745269192  -3.903093955  -1.742008957  -1.957468193  -4.141647275  -4.223496163  -6.769402147  -3.091903905  -3.177432094  -3.376477834  -1.220651157  -0.6741177863  -3.060669707  -1.775541858  -1.836085439  -1.225871594  -3.836510972  -7.318936425  -2.327478677  -0.6071101349  -4.287923296  -0.8517164678  -2.835104486  -2.576596019  -1.386162889  -0.4939646302  4.649803491  0.5995960184  
-0.1825894347  -2.043055864  -4.406021377  -4.916203707  -1.663643556  -1.983354674  -4.301715938  -4.194068456  -8.058228663  -2.096351364  -3.031888717  -3.651899099  -1.613638925  -0.3122784317  -3.334180262  -1.776173204  -2.334704132  -0.7175573265  -3.080600686  -9.08263135  -1.815448835  -1.169891819  -4.969391464  -0.8392743591  -2.045480119  -3.845685802  -2.826403372  -0.6767600423  5.008319746  -0.3289607645  
-0.09903646176  -1.086612679  -3.560890183  -4.192294985  -1.1558669  -1.67135756  -5.120114884  -2.594898766  -7.237927987  -0.3400123842  -2.309396229  -1.913370146  -2.416503919  0.9163142185  -1.931400042  -1.161434515  -1.211692049  0.1925876488  -2.190600452  -8.101100248  -1.371163457  -0.8326310817  -3.790343471  -1.337145678  -0.5851549585  -2.942216737  -3.015029497  -0.4064876819  4.779113403  0.7446299515  
-0.0009059660491  -0.8203143063  -2.911850112  -3.24174948  -0.4458039581  -0.5291084605  -4.303502652  -1.567308086  -6.790620479  -0.1407403327  -1.852009969  -1.127494788  -2.194359791  1.088398678  -1.042790534  -0.4978909495  -0.6274515204  0.9957762624  -2.597873021  -6.132717622  -0.8079941635  0.5276929098  -2.480682116  0.4694250765  0.3535357662  -1.515895029  -2.447716542  0.3973961683  3.650481639  1.480131925  
0.07052265605  -0.8234159033  -2.204389323  -2.388505101  -0.295428623  -0.29487974  -3.363800926  -1.799310583  -5.897817202  -0.2978589778  -0.562168989  -1.173062619  -1.127165449  1.508355881  0.2293533531  -0.1253015307  -0.699979691  1.129482586  -2.344976171  -4.878991426  -0.004856110065  1.096309831  -1.735341692  1.17740055  0.1389595828  -1.218421763  -0.8882915033  1.709295863  2.890980866  2.033713275  
0.08321109872  -0.8208492866  -1.120989953  -1.889012505  -0.9690893708  -0.6780389306  -3.467150859  -2.14772535  -3.727515533  -1.148259754  -0.5590957333  -1.306978027  -1.525025396  0.9277422058  0.1186902533  -0.2582869909  -0.4583637088  0.235458477  -1.823039552  -4.664174444  0.03592541874  0.5783709561  -1.649499304  0.1766619541  -0.4087666344  -0.7277519832  -1.939756861  -0.2662399601  2.200447629  1.167974033  
-0.2728115862  -0.21573426  -0.3804384968  -1.214181618  -0.4025947255  -0.8653637533  -2.306950603  -0.8978250881  -3.403575508  -1.27890159  -0.2328775038  -1.364362294  -1.005061732  0.7959106224  -0.06442645443  0.1064721616  -0.2305218688  -0.3096094841  -1.82382277  -3.459029207  -0.2106684585  0.4148006584  -2.304537004  0.142288959  -0.5208182842  -0.4933020323  -2.197326553  -0.5358857612  2.525621336  0.8621145515  
-0.1202482005  0.7461896162  1.473995973  -0.5110223615  0.992691421  0.4976934198  -0.8311923351  0.6131358224  -1.712212813  0.2098560458  0.436736549  0.01437521812  0.3515723911  2.101677478  0.7539461966  0.7272496275  0.8378281906  0.7297468294  -0.7143044577  -1.425231096  0.5944239794  0.8984793573  -0.6067106749  1.610997682  0.4147556669  0.614859828  -0.5016856863  1.927837743  1.880664423  1.654885218  
-0.2980024404  0.2473441171  1.600805739  1.013534857  0.6256504563  1.119875124  -0.7557267746  0.8796745041  0.1604689779  -0.4276908411  0.5656431404  0.4173439323  0.3050399927  0.7212621193  0.07502456394  0.4640896725  0.9171330899  -0.262386196  -0.6644168437  -0.07598866205  -0.04119670735  0.5246933998  -0.01441054789  1.526333792  0.2294512109  0.2752321183  0.1865274168  1.530819148  0.3718674655  1.732134792  
-0.2244049174  -0.7526470454  0.101600428  0.2755934883  0.6329924966  1.049029939  -0.7776645259  -0.3750279989  -0.4707657657  -0.64879073  0.5473211632  0.4037029028  0.4097376735  -0.8615073886  -0.560163788  -0.3995891385  0.362736284  -0.2463901989  -0.572898229  -1.467018734  -0.8342843251  0.2609423108  -1.447307589  1.004291356  -0.5200947263  0.2346514342  -0.1564907758  1.376374422  0.7408744309  1.492361831  
-0.1998849636  -0.4960606383  -0.3358646951  -0.4158344727  0.7174433318  0.8605048535  -1.33182349  -0.8193061587  -0.4308989523  -0.4014549549  0.6372696443  0.7365652082  0.4176223561  -0.3359739614  0.1620549517  -0.586919215  -0.007478170173  -0.4064218871  -0.4227637007  -2.409625433  -0.5822046848  0.2633516727  -0.8790834455  0.8522594078  -0.294827869  0.4380408905  -0.558307922  1.114927142  0.8883330653  1.272004  
-0.2739112926  -0.2054119135  0.1158387429  -0.3292553565  1.108899041  1.082529283  -0.5603870065  -0.6162564469  -0.8414451181  0.2715512241  0.4260328971  0.8884872881  0.8652444452  -0.1391141795  0.5454770905  -0.3035501374  0.02747464487  -0.1422516899  -0.4415690327  -2.265053183  -0.03671634235  0.5253654397  -0.4285950279  1.352162426  0.1311715807  0.9855813568  -0.7933044822  1.067420428  0.223521277  1.024371602  
-0.2008267851  0.3142091608  0.7182847307  0.3172254899  1.444306575  1.487508962  -0.2445527093  -0.4646668536  -0.1482298439  0.6010216386  0.5575655262  1.612042476  0.7871973679  -0.1832744688  1.238750277  0.04206454199  1.010512357  0.008975569381  0.104203146  -1.089250482  0.3341580511  0.7931462429  0.285610587  1.584025677  0.362873053  1.136470007  -0.7202841677  1.438632104  0.07474906316  1.031932779  
-0.1010207523  0.5597293461  1.803985141  1.662849594  1.848746618  1.898311982  1.156212043  0.8154738244  1.93697005  0.8430438267  0.8193810896  1.45793795  1.172778349  -0.2070260783  1.51899659  0.6884624751  1.563054505  0.4995328687  0.1661125373  1.695488873  0.5776094667  0.6327104003  -0.2688724656  1.234645174  0.2702014493  1.116200327  0.2232065985  2.030946108  -0.9820844583  0.9898435809  
-0.004368252468  0.5795620053  2.368863283  2.236979151  1.918856179  2.201832779  1.856588364  1.410166023  2.765709348  0.8246795687  1.138495389  0.8500196345  0.979681191  0.1339568153  1.343111763  0.8907166511  2.022823043  0.5748520306  -0.2916737763  3.186688696  0.8080568461  1.055285394  0.1125231904  1.484883191  1.124750654  0.7967079552  0.600898079  1.65812268  -1.845909283  0.9416446032  
-0.09604248116  0.6464773032  2.658186855  3.24273858  1.700160583  1.144798033  1.807747908  1.081198638  3.06957518  0.6414857077  1.874471896  0.778675696  0.3059335181  0.5317543767  2.069396632  1.191515938  1.826547747  1.044524765  -0.4724308945  4.141438715  1.199762011  1.208951911  -0.2583126121  0.7106825104  1.242781106  0.7994916509  2.16276275  2.149507304  -1.675783454  0.74056699  
-0.1812519189  0.2759547405  2.458835834  3.457241294  1.09942245  0.05617053346  1.646173685  1.375772872  4.843284442  0.4023702135  1.673156977  0.9139898366  -0.5925183839  0.8544834771  1.661814615  1.281847001  1.827723808  1.264938623  -0.5458627391  3.57320963  1.063748851  0.9807536838  -0.5124354207  0.3963432432  0.9381441176  0.7958710565  2.412752798  1.827836815  -1.830641085  0.5846016707  
-0.3842626634  1.293407433  1.556461012  2.690530836  0.6304734922  -0.03434663851  1.076081827  2.184792194  3.450290329  1.047737017  1.646148779  1.656059738  -1.174173568  2.552333303  3.006912512  1.421737749  1.484068631  0.8856711383  -0.8293533073  3.726201577  1.420136524  1.275134023  0.8960256208  1.064753084  1.119164565  0.8978321416  0.5647167756  1.691560021  -1.43615765  1.008212679  
-0.04874811827  2.772406052  2.209199264  2.829791593  0.3329336678  1.389251838  0.2063944356  3.499767316  5.037738396  1.878015548  1.370952574  2.848750246  -1.332993758  3.65318285  3.503413814  2.28440494  2.350372363  1.664633602  -0.4232415562  3.951888215  2.184766067  1.896539722  2.403107395  2.287631277  2.037465064  1.992225272  0.1989185592  1.547634466  -1.831347461  1.634516803  
0.2704820119  3.18463227  2.578294949  4.094840441  0.1392657035  2.062193577  1.075891544  4.309145809  5.04359628  1.457728097  2.050427494  2.627542023  -1.029751834  3.732687763  3.379744368  2.254089548  2.060378334  1.787484592  0.09353321144  6.112320582  2.042970703  1.940527085  3.420460632  1.636988857  1.476668681  2.956112397  1.739721869  2.374890575  -2.40965712  1.137879249  
0.5208401984  1.726419043  2.66227257  4.092783825  0.2861402335  0.9124329215  1.90585155  3.200430729  4.881802128  0.2195993225  2.068533676  1.28566989  -0.6796000719  1.74623326  1.69919361  1.724873449  1.37060388  0.7525036798  0.3066071277  6.597582516  0.7270612954  0.9406094646  1.215364208  0.7708768065  0.4253539529  1.81299687  3.947076964  2.919366399  -2.075967645  0.5669251202  
0.390653579  0.4118682404  1.590180897  2.282789179  0.3416967358  -0.02417382485  2.336884356  1.727398529  3.850171949  0.4555087948  2.058791645  0.7022339088  0.2439945643  -0.1240894855  0.1802381446  0.8164759573  0.8929122375  -0.1172667655  0.5160274139  4.458485359  0.1481974979  0.02697715404  0.7684907535  0.03654923345  0.1916143811  0.9410807296  3.709644598  1.647647947  -0.9153994965  -0.1186075446  
0.145349958  -0.09888175778  0.8153313255  0.5387348844  0.3738987822  -0.0898783813  2.499703431  0.345663277  1.122636135  0.6363143959  1.268384651  0.8796986423  0.9969206251  -0.1546781471  0.3928037934  -0.1888707094  0.5902793627  -0.906510556  0.1088775601  2.943088376  0.6233839903  0.4613745236  0.586240525  -0.2237969491  0.4581787082  0.5589669421  0.5328471624  1.000480328  -0.6453258503  -0.1818290656  
-0.0696544521  0.1478589296  0.3721746278  0.1759350094  0.3405021642  -0.439171478  1.93994207  -0.2700079692  0.4050734687  0.2700285979  1.122952539  1.080949166  1.175008574  0.4591962338  0.8469615098  0.1867251468  0.697363251  0.02889484123  0.2765962094  0.8351566514  1.35424626  0.4571749476  0.8139421515  -0.09646933776  0.3008973062  1.413042279  -0.1998876381  1.436042514  0.05405469071  0.4409368508  
-0.004233412317  0.6611715605  0.7894874384  0.322082874  0.4771933151  0.3251719395  1.482913935  -0.379704525  0.7319541182  0.7304065343  0.6958748048  1.198106085  0.5810908878  0.7262046123  1.439212631  1.075439782  1.620040202  0.1773594573  -0.07863312933  0.6221108748  1.623978813  0.5289993796  1.12559338  0.6810318624  0.4851484523  1.439374882  0.09641210083  1.087701298  -0.11607688  0.2016030952  
0.1853973645  0.8783080645  1.567128422  1.909530795  0.5945770413  1.196286694  1.50984418  1.162273481  2.540213199  1.246838791  1.513802094  0.876487586  0.6879715766  1.034129813  1.234050188  0.8261924804  1.477056564  0.839786357  -0.001305525257  3.05521668  1.374543158  0.9036360096  1.439063983  0.218989895  0.7503664557  1.436629674  0.8966387446  2.955325865  -0.9654183559  0.6454555128  
0.5961870153  0.5845103798  1.061089062  2.808227837  0.3073110083  1.227994059  1.857844522  1.382305736  2.350605076  0.6105022333  1.454926953  0.4362765368  0.5230751033  0.2855671574  0.6673083569  0.5680348935  0.6519129998  0.8004576931  -0.2189799937  3.607237099  0.3391389185  1.021618137  0.9367986337  0.2227971223  0.2335011941  1.469315401  1.408810669  2.522556374  -1.171686828  -0.05152091587  
0.8349685437  -0.1302705464  -0.07258366759  0.9589801574  -0.3849825388  0.3179063983  0.4848919109  0.016635186  1.203572464  0.09888557036  0.513592855  0.4541378434  -0.1333709074  0.04073391365  0.2754592779  0.1066572134  0.5412990709  0.03239478435  -0.529951973  1.662124483  0.2486797693  0.5287982653  0.1000235474  0.6815317986  -0.1170011629  0.1891953171  1.528945042  0.4337228267  -0.4391437236  -0.5395795006  
0.6776868144  -0.2927310662  -0.2411140263  0.1796296095  -0.3438176291  0.4732389759  0.4961842992  -0.2174513483  -1.435070032  0.1028002283  -0.2553539243  0.006997688605  -0.1241039922  0.3718710017  -0.02943745113  1.037044253  0.6400277669  -0.3512526258  -0.9954316287  -0.4133728711  0.648790594  1.252098477  -0.08127236452  0.3774922621  0.4727941416  -1.06589656  0.7447000122  0.2195765895  0.007442010834  -0.4672533098  
0.4178870501  0.2842128658  0.1259761501  0.3675641716  -0.3963684555  0.2184440051  1.070100357  0.1740822721  0.4110688125  0.5724694875  0.4078671091  0.1233648084  0.4239550584  0.1783422663  0.2599900044  0.4441695378  1.051029514  0.04851131787  0.4174858232  0.2548290927  1.085730434  0.418662879  0.6314548638  1.614686997  0.02346627293  0.03964196052  -0.197243353  0.6705750193  -0.6638086373  -0.3808174106  
0.4304226091  0.1253482007  0.9191822301  0.8944374743  0.267675574  0.1449295088  1.497268587  0.7184139475  0.2009059232  1.085244101  0.7449916795  0.7279002141  1.409468225  0.409899875  -0.1689608969  0.2710212031  1.491527587  0.4564308581  0.8254697127  1.362258387  1.184506543  0.1972943441  -0.2263464565  0.1907585214  0.3068671205  0.5598439261  0.09738370187  1.348913095  -0.3182831116  -0.2201957495  
0.6517479821  0.2847582971  0.6294388773  0.8083215867  0.2455685358  0.5511161066  1.542756435  0.6786633349  -0.3829869667  1.024888058  0.1220933436  1.44022451  0.9313959485  -0.2091069121  -0.3285496883  0.2613381059  1.445804256  -0.1611084406  0.3523825281  0.2545925818  1.4398492  0.6263447573  0.6923590549  0.5410416166  0.243595098  0.6742826865  0.7816002315  1.046388813  -0.03008543614  -0.1363951873  
0.5390632687  -0.154731224  -0.7266724736  0.3106728589  -0.3109877346  -0.08976563981  0.63032177  0.6168034124  0.8860137354  0.4997754011  -0.03847235704  1.436173694  0.4524738479  -0.569801365  -0.3935271085  -0.01571595916  0.7429058417  -0.8715210902  0.08686720867  0.6993108847  0.6401192616  0.2407921474  0.8459836093  0.2874804987  -0.652863654  0.23094924  0.5970778416  0.4307679791  -0.2520853173  -0.4726920632  
0.5260389088  -0.8336885787  -1.414695126  -0.4233163077  0.1957442988  -0.3178752578  0.7057339613  0.05360745053  -1.170980154  0.382776447  -0.458789119  0.2949495586  -0.133038004  -1.045103751  -0.9005082617  -0.2143488672  0.4957829652  -1.070495909  -0.2917829244  0.2390394082  0.06049674854  0.3611689609  -0.8948469718  -0.01370399663  -0.3892806655  -0.1309589271  1.794826178  0.1169948735  -0.03306711016  -1.19508136  
0.304790115  -0.9630497401  -1.960523435  -1.10686462  0.7044149873  -0.4740399689  -0.08569914584  -0.6556706766  -2.535929342  0.3736015358  -0.6403611325  0.1148497702  0.2635702646  -0.6460153739  -1.46294535  -0.2884935098  0.5370035142  -0.5854263836  -0.4031091682  -2.855889748  0.45407362  0.2168185145  -0.6642260871  -0.9907020324  -0.1791521573  -0.3241825211  0.1860509166  0.5519541903  0.885104587  -0.773415246  
0.4648953785  -0.6545463928  -0.8290671915  -1.110816392  0.502235044  -0.1139843573  -0.6527159955  -0.5819480406  -1.75176039  0.4933749851  -0.9531586434  0.6597705133  0.6741278093  -0.600154288  -0.6837804171  -0.3641984147  0.491387437  -0.5993670318  -0.09605328157  -2.520439027  0.7088083668  0.3969890921  -0.02605653329  0.2864905379  -0.02803487996  -0.1162646352  -1.710805781  -0.7893914162  0.5235293409  -0.5137538904  
0.2143233824  -0.3776767022  0.0664777962  -0.6246576576  1.004983622  0.7918352323  0.2812268308  -0.1608429612  -2.116493625  0.8609534024  -0.2879738457  0.2299775219  0.8026107457  -0.6552009281  -0.7077174532  0.6065318681  1.212251742  0.5097408865  -0.6623515155  -0.9301858355  0.1724139254  1.093390984  -0.9343050162  -1.057922826  -0.06525735676  -0.3735445498  -0.09844753563  0.3018386185  0.8904358265  -0.4653896245  
0.4888788007  -0.0002716275877  0.7931682966  0.504318571  0.5364810495  1.151688811  -0.03754564768  0.8536877147  0.3190362807  1.100804092  0.1300348267  0.1119754457  0.07422311056  -0.1500850285  -0.7261400918  0.271518024  1.12416809  0.7999756043  -0.227301745  0.8415824921  0.331799928  1.268131078  0.4210495858  0.4459855201  0.2217684687  -0.3131447447  -0.4514130642  1.516835043  -0.5269920726  -0.4763598369  
0.8611205007  -0.5515108338  -0.25244088  0.8454303594  0.219252588  0.105385174  0.8342170676  0.4729734113  -0.5023487204  -0.02193436763  0.02511468085  -0.7227738117  0.2903655313  -0.3534559795  -0.4560111091  -0.2124357864  -0.1059503009  0.3990274509  -0.08647682104  0.262716216  -0.2275798131  0.6779919229  -0.5419302989  0.7326489468  -0.3362818514  -0.07142054977  -0.03682865161  0.9907561801  -0.553467391  -1.04329528  
0.5769446078  -0.589607486  -1.687636743  -0.4668685241  -0.3518279105  -0.5528611539  -0.05781087223  -0.6821186679  -1.74515653  -0.7753583182  -0.4461133915  -0.9787263606  0.3016248993  0.136826499  -0.7023974353  0.2390711155  0.1790498474  0.308200235  -0.5173378411  -1.62068544  -0.009978471692  -0.2354786782  -0.8699011012  -0.1256293583  -0.222645767  0.2075697374  -0.05838269009  0.003439508773  0.852345759  -1.227677669  
0.6089542069  0.3280894528  -0.1263298578  -0.7383386993  -0.8006433823  0.08605990028  -1.22676413  -0.02018480841  -0.3466056937  0.5469256119  -0.09692683405  0.1243708762  0.1686091861  1.341369491  -0.04931575839  0.7900384  0.4686317995  0.9212561643  0.01866551144  -1.031519239  0.4763937213  0.2698068116  -0.8620716149  -0.7485096167  1.159933065  -0.511078693  -1.305003545  -0.02154428367  0.9365893151  0.07366179076  
0.04129560372  0.9775618747  0.6849449512  0.1537035603  -0.6223523396  0.04231128518  0.6017691023  0.5775126673  -1.195105061  0.460119927  0.7957073987  -0.191780574  0.5928834154  1.153461884  0.5913990108  0.4275199215  -0.008183616429  0.5317054184  0.4159975023  0.03193176022  0.3747797957  0.9170044073  0.5590356322  0.4837176436  0.5176466515  0.807641813  -1.42436422  1.409357931  0.7831597911  0.06380638961  
0.2336851592  0.8429010136  1.664285323  1.276196604  -0.4085712162  -0.0457760065  0.6510818051  0.6429455266  -0.949058274  0.4615552126  0.8320254396  0.7459532633  1.36004488  0.7392200862  1.028683559  0.4635743723  0.1289420428  0.1028946753  0.8942135502  1.345089019  0.6384912363  0.2962204346  0.532287718  -0.2665232325  0.06527957624  0.4673352478  -0.2978389398  1.706623361  0.8521194502  0.3032600537  
0.5072594671  0.1907635188  1.283792709  0.9105018331  -0.2080659806  0.3563873694  1.274073463  0.1552357065  -0.7361555219  -0.1867324663  0.4152562585  0.2151795453  0.6611608764  -0.372950616  0.1637036332  0.4433555226  -0.2507743589  -0.1775889935  0.2903952463  2.051133928  0.1729751259  -0.06428553687  -0.08335854024  0.1068256036  -0.3693885778  0.1674813907  1.581519453  0.804291312  0.3563973876  -0.1497277559  
0.1126433632  -0.6743468903  -0.3904710764  -0.0671071756  -0.05217924192  -0.07605984131  -0.5910822839  -0.6680243055  -1.568547477  0.03830680548  0.1901953383  -0.4480885972  0.04621838315  -0.01868271577  -0.4788212635  0.143342891  -0.4994869743  0.01702150342  -1.192877912  -0.6183521112  -0.6708984302  0.2904966519  -1.31766145  -0.8684383458  0.1000381697  -0.6011830433  0.3823274426  0.5763118529  0.5685407776  -0.4348873958  
0.1906369511  -0.3947481269  -0.7546386136  -0.4320429962  0.572854404  0.2832759008  -0.7467840783  -0.7311556797  -3.152160832  0.4573877316  -0.01894868415  -0.4322505298  0.1978386136  0.3749717434  0.05416820679  0.2557889055  -0.3715274922  0.6006730313  -1.210004112  -1.367426151  -0.4005149287  1.262584435  -0.7733414877  -0.556390769  0.2603552086  0.08901095577  -1.410677077  0.5402954967  0.6732074497  -0.6005473929  
0.02393392845  -0.122373316  -0.4823084875  0.1286702499  0.5879850529  1.079339536  -0.6299566169  0.02569390168  -2.188347242  -0.1651825744  -0.05971819169  -0.0853444848  0.717702545  -0.142078498  0.2037858883  -0.1822728294  0.1370539969  0.4994143475  -1.2404897  -1.150231577  -0.3383120209  1.275432556  0.1995782593  0.6833575333  0.06728466925  0.8033352805  -0.9584370246  0.8792480482  -0.2433291397  0.08693938972  
0.3443214932  -0.5479411961  -0.3739480601  0.09413339646  0.03039086603  1.55576953  -1.009197385  -0.3257956564  -1.89396542  -0.1217761786  -0.2401866336  0.177018848  1.11247475  -0.3421686606  -0.0256096801  -0.03509959634  -0.4235428501  0.7937817731  -1.577624262  -0.4779173681  -0.3652017499  0.7931761785  -0.9068624494  -0.5483791835  0.1525623131  0.3647069823  0.7417604381  0.4829455206  -0.04162658465  0.08280580618  
0.5530241451  -0.9137571694  -0.6976124151  -0.5219483634  0.1004760607  1.5391145  -1.6494111  -0.7592677573  -1.398536823  0.2696024704  -0.1948849759  0.1758450129  0.7031913832  -0.7281676731  -0.5555995096  -0.01590158468  -0.7670614181  0.3213342207  -1.481303486  -1.801120773  -0.9585445842  0.7959222573  -1.365201031  -0.9391864818  0.3043777667  -0.9147939981  1.249965614  0.005024847837  0.3288564026  -0.02089959253  
-0.1085466868  -1.311141493  -2.21586393  -1.808981376  -0.05077829727  0.8480792773  -1.776036841  -1.127906027  -1.449003054  -0.1476470099  -0.2016114543  -0.2277370221  0.9877810526  -0.847005238  -1.221089558  -0.3049559765  -0.9002276731  0.4768508591  -1.083949683  -2.838694678  -1.305722189  0.02671806588  -0.8408835986  -0.5157911847  -0.3154772798  -0.09642792305  -0.8240766208  -0.2066398275  0.3635040214  -0.09836289657  
-0.06630030261  -1.038189364  -1.441470446  -1.934075359  0.1297240605  1.22271566  -0.910654577  -1.023458426  -2.223916221  0.1172193106  -0.3255602352  -0.06933947397  0.9893408957  -1.514289942  -0.8783717435  -0.1857675068  -1.409721461  0.2313486853  -0.3742317199  -2.231759203  -0.897875708  0.3757662119  -1.100409312  0.1782519458  -0.2273180423  -0.950976013  -1.332951434  -0.6593383032  0.06952825786  -0.0007130765404  
-0.2564693128  -1.106496313  -1.596317413  -2.21602116  0.2347454046  0.4383384653  -1.068601436  -1.111024313  -1.39972908  0.1429712845  -0.4242497793  0.4184369303  0.769230419  -1.40790159  -0.7880946703  -0.6774303503  -0.7110560554  -0.654682303  -0.3580422635  -2.896027027  -0.7824433542  0.4369041347  -0.2291748305  -0.03698359283  0.1577141897  0.4813246616  -1.154384903  -0.3557589009  0.4065956169  0.1456494983  
-0.2614793348  -1.328315658  -1.160445627  -2.277347798  0.3609892077  -0.2852990333  -0.3011403601  -0.7622353565  -1.520454941  0.7295331603  -0.1174857261  1.091066781  0.4070885287  -1.205685156  -0.1110578212  -0.3887714088  -0.3192573272  -0.1805730246  0.0495405627  -2.81825815  -0.3347959122  0.6125676308  -0.7344878221  -0.8812809758  -0.1002940152  0.6322404049  -1.143595427  -0.319657899  0.3835317135  0.09880495548  
-0.1350286641  -0.6992722691  -0.7960748333  -1.509993406  0.1100947099  -0.7044574608  0.5468294269  -0.5058642724  -2.188175698  0.9291135455  0.2376141574  1.103056266  -0.8030251553  -0.4597529219  1.319507974  -0.07321240781  -0.2504001541  -0.3599129388  -0.2577108284  -1.917879965  0.5313311277  1.468207129  -0.1665161121  0.122617942  -0.06167528037  0.4806743983  -1.155815262  -0.7329183215  -0.3230931858  0.05590766036  
-0.02362349193  -0.237902645  -0.5834417013  -0.2125729241  -0.1155543347  -1.026418651  -0.1144313941  -0.1375348012  -0.4631257213  0.3349104037  0.5595150247  0.2851954043  -0.6806605858  0.5732619954  1.512670666  0.1350181635  0.216211687  0.5009524625  -0.4341935169  -0.989377045  1.106324317  0.9359327054  -0.8763531472  0.07156647792  -0.1634870249  1.241632469  -0.287358757  0.3098271104  -0.4002785697  0.393897982  
0.05725949192  0.1337948156  0.1951923806  0.693584724  -0.1793147115  -0.368484159  -0.4241614964  0.1063203686  0.4066937404  0.1102127226  0.3170263303  -0.1119843103  -0.3473488977  0.4681537299  0.8540157413  0.3134677305  -0.007710660608  0.4524717365  -0.1647012778  -0.1573240012  0.5238604018  0.239761574  -1.296110264  0.2481973236  -0.3555203996  0.5728686615  -0.3001364706  0.1348925511  -0.4623628929  0.4291321788  
-0.07103216649  0.1210748264  -0.3832967121  0.119656873  -0.1488451149  -0.5827457297  -1.70218855  0.2192719702  -0.3637764779  -0.5415673588  -0.2110736946  -0.1291682473  -0.3338767602  0.212798613  0.3019182098  0.2571599535  -0.4397514655  -0.3225979343  0.5081681717  -0.2871953711  -0.1148206094  -0.7218234192  -0.6199318535  0.6016472776  -0.7024851672  -0.188134873  -0.9746480519  -1.272634473  -0.369778382  0.1976256603  
-0.02292607783  0.3754118332  0.5710943178  0.08200258955  0.5027302207  -0.5373132293  -0.7976043586  -0.0647923399  -1.291174288  -0.5322105297  -0.03238972291  0.2008591316  -0.2890207779  0.1401254892  0.8450921648  0.3458074162  0.002437446787  -0.1431032075  0.8076158152  -0.8143625733  0.5274038382  -0.25826887  -1.181557991  0.2452576274  -0.2139884925  0.3232960283  -0.9357197753  -0.6844089115  0.3657785468  0.6161244302  
-0.2259509134  0.2782624301  0.9815497434  -0.08923350222  0.4046025118  -0.6147013124  -0.2861916613  -0.2141378678  -0.4718582474  -0.4883850346  -0.01608999269  0.3560390059  -0.7888745861  0.4317878657  0.1523217128  0.6878513855  0.845033922  -0.1852958604  0.2288745651  -0.1195412863  0.395947814  0.08463212352  -0.1488986236  -0.2406648877  0.01002643862  0.2943008966  -0.3226742521  -0.6135099757  0.3263364374  0.7490861939  
-0.4933561995  0.044511625  1.309625521  -0.2455226824  0.3551871254  -0.7194153388  0.8248913198  0.6006646065  0.0594646947  -0.1554862543  0.3122700615  -0.3576431513  -0.3635633941  0.3808465675  0.04733874967  0.2243278397  0.6838414597  -0.3188787319  -0.03770904668  0.9034626546  0.3374290924  0.08630792309  -0.4827693579  0.8904701256  0.1257999049  -0.5043289206  -0.03346134024  -0.2344337221  -0.593368261  -0.2455679612  
-0.3360464229  0.5019779369  2.112715113  0.5341637343  0.5338077696  -0.4280623126  0.4414987297  0.718412055  0.8665791483  0.4288768314  0.4581897186  -0.193936035  -0.5320016672  0.8047809987  1.029752592  0.9092674311  1.463779516  0.3501206144  -0.2261920356  0.2258600994  0.8166770237  0.1161641984  -0.4313913  -0.8476991504  1.390413721  -0.1162830842  -0.383197215  0.3884677473  -0.03881979149  0.08275793686  
-0.2333205555  1.487268243  1.832607054  1.124053958  0.0240705417  -0.156049545  -0.2159399601  1.655400144  1.372748421  0.1739922147  0.8901640468  -0.2012425216  -0.9502950408  1.905279889  2.015646631  0.981232752  0.7110046275  0.6919806758  0.3341044168  1.577674063  1.085905664  0.06257158817  1.16230227  -0.1529629579  1.644221981  0.607838811  5.167962444e-05  0.3837150996  -0.5782363418  0.711646712  
-0.259148619  1.957803003  1.495096153  1.961262216  -0.02121016995  0.0445233274  -0.09531088847  1.938614824  0.773850301  -0.3273785626  1.177502942  -0.4801727294  -0.7426273547  1.967099891  1.809691806  1.426167923  0.103841717  1.069494885  0.4256434075  2.091234534  0.5379470833  0.1454293945  0.5198201937  0.04287725751  1.548265573  0.8498829435  0.2970091056  0.8725456216  -0.3259733995  0.3539396981  
-0.2048814901  2.235913048  1.688284419  1.649842428  -0.4077950572  -0.2718037607  -0.4701268372  2.027596309  2.554070136  -0.08913368912  1.120001147  -0.321663146  -1.210280463  1.617818081  1.789867209  1.306447537  -0.1741616051  0.883737511  1.221863649  1.579909445  0.5589908533  -0.1001325592  0.7874818329  0.1640659067  1.343919925  -0.3910971254  -0.6801518986  0.6740021043  -0.3781688139  0.2383920172  
-0.1197849284  1.759871892  1.795089487  1.874690552  0.003124157434  -0.6318044299  -0.02967146505  2.633299106  3.490828116  -0.263045911  0.7877170255  0.06302014152  -0.8513392378  1.11923513  2.20190012  0.8991494255  -0.2015062806  0.6931480775  1.391597581  2.65161672  0.721337685  -0.2872758036  0.6370654782  1.456876418  1.108569728  0.5439796466  0.2276990482  0.3154424985  -1.411027104  0.1225531498  
-0.4237770077  0.5732635171  1.109770037  1.450167899  0.7181674335  -0.548281536  0.3675012823  2.322160224  2.273772221  -0.4107539642  0.7127727715  -0.4111589159  -0.6666391911  0.5451201326  0.5849775837  0.8309091981  0.2649298759  0.4603041655  1.136621902  1.462155646  0.2635588652  -0.4189240191  0.1793905412  0.3147866699  0.2438993271  0.6095264112  1.212934353  0.5142883697  -0.5852044269  0.09218554742  
-0.03610420024  -0.03091598658  1.87216077  1.201580088  1.368025182  0.3634944886  1.066116596  1.177648083  0.9323849063  0.9069294694  0.3839834676  0.3552584792  -0.5283033069  -0.3635077663  0.1238578969  0.07146743123  0.623464966  -0.05227278864  1.876427928  1.878210137  0.2071062816  0.5944288397  0.9942452824  0.3347812183  -0.02543332391  0.01445929448  0.1099361169  0.04164639733  -0.2802289591  0.3925583221  
0.09017847788  -0.4427928473  2.21057077  1.737609607  1.728579125  0.4521497281  1.137315557  0.07804693827  2.129977756  0.6392351856  0.08522980175  0.7465051568  -0.09398795067  -1.761054663  -0.345372072  -0.6214118101  0.9126018543  -0.2740758368  1.942083078  2.305367841  -0.2731169074  0.5478407213  1.098385255  1.03470603  -0.07327382283  0.2880370406  0.5584768091  0.1298163542  -0.9443741562  0.2373435155  
-0.01894813448  -0.5892104421  0.70201154  1.329065409  1.731377667  0.4002312997  1.236899969  -0.7991466751  -0.1321337164  0.2484701187  -0.05291089996  0.6832837952  0.07253575516  -1.920541113  0.1907317859  -0.2943587611  0.9033286928  -0.3695404855  0.630228821  0.894904905  -0.5916180198  0.3287594365  0.6911445399  -0.3529657969  -0.3349910556  0.3238871404  0.1560833963  -0.3267682216  -0.7203457788  -0.6737799847  
0.2310891399  -0.6542755822  0.9054834155  0.244137269  1.204579768  0.5432981929  0.878538304  -0.5246272172  1.30503373  0.8224378074  -0.1629518442  0.6972845029  -0.05169093823  -1.320926845  -0.3569444353  -0.5684920545  1.055979562  -0.1303787897  0.3959087846  1.227044588  -0.3643827788  0.4577066455  0.3967049744  0.3058223418  0.28214242  -0.003119063754  1.343869636  -0.7396688005  -1.261848275  -0.5233293423  
-0.06781853275  -0.6824422624  0.4582743329  0.5825760908  0.8301586758  0.8172386832  1.581325863  -0.7123278568  -0.321024039  0.5018496142  0.107233634  -0.2651341997  0.682510424  -1.474295487  -0.7300377495  -0.4707906928  0.3197683836  -0.03561179811  0.1804052863  1.056525391  -0.6535520724  0.4782454282  0.6811534313  -0.4273384675  -0.03817484421  0.06746052507  1.609145814  0.2751875284  -0.4896513652  -0.7245506947  
-0.06093429268  -0.5376339608  0.5186509272  0.3635609416  0.03876312098  0.3450866284  1.227971684  -0.735466752  -0.2749504566  0.1615563437  -0.2784038133  -0.4302973102  1.160528682  -1.712317742  -0.9304068183  -0.8476995625  -0.5739186369  -0.3536784687  0.7050332999  0.2784327033  -0.1699881208  -0.2218669679  0.9552806912  0.2439655754  0.09767962062  0.3034899403  -0.907933672  -0.01303896232  -0.5735523426  -0.6122495013  
0.04232637861  -0.5502837626  0.1661528908  -0.02326021594  0.2400830662  -0.1567195031  1.090753084  -0.8570135469  -1.149202334  -0.2133364299  -0.1038996223  -0.4107234966  1.184090368  -1.895095354  -0.4914280392  -0.5042771469  -0.6138668149  -0.317691637  0.8690728602  0.2364236526  -0.369024664  -0.7005806094  0.4015526456  -0.4065530862  -0.3361325783  0.7410738089  0.0143724751  -0.7186380219  -0.04963317914  -0.6931154647  
-0.1705883693  -0.6637901595  -0.1371474011  -1.150906464  0.1602855598  0.1857644086  0.2279822467  -0.9676915973  -0.8467560694  -0.07242362645  -0.1539653055  -0.7040173852  -0.01923126757  -0.9267118121  -0.9452399785  -0.2653834585  1.075250083  -0.04226070674  -0.08181228592  -0.3480580404  -0.3872202561  -0.7131644672  -0.1044187911  -0.1366788108  -0.5637503671  0.3081693846  0.4435971182  -0.7185301197  0.2776151805  -1.093272179  
-0.03056191024  -0.6948190212  0.1234945828  -0.05620309444  -0.4431880669  -0.08751194315  0.004170758782  -1.160291013  0.08476257592  0.8500753523  -0.2905514154  0.2750282556  -0.4635052967  -0.1807770784  0.2019101668  0.1739888783  0.8547160156  0.807326506  -0.7677063372  0.1981361369  0.596666258  -0.07626651619  -0.6884006039  -1.169522418  0.5313029303  -0.007966956357  0.07925834767  0.06874578393  0.119504204  -0.5724156915  
0.2142998346  -0.03199896354  -1.004577041  -0.457730848  -1.575008139  0.2641891938  -1.037042305  -0.9668794785  0.5787066856  0.09924144379  -0.7589464155  0.5629716387  -0.7160260836  0.5584028603  1.278445685  0.7757258635  -0.3764782661  0.9017919993  -1.274987373  -1.403622048  1.084160818  -0.1913080518  0.2593954395  -0.29208704  1.321834136  -0.4789733103  -0.3170861421  -1.163264881  0.283908623  -0.04133428171  
-0.02456838153  1.070625885  -1.706096262  -1.018212116  -2.565393138  0.007372614182  -2.417028301  -0.7086656768  1.895094173  -0.9788762615  -0.638299164  0.8566304701  -1.04067902  1.340945737  1.767104614  1.035869028  -1.128986233  1.155412663  -0.9093473903  -3.064693144  1.60519081  -1.060087682  -0.05642875446  0.08416216762  1.165057322  -0.1412535931  -1.234319752  -1.888510567  0.3424761769  0.3792287172  
-0.1846447817  2.021237728  -1.006950461  -0.220670241  -1.916095036  -0.2524788347  -1.469206605  0.04478081994  2.12702723  -1.22077064  -0.1786660325  1.076769181  -0.7470074556  1.889732094  2.768435672  1.234202224  -1.544456401  1.450627517  -0.1670940618  -1.265730268  2.089457615  -0.6099993067  -0.9196576755  0.3263086011  1.290780174  0.553280141  -1.075305684  -0.9514292142  -0.6652630701  1.126580299  
-0.3356081258  2.514171103  -0.8082242256  0.1142755791  -1.669170262  -0.4611875446  -1.523214637  0.1550149376  2.330263173  -1.3064922  -0.0100050307  0.8145391266  -0.9627977967  2.32636521  2.570014467  1.485978454  -0.9551353092  1.512885934  -0.3976003079  -0.6269286968  1.577229937  -0.3392585203  -0.6518669288  0.3135621153  1.535560137  0.7459239617  -0.7895961702  -0.9102477284  -0.3482293688  1.045789688  
-0.5676383608  2.79988782  -0.5369288156  0.8120517465  -1.021231289  0.05574991031  -1.472551807  1.193054188  1.804875283  -1.030324072  0.2841797358  0.6561299649  -0.7875926656  3.262037172  2.664534999  2.504154374  -0.8606126171  1.961736756  -0.3853321611  0.3643098301  1.869679603  0.5352726563  -0.09887468121  -0.4926816781  1.85264763  -0.260784738  -0.2305719098  -0.9510793016  -0.5383749905  1.411470063  
-0.3885645236  3.19944488  0.7587402614  2.243483127  -0.8326030456  -0.1208540795  -1.187117204  2.296968554  5.323207025  -0.7632843988  0.5599101544  1.012283794  -0.48501165  4.104198741  2.384131549  1.749506822  -0.6849214611  1.801280611  0.256662059  1.596451458  2.477560051  0.3028225886  1.096463411  0.7899884971  1.967612931  1.233260472  0.0828866296  0.1878098905  -1.446393524  2.105103845  
0.06296727984  3.533173198  0.4905635029  2.586918112  -1.262254059  -0.227217493  -0.7049073604  3.101680976  5.201886814  -0.9232025986  0.5966600611  -0.01240084119  -1.751857764  4.154668184  1.355610783  1.0075675  -0.8226145294  0.9172225033  0.3210115426  1.284709907  1.234698233  0.2362973457  1.280599777  1.623757319  0.9284584144  0.8228822464  0.4128593033  0.4202548436  -1.466497029  1.215886341  
0.2910973624  3.109674422  -0.1846667537  1.855264787  -2.086411026  -1.249188986  -1.770861785  3.194538624  3.417598616  -1.182526211  -0.1679121869  -0.817258658  -2.940901286  3.679697496  -0.3051038623  0.1283343579  -0.8767272254  -0.6202894998  -0.1505622771  1.549693655  -0.6621776965  -1.050323423  0.9771576966  0.7531080694  -0.9090286465  0.06968262406  1.488163912  -0.406713746  -0.3877328878  0.08734530484  
0.3206563375  1.970359096  -0.1176541889  0.8297876723  -1.385852972  -0.8385581838  -0.4543615949  2.884139351  -0.1477246883  -0.8590475646  0.1199845831  -1.086214475  -1.350173916  2.623406617  -2.076924459  -0.3322583464  -1.051349582  -1.281293693  -0.9356713813  2.422461012  -1.299855975  -1.249739517  -0.1469183664  -0.1494560062  -1.543706589  -0.9010771043  3.116403111  -0.810854753  0.6571294205  -0.2660833525  
0.1039900006  0.3539059218  -0.493731215  -0.2907589832  -0.02037876183  -0.5457667935  1.002700972  1.693656895  -2.611660234  -0.2801141444  0.6936714257  -1.160407938  0.1882637966  0.8902900795  -2.152780002  -1.272483275  -1.138926638  -1.586347231  -0.5161499643  1.201816781  -1.383461473  -0.3880050088  0.7311925209  0.1015959014  -1.090252104  -1.234884025  0.8563331685  -0.08765805892  0.7948248859  -0.2714196252  
0.1395527044  -0.9599339971  0.3525985879  -1.282616624  0.1961252356  -0.4858655367  0.1382990868  -0.701831941  -1.9122671  -0.03714147118  -0.1132178302  -0.8121920484  -0.1431674563  -0.8627074053  -1.598507465  -1.596716804  -0.6738429412  -1.779144046  0.5366058633  -0.4107731394  -1.340492215  -0.6657502819  0.4698236327  -0.1246445389  -0.8386052419  -1.585335111  -1.068383239  -0.5059291386  1.478806771  -0.08103914391  
-0.01470687493  -1.484750583  -0.3102133489  -1.432988035  -0.02019292297  -0.4565980394  1.122105962  -1.742454613  -3.058055587  -0.5112012234  -0.1782987985  -1.008267034  0.6829825582  -1.687769092  -1.413143619  -1.307269978  -0.4347228031  -1.672456082  0.4055797531  -0.7480396353  -1.549695595  -0.9652652165  0.4232711048  -0.7158273959  -1.501527311  -0.2954295657  0.9128144997  -1.68957135  1.31864189  -0.7944046066  
-0.3493602666  -2.498105604  -0.8433358114  -1.934061415  0.1491257848  -0.01288670741  0.9929770307  -1.713239461  -1.801199257  0.03718205386  -0.7088968859  -1.045935577  1.564114735  -2.259083702  -2.864450898  -2.064252874  -0.2138399165  -1.54384637  0.2300857621  -0.9832514636  -1.963683483  -0.9530437458  -0.03951684102  0.0967171896  -1.261341542  -1.383274358  0.4683435988  -1.316684292  0.4454747562  -0.8177912636  
-0.1834375126  -2.535121823  -0.8552209174  -2.148683854  0.2142440021  0.5832566502  -0.1574694152  -2.420303484  -2.757429652  0.2430876351  -0.8673928557  -0.6292461237  1.058676848  -2.890050404  -2.307303347  -1.782876758  -0.6333611655  -1.313513865  0.5482036878  -1.132267848  -1.991191615  -0.6618546592  -0.2013267828  -0.5738520887  -1.27101101  -1.534289196  -0.5037897811  -1.254763753  0.6791406221  -0.779077682  
-0.1715214494  -2.410827934  -1.193998464  -1.870221198  0.4945832343  0.4255654597  0.4328736116  -2.672275523  -2.306217699  0.09192204442  -0.7517337571  -0.6515414411  1.114596186  -3.382770933  -1.734476343  -1.203824935  -0.468112005  -1.232461874  0.5803815264  -1.568032628  -1.801860357  -0.7247227832  0.2749719393  -0.7177725041  -1.508611675  -0.6925920205  -0.8925952901  -0.95690081  0.4463343648  -0.9404049403  
-0.3477936555  -2.638657675  -1.144878145  -2.261307435  0.8722268157  -0.1041565004  0.8546591275  -1.892936483  -0.824286506  0.3920115155  -0.8208938224  -0.554025367  1.787828534  -2.859785337  -2.569682125  -1.724735961  0.3842234845  -0.9753754574  0.5813527106  -0.6309476241  -1.449788513  -1.266485588  -0.8663601815  -1.127109044  -1.555259316  -0.2438158458  -0.04246575472  0.02753866151  -0.05474764464  -0.6906921929  
0.02011230674  -2.445726998  -0.5531799061  -1.792963434  1.127383181  -0.1160655113  1.197325685  -2.185675  -1.783829151  0.6730556254  -1.141706044  -0.5420130519  1.293380092  -3.431822878  -1.99035453  -1.707415095  0.2121718338  -0.859414153  0.5887332372  -1.033226904  -0.869092218  -0.6457854537  -0.8356335699  -1.531438106  -1.073367183  -0.8453844705  -0.7490375939  0.4625948637  0.46749054  -0.6753664803  
0.203840939  -1.874482157  -1.097261509  -1.63033626  0.8057744792  -0.6707411774  1.035385234  -1.792218255  -1.274294621  0.4758044866  -0.9722104588  -0.334201009  0.5711917755  -2.752228608  -0.6959132997  -1.26198371  0.2172963579  -0.896476379  0.516551714  -1.314139542  -0.6430245165  -0.8656605838  0.1540663753  -1.624541743  -1.206652236  -0.29274561  -1.556932231  -0.3245543033  0.7368927142  -0.791159795  
