# Supplementary material for: Large-Scale Brain Network Coupling Predicts Total Sleep Deprivation Effects on Cognitive Capacity
Source: PLoS One. 2015 Jul 28;10(7):e0133959. doi: 10.1371/journal.pone.0133959 (PMC4517902; doi:10.1371/journal.pone.0133959)
Supplement: S1 File — (ZIP) [file pone.0133959.s003.zip › supporting_data/dual_regression_timecourse/timecourse_RW_subject3.txt]

-0.01878434331  -0.7738833855  -1.122327895  -0.6125585208  -0.9578071797  -0.3260756076  0.1139544554  -0.8550086549  -0.4251395731  0.2352368109  0.4012319159  0.3723948048  -0.1347930374  -1.467354681  0.6506591447  -0.09499033461  -0.3898418557  -0.4288124913  0.1069314045  -0.5422554408  0.3172282466  0.5244780156  -0.9350330915  0.3897006813  -0.6168583793  0.8644851153  -0.6223918647  -1.007320554  0.3926262073  -0.2967825724  
0.1452708865  -0.1987135513  -0.5978092334  -1.175599288  -1.274654954  -0.5642994082  0.7691282784  -0.821229956  -0.6360794215  0.5045666751  0.8761344098  0.1447709976  -0.2964299623  -0.7888671334  0.8349867121  0.3040155277  -0.4199293364  -0.3370649912  0.4148059436  -0.05194030742  0.1509561257  0.3632867643  -1.130977146  0.7160557982  -0.5059426513  1.09007274  -0.1553290946  -1.204016144  0.01499859627  -0.5535329341  
0.03293502034  0.5407371664  0.8402498785  -0.8133190117  -0.2971699843  -0.5142095095  0.8894744764  0.0409980859  0.2939847571  0.8280113757  1.032532897  -0.1835294176  -0.6550474173  0.6994380598  0.5593976489  0.6907706603  -0.1707028475  0.246544667  1.264744602  1.565596715  -0.002661833908  0.02831402084  -0.197229496  1.265680469  0.3352578212  0.6575227375  -0.1686796624  -0.396715128  -0.007147856702  -0.1334807103  
0.04431580042  0.3772684873  1.318405391  0.1340412077  0.089502675  0.0037002405  0.386608553  0.6090479002  0.8396061279  0.3462475471  1.058044913  -0.7726485542  -0.6455872928  0.2975930957  0.7434647732  -0.03067507733  0.04468405177  -0.04247182337  1.177803283  1.232573752  -0.09446352575  -0.1464872817  0.6430108568  1.106843609  0.7836091035  0.4532622236  -0.7609938775  -1.017568057  -0.4872581326  -0.1125475071  
-0.02449142292  -0.2939202562  0.644869487  -0.1960684511  -0.3071183866  -0.468183022  -0.4452604547  0.2898847339  1.029784669  -0.4426449374  0.8311876444  -1.216812482  -0.6024729035  -0.7995528751  -0.1370564809  -0.5788347716  -0.5085469211  -0.4846149632  0.5894962368  -0.03852291955  -0.4890844054  -0.5993103544  -0.01153898792  0.7201837225  -0.07482547093  -0.3087737198  0.5147264708  -1.059783868  0.2386700522  -0.5109117931  
-0.100180848  -0.2708042545  0.1686337435  -1.060624756  -0.005613084757  -0.5824203165  -0.3428522939  -0.3221988683  -0.8650605822  -0.6107133306  0.3380832284  -0.8471987507  -0.3304753728  -0.8763324104  -0.06053375286  -0.9037165179  -0.261309911  -0.5918818335  0.2182566244  -1.655206488  -0.462482902  -0.4247688264  0.04097964763  0.5418801102  -0.297714168  -0.4869400128  -0.1017333242  -0.5035340162  0.9228831001  0.000198285271  
-0.1931344878  -0.06581671704  0.302993046  -1.382198987  0.3885079704  -0.7031622343  0.2512116521  -0.5014973263  -1.522055732  -0.5242926654  0.396363193  -1.074235546  -0.3513090252  -0.6486668483  -0.2065078543  -1.147934527  0.2669244555  -0.7879328187  0.452083426  -1.857054846  -0.6115882721  -0.6549846724  -0.3261966722  -0.1458335764  -0.5800041924  0.06396748684  0.2034417565  -0.6568424496  0.4393460581  -0.06350574244  
-0.2193222518  0.583871105  0.887173576  -0.3238825338  0.477011907  -0.4198682814  0.436199315  -0.06108046366  -0.6214230757  0.2238196919  0.36395108  -0.5791579278  -0.5486882864  0.663400077  0.7984167012  -0.3533596216  0.4431112895  -0.2518681622  0.742397613  -0.3639132821  -0.2970739927  -0.3087836032  0.3221141504  0.6492144003  -0.2782590432  0.2990964695  -0.0411363321  0.007132868582  0.02353456315  0.1759789392  
0.1496954376  0.9255393471  0.4468630284  1.243391792  0.1731025189  0.3948448943  -0.1944286539  0.415533332  0.3182317226  0.2122847816  -0.2126917295  -0.2119681232  -0.7371445214  1.421794456  1.012658492  0.006206983445  0.1616621833  -0.1970680008  0.6762381704  0.4247338392  -0.3106784703  0.5878343764  0.3804514627  0.4276885051  -0.06902335532  0.43540354  0.2431653352  1.070586531  -0.936345018  0.5557677099  
0.3389064325  0.8050692446  -0.3732376364  1.663431938  -0.1011180208  0.480659515  -0.9768931086  0.1624589869  -0.2985675014  -0.07308111809  -0.005959181789  -0.1442849136  -0.7885721826  1.086241099  0.202486544  0.079506274  -0.422995  0.1703549968  0.3229395958  0.2040495258  -0.6632067618  0.6870367529  -0.3688299336  0.3470192082  -0.0778245288  0.3636858114  0.3091291593  0.6024255741  -1.309777461  0.04397064951  
0.1796957276  0.2061091142  -0.4502162094  1.688149652  0.09435187804  0.3494996493  -0.8705357007  0.1493591786  0.01391460582  -0.182860645  -0.04403524396  0.4394663603  -0.1285695298  0.8308564689  0.1594696394  0.1713901307  -0.5164133719  0.2971205151  -0.1159040843  -0.09810041995  -0.5851963166  0.9286342366  -0.3671632105  0.3710807579  0.1332279096  0.1447437299  0.06153736822  0.9243917658  -0.4648408232  0.1877744883  
-0.006770743483  -0.05139000867  -0.3426526334  1.104888685  -0.07328509623  0.4073708565  -0.5219853842  -0.1303820386  -0.0590999621  -0.21148968  -0.3243448674  0.5103454355  0.1345918528  0.4470824873  0.5306300178  -0.05936362849  -0.5647933883  0.06172756598  0.08198168371  -0.538577017  -0.05191997828  1.060700938  -0.3459318808  -0.04232881597  0.4597270337  0.04219049475  0.457389988  1.263309518  -0.1843637486  0.258818332  
-0.2404385195  0.09422803371  -0.3327591464  0.6374587835  -0.2334283927  0.346280118  -0.1717880145  -0.3681172926  0.05155485064  -0.3052659691  -0.4366457318  -0.3593218437  0.02128877087  0.5221619561  -0.006271466259  0.00787778037  -0.69723118  0.241847845  0.5927819558  -0.2997979023  -0.2101842348  0.502714028  -0.3384662774  0.5615223195  0.08516089726  -0.0449983795  0.6464063795  1.095986513  0.199431933  0.1327912398  
-0.2668496576  0.3188317093  -0.04088062426  0.8788510423  -0.1263331232  1.039219798  -0.3924986838  -0.1913499527  0.1422660482  -0.2883080638  -0.0659517083  -0.4651158052  0.273212215  0.3975037337  -0.003857327185  0.1208048323  -0.3622285036  0.4037894318  0.9185078138  0.06988295168  -0.1456787271  0.4042820398  0.03741999605  -0.00692833307  0.03870183631  0.1029689511  0.1992962011  0.3423054014  -0.02628954281  0.1232962995  
-0.3071028166  0.03021847686  0.3185159633  0.7817255206  0.4160097616  0.8414715743  -0.04056624282  0.00384311239  0.5777750642  0.006174686133  0.4594875248  -0.3906277016  0.6832711352  -0.2813190334  -0.1667647316  0.2236084359  -0.2245670717  0.5186924172  1.040125918  0.4550861448  0.1024799784  0.2589194702  0.1714134898  0.3958107105  0.08401653564  0.2641133239  1.294916403  0.4880969156  0.2478853851  -0.1525776  
-0.04174779075  -0.03871891617  0.9933171414  0.4716993108  0.7481255249  0.7792765689  0.6475278225  0.821834254  0.8740564841  0.4407151078  0.7717571585  0.4141419207  0.6494565171  -0.2813254224  0.2816729212  0.08844632213  0.251858554  0.3673883787  0.7919194538  1.00661261  0.4331675853  0.173031196  0.4818629042  0.3724383542  0.3176926417  0.5009824912  0.3912568919  0.5398843005  0.1881214634  -0.2170245152  
0.2327887447  0.161705131  0.9046437246  0.100257125  0.5533522302  1.06363136  0.5100730139  1.356047302  1.413407779  0.7079767988  0.6376753916  1.597119161  0.4353330238  -0.04977146862  -0.08693467831  0.07528038741  0.8482845047  -0.005304473421  0.1311327922  1.907085477  0.4445438648  0.0284995675  1.31300649  -0.03047518154  0.496658735  0.2476048048  0.8278484835  0.06268282694  -0.3990622296  -0.02841396776  
0.2004913796  0.4723544014  0.3001892401  -0.4131769175  0.09552071976  0.639738222  0.5647539253  1.097773531  1.110213246  0.6476847892  0.72094611  1.999346239  0.2486110243  -0.09326229303  -0.182668828  0.1624667306  0.3808129425  -0.1811039904  -0.304740291  1.962609834  0.4490593098  -0.2908990338  1.353852237  0.2050658568  0.323597649  0.5705892356  0.7745832859  -0.2869518467  -0.4694227426  0.1115180306  
0.2394071485  0.1274621056  0.3571736393  -0.7650425957  -0.04228844147  0.5716018727  1.057727214  0.8598906272  1.052304456  0.4475055341  0.7971778817  1.567549275  0.5152170534  -0.2979446288  0.4493064156  0.06614416221  -0.08788038226  0.006446734203  -0.07254181397  1.370104428  0.8624152222  -0.3051567163  1.440774067  0.4168666071  0.5689376346  0.9018731567  0.3267291508  -0.4421352733  -0.06490866748  0.02899515222  
0.0876125096  -0.2514071338  0.4049697604  -1.120938127  -0.08132610331  0.2953859779  1.177669287  0.4856699052  0.2472216928  0.3419211483  0.6756380658  1.127344267  0.4410619904  -0.5392521758  0.04911152529  -0.1967551426  0.129495278  -0.2913322759  0.003513764343  0.6206088319  1.00837852  -0.5560076712  1.435653849  -0.1164119456  0.3435049196  0.3273243609  0.5643157422  -0.4478622862  0.003127956759  0.1188488963  
0.01482384842  -0.2016876804  0.1943104268  -1.304909396  -0.07930107881  -0.4604680299  1.301195305  0.4254711524  0.2035151487  0.7238114059  0.464283328  1.337061592  0.4143110897  -0.6122239413  0.01525065807  -0.2216593317  0.09054736521  -0.5524015107  0.2600695424  0.6334343649  1.581580023  -0.9619996518  1.18271043  -0.4542322338  -0.0348732815  0.2307685513  0.6906531917  -0.2015120071  -0.3846348848  0.4137796322  
0.03652013559  -0.07628153791  0.4505697265  -0.8278380292  0.1289738527  -0.4048380607  1.610760213  0.5551535861  0.7656453027  0.6096580542  0.1071811355  1.060196803  0.4717867671  -0.003420070429  0.2964022959  -0.3284322976  0.2331132312  -0.1424262866  0.5130978632  1.071110005  1.739924575  -0.9428947567  1.369468397  -0.1823587567  0.02105180574  0.08546882998  0.2538135435  -0.2227569153  -0.2532521194  0.5831487648  
0.0002172810825  -0.1716905608  0.3723387319  -0.5811172026  -0.04483078788  0.1412773072  1.0419261  0.478354786  0.8512542274  0.08897400686  -0.03356736889  0.5572796943  0.5887916995  0.5500697206  0.1527673661  -0.3060097615  0.1597541313  0.3031430617  0.08239383266  0.3340334717  0.9508712086  -0.8077496116  0.9446103447  0.2983633318  0.1043771889  -0.2938291811  0.5213305442  -0.06832204466  -0.3971826358  0.497086036  
0.128590497  0.1214673945  -0.1112262574  -0.5356192778  -0.4463782127  -0.2957601482  0.6756894361  0.2809802869  0.698002283  0.09812291324  0.07248254631  0.1909992373  0.3479797925  0.3815796076  0.1108308659  -0.1938429306  -0.2941970148  0.2800648049  -0.1995699233  -0.3045948063  0.4107877629  -0.6443051996  0.3497417328  -0.1299070055  0.04529945829  -0.2354052835  0.5599976739  -0.5428481621  -0.3473769726  -0.1086009935  
0.04094486789  0.545685302  -0.352428044  -0.3992699657  -0.07468800143  -0.2258000488  0.7316244411  0.1580300747  -0.3817338978  0.4354616186  -0.1547849342  0.5658464467  0.1899979868  0.7381308929  0.7759357393  0.6023705299  -0.2799398097  0.3160125474  -0.7103094577  -0.7957843834  0.1211001042  0.1333471927  0.1135368433  -0.2810317198  0.5482976763  0.3999734609  -0.4528938783  -0.0200011183  -0.5120210043  0.1542654711  
0.4253644127  0.8996006236  0.4509117239  0.6886066612  0.5449761391  0.3115221042  0.05730468166  0.8163497726  0.6578935871  1.283089939  -0.01381997255  0.8993313414  0.183396145  1.125585556  1.475358645  1.252150791  0.6122034942  0.8688027784  -0.7620606498  1.7446511  0.2909513828  1.038357363  0.4044567544  0.1463546246  1.439475627  0.2851672675  0.5514909473  0.04118406304  -1.511023056  -0.1052429406  
0.4694471375  0.06749211223  -0.0761837758  0.956660305  -0.2542905145  -0.06701191061  -0.4793548858  0.1455094258  0.6589725418  0.4552270802  -0.3403330791  -0.1229099154  -0.1870902579  -0.7600882816  0.05392482291  0.1707332672  0.2536712937  0.09651034166  -1.258661862  1.637378398  -0.6037657135  0.7663899591  0.08603160068  -0.425131953  0.6021489278  0.1217849667  0.2572633054  0.08118984565  -0.6330549343  -0.4570598099  
0.1935416522  -0.3981650173  -0.8182392459  -0.3113426659  -0.7241017669  -0.5164949576  -0.873701963  -0.9347813893  -0.4172832981  -0.5471450841  -0.2901170116  -0.3681136287  0.1038476315  -1.247637822  -1.296478663  -0.2456564758  -0.1371930308  -0.06740864808  -1.117553582  -0.5229256085  -0.9382893331  -0.2258583875  -1.083916669  -0.316811011  -0.1842000713  -0.4910737708  -0.2995751664  -0.4142074731  0.2044030213  -0.3929740633  
-0.1789911453  -0.3240997089  -0.795252399  -0.822997213  -0.4777795081  -0.3546316781  -1.014044258  -1.151568769  -1.842482694  -0.5336477772  -0.7785850116  -0.3764797072  0.05906550971  -0.8216543673  -0.7875621451  0.04215390315  -0.01045966146  0.006454361503  -0.9556636204  -0.8578261477  -1.043641556  -0.1840616014  -0.7837684107  -0.4718087397  -0.1491326877  -0.7632017225  -0.8331557403  -0.2497585038  1.045354157  -0.202789328  
-0.4793615564  0.003432489924  -0.3276019015  -0.5740589278  -0.1250783906  -0.0006413990724  -0.6906617903  -0.8902424844  -1.562778234  -0.07228410743  -0.6248138237  0.08044095083  0.2393103551  -0.1084344596  -0.2923605129  0.08038266546  0.3327143922  0.1812737365  -0.5349958167  -0.5469658637  -0.4210704826  0.05352639959  -0.5688637869  -0.3562796015  0.2553919367  -0.6788014828  -0.2422714446  0.2627335594  0.8886407443  0.2338351973  
-0.4862897669  0.3512234058  0.3103181264  0.05908917114  0.1328121046  0.2267642324  -0.05799278153  -0.02834734091  -0.4335798668  0.1884043632  -0.2029354175  0.5261935071  0.6772601648  0.9310798338  -0.3715599349  -0.1353750112  0.6763047712  0.6725033128  -0.3184756541  0.1748042002  -0.02173658435  -0.008708093553  0.1404694422  -0.6692276337  0.2370416194  -0.1561677583  -0.5415825612  -0.149786461  -0.2656633022  0.2886788603  
-0.1145294227  0.2952750229  0.4176720593  1.282527903  0.5284504484  0.3762585007  -0.303755378  0.6160236155  0.6198342395  0.2479044183  -0.7336511406  0.4841142631  0.878135455  0.8663775288  -0.738547637  -0.4284300395  0.7177041181  0.7071053614  -0.7106932085  0.929760788  0.07431862295  -0.1054894739  0.2964565622  -1.367181899  -0.0164997363  -0.6945724239  -0.6510251481  0.187596136  -0.3832313866  0.1075992812  
0.1440573514  0.2858820738  0.417569744  1.924763107  1.047983181  0.5295739487  -0.2652535202  0.9080400441  1.062534837  0.1117231422  -0.8513359341  0.5149761341  1.209856156  0.6157924686  -0.6943392273  -0.4680763108  0.7814432796  0.6398330354  -0.82676013  1.1478104  0.2662976797  0.1488626646  0.3952044657  -1.485119024  0.03512760903  -1.085092366  0.3984106664  1.088310649  -0.6560796099  0.08606038086  
0.1554068211  0.08062959813  0.2260879155  1.707421251  1.096608542  0.1476696416  -0.1955341133  0.4995943896  1.574598795  -0.165042441  -0.9624216177  0.3794410247  0.982292075  0.3171404879  -0.546181381  -0.4513316367  0.6914267098  0.4591169608  -0.4830739732  0.7682661127  0.4972145872  0.003516722165  0.2145106577  -0.9098818421  -0.03202445001  -0.5815722257  0.4876069289  1.030741456  -0.1290876874  -0.1977026933  
0.08776056182  -0.0587672651  0.06867580476  0.9149500927  0.7052714778  -0.317268461  0.5824476053  0.05907236585  0.3876158679  -0.6982773345  -1.179429072  -0.1266091206  0.5601328102  0.3283687108  -1.06627386  -0.6419677019  0.2388352427  0.171581868  -0.5781929623  0.2152644093  0.2551320532  -0.4362859315  -0.1169796603  -1.566379136  -0.0131526083  -0.6342263155  -0.2902454231  0.5569270371  0.2542055632  -0.1445837844  
-0.04252947144  0.1764372281  -0.2446103138  0.5277509627  0.6184531855  0.06536230625  0.09696121095  0.1809106575  0.06419391763  -0.725009965  -1.616346352  -0.3000942265  0.1037600471  0.9434659738  -1.168988737  -0.8135200465  0.1604958901  0.3957774627  -0.7229914611  0.144000753  -0.1606543377  -0.5774857273  -0.06826996872  -1.567942252  0.1423684429  -1.030165369  0.04078394973  0.624765457  -0.07301294153  0.2116154519  
-0.2146606723  0.2015971686  -0.5681383574  1.236047215  0.9948532031  0.1351721758  -1.306824345  0.4104312555  0.05631554908  -0.4814698182  -1.591391957  -0.7128432424  0.1469906758  1.483296924  -1.031219328  -0.8340799365  -0.08133380625  0.8909921252  -0.998641075  0.3561182359  -0.6970088011  -0.496798976  -0.0380710135  -1.429534813  -0.07950007352  -1.315720939  0.2298884481  1.014537705  -0.2120243009  0.07010862682  
-0.2510024514  -0.3188093975  -0.8436385924  1.356462007  0.8015804898  0.003358004478  -1.377009473  -0.2783422745  -0.6449885514  -1.053100453  -1.613771647  -1.360508208  -0.2384651372  0.31514193  -1.008615011  -0.5033245059  -0.1256997454  0.8087910964  -1.05714182  -0.6626833917  -0.8392211913  -0.1253079778  0.07038583527  -1.521205542  -0.3329601636  -1.169581408  -0.2679232596  0.9620272443  0.4986535379  -0.2974479732  
-0.3115720355  -0.6865985358  -0.6565321013  0.9886971606  0.6657283198  -0.05026633055  -0.6295295393  -0.9113728431  -0.2937773084  -0.9247990174  -1.641038706  -0.8011664085  0.08713028179  -0.8090059368  -0.9538418536  -0.1957562361  0.05157867057  0.5286463803  -0.6501502854  -0.7936550263  -0.3592586141  -0.1008532892  0.1294189277  -1.204140906  -0.4268054526  -0.9535442218  -0.05267125422  1.517612314  1.093165541  -0.2931604492  
-0.1683157092  -0.2612425153  -0.109335529  0.9113181807  0.6316776907  0.04247160472  -0.02940767507  -0.6432121306  -0.5534851763  -0.6567910826  -1.841797933  -0.2807068564  0.3206226587  -0.5088817817  -1.062983462  0.06969527751  0.4243938889  0.4365474057  -0.3125192239  -0.1228313385  -0.07049303327  -0.3064356502  0.05017557194  -1.610095073  -0.3432091472  -1.212535789  -0.802408389  1.705375295  0.506118376  -0.2480272651  
0.110759411  -0.1902256498  -0.1307321079  1.080171309  0.2865784282  -0.2194574119  -0.2810973954  -0.7378382494  -0.4696840476  -0.5183596295  -1.790026131  -0.461536121  -0.03822484822  -0.143803369  -0.8421872079  0.237425204  0.468810639  0.3106570426  -0.4042685304  0.3433785257  -0.09363827349  -0.07576853614  0.04841709145  -0.9077888474  -0.4054816495  -1.354471375  -0.7038541938  1.394276063  0.2576864387  -0.2445389917  
0.2243740234  -0.1644404722  0.07958484396  0.7479559725  0.1325039674  -0.2718139967  -0.3671044147  -0.495394866  -0.1152591617  -0.3115925274  -1.917352871  -0.7030084647  -0.4086499584  0.08210899943  -0.5055076886  0.5053285677  0.2851247992  0.1763590734  -0.08814282915  0.5020373002  -0.1003970167  0.2082279436  -0.2346632823  -1.610462965  -0.3082162631  -1.481842401  -0.5431146836  1.509737498  -0.0806336183  -0.2707694874  
0.3059615057  -0.150638038  0.2753250592  0.01914256473  0.3854873363  -0.1172396569  -0.1119454362  -0.1900848877  -0.4702061396  -0.07645135669  -1.823462073  -0.6949571889  -0.1893717627  0.1465236089  -0.6173548873  0.3521158709  0.4078953147  -0.02384330375  -0.2722071259  0.7434461756  0.09549252742  0.3363087522  -0.4214953505  -1.151603171  -0.1439373701  -0.706323188  -0.889969928  1.394406934  0.2564715029  -0.3320011507  
0.2523896963  -0.473206286  -0.2323440702  -0.252621168  0.523245961  -0.2134564974  -0.03468873121  -0.3884427433  -0.7053899902  -0.1893358567  -2.021189991  -0.743774632  -0.05459062811  -0.1918787772  -0.2592945504  0.0687854004  0.245082229  -0.4003640406  -0.7835748666  0.09737645245  0.08152505696  -0.232541655  -0.770349923  -0.7421924729  -0.4132890432  0.06388165423  -1.066788017  1.06852843  0.5793628889  -0.3674306202  
0.1538605599  -0.8616090124  -0.4313710259  -0.6587189531  0.42720812  -0.4782074415  -0.07152356893  -0.8088979217  -0.8649668848  -0.236164673  -1.597118528  -0.558197056  0.05727042579  -0.8099352033  0.3572341208  -0.04699907016  -0.2390448821  -0.5210494112  -0.7109038132  -0.9413986313  0.004391068924  -0.4249738171  -1.471160729  -0.7609147728  -0.5629338109  -0.197984515  -0.590810962  1.077172621  0.6038081011  -0.1849456477  
-0.08729690689  -0.7765759778  -0.5810632926  -1.097636335  0.3163690654  -0.4993598142  -0.05745981141  -1.028975183  -1.033704645  -0.5995444433  -1.414659978  -0.3280457225  0.1201740506  -1.148876119  0.4094892721  0.07584396916  -0.3291215298  -0.5997975912  -0.4032694765  -2.169393195  0.1327282642  0.1543039072  -1.46370364  -0.814338118  -0.4123847738  -0.4661676478  -1.481335669  0.9142707554  1.144134698  0.07986081087  
-0.1506511516  -0.4029724669  -0.4317441604  -1.207385868  0.4035122401  -0.2806730593  0.1902650205  -0.7854995571  -0.1337881142  -0.1286184298  -1.267725428  0.5355151458  0.4880270609  -1.024622818  0.7162182713  0.5603524914  -0.04782750431  -0.3752343073  -0.3601538463  -1.380574935  0.6907629814  0.5803396087  -1.304292455  -0.815624603  0.08811442379  -0.2525177183  -0.6036910719  0.8039275595  0.6549211344  0.2865223375  
-0.1109297192  -0.2649571132  -0.4199709877  -0.5745435919  0.287533313  0.1699594309  0.521472695  0.08846256685  0.2025255148  0.1722333912  -0.5111233157  1.001531556  0.6217967855  -0.4914775952  0.9711915282  1.046695994  0.4148460645  0.01717838566  -0.6023371591  -1.576119395  0.7191719042  1.164212854  -0.5527257832  -0.17020817  0.3258906325  0.3724924051  -1.14350057  0.9641452788  -0.06621644309  0.8315797536  
0.1379803287  -0.4429270566  -0.4980648719  0.140934996  -0.2657909098  0.2544531712  -0.2232525484  0.2956868497  2.023419243  0.7725687181  -0.06209260292  1.005239442  0.3560841377  -0.4739072376  0.9098475624  1.250793347  0.3289921366  0.5143002312  -0.7840083152  -0.8564789789  0.6498731783  1.388807006  -0.02842002481  0.06873169159  0.6525572772  0.2725406275  0.05248143443  0.539569576  -0.4576040639  0.2034852386  
0.3316203091  -0.1645897282  -0.311907585  0.4337280293  -0.05155706714  0.5925467125  -0.2844367054  0.8744685272  0.9004776838  0.4582201572  -0.2782665139  0.9038506322  -0.02661380362  -0.04876124654  1.180835412  1.506154571  0.432024345  0.7020149126  -1.050863802  -0.7357188066  0.2666086491  1.490028395  -0.19573603  -0.08410077493  0.7479902915  -0.2210455256  -0.7164664766  0.8570448421  -0.7800386045  0.5939477513  
0.192317078  -0.3225460087  -0.8537519853  0.2642187976  -0.03258838112  0.04959506235  0.08820854623  0.766201513  1.363173372  0.06613105262  -0.04846499465  0.5753027591  -0.01484367745  0.1229344278  0.6979896092  0.8420942829  -0.114001763  0.3737235673  -0.895044896  -0.7171862365  0.2330600152  0.8440344334  0.3223976947  -0.5640946365  0.4440212138  -0.120949213  0.3703199587  0.6456468595  -0.5875800147  0.1493494822  
0.02074173791  -0.3862246558  -0.8787652225  -0.5253048072  0.0850386542  0.1875050494  0.3268442393  0.6245256631  0.8798333426  0.3411613895  -0.07130063919  0.8316174594  0.1903761362  0.08283909969  0.5620574375  0.8670868643  -0.02964727436  0.1552179027  -0.8001408927  -0.8002406898  0.07652012092  0.9081207909  0.5326362085  -0.421911727  0.4194124  -0.2323742396  0.1573255202  0.4097050376  -0.2635068473  0.01204893764  
-0.1453136131  -0.4167576788  -0.6448883587  -0.6141441912  0.01202757088  0.4999540744  -0.005493355916  0.6769155745  0.8158149521  -0.1248768479  -0.3889249994  0.8027527918  0.06022935131  -0.1250936665  0.8103462601  0.9430105125  0.612677748  0.04944771893  -0.8618439281  -0.8351605644  0.1137548278  0.8165280241  0.8844405886  -0.06706503041  0.4277271098  0.03029837422  0.03581366719  0.282074082  0.5516849812  0.495625493  
-0.2766725824  -0.6995431334  -0.2489087625  -0.4117629326  -0.007121718165  0.09905299373  -0.2115730192  0.2079919357  0.4988319191  -0.03644277274  0.07112280967  0.3583289486  0.6003802132  -0.07137680772  -0.1355052607  0.4217900821  0.2566365123  0.04758583652  -0.5676332233  0.0934824881  -0.04042593695  0.460316301  0.9097947742  0.8108704096  0.08911206032  -0.3971958897  0.8489367193  -0.2598238661  0.2458673805  -0.1902845612  
-0.1935809666  -0.8587411168  -0.4420843787  -0.7307471312  0.05479844656  -0.1417970157  0.365356689  0.1816938627  0.8377755196  0.3675585442  0.3963144646  0.3235486867  0.7113812786  -0.2218951482  -0.2331647614  0.7443058522  -0.006865123675  -0.1632902427  -0.730384291  -0.04596331233  0.03781375019  0.3214937809  -0.4830869232  0.5055168935  0.2012349058  -0.2117182277  0.1994920419  -0.4452776134  -0.2640657303  -0.03017764117  
-0.1018406186  -0.2514446897  -0.8833862498  -0.8329103027  -0.505912224  -0.1424268115  0.3602622806  0.1929907134  0.3300960434  0.4118767339  0.3417937404  0.2190266405  0.131946153  0.1463088235  0.5748403921  0.9147726464  -0.003066039727  -0.1755924571  -0.5947696991  -0.3939242461  0.1443700523  0.1809484163  -0.3614194434  1.342583811  0.1500806079  1.144884199  -0.8267220141  -0.8156009338  -0.3701173291  0.1811131282  
0.1398652741  0.1542828387  -0.6675949044  0.258740339  -0.5035344573  -0.2114045912  -0.3329139168  0.4120660647  0.7418048578  0.7261755258  0.3528123944  0.6443429582  -0.352535567  0.6593437558  1.335601114  1.189684332  0.1064263575  0.4883321318  -0.3209599434  0.2127369091  0.1191587592  0.8397666402  -0.3549486637  1.089842629  0.2628122303  0.8362984499  0.2848117983  -0.4293907387  -1.188772007  0.07668648788  
0.2461673674  0.2223287388  -0.1398764898  1.047469794  -0.2599491418  0.01480274736  -0.8132296783  0.5949697645  0.359143989  0.5870333455  0.594124471  0.8493861598  -0.3816662571  -0.04501677623  1.294338851  1.066976353  0.1367688626  0.5698667857  -0.0407882724  0.004551299559  -0.03545577431  1.01488675  -0.443779032  1.020562124  0.08943889365  0.7997960933  -0.6248621917  0.06228613359  -0.9241360917  0.4747104081  
0.2213001972  -0.3010059297  0.02630727149  1.19402944  0.02715386353  -0.07411051063  -0.7517228533  0.2646509203  0.4481291794  -0.07961494218  0.8009719795  0.4401678711  0.08872976744  -0.9529094293  -0.08905373786  0.2633023597  0.08766418277  0.02003322956  0.1152372778  -0.3780314027  0.2311544887  0.7555589961  -0.7051230977  0.2403397272  -0.1404387401  0.4361443325  0.5772432629  -0.5619073841  -0.2276031433  -0.01564967298  
0.06609204209  -0.6730633677  -0.02350420313  0.6233909587  0.1328351092  0.121417088  -0.07216329443  -0.06131268533  -0.1555413638  -0.4145801467  0.3350232329  0.529375068  0.3425849764  -1.046508477  -0.0995542462  0.1001120232  0.1261429697  -0.3075799994  -0.2304044275  -1.162285448  0.434921792  0.7916300803  -0.5639616681  0.5006425623  0.01049585785  0.1922565289  -0.4357716015  -0.3357999445  0.6226096972  0.3351349617  
-0.1885812779  -0.5639825751  -0.2231172975  -0.2316482113  -0.1130710884  -0.06770060143  -0.06723241806  -0.5670346537  0.1684862456  -0.602011541  0.6329275107  0.241857798  0.1455531414  -0.7911036959  -0.330191928  -0.02617242488  -0.0873164481  -0.5038463088  -0.192686251  -1.326657638  0.265178887  0.2565073151  -0.5974794358  0.3710615809  -0.04188295711  0.4150233534  0.6861186051  -0.2711138331  0.9377713105  0.1630626314  
-0.2025904702  -0.2605710659  -0.4436618401  -0.5507726411  -0.2296668811  0.2195955153  -0.04666351395  -0.2454521584  -0.5550115455  -0.1892689398  0.8097618888  0.1990164557  0.01607595286  0.1060122033  0.3892460707  0.3304838488  -0.108024773  -0.2118140743  -0.5356053916  -0.6720328432  -0.0229160767  0.4218823419  -0.180623549  0.9442510547  0.1617572389  0.4327444112  0.1820176366  -0.2563571327  1.152447615  -0.02045917308  
-0.01120035121  -0.5800349754  -1.028996356  -1.209396417  -0.6269919491  0.4955254032  -0.3599866461  -0.1397507235  0.1486633126  0.02693150084  0.6986131443  0.2206692194  -0.2407212293  0.02646153527  0.1039142265  0.1760153533  0.02903168074  -0.1025362157  -0.9274765904  -0.5495415976  -0.2663105863  0.2750023943  0.6206529844  0.1506600046  0.3949222175  0.03241294434  0.2684319469  -0.85134541  1.018125971  -0.2261075928  
0.07276987256  -0.8230628066  -1.313674766  -1.297134349  -0.513613972  0.3811417533  -1.095464612  -0.05024860174  0.1319604819  -0.06027167166  0.9583036731  -0.2230568382  0.04665222796  -0.3425038498  -0.3046390903  0.1219454607  -0.3688124152  0.3921507285  -0.8624148598  -0.7869911806  -0.143300073  -0.00631227828  0.5276410382  0.0548349431  0.35335672  0.1494976029  0.02929540478  -1.565552999  0.8753517305  -0.3182374098  
0.1732677158  -0.4188465759  -0.7766079566  -0.6766370638  -0.08398530804  0.04481179353  -1.534802542  -0.03516867447  -0.4353329555  0.04995803092  0.3418536532  -0.7043275726  -0.3569064911  0.2668543668  -0.2098623342  0.3454558081  -0.5626175118  0.4069890929  -0.2389009993  -0.005761438543  -0.06130241434  -0.09730331883  0.746172185  0.5702390901  -0.03749078709  -0.2267065318  -0.5217255832  -1.19802921  0.5736523559  0.07523102008  
0.1817885713  0.05042950985  0.6998609772  0.1529060664  0.4231918038  -0.1419305906  -0.463161764  -0.1504885593  -0.4905592783  0.2408497964  0.6578365719  -0.4906338002  -0.4573882847  0.7189667866  -0.4952202192  0.2337673581  0.1135343914  -0.05401240986  0.6941431689  0.6459868225  0.4541323276  -0.4173857699  0.2888432872  0.5224338993  -0.1371359499  0.03266798068  0.2251113962  -0.9027612942  -0.03041081692  0.3403632866  
0.139830794  0.6993209635  1.588226197  0.8973550325  0.2003969039  -0.3705336036  -0.05321375129  -0.0459180608  0.229811277  0.1488220321  0.8462231927  -0.484974666  -0.6397480039  1.003238858  -0.6500544785  0.1883570445  0.3962646511  -0.3005413922  1.325359076  2.035875577  0.2246205141  -0.8543342638  -0.009007189945  0.3920019357  -0.4183460476  -0.086279433  0.2966465372  -0.8892185092  -0.4660594006  0.1580217785  
0.1751933496  0.9179939028  1.377329782  1.073158255  -0.1333213094  0.1429020364  -0.2496972624  0.09146006795  -0.4520539428  -0.1609480599  0.3400886039  -1.372264008  -0.6167471247  0.8319311442  -0.3872566061  -0.100945386  0.4267590927  -0.7370183327  1.350295142  2.636482883  -0.6334976601  -0.4580146879  0.1831222494  0.4164250915  -0.5518216368  0.4501525589  -0.4354822877  -0.6424634935  -0.4693063344  -0.3752819363  
-0.118138212  0.1460078432  0.69024297  0.1439232828  -0.6599207977  0.4957427773  -0.3568688447  -0.2501549678  -0.9322222905  -0.2929241747  0.4359550751  -1.271393997  -0.0374086198  -0.04139677965  -0.2151776397  -0.223190779  0.07164735771  -0.8553212561  1.055831823  0.9177505598  -0.7089772855  -0.5016474197  -0.7540269139  0.3759224848  -0.7729951599  0.5564234853  0.1230087575  -0.4464649046  -0.1425433445  -0.4440232229  
-0.1846719434  -0.2874285536  0.3414379126  -0.4844315583  -1.097043694  -0.07856990781  0.2269753866  -0.5943245229  -0.8884016037  -0.338595515  0.6641117208  -1.022960889  -0.3679399224  -0.4921282409  -0.08315011182  -0.380463207  -0.1202842413  -0.8029961654  1.169881475  -0.4791166863  -0.5334534948  -0.6843610332  -0.7348096772  0.306381902  -0.971553715  0.5123684278  -0.4293553541  -0.5154115092  0.3705553683  -0.5468100668  
-0.09550669488  -0.1722671436  0.05598570961  -1.407394415  -1.014219588  -0.5989438362  0.6901102975  -0.7172133926  -1.39691111  -0.2816539282  0.3179236681  -0.8259397682  -0.8375035096  -0.3525695165  -0.2553062932  -0.4395700528  -0.3150283513  -0.8229883393  1.081933511  -1.144104201  -0.2278403919  -0.6339922312  -0.9515817274  -0.2023656976  -0.7457232927  0.202601711  -1.113188696  -0.6818001236  0.6575583327  -0.3832990995  
0.005700738445  0.3252143544  0.08681164604  -1.15914786  -1.07360373  -0.4065702274  0.4468163393  -0.6204289993  -1.341880981  0.2001781336  0.2739974769  -0.2822024242  -0.9746903304  0.004704149887  0.3200302041  0.008307263134  -0.3964223064  -0.4741022085  0.8584842319  -0.5973407034  -0.111933102  -0.4962062692  -0.7992575243  0.04584118825  -0.3378778819  0.2271997145  -0.1283439764  -0.5456131317  -0.07479050052  -0.04498268447  
0.204589534  0.5068581679  0.2331423538  -0.06837312218  -1.399413375  -0.4906767291  0.7915679908  -0.2229444887  -0.6583934237  0.1152216789  0.4435448692  -0.3588402033  -1.41765537  0.2519145218  0.6771194766  0.181593068  -0.2292840568  0.230510755  1.020419863  0.3687121208  -0.001070346282  -0.3799906313  -0.2051840661  0.2426752495  -0.3283301631  0.1109035641  -0.4438567529  -0.4300361592  -0.2949195261  0.01038553775  
0.2664862879  0.5246793525  0.3976501356  -0.3094221102  -1.219273566  -0.6864409077  0.9025841714  0.06498533361  -0.8658785358  -0.3894445705  0.5127258967  -0.6340070647  -1.246500071  0.727242119  0.03625427781  -0.1886370177  -0.6273782388  0.2246633669  1.085671429  -0.3842001058  -0.5996819858  -0.5464540634  -0.4804201786  -0.3034556856  -0.5861434841  -0.2070034772  -0.4429430443  -0.3033327998  -0.2006541564  -0.100234043  
0.1153071213  0.596234438  0.3385257294  -0.4743425081  -0.5355881654  -0.6362732437  0.1626909622  -0.1672482383  -1.235012057  -0.577058536  0.5529784847  -0.5704054187  -0.7964761044  0.8644762863  -0.200380424  -0.6697147828  -0.370667186  -0.1465402213  0.9061227192  -0.6938270345  -0.9004768141  -0.6702583502  -0.7281324514  -0.1292434837  -0.6606972094  0.07034425825  0.05207886006  -0.3143068761  -0.2953191709  -0.2146097933  
-0.03578434113  0.3957011207  0.4818083797  -0.3214321096  0.006221884504  -0.4487792793  0.1094670738  -0.4578387  -1.413636585  -0.9070400838  0.1629083281  -0.5626987399  -0.5366258273  0.1322238914  -0.4436615774  -0.7267298429  0.2455171399  -0.8423656631  1.044402213  -0.4629244759  -0.858129901  -0.4643901484  -0.2580208825  0.3291676127  -0.7990096895  0.04390632649  -0.5577617535  -0.1382292677  0.6078914233  0.1225671563  
-0.2483229106  -0.1585635687  0.3228081784  -0.5713001391  0.3347264304  -0.1830984793  0.6505345625  -0.3693195427  -1.395989251  -0.9580373302  -0.1502849448  -0.7245670047  0.02616975655  -0.320806397  -0.9860128203  -0.9507177706  0.1135603845  -0.9367741125  0.927973534  -0.886587483  -0.254469198  -0.8353572012  -0.8035358438  -0.6712686425  -0.6496434981  -0.1384501149  0.3474270137  0.2074761846  0.5164756251  0.1101835891  
-0.3566136533  -0.03684929356  0.3884862259  -0.9053570622  0.023147512  0.2431442329  0.661512653  -0.1254248272  -1.069043186  -0.7213802078  -0.2781376294  -0.6733681929  -0.06388861536  0.08899811052  -1.051720583  -0.957117443  -0.07364705382  -0.6997537401  0.9317898347  -0.9272932767  0.004243988188  -1.402934131  -0.1748671142  -0.3046970309  -0.6389929353  -0.1761769386  -0.4279932365  -0.003384234617  0.4795281297  0.2824847794  
-0.3102981496  0.2470429076  0.7480338774  -0.4009411553  -0.1347486123  0.7951375869  0.6236317752  0.1327240277  -0.7515538771  -0.2713288599  -0.07144865567  -0.1858999928  -0.05278172117  0.3958525377  -0.5629863038  -0.7392354647  0.358327103  -0.3302796616  0.5830703415  -0.5364860521  0.00511361009  -1.048360266  0.163411037  -0.4012669846  -0.3124930572  -0.1183081978  -0.5467650439  0.2130935366  0.02985465984  0.3242538862  
-0.1253780591  0.5350055844  1.015045899  -0.07013833136  -0.1271070536  0.6740527242  0.795079674  0.3840881359  -0.03375911813  -0.1177330734  0.2795272376  0.1335964821  0.01893089817  0.4492662101  -0.9382953527  -0.6601385644  0.3727917632  -0.3462717976  0.3329322815  0.2663792216  0.08214121365  -0.9941922814  -0.3624632286  0.1083218217  -0.2198830697  -0.1192754198  0.5024361725  -0.1454430282  -0.4153567364  0.2214341681  
0.06144747181  0.657004249  0.7470687938  -0.01494846493  -0.3693107721  -0.0991486791  1.12476948  0.1601626366  0.1412050532  -0.10687302  0.4067330203  0.1820552209  -0.01657334202  -0.04817545879  -1.114789483  -0.676350679  -0.1079766593  -0.6575733419  0.6344202819  0.6079415302  0.4522313414  -1.257437354  0.1460180724  -0.01653851577  -0.2058825388  -0.07298499766  -0.2180153992  -0.4911364271  -0.1751609947  0.2182394575  
0.2044041983  0.9336651719  0.8729082685  0.2603720895  -0.2046082357  -0.3703425399  1.316106864  0.1343622463  -0.7648636782  0.2545045049  0.5321132165  -0.2253542848  -0.2650075451  0.5463858344  -0.6536173757  -0.3203658544  0.08492045485  -0.4550469526  1.093658958  0.9330205471  0.6157601143  -0.956913628  0.659618916  0.5002258338  0.065561453  0.3075167765  -0.5367164674  -0.3843752107  -0.2062336758  0.0007402798002  
0.318920235  1.283128031  1.952052485  1.614029152  0.6226235211  0.3317729714  1.017439846  1.177717286  0.8034033637  0.995740244  0.9672376002  -0.3757471628  -0.5058042827  1.461769015  -0.06719815608  0.6150068192  0.6485739431  0.3282503026  1.944745818  2.716574245  0.6736771443  -0.4495646478  0.5433810921  -0.05927062523  0.9914147787  0.1188333249  1.167609856  -0.1840726061  -1.70887164  -0.1507510501  
0.2103491258  0.2301797926  0.4931024198  1.490353766  -0.01589884595  -0.2367939179  0.3962161298  0.7862867685  1.378023028  -0.05348758189  0.3435871245  -1.551099584  -1.202660217  0.2596302579  -1.044511063  0.131921126  -0.4982551644  -0.3349711767  0.7101589435  2.718905154  -0.683543888  -0.5017956798  0.9708796602  -0.2286379219  0.3183828707  -0.209519649  0.7961874639  -0.9356766794  -1.410518833  -0.4925622211  
-0.1291043454  -0.5489334231  -0.970373023  -0.6434644097  -0.533863126  -0.977052598  -0.4461231379  -0.7781509477  -0.7842940612  -0.7209495032  -0.1602232319  -2.214863906  -1.333537887  -1.244310683  -1.601070088  -0.1883018415  -1.536142911  -0.8052807758  0.03521802258  -0.0111542928  -1.232074317  -1.2051053  -0.5602090977  -0.328519247  -0.8983430529  -0.6743321213  -0.04762150925  -1.05977672  0.260436817  -0.08709415232  
-0.458302748  -0.4649059749  -1.254086453  -1.931328043  -0.3038575415  -1.261022158  -0.6158077665  -1.307824082  -2.449327987  -1.021513845  -0.06202091729  -1.763324982  -0.8856823339  -1.183328758  -0.842506632  -0.7356472724  -1.25509198  -0.9331998663  0.07215840803  -1.831912011  -1.07542163  -1.506811086  -1.185417768  0.2600118002  -1.374048064  -0.2901045392  -0.8798043131  -1.413607666  1.238146894  0.2164009318  
-0.6833848493  -0.2264289534  -0.8289803665  -2.157052495  -0.06428807135  -1.376707246  -0.3485241162  -1.079085624  -2.08141007  -0.9654708659  0.4730001657  -1.044793191  -0.6260916746  -0.442087708  -0.419971549  -0.6016691216  -1.120641326  -0.9525469155  0.4183573869  -2.662197427  -0.7246834807  -1.268688986  -1.311818813  0.09415212145  -1.067832921  -0.2636823501  -1.133352687  -1.672880003  0.793091611  0.4093176907  
-0.5964995449  0.499420204  -0.1858433333  -1.8066165  -0.02784305837  -0.983716171  0.2571331843  -0.6117076522  -1.577219075  -0.363984977  0.5456285192  -0.8311468717  -0.6426147684  0.2483994424  -0.3910903405  -0.2792481857  -1.01094927  -0.7138540248  0.9867428076  -1.663346441  -0.03937990914  -1.296072745  -0.7270426518  0.4097754089  -0.845091478  0.3638265184  0.00671359317  -0.9608853214  0.2700203717  0.3577828151  
-0.1976440575  1.111696023  0.5633493704  -1.024830531  -0.1990786872  -0.5771035821  0.6799831246  0.03834253148  -0.953880613  0.3295777164  1.047833325  -0.1427605302  -0.5546614858  0.7717108043  -0.2827417232  0.04796559063  -0.7432274858  -0.3027325678  1.236057204  0.4516702139  0.3386517655  -1.213451237  0.1271707891  1.157780343  -0.6060388295  0.577115585  -0.5192181214  -0.9638255701  -0.3035583897  0.2679298368  
0.2136374266  1.405586731  1.268821233  0.4939757997  -0.1468571246  -0.3682671596  1.217352673  0.6545913003  0.7473997608  0.6589495802  0.9919462875  0.6766247731  -0.2826943899  0.9755467368  -0.0254438123  0.18173892  -0.07998340102  -0.116255436  1.111829686  2.127155801  0.7004358681  -0.951950844  0.07507665824  0.3358368826  -0.4819098639  0.3631799905  -0.1068148334  -0.6868107831  -1.368492468  0.2986997693  
0.3155002042  0.8672237154  0.9754961288  1.395918158  -0.08339752139  -0.07401842396  0.6270211537  0.76280025  1.559095363  0.2367888035  0.6758049877  0.2516758344  -0.11573688  0.715343313  -0.09430621439  -0.2285559994  -0.2854437249  -0.1897365918  0.7811157116  2.029559851  0.7018498598  -1.00202338  0.01106340361  0.8329714403  -0.3796165398  0.0237458387  0.8841375178  -0.2922480482  -1.263722496  0.1998637953  
0.07506787458  -0.3238177108  0.2898895478  1.150152931  0.09698560594  0.07367308734  -0.005552451008  0.06885215048  0.1792078114  -0.658678984  0.5617473084  -0.8193208271  -0.09926115055  -0.6916548612  -0.8369205516  -1.015856962  -0.2821436563  -0.7704350079  0.4159222243  0.05188299395  0.0246230582  -1.291697963  -0.2233248386  0.6034718598  -0.5385715987  0.1735289662  -0.3033844236  -1.000168042  0.1295190651  -0.1493640272  
-0.1666503118  -0.7549850239  0.1129868491  -0.0001246947441  -0.02372151677  0.1813643885  -0.557833078  -0.4892558242  -0.2855085734  -0.5324767828  0.6598469403  -0.4194604304  -0.06496744032  -1.043146494  -0.8012958589  -0.8469294712  -0.1191033934  -0.7878733061  0.3309617148  -1.044877867  -0.09770868853  -1.07301137  -0.2342815223  0.2463483077  -0.2951666761  -0.06231086942  -0.2281121292  -0.6102957563  0.261933661  -0.04307943065  
-0.4151368168  -0.4603398927  -0.09307861556  -0.5983491985  -0.4987143617  -0.4193527978  -0.5721170209  -1.036306484  -0.3346758732  -0.3619441543  0.5343198  -0.2374003425  -0.5056490561  -0.877217033  -0.4980804363  -0.7212654655  -0.006162155293  -0.566033908  0.01896252485  -1.375717878  0.06607667995  -1.053100429  -0.01754795696  0.225499274  -0.3987071865  0.04287355738  0.205136486  -0.7812112724  0.4347482591  -0.05109516452  
-0.3515079639  -0.1672471001  0.205274388  -0.3372452818  -0.578573535  -0.8945679507  -0.2203654836  -1.180615086  -1.377587495  -0.2447141105  0.6668677511  -0.4120991363  -0.3702474511  -0.3993411349  -0.3426513094  -0.2942710345  0.2716651875  -0.2367159158  -0.07641624662  -1.658612954  0.1056873385  -0.4794650272  -0.1518998293  0.4534751786  -0.432749027  0.1665513914  -0.3536034446  -1.251947529  0.4838713639  -0.06370239886  
-0.2041171102  -0.2606838679  0.08977854939  -0.5654955251  -0.6711817165  -0.4219351364  -0.4824372494  -1.224810243  -0.6008031706  -0.02117106082  0.9205257703  0.05736417403  0.1175177119  -0.6842006049  -0.2406565982  -0.2554945221  0.3988351821  -0.3387813864  -0.1252403368  -1.749771883  0.3007856234  -0.2235274208  -0.2195462068  0.4414950874  -0.18696195  0.08017553895  0.04436172734  -1.217731986  0.4321019849  0.009443322622  
-0.06587317517  -0.2692894884  -0.1760891036  -0.7222888839  -0.4980148425  0.04002840758  -1.019025308  -1.330874184  -0.7613129721  -0.2919571126  0.8703748143  -0.3065149933  0.2380510333  -0.7656801665  -0.5515060277  -0.424664543  0.2782617294  -0.2860456698  -0.4101280664  -2.084577947  -0.06345514629  0.03654942008  0.0989630459  0.6270101177  -0.2038497775  0.1514442257  -0.2060833194  -1.297748597  0.9835487321  -0.1697712847  
0.0505292966  -0.1952595257  -0.4522888268  -0.6276325547  -0.1957176331  0.04123848203  -1.180963466  -1.043025968  -0.5338342051  -0.04783600934  1.099454096  -0.2198393463  0.1538425378  -0.1854886595  -0.07832493206  -0.2851145863  -0.285226127  -0.02983829296  -0.7263555628  -2.217168023  -0.3761495843  0.4204604042  -0.1330532225  1.002118273  -0.1081231825  0.5837689082  -0.264112001  -1.423460395  0.8056429041  -0.3328177238  
0.07576288408  -0.1665236601  -1.055044078  -0.9027031152  -0.4184072201  -0.1992389148  -1.047921321  -0.6080450133  -0.5801094461  0.07092499411  1.208435976  -0.3774105731  -0.06514170808  0.3749506388  -0.3263450027  -0.2727043482  -0.5487522283  0.08761189302  -0.8082069552  -2.263262922  -0.5069086838  0.2711647844  -0.4774654533  1.226924243  0.03877189044  0.5303905807  0.2956612878  -1.270788832  0.8067048175  -0.3161985119  
0.07857549638  -0.1529255835  -1.073585311  -0.9160178399  -1.138177921  -0.1672157129  -0.798646146  -0.6413116533  -0.9812586401  -0.2009317296  1.112343244  -0.9197584581  -0.3363240998  0.3418128563  -0.5080039513  -0.03607338092  -0.3746393926  -0.1480708122  -0.5540387764  -2.19095627  -0.757244949  0.03149016649  -0.2797359388  0.4081921398  -0.1089196651  0.1894446204  -0.4841024384  -1.308745311  0.8489688475  -0.2175427994  
0.006152423643  0.1676095505  -0.5863331871  -0.9524897439  -1.123319785  0.08361644044  -0.9114497552  -0.8413845575  -1.186309129  -0.2761957569  1.460982046  -0.6932070454  -0.05627215893  0.3647145748  -0.07973261827  0.004417190916  -0.4027694219  -0.2627523941  -0.1300152415  -2.081387806  -0.8977952431  0.05087140622  -0.4435751627  0.7100640416  -0.1786038525  0.3849218594  0.1704917647  -1.413278878  0.7337425273  -0.1920236347  
-0.09832113645  0.4420193872  -0.1741216323  -0.5977963557  -0.4724909965  0.07573243266  -0.6741131335  -0.5827992284  -0.9486963165  -0.1544455969  1.586937411  -0.207492656  0.3457235015  0.2921993353  0.06250227265  -0.2661704623  -0.2653166308  0.01663423595  -0.03408258295  -1.315576246  -0.5793802768  -0.07646302547  0.01909188474  1.080180928  -0.2826959859  0.4543813255  0.1638542481  -1.241704681  0.9215269138  -0.1695788634  
-0.1663424897  0.432339638  -0.05582905314  -0.07412085423  0.1316313506  0.2296660931  -0.623172947  -0.13587233  -0.1341427039  -0.2688851119  1.296226605  -0.2724263241  0.723805516  0.2025784302  -0.2799288695  -0.467377579  -0.1556694615  0.01476592232  -0.2529804597  -1.422260458  -0.3001578013  -0.1454703797  -0.1653915974  1.088771461  -0.2205168376  0.5596420663  0.2069530887  -1.090464148  0.5174711811  -0.1800358389  
-0.1581343728  0.2697340364  -0.3842687307  0.05624747616  0.407473581  0.5625009866  -1.190267023  -0.3607538891  0.01566711527  -0.3110570911  1.318766765  -0.3946646398  0.9981622489  0.3952382182  -0.2886217439  -0.5012003541  -0.2119344914  -0.209017396  -0.08802883291  -1.28602569  -0.03821082504  -0.206368159  -0.1310584688  1.071580915  -0.1786758961  0.3645935511  0.6042288371  -1.012678054  0.3179578148  -0.01854886444  
-0.02207074695  0.1550713393  -0.5294974574  0.05411642805  0.4964158188  0.5674967563  -1.24087079  -0.4666568725  -0.01526772712  -0.1282835934  1.116501935  -0.4465643245  0.8748507169  0.1730306138  -0.2971887365  -0.4257525891  -0.1323086318  -0.1311432483  -0.02999507539  -1.007119431  -0.1313437317  0.1888495186  0.138967491  0.8702304802  -0.04257796005  0.1052742128  0.2572193152  -0.6826649503  0.3604329623  -0.04599435663  
0.1545151045  -0.04023167564  -0.4024072646  0.3200378592  0.3169152697  0.3278605353  -1.214057072  -0.2081798534  -0.04723906516  0.07121147961  1.069325288  -0.1815956702  0.3548531879  -0.1509037486  -0.08842791339  -0.2170114866  -0.1598050511  0.4040582357  -0.4010164943  -1.155550025  -0.3458475612  0.993078384  -0.1744996849  1.005769564  0.2460631617  0.1907463341  0.6311515371  -0.8292211407  0.437342755  -0.3314023751  
0.2088695729  -0.5261685793  -0.6288247554  0.1428486655  0.07590576109  0.1511902868  -1.009510386  -0.1354600839  0.07680582415  0.03544191784  1.417342249  0.07028209187  0.2175268089  -0.5308265251  0.05126693773  -0.0693820491  -0.3135814981  0.8443216987  -0.7984229719  -1.535509776  -0.3671390621  1.027087587  -0.3962666885  1.442165482  0.4365906947  0.3762947409  1.007518968  -1.27400883  0.5959433976  -0.5840114969  
0.08504961886  -0.6613348178  -0.3146423323  -0.1547028246  0.1591073431  -0.2645619035  -0.5252745127  -0.3585945377  -0.367299388  -0.2225613905  1.199297389  -0.6893125713  0.08873984506  -0.5693931943  -0.4087647489  -0.255292781  -0.01196361962  0.541363632  -0.4049187392  -0.9680142325  -0.624181528  0.2658748708  -0.03047104229  1.153981366  0.4050257112  0.3461326971  0.8010875013  -1.08942029  1.226797258  -0.5940479413  
-0.08814755221  -0.6860693228  -0.4855097801  -0.7631938584  0.2348398027  -0.4489409072  -0.9081930916  -0.5716633178  -1.004617791  -0.3140726129  0.4736630645  -0.8284845715  -0.3186198696  -0.6051469789  -0.1884858258  -0.3233655097  -0.1948772763  0.07494866807  -0.3034295554  -0.6912443936  -0.790870525  0.07188768456  0.1360472166  0.4960669888  0.4616433197  -0.6354195088  0.6720194934  -0.5419296465  1.479094843  -0.336690184  
-0.2079580512  -0.5595923433  -0.8718088088  -0.7813746496  0.08154803058  -0.1853798222  -1.281179908  -0.5583705522  -0.7295171724  -0.1309511607  0.3986148503  -0.3666002717  -0.1176788323  -0.5635197854  -0.08510862077  -0.08857556327  -0.3128181712  0.1239272101  -0.6838167677  -0.6791987846  -0.6257466947  0.3200139486  0.5642684295  0.6895533047  0.7144826635  -0.06005084405  0.3111038145  -0.9614117564  1.146760966  -0.1014975357  
-0.1704233275  -0.6662042185  -1.231410734  -0.5462555001  -0.03496217425  0.1336741397  -1.303113539  -0.6972343652  -0.7944970855  0.5044926391  0.5017680129  -0.3746468666  0.01996123658  -0.4048562254  -0.02434992052  0.4243648512  -0.4753411379  0.5322172827  -1.085505422  -0.6228350829  -0.5138293858  0.5574255433  0.5649300971  1.10466098  0.7469029507  0.4838675341  -0.2011371023  -1.280961388  0.2346568998  -0.1239416126  
-0.07019181061  -0.4282717268  -1.062849961  -0.3249319895  -0.3335562161  0.1134778313  -1.29599098  -0.6879874055  -0.5955812085  0.8879772583  0.8995431797  -0.205760118  -0.2587991694  -0.4805386413  0.6832336645  0.6837556235  -0.5197408061  0.6607598301  -0.8182532141  -0.1339692297  -0.2024004392  0.5625725728  0.4361747631  1.847198418  0.6254836334  1.052147878  0.2702216186  -1.112235152  -0.3784863781  0.08178879958  
0.1561803029  0.2416740759  -0.988212322  -0.0297694577  -0.2862249362  0.06643379741  -1.085132576  -0.09927094912  -0.6173682822  0.6997353161  0.9682020677  0.1878218758  -0.1245538183  -0.02815101021  1.457273198  0.4235377556  -0.2603077455  0.607596104  -0.5789683359  -0.02899296817  -0.06323127452  0.7440500364  0.2506783792  2.072238862  0.4798376136  1.600871998  -0.3102175845  -1.009453264  -0.4997901543  0.09487898282  
0.1800526946  0.1741004451  -1.117305838  0.1855419136  0.02154080763  0.105361284  -1.135159409  0.3412171425  -0.07987886167  0.3266534858  0.7634843507  0.329993776  0.3251482552  -0.1502095213  1.426544252  0.1194325581  -0.6558564837  0.3563760828  -0.8716002419  -0.9796031381  -0.1493466829  1.084781653  -0.143104185  1.195313609  0.5427067229  0.7454073568  -0.03868600031  -0.01903463091  -0.3217682412  0.1967130835  
0.1218556379  0.140665367  -1.384860996  -0.660792977  0.01285179744  0.1674842199  -1.246111583  0.2675884213  -0.2683814157  0.3509879021  0.359138192  0.453293531  0.1541727048  -0.201103993  1.066472409  0.09286931291  -0.823567883  0.108132147  -0.6653906934  -0.699032753  -0.2162470709  1.295342124  0.09605003328  0.2341010278  0.5450122395  0.5675955819  0.7079219948  0.3250670745  -0.09198998441  0.3870179994  
-0.0246136952  0.02550495906  -1.060287085  -0.9009147983  0.05095322589  0.2950503066  -1.269795575  -0.1970253748  -0.85100815  0.2386681252  1.088278104  0.4385360491  -0.03895441541  0.1022868406  1.141357018  0.2307276885  -0.7216135266  0.4733863743  -0.69765115  -0.8168770389  -0.1688734668  1.029633029  0.6113856613  0.9923515023  0.6217613983  0.3670159623  0.5711907864  -0.3688457127  0.3848169405  0.07475391289  
-0.2093795484  -0.06672488626  -0.5491072662  -0.301297515  0.1582792437  0.04772613038  -1.078138183  -0.4324140347  0.1989531607  0.1712676534  0.8020843803  0.5448575258  -0.2275722264  0.1981359209  0.7391449224  0.167668755  -0.279724796  0.5287486477  -0.6096742527  -0.6632486671  0.1999306102  0.6202855488  0.8672528897  0.9146811197  0.4491589148  0.619333519  0.7732664337  -0.4009901413  0.5890275942  0.4482134976  
-0.1083568347  -0.1743619399  -0.1919762743  0.2593607614  0.2422857123  -0.1026602636  -0.8203084929  -0.2039070928  0.448528078  0.61359583  0.7161059862  0.7226426838  -0.01080315168  0.2950910162  0.2987932842  0.2820177144  -0.2061285748  0.4504547432  -0.4293391911  1.014643782  0.2718687672  0.7917775965  1.232355338  1.473288612  0.3541707351  0.573382852  1.282688436  -0.3357691558  1.08402825  0.4231143764  
-0.02432226824  -0.004617571021  0.1720341095  0.5966553598  0.2548720365  0.1124613251  -0.5529283418  0.2315348171  -0.07855374179  0.8770359188  0.8330692028  0.7764636347  -0.04046615712  0.08568898217  0.5743630956  0.5175768035  -0.206854921  0.6621866472  -0.3496825562  1.572038059  -0.1315900774  0.9636893072  0.9769141713  1.588906658  0.4150822702  0.1609217679  0.1712222321  -0.1831010669  0.4344752398  0.3014264357  
0.003792173656  0.01764536433  0.3325120507  1.162545471  0.1927999802  -0.04353419431  -0.3874146588  0.3008575505  0.2499732987  0.7121133032  0.6660554743  0.4894180986  0.003214043493  -0.09112135775  0.4768996757  0.3500071214  -0.01253418164  0.3415034646  -0.2722508719  2.089885767  -0.5313680041  0.825601098  0.3395904176  1.084991966  0.03395513657  0.7337310387  0.9307880472  0.2660804213  -0.5655526584  0.1479755874  
0.1017426781  -0.1840012408  0.1878282702  1.038926039  0.2166614706  -0.3698938211  -0.09903469256  -0.07500856418  0.4818532175  0.4338444785  0.8007204888  0.5737243936  0.382583262  -0.5724253067  0.6412152193  -0.0155853814  0.04142858239  0.07977855068  -0.1515597163  1.232805094  -0.2640265805  0.6693047045  0.3040188017  1.692042977  -0.2563931412  1.183025063  0.1115978894  0.04758386314  -0.124678368  0.005552367197  
0.0215738964  -0.4549482704  -0.1978820717  0.1097059596  0.2248935857  -0.1560477115  0.4287479442  0.4162601213  0.5224626681  0.4188260979  0.540387874  1.142112419  0.546773668  -0.7658706915  0.8201420804  -0.2092630268  -0.2056613106  -0.02084043012  -0.006751288933  -0.175219803  -0.1762164367  0.8787266451  -0.2484257397  0.5578399751  -0.08515822535  0.6388241948  -0.2251678495  0.6108142441  -0.2511891356  0.3152583772  
-0.004278049468  -0.4307302262  0.0725633549  -0.03729477377  0.3325652787  0.1379952996  0.6556397411  0.2481971761  0.705192567  0.3003410927  0.5441695567  1.124544514  0.5441129892  -0.8075556942  0.6606861989  -0.5351095429  0.1199108551  0.03290537263  0.1150011984  -0.4052130225  -0.05469800951  0.5946826001  -0.4160078238  0.5436755188  0.08153145305  0.829059728  0.9045725049  0.6204952656  -0.2520072057  -0.005795357686  
0.07424023513  -0.1826035819  0.5297211965  0.1771619252  0.4555263259  0.113530932  0.7227589046  0.5010721216  0.6473091396  0.4953321176  0.2768358682  1.201428417  0.6574893653  -0.2977182228  0.6877152785  -0.4168358414  0.2626221032  0.02751766726  0.1596929542  0.4201133636  0.2781095766  0.5005829269  0.1360727022  0.5906608321  0.2476810093  0.4763906239  0.345088161  0.8359283305  -0.234307044  0.1528196247  
0.02406979636  -0.3306066141  0.3435790125  0.146824501  0.2280031183  0.3405614867  0.3583017212  0.7459871752  1.134604833  0.4281155605  0.05959714762  1.097783014  0.5372960977  -0.1567514623  0.5150580198  0.08861363627  0.1768098485  0.1694995588  -0.2616382852  -0.03816902242  0.144594201  0.343139586  0.4965291074  0.2812110987  0.5135765481  0.1177167276  0.3946298138  0.8432068189  -0.1733321522  0.3676624235  
0.02182619532  -0.5173655277  -0.278929621  0.2058462744  0.248350883  0.4867614865  -0.4521729339  0.825683969  0.9815494073  0.6594089261  0.2069427254  0.9594864295  0.3358560303  -0.414905839  0.5876158918  0.3320759682  -0.04041174874  0.5946188812  -0.759566543  0.06965897175  -0.05956054166  0.623179502  0.5199290399  -0.08624477005  0.7636472046  0.0461312969  1.273270806  0.5218854842  -0.1257864447  -0.1175037297  
0.1004100895  -0.101373313  -0.05954466533  0.2742052229  0.3267521139  0.4109931346  -0.2201193298  0.6950791788  1.057079118  0.7261410378  0.2408131449  1.077021706  0.4417905333  -0.001078842247  0.6135644003  0.3686143797  0.169926354  0.6478730509  -0.2584587271  0.7772092764  0.1319501498  0.6061564644  0.938304044  0.4924018898  0.771422191  0.158578649  0.5913928864  0.3761776073  0.1737566111  -0.09343035465  
0.04653761295  0.4420472222  0.626854653  0.5057511032  0.4568004214  0.1245605483  0.5317104801  0.9222757422  1.343693641  0.4781854309  -0.1062803041  1.146297984  0.6442762813  0.6918201699  0.6169452467  0.1441536327  0.522599185  0.4941194516  0.2449210192  1.499930067  0.5012038993  0.1437189468  1.391341693  -0.2061756792  0.7041219145  0.2518880794  0.5858229981  0.7725827228  -0.3767334609  0.2375158289  
0.09781152171  0.6667147236  1.045579363  0.8927688093  0.4565797297  -0.00111863927  0.8715450653  1.235911113  1.677473133  0.6382125596  -0.4130427247  1.25682795  0.7587508566  0.9781345081  0.6501811299  0.2208096313  0.6121222984  0.3931438347  0.45839145  2.660721917  0.7380678603  0.07641339397  1.298657256  -1.021255604  0.3902777448  -0.2039578877  1.357160806  1.194057541  -0.7150527099  0.1561938881  
0.133418758  0.7246070048  1.246922181  1.308747629  0.4644992244  0.172363648  1.307066116  1.339724573  1.818086397  0.7563936267  -0.6389537781  1.358065826  0.5786040862  0.5629810549  0.863743887  0.2074649526  0.9473510536  0.3074594825  0.7326090455  3.524110972  0.8247116268  0.8371647221  1.587299815  -0.6288485455  0.4706360812  -0.390107349  0.5348608824  1.585557992  -0.6641302278  -0.02369714116  
0.004208693264  0.6578017334  0.9407568878  1.166872891  0.2440771354  0.2713966351  1.492105878  1.086258273  1.520271421  0.3943784498  -0.9898746625  1.319491953  0.3558637139  0.344148507  0.318846803  0.3037362331  1.160215842  0.2575015109  0.750139579  3.315993094  0.6568785684  0.80371737  1.041571647  -1.198067179  0.2643936184  -0.7090227416  0.4516264614  1.581533645  -0.744736877  -0.1231674321  
0.02547260051  0.3877204301  0.7794370815  1.457198293  0.3854812676  0.3917245348  0.8779629518  0.7282232617  1.427528879  0.4325710038  -1.589690063  1.088908957  0.2706285876  -0.07125377736  0.2438144452  0.4324031081  0.8546650624  0.3259712425  0.4443234799  3.364078201  0.7795869374  0.7670959935  0.1380281115  -1.413398791  0.08246754288  -0.7925060456  0.02920701146  1.711508495  -1.193037042  -0.01709972222  
0.1292629841  0.3872198151  1.064126686  1.855114466  0.9908360712  0.4920863427  0.938262603  0.8355665371  1.337398568  0.5618247262  -1.80945302  0.6339348423  0.2857815328  -0.2129665055  0.5129000213  0.3829702344  0.7642335546  0.3116666575  0.4315588422  3.200923801  0.6120651437  0.7435483439  0.3447768525  -0.8795929343  0.1476031234  -0.2337193662  -0.5145798499  1.77301146  -1.652264883  -0.1696897814  
0.258748908  0.3087954553  1.259944831  1.404326342  0.8785572082  0.5719511336  1.559940722  0.9634476712  1.371792305  0.7970665374  -1.790598153  0.7033179968  0.495714947  -0.05141083083  0.6492861353  0.2549419006  0.7637933582  0.2655086703  0.3513403199  2.949997729  0.6296035004  0.5000067298  0.1359511696  -2.272900072  0.1052062313  0.01943709955  -0.3616505128  1.528167128  -2.248548106  -0.2174073118  
0.3484937846  0.7953072846  0.8357598457  0.9981834754  0.4277550294  0.9490101931  1.405767494  2.056579958  2.044105586  1.066282877  -2.171470293  1.360457152  0.5555183872  0.950425907  0.5699719901  0.4678589414  0.756820059  0.5065482391  0.1854316975  3.293698034  0.5661616165  0.5233580104  0.3100375798  -2.12171144  0.9862784393  -0.4750161293  -0.9111337541  2.043506708  -2.358443878  0.1111573388  
0.4908873911  0.9179048197  0.1204962691  1.063250767  0.1672019512  1.368692132  0.812992162  2.269585533  2.462393162  0.70093438  -2.239314582  1.338685348  0.3278711112  0.6806497742  0.5918249954  0.6086901648  0.567963256  0.4800988596  -0.04848699524  2.939161445  0.3715647538  0.6662459344  0.7771354711  -2.43463529  1.566693812  -0.4760584654  -0.7298308661  1.954402925  -2.195861336  0.1000981279  
0.3409919225  -0.2283671511  -0.834941582  0.08545075654  -0.01821248448  0.9437777557  0.1989352586  1.360061813  1.356930541  0.1196899888  -2.230508499  0.6683129723  0.1883649803  -0.3667674457  0.02169394637  0.001778162758  -0.2399015957  0.1631587201  -0.7296886561  1.489922682  -0.1782604068  0.454600953  0.9645693711  -2.770310609  0.8138056032  -1.243828055  0.6538209814  2.129643246  -0.8454932191  -0.30599685  
0.0596988629  -0.5007421872  -0.7540831719  -0.6096546121  -0.08165094816  0.2559379408  0.4016125622  0.3021579119  0.6448526747  -0.4577430473  -2.461226757  0.3453491722  0.04021533246  -0.6326951632  -0.2744733275  -0.1587028398  0.1973923443  -0.1089718495  -0.4577574558  0.06871371521  -0.0829474286  0.1101818799  0.5896974412  -2.436545278  0.08261990448  -1.11928497  -0.5249524  1.912178784  0.2830988699  -0.07573857298  
-0.1957766647  -0.2671585138  -0.3372575722  -0.8527741378  -0.125917386  -0.09457874396  0.8497313258  -0.2148105148  -0.1145410436  -0.6002095105  -2.752228228  -0.3166352661  -0.1131713282  -0.4711791181  0.1517376578  -0.05141008565  0.1714096755  -0.1920297967  0.1560301703  0.3103649723  0.009240880002  -0.07556318332  0.3305258487  -2.115598665  -0.09841001477  -1.150326114  0.2137181791  2.019219521  0.6133197605  -0.1964663778  
-0.2251863071  -0.08631870328  0.2728830077  -0.9150997549  0.2295560736  0.3331349938  1.025174884  -0.060141489  -0.4049261854  -0.1554816081  -3.004489833  -0.4236719172  -0.07053307754  0.08350364803  0.3113910233  0.4880117959  0.2251899737  0.0101293748  0.7616210642  1.439449487  0.281046797  0.04610175297  -0.06576390339  -1.964548913  0.1411837894  -1.479761469  -0.5398087241  2.198777194  0.1058842471  0.2284134963  
-0.2517755309  0.3215616829  0.5138046367  -0.4795003302  0.3433699477  0.8116673738  0.9709812197  0.1774251017  -0.02003532707  0.03276735802  -2.801152179  -0.04713931844  -0.2408410792  0.315141221  0.4604106439  0.5732929811  0.5038641174  -0.09674764159  0.4754817876  2.013980392  0.3021481149  0.2003744199  0.2011396636  -1.839633646  0.3264158168  -1.107695006  -0.8692131015  1.856464615  -1.022139232  0.383259261  
0.1043456458  0.6914241878  1.06873894  0.8949156042  0.6438136232  0.9090786433  0.8800748863  0.297056449  0.6704584289  0.180178642  -2.705493558  0.1596960274  -0.2660716023  0.2503681494  0.6016998023  0.4693415529  0.7219827317  0.3523186928  0.6525932634  3.314959682  0.6947036896  0.0985177519  -0.2411067064  -1.503971255  0.1097037979  -0.8706767463  -0.212442322  2.264850571  -1.61554686  0.4090928536  
0.3361348928  0.842589439  1.377347787  1.857659598  0.899621362  0.6603625029  1.104895075  0.7464257466  0.8070288968  0.1154460442  -2.547740311  0.01988039635  -0.01955239274  0.6007909428  0.6975575678  0.4668344929  0.836708118  0.6432491739  0.5985821717  3.374175293  0.8524696213  0.4144378543  -0.2055360773  -1.072547353  -0.1739719844  -0.3124134279  -0.8825258609  2.55632278  -1.67138471  0.2844195598  
0.3461289132  0.3699125105  0.8531499587  2.121434121  0.7963340251  0.4016382396  1.145913719  1.330318904  1.318649926  -0.07219253964  -2.586162744  0.236276408  0.3192563988  0.5519058072  0.9763651706  0.05380808069  0.3877304825  0.285412176  0.06116975247  1.450134466  0.6079874201  0.2945917732  -0.6258055366  -1.929299592  -0.2440160854  -0.5909382361  -0.7599102804  2.551970605  -1.769809982  -0.002105098021  
0.2379090098  0.1738386796  0.1651657784  1.197542794  0.3200892315  0.4323478037  0.9858749945  1.0943147  0.5957571084  -0.3775295102  -2.331435054  0.3554817838  0.3585664668  0.2413793666  0.5874791839  -0.1050528183  -6.450762362e-05  -0.05999394773  -0.2912968692  0.2562585283  0.436779845  0.1289574817  -1.135772993  -1.983826685  0.02079092704  -0.6140680622  -0.2053399289  2.067279621  -1.362066751  -0.02002886919  
0.02986521266  0.5721378098  0.1510099423  0.8210901893  0.1953170643  0.2451097929  1.074382813  0.9475301452  0.1662484452  -0.318188734  -1.928166001  0.5672924402  0.3653876345  0.7779150235  0.9686848869  -0.06671136885  0.08408130264  0.2087248883  0.08362440653  -0.09131533964  0.4244214929  0.2636272262  -0.2606794213  -1.23800081  0.20505125  -0.1943011656  -0.9848121575  2.05744324  -1.30642804  -0.003441722337  
0.006255365656  0.576800695  0.6388927245  0.9300320539  0.1433221649  -0.03308487676  1.588220553  0.6887902481  1.031521596  -0.2885514193  -1.710108943  0.4731436535  0.08529838556  1.140161194  0.7138848687  0.079487657  0.4589154996  0.2177312466  0.5775768377  0.02358703451  0.5723823464  0.3148008039  -0.4477681019  -1.508425622  0.1348331886  -0.1142028829  -0.7281253672  2.301514371  -1.384961019  0.1655778306  
-0.01906251742  0.1238716217  1.014883272  1.175650119  0.3223923622  -0.1267565557  1.450130435  0.3128402141  1.359859388  -0.4039706232  -1.311837717  0.1580988489  0.3961356727  0.6290452725  0.1116604567  -0.01403095782  0.5871249365  0.07463242665  0.6098802027  -0.1363715937  0.7581073472  0.2332561491  -0.5413569451  -0.9561418265  -0.02453339364  -0.05688144309  0.05908929116  1.779291511  -0.611649103  0.03321711319  
-0.0364102786  -0.1090119381  0.9578381457  0.6095851571  0.8368588906  0.0132862133  1.270762937  0.1809911782  0.739184984  -0.5844241135  -1.141805267  0.03551814203  0.6582490811  0.1960330069  -0.01828724176  -0.2255786081  0.3596259955  -0.02067269041  0.6371583653  -0.1957195581  0.7628588985  0.253528184  -0.3140888297  -0.7539936433  0.03933221676  -0.3840384948  -0.3885201395  1.62594225  0.2821391575  0.06941650523  
0.06468249908  -0.2923694967  1.228030087  0.05163175223  1.107618531  0.06206611692  1.560282614  -0.09975259711  0.9151200245  -0.4105234774  -0.8977822115  -0.08833869757  0.2792233142  0.1801325419  -0.0465329105  -0.3942881242  0.5398092266  -0.1196470835  0.6453685086  -0.366575838  0.7370298995  -0.1966972388  -0.2599996927  -1.612220697  0.06799384318  -0.4766340152  0.1493126373  1.319201276  0.4466734116  0.01240194719  
0.1062448056  -0.2614834367  1.047868012  -0.2464023257  0.9498142736  -0.607091672  1.82450043  -0.01119864904  1.257721742  -0.2374166426  -0.2088365688  -0.3723525576  -0.01764859005  0.6657717614  -0.3571085271  -0.2754488944  0.4457569904  0.0940537907  0.8809234141  -0.2744689811  0.5981627367  -0.5604833581  -0.1355066572  -1.338000198  -0.1016828242  -0.6262656959  0.7335887844  0.684486596  0.3354893683  -0.26127673  
0.07447243141  -0.3455523461  0.4782884623  -0.4764354224  0.2983706097  -0.7098482958  2.028291124  0.1792152098  0.9815983021  0.03438469896  -0.5023377698  -0.4580801322  -0.03667321586  0.3331639173  -0.2030035289  -0.0848784851  0.158544439  0.2140369131  0.7170614336  0.3103799318  0.4624874265  -0.403146759  0.412761648  -1.103214593  -0.0883964918  -0.8191524479  -0.2876665482  0.9735551858  0.7090818042  -0.3184514252  
0.05023442704  -0.1646804963  0.3399041316  -0.3350562731  -0.3365607455  -0.6714818744  2.060427092  -0.1361706458  0.7414258399  -0.0866203023  -0.4164398191  0.02216245162  -0.1093735062  0.4914693255  -0.5956852972  0.4031226098  0.3014908043  0.2030305848  0.3975840099  0.5946433285  0.2513477924  -0.4880158832  0.4969307654  -0.6131976699  -0.1643836153  -0.8717297982  -0.1626163627  0.7479098897  0.5783442858  -0.08780323958  
0.1890266791  0.4774304802  0.7490886085  0.09979095489  -0.59503924  -0.5185530235  1.838229709  0.1217418531  1.052054629  0.3805035681  -0.1365004176  0.5181384458  -0.4752903265  1.161387958  -0.3763257287  0.60730086  0.4411558543  0.2467170356  0.9838668167  2.067730574  0.5028442153  -0.4512070804  0.1566477441  0.1964135244  -0.1997904253  -0.09626874295  -0.2779586788  0.2944958083  -0.4087649849  0.08140447206  
0.2744988062  0.5754484618  1.406584826  1.284940683  0.1456038395  -0.2124152573  1.332982577  0.4062000772  0.8228771387  0.725146145  0.1995852195  0.4665524095  -0.5397672196  0.616137496  0.7086677521  0.5341752797  0.8177347997  0.3603499087  1.080974069  1.987140177  0.8608242609  -0.05097063461  0.09051424371  0.6767864256  -0.2485797278  1.256310842  -0.8021025818  0.2251334149  -0.6284701306  -0.3010729582  
0.2602692407  0.4071202569  1.246659557  1.212299428  0.3637238111  -0.3818906844  0.8781154315  0.2817743407  0.7894814063  0.03051648335  0.1926454519  0.05917516215  -0.504040139  -0.0976892002  0.3478278174  -0.1576050991  0.3307707449  -0.2817257992  0.6709413755  0.04304796452  0.5367181216  -0.2652498451  -0.7306043427  -0.5972665076  -0.4616306723  0.6272734258  0.1746491446  0.5634409695  -0.6227501648  -0.4217003832  
0.08337930164  0.2428027749  0.6315348395  -0.0896728364  0.1585498285  -0.511489255  0.4888909521  0.01816549742  0.5552582634  -0.3546178018  0.2145186848  0.08251419638  -0.14152788  0.06898745767  -0.401461628  -0.5618151786  -0.1541707109  -0.5688401325  0.3279746763  -0.6696945577  0.1183547103  -0.5004944661  -0.49188525  -0.1313954126  -0.4225093317  -0.09597094107  0.1927484197  0.2502465138  0.3021477408  -0.0996997502  
-0.0706079157  -0.2910091265  0.201372144  -0.8152663961  0.05318339856  -0.2336011916  0.2877845774  -0.9217164723  -0.6031906605  -0.4052016485  0.07217908764  0.04685067043  0.1649578769  -0.5465247933  -0.2516356792  -0.7019773565  0.1678111549  -0.3339816696  -0.3100224552  -2.326529181  0.06348723821  -0.6901090839  -0.05287705064  -0.2266121529  0.002126757389  0.009206825429  -0.3937108736  -0.2347310947  1.327478847  0.02112993994  
-0.1999237273  -0.553790947  -0.05610585646  -1.064509365  -0.1328485767  -0.05103806645  0.005399703621  -1.128158367  -0.2068001769  -0.1319837627  -0.1641662701  0.1519283262  0.1182167046  -0.7040655688  0.2156474861  -0.3650902082  0.2532884248  -0.1937963298  -0.7044037515  -2.300465479  0.2902011152  -0.4961281018  0.1505638041  -0.5670382637  0.3550949956  0.08682814297  0.3849424946  -0.671102127  1.534270392  0.06238670993  
-0.0687122432  -0.6430414095  0.09066142457  -1.075236108  -0.02339469901  0.1187128378  -0.01264424593  -0.3853264846  0.2870090135  0.6058622797  0.3959355351  0.7457730001  0.6360743614  -0.3718954936  0.5739630575  -0.1026002474  0.2715113478  0.215944439  -0.6776355167  -1.223239794  0.6940611559  -0.3068352207  0.4004221535  -0.05216613524  0.5349648766  -0.119154151  0.7938219126  -0.9387596686  1.092526951  -0.001424757527  
0.1725532655  -0.6339036201  -0.05710176793  -0.2730267268  0.5178832883  0.3201011714  -0.1203413372  0.1584729663  0.521459619  0.5785528804  0.4635548512  0.5646334322  1.050829154  -0.2827350359  0.2054860061  0.07355790499  0.3499001192  0.4363526299  -0.8403361537  -0.2631536619  0.6074651578  -0.2944184206  0.6763982858  0.7301825235  0.1974024946  -0.3987346268  0.5350861839  -0.5393090527  0.5746558719  -0.2041063644  
0.3162130719  -0.6838180003  0.2927809527  0.007363461579  0.1406427925  0.3012797321  0.1759644454  0.1296816591  0.6922133226  0.09539575296  0.782148225  0.01183315729  0.8187938999  -0.1363953096  -0.4137045255  0.146843884  0.1724476229  0.1104331336  -0.09498932817  0.4207525506  0.3536294713  -0.5625740341  0.2330101596  0.4656147766  0.07760569794  0.1303147074  0.7335979328  -0.5417049305  -0.2075036662  -0.238877318  
0.1651565812  -0.9620826434  -0.2081030037  -0.4759147505  -0.71185459  0.3145844827  0.2728110116  -0.03800360059  -0.2427347928  -0.06188635389  0.2099556743  -0.7615079395  0.1612142589  -0.3565943746  -0.2351824217  -0.1025447613  -0.08208158288  -0.2664477495  0.04398557136  0.2449597484  0.02553585598  -0.691191847  -0.1374082984  1.083013047  -0.04059825383  0.3905870731  -0.6200812865  -0.5685762065  0.1467646151  -0.251120974  
0.05163221576  -0.9391785519  -0.7602300518  -0.8269339038  -0.8290775007  0.4496088592  -0.4227361966  -0.2938707254  -1.153555048  0.09811365266  0.06014172793  -0.6159846193  -0.1302279736  -0.8353155218  0.4127196774  -0.08156333774  -0.2256285813  -0.07716367032  -0.4159546495  -0.8341694386  -0.264931004  -0.392532922  -0.6281819214  0.7713606312  -0.1057649018  0.5834030609  -0.8941397968  -0.899770656  0.6063936341  -0.3609934729  
-0.1688713003  -0.5456822163  -1.193726525  -1.087917623  -0.7679419678  0.2316818391  -0.4199123578  -0.250089232  -0.7542613636  -0.01613314036  -0.07170010254  -0.1164632738  -0.4107966949  -0.4134609342  -0.01147678349  0.4565291972  -0.09729438861  0.1138282813  -0.9150163174  -1.136306995  -0.2456309838  -0.2602727307  -1.129169349  -0.323116379  0.2608686633  0.1222352433  -0.4718383318  -0.9935346878  -0.2230050451  -0.07124884987  
-0.06033185559  0.4521801458  -0.2319687153  0.1014904574  -0.06018296067  0.4293278388  -0.5576011429  0.7555142225  -0.3256327553  0.5604678449  0.5102823629  0.2616254024  -0.4080473841  1.214967165  0.4507593981  0.7967609081  -0.1263223174  0.5647829458  -0.1010455317  -0.8280388114  0.1802525039  0.4635080278  -0.04696586169  0.1115367583  0.8296454142  0.3545045624  -0.1655770431  -0.07186980787  -0.9637211565  0.4405230777  
0.2298634224  0.9008093697  0.1891865386  1.515561228  -0.2456903538  0.2539006189  -1.375924523  0.7124346475  0.7428069043  -0.05163786609  0.9393799729  -0.1137746474  -0.7515218603  0.8752340543  0.7326356231  0.4602562747  -0.1483828508  0.44313672  0.04597699787  -0.2650459135  -0.2864235237  0.5166133883  0.596301737  0.3754367408  0.6014946119  0.4836412023  1.257432202  -0.07420779987  -1.199938881  -0.1142519875  
0.1384582724  0.3697771691  -0.66976727  0.9942510032  -0.5675976564  -0.2713139177  -1.997035336  -0.3456242148  -0.9407386841  -1.181270425  0.7958812596  -1.394455935  -1.099975148  -0.2903684683  -0.7454582081  -0.2924238869  -0.8579500571  -0.007068338817  -0.6073677603  -1.356799989  -1.440267951  0.1313123254  -0.1487267368  -0.2281004067  -0.3256312424  -0.2379643074  0.9618910176  -0.7052784331  0.5217948773  -0.4177887896  
-0.1561803511  0.02638235764  -1.177571398  -0.384554121  -0.7796617794  -0.6495037597  -1.932804248  -1.395753888  -1.853379228  -1.50034148  0.3582973333  -1.144740395  -0.5044275736  -0.5494112127  -1.212837566  -0.683203943  -1.034389797  -0.3839934571  -0.3567364046  -2.353596857  -1.331869467  -0.6498323495  0.3117299534  -0.3898263853  -0.7755057734  -0.7275323898  0.1178603442  -0.8433498457  1.907706683  -0.001040555108  
-0.494258712  -0.460639472  -1.653048299  -1.233252112  -0.8176978718  -0.5895447971  -1.942345461  -1.746697471  -2.240718963  -1.500533652  0.3517902835  -1.042257422  -0.5813140695  -0.765290234  -1.144097992  -0.5767206315  -1.179585424  -0.5730243879  -0.6617940991  -2.730968017  -1.377458902  -0.4962029189  0.04783462696  0.1428178991  -0.7442041226  -0.8375326416  0.3424146695  -0.8380069201  2.024012137  0.07217448211  
-0.5703320825  -0.2308437781  -1.643022104  -2.092280404  -0.8419211525  -0.325889909  -1.7084816  -1.622593454  -2.634385031  -0.6394830873  0.3321912321  -0.8052348697  -0.5439082728  -0.8005627339  -0.8781579426  -0.4664915869  -1.238474386  -0.4585982269  -0.7263878648  -2.515346726  -1.138280146  -0.1255161568  -0.5148061709  0.5403110202  -0.3188374915  -0.5575388274  -0.158584821  -1.166766458  1.74092185  0.3508551197  
-0.3781084551  0.2363410436  -1.150077393  -1.573813955  -0.6413906695  0.0123876451  -1.485244809  -0.9537733482  -2.007112102  0.1244098122  0.6352165913  -0.4502976616  -0.4788412572  -0.2403613919  -0.5464404008  -0.0873297822  -0.6663239982  -0.04949787146  -0.673431567  -1.277009728  -0.8661760531  0.09090380427  0.01849318955  0.7165998679  -0.273769544  -0.0282795127  -0.9379305063  -1.315132742  0.6391673539  0.2948118314  
0.03399986133  0.4399608675  -0.1668870131  -0.4827178087  -0.2244498232  0.2593478088  -0.8944389976  -0.3853914677  -1.318993793  0.5168488308  1.090568499  -0.1630959733  -0.2323528312  0.3629272406  -0.5269788897  0.2079727105  -0.2387514829  -0.1213145869  -0.09625756788  0.07855267136  -0.40070726  0.3899827908  -0.5413470346  0.7440842705  -0.1615719358  0.2728929241  -0.4144276915  -1.163599062  0.0938493679  0.2719075483  
0.1672955739  0.01382669888  0.0559229181  0.07454066461  -0.138898646  -0.01171006597  -0.3087617672  0.2452824922  -0.1708586987  0.172804104  1.258302371  0.00372311214  0.1962891167  0.3646506523  -0.5795234723  0.06041601598  -0.004463121043  -0.1826176911  -0.0890996908  0.4898401525  -0.04439260493  -0.1608297524  -0.2994302587  1.183564365  -0.2315948353  0.2253217594  -0.2359433319  -1.231681907  0.0001330055448  0.2361546616  
0.1577920824  -0.2744839913  -0.04559573042  0.232668914  -0.05431499152  -0.3783493972  -0.04967279059  0.181067126  0.1598494857  0.2394596763  0.9556749102  -0.2145951915  0.1371447869  -0.2802968808  -0.7225446114  0.01054897506  -0.0837963916  -0.4625618866  0.25548379  0.5853427242  0.3051282796  -0.5484760242  -0.1022426222  1.226084236  -0.3786256313  0.2460097325  -0.5160023063  -1.001445139  0.1412517445  0.05115742646  
0.05198521084  -0.1126926669  -0.1339024816  -0.06496608249  0.2139815544  -0.5192171233  -0.3025763855  -0.3420065957  -0.694998196  -0.07643804934  1.202087568  -0.421494529  0.04114715299  -0.2878014665  -0.8370985846  -0.008522590968  -0.1648176952  -0.5322118837  0.4081052451  -0.3823441316  0.1360102967  -0.661769224  -0.6306011057  1.397624989  -0.5823545952  0.5842876252  0.08667869736  -1.637458578  0.1665413615  0.1711652483  
-0.2731344839  -0.1256109707  -0.5831287593  -0.352761879  0.2557666949  -0.5636809099  -0.8403436446  -0.5933390792  -0.9123673651  -0.3540377543  1.406896093  -0.6898259368  -0.009100359184  -0.204071095  -0.2789908405  -0.2410064747  -0.1313576445  -0.5990862702  -0.1408790913  -0.8177084853  -0.2689160912  -0.147271894  -0.09948665251  1.581224251  -0.4628873306  0.8629216297  -0.2792147056  -2.044635659  0.2586549903  0.0577230488  
-0.3533521354  -0.2133244605  -0.6001018626  -0.4329847461  -0.1955412375  -0.4344341003  -1.268378946  -0.6462231178  -1.356630844  -0.06654270797  1.765162269  -0.7341776773  -0.1331600165  -0.1696753553  -0.4630741108  0.04710521878  -0.2143935846  -0.365603911  -0.322735723  -1.201295794  -0.8425411668  0.02569505482  -0.3483822226  1.206241542  -0.4609927118  0.7542870987  -0.4635307262  -1.733623167  -0.05990079188  -0.08831710039  
-0.2660656182  0.03122382278  -0.309875633  -0.3762726616  -0.247987978  -0.263510851  -1.257657221  -0.3646076163  -0.6702557031  -0.07851102308  1.868025175  -0.3406558934  -0.158676142  -0.2678446514  -0.7603095279  0.1241640662  0.07702133625  -0.2880330375  0.007629843499  -0.7664193701  -0.6242201679  -0.07728145158  -0.3968619762  1.779626776  -0.5580211964  0.6248368982  0.5951876503  -1.83194485  -0.0452686379  0.07470742619  
