# Supplementary material for: Large-Scale Brain Network Coupling Predicts Total Sleep Deprivation Effects on Cognitive Capacity
Source: PLoS One. 2015 Jul 28;10(7):e0133959. doi: 10.1371/journal.pone.0133959 (PMC4517902; doi:10.1371/journal.pone.0133959)
Supplement: S1 File — (ZIP) [file pone.0133959.s003.zip › supporting_data/dual_regression_timecourse/timecourse_RW_subject4.txt]

-0.3382386427  -0.1963126563  -0.1787540225  -0.1858527891  -0.05102145096  0.3168523471  -0.6211726779  -0.9489980963  -0.2290118764  -1.26159739  -0.1154355907  0.1269852685  -0.4802315444  -0.5384002896  0.03113175118  0.03084793014  -0.6791138288  0.3616744389  -0.3502884234  -0.8317985256  0.8025990807  0.4176245882  -0.8294149056  0.5605910656  0.6534172203  0.04311853168  0.0038852246  -0.1138352812  0.9734538871  1.410786026  
-0.790180585  0.1986860878  -0.1925908598  0.1297372945  -0.02454052955  0.4991984069  -1.010107314  -1.236689935  0.4949233417  -1.248104462  -0.1467946037  0.5715640564  0.4781728783  -0.3324111483  0.7714902234  0.8592898038  -1.227374093  1.042393016  0.7198702486  -0.7665046712  1.645838669  0.4518058109  -0.3671934656  0.6972546355  1.492191051  0.3136372112  0.1879925361  -0.1792609465  0.9071511618  2.2197455  
-0.6820390592  1.413761279  0.8421561507  0.8826945085  0.05039228585  0.4167513194  -0.07894993828  -0.3961743592  1.649180422  -0.03758689906  0.3408162215  0.6729110688  0.3316155465  1.094515755  1.737688448  2.054702305  -0.3951390928  1.095037778  1.410093427  -0.004991790115  2.09770084  0.563830088  0.3258392176  0.06818419309  1.663091917  0.751034936  0.04922634971  0.8132712738  0.4301047326  2.183706999  
0.514540227  1.649755581  2.177316226  1.948564408  0.2240755912  0.192520283  0.1236623661  1.075565555  3.151764304  1.177252736  0.9144877907  0.6913218773  -0.4436891597  1.8949949  1.195865543  1.761826242  0.03897945052  0.6110893426  0.77422094  3.092723426  0.8967538104  0.7356549994  2.029916899  1.60043554  -0.259186574  1.631501065  1.008878613  1.050277138  -1.128414479  0.717026689  
0.8001016405  -0.09730235553  0.7183904894  1.089321757  0.2644547483  -0.5223423907  -0.2003227609  0.9752953498  1.505021188  -0.05382974959  0.8976570335  -0.4592993516  -1.074716544  0.02610460281  -0.2319546356  -0.4373396844  -1.110937915  -1.501473123  -0.9226854167  2.775987538  -1.067199205  0.06861978195  0.5082895746  0.632713256  -2.080012039  0.9822235436  1.170591294  0.5637220595  -1.655208923  -1.013650098  
0.3175612837  -1.72653384  -1.254130319  -1.01155964  -0.1903512958  -0.7706693578  -1.126189882  -0.7087814836  -1.509398136  -1.332049356  -0.1387014966  -1.443058818  -0.988823591  -1.40828315  -2.267982677  -1.244752504  -0.8876150613  -2.148395413  -1.771740989  0.1471644036  -1.752026422  -0.5584227971  -0.5708151687  -0.3092324382  -1.832230226  -0.4003566102  0.7857964513  -0.8856243154  0.2019866158  -0.970565282  
-0.3543712192  -1.492697311  -2.181521069  -1.956750323  -0.5705553861  -0.9398309568  -1.077207826  -1.402245346  -3.239117263  -1.499010172  -0.002571172191  -1.104659437  -1.160444536  -1.398163763  -1.100662949  -0.6511413629  -0.09612407118  -1.836871616  -1.434298126  -3.417757062  -1.339156939  -0.3412669944  -1.551538247  -0.3958287285  -1.310811995  -0.2957495771  -0.9590593897  -0.7771917184  1.398850018  -0.7813502822  
-0.725998939  -1.902221799  -1.328373073  -1.712536184  -0.3506968419  -0.8748230386  -1.51706277  -1.535194885  -3.03188133  -0.6892855008  -0.2676162336  -0.5513910519  -1.249459759  -2.053247201  -1.878821303  -0.2924102505  0.2188646605  -1.322230542  -1.250776305  -2.97889416  -1.550406008  0.3397744229  -0.8237220456  0.163704142  -0.8603223557  -0.7155329419  -0.1300227454  -0.6749147865  1.199195628  0.04625896106  
-0.8818954282  -1.795362711  -1.545208381  -1.726992281  -0.2904568404  -1.040457655  -1.145495753  -1.471812711  -2.556186895  0.2626729671  -0.1441925493  0.001650861528  -1.393153949  -2.418738042  -1.074656847  -0.3091685507  0.5043291558  -0.9562449628  -1.431905604  -2.606738483  -1.323670697  0.5085598237  -0.1875732543  0.2676561919  -0.7597213284  0.5124678569  0.183025592  -0.8439057929  0.65441177  0.01693780969  
-0.4587693981  -1.196643134  -1.08350243  -1.630488061  -0.3434966999  -1.337544604  -0.6050265618  -0.6257693649  -1.84875062  0.2852977731  0.112918142  -0.02497944939  -1.222133925  -1.069176679  -0.2570513497  -0.8383589782  0.1624804084  -1.44455784  -1.447642912  -2.056080766  -0.9870210705  0.4809702127  0.1745573105  0.8696241573  -1.217605584  0.8966645139  -0.5490263045  -0.6652142675  0.2717552667  0.469442332  
0.004186658616  -0.8004421795  -0.6996147659  -1.356200004  -0.4411857032  -0.945826277  -0.2854567995  -0.7809634166  -1.650296673  0.3185640898  0.09651236826  -0.1987075982  -0.5582793677  -0.2493648618  -0.745269102  -0.6879216074  -0.1692318662  -1.178789874  -0.7957230047  -1.523153793  -0.6140436618  0.126423626  0.5581460065  1.296171562  -0.5216324658  0.2675764999  0.5595491886  -0.4036031624  0.3727461195  0.7133986896  
0.01678261161  -0.1312581951  -0.1333518815  -1.123395132  -0.9752565406  -1.018482531  -0.01291828789  -0.9533464673  -1.502140201  0.4649035344  -0.07554731195  -0.07030042146  -0.3461782249  0.07202302744  -0.06030180838  0.1226617613  -0.1445850856  -0.8421348126  0.2927900313  -0.6352730896  -0.4586664995  -0.005256274844  0.5359207295  0.6513558743  0.3411501463  0.1788916784  0.6994531686  -0.4666152043  0.4664042528  1.004921087  
0.06440353217  0.2352934522  0.4459932207  -0.9490092308  -0.8955989099  -0.8131373333  0.3853611759  -0.259143071  -0.8110004502  0.2574110968  -0.1205312295  -0.1439809471  0.6107448349  0.9980584696  -0.160127719  0.2157167796  0.6307594527  -0.6796958771  0.4518895118  -0.4406899484  -0.3485445269  -0.770943898  0.5601269688  0.8241234736  0.27242283  0.7991222775  0.02042070048  -0.5256150009  0.3298798577  0.5925253199  
0.2081924866  0.4322387009  1.332701765  -0.3059042067  -0.2734144744  -0.5218821718  0.8248059407  0.1600882707  -0.6831983908  0.5099912846  -0.01179088029  -0.2585389368  0.8943247982  -0.3892260592  0.009887268613  -0.6178878136  0.2575088543  -1.338985701  0.6329594687  0.5565363396  -0.3573840154  -0.7514228944  0.4842702019  0.7725709209  -0.5273036736  0.9686516833  0.2719658952  0.1115025799  -0.1722210116  0.05980215103  
0.154386358  0.7541571835  1.708550831  0.4754952086  0.3978029549  0.21376429  0.3829592359  0.148574263  -0.7987286555  0.5799635659  -0.1169658795  -0.1946446224  1.232245466  -0.7740976037  -0.8284548396  -0.5191266141  0.2140655817  -1.27992075  0.691449599  0.4566401064  -0.3856375466  -0.8552578623  0.4694873551  0.1151427458  -0.6840762723  -0.3378332488  0.04954635548  0.730787793  0.3418743018  -0.03965411857  
-0.09297947978  0.975464557  0.993006687  0.5574192848  0.5149323254  0.1659032195  -0.001226630272  0.06516695142  -1.245475572  0.2531664726  -0.5444644581  -0.6456796802  0.6374998779  -0.1248036902  -1.502864546  -0.4638597183  0.225736054  -1.267157761  -0.0936853034  0.2564529435  -0.7415614417  -1.359856445  0.1957551397  -0.2921095484  -0.9348729312  -0.4239029046  0.1531791816  0.226923263  0.1774163961  -0.6768910549  
-0.1524599589  1.061837831  0.281764042  1.080098469  0.114544703  -0.4604679056  -0.150181468  -0.06873227933  -0.9499106252  0.1823144211  -0.3720079888  -0.4362320869  -0.4827721981  -0.04417043995  -0.7753212389  -0.7348086725  -0.4693788666  -0.9201547266  -0.3181997819  -0.139412438  -1.368595179  -1.027015865  0.02734994931  0.4416993416  -1.283911888  0.4917567619  -0.7962001499  0.2275639049  -0.5578610725  -0.5594197775  
-0.03989888063  1.234814745  0.8721857632  0.7689723863  0.1854040606  0.009639156937  0.3928562111  0.6457792406  -1.254318442  0.6402686948  -0.3223218183  -0.7288300109  0.1302019799  0.535221453  -0.7558957994  0.1053651213  0.5661795943  -0.6872463343  0.08934073989  0.5658695148  -0.7119419586  -0.9139894645  -0.4739944398  -0.616983825  -0.3736117423  -0.357689977  -0.6111113274  0.1250645149  -0.1929497038  -0.564701505  
0.6813427412  0.9899022225  1.477914047  1.123613399  -0.1097344492  -0.01006744187  0.4284603461  1.822777049  0.67599597  1.989738488  -0.4011033781  -0.00958057352  0.6402727034  1.146932737  0.4410410958  0.5892970726  0.4788929681  -0.09431333175  1.211732836  3.38189473  -0.01040965079  0.1004590429  1.425660976  0.2813484008  1.292291697  -0.3244616895  0.5762625206  0.5060573736  -0.860797857  -0.01612129262  
0.7614590964  -0.3083111989  -0.199193059  -0.4171335432  -1.302466573  -1.294807602  0.008571328871  1.361678153  1.625346041  0.1520850514  -0.4226386548  -1.056663076  -0.0651094469  -0.6142359699  -0.2867170757  -0.3221222202  -0.4227370594  -0.5606295555  0.276286254  2.288493336  -1.059200746  -0.7267547172  0.4388622888  -0.387898138  0.5837302675  -0.3339309663  -0.16543345  -0.6111601959  -0.8361595381  -1.101871669  
0.3457166041  -0.8390997812  -1.221501851  -2.080850894  -2.121982463  -1.985324494  -1.255778068  -0.311012055  -0.8341943606  -1.422130652  -1.102110497  -2.069364434  -0.6080526647  -2.301545661  -1.257452092  -1.350600235  -1.732508853  -2.109197267  0.05429219998  -0.7027298605  -2.240998598  -1.182360455  -0.7772846753  -1.033488521  -1.022921539  -1.505588842  -0.5209816741  -1.383592343  0.7524000632  -1.193713522  
-0.3357420758  -0.9685484966  -0.6309525726  -3.076026341  -1.22677905  -1.553244605  -0.9047762853  -1.496754664  -3.976752231  -1.37006637  -1.194992087  -2.081546739  -0.09093693437  -2.968314316  -2.189017572  -0.8784684302  -0.7967109985  -2.398560504  -0.09835039666  -2.93044241  -1.848564751  -1.170824362  -1.329887856  -1.174928886  -0.8008417104  -2.32953177  -0.9191585922  -1.44201334  2.229118889  -0.6671475046  
-0.5612318756  0.01442434062  0.9530341029  -2.275965599  -0.3419581666  -0.8508492497  0.4078873983  -1.410970179  -3.73688912  -0.06341453633  -0.5797641066  -0.5699409516  0.5080779517  -2.562078374  -0.6922877352  -0.05744988966  -0.02406226889  -0.7590654123  0.8379240297  -1.926430167  -0.2709097966  -0.6232764568  -0.4818862497  -0.4335755681  0.1063143595  -1.25938503  -0.6109805519  -0.2621381487  2.038740496  0.1483216636  
-0.5544254618  -0.0903660282  0.358694444  -1.220495731  -0.8667716469  -1.109568442  1.057285579  -0.3556326914  -1.662564184  -0.6925266382  -0.5152457409  -0.8594711009  -0.1281325929  -2.040968746  -0.6166617428  -0.4336693642  0.02817275243  0.07200254215  0.1815439924  -0.721952599  -0.05391621626  -0.9705770099  -0.3182730365  -1.074813438  -0.2654304184  -0.815409831  -0.3532701903  -0.3252311668  1.108439568  -0.3109931775  
-0.43452544  -0.7175034409  -0.8798901828  -2.0373039  -1.286987608  -1.305799913  0.4450319385  -0.6526395001  -1.654355539  -0.9090252367  -0.5445361886  -1.228478385  -0.2155424342  -2.198262487  -0.8147769384  -1.2040801  -0.9158277175  -0.2511612478  0.1318590905  -1.982032323  -0.7577618205  -0.9382365043  -0.7952213031  0.03792318456  -0.7602486948  -0.8181525082  -1.42166454  -1.218503853  1.051856443  -0.4030833077  
-0.2810592875  -0.4682868509  -0.10695546  -1.188902302  0.09702562975  0.4629946109  0.9572395095  -0.4330418804  -2.680255273  -0.3065520003  -0.2671076804  -0.2011664085  0.09695892162  -1.085239258  0.1626021254  -0.1319466824  0.2594218393  0.415619322  -0.2887826725  -2.674068248  -0.06034387957  0.3708067702  -1.098691652  -0.2056770085  0.3450669943  -0.9954769535  -0.8811498233  -0.4745611123  1.332272845  0.07986618428  
0.006599726522  -0.6323366703  -1.089498598  -0.1516337504  0.5312433421  1.456756462  -0.3350602884  -0.1900760014  -0.6346482501  -0.0728092073  -0.302832862  -0.2626186748  0.1035617163  -0.323852994  -0.5130015229  -0.4981672387  0.2648598446  1.310937666  -0.6664975404  -1.155620379  -0.08820046514  0.3868349871  -0.9389858727  -0.8730908506  0.3769725694  -1.436281257  0.1971844876  0.05630043644  0.9477209177  -0.4477501803  
-0.06188603562  -0.8550853992  -1.828379489  -0.6304559805  0.7010454382  1.258400275  -0.97000252  -0.2418179356  -0.8370771661  0.2866136581  -0.6847131608  -0.03264981123  -0.4445019223  -1.212663393  -0.7020212946  -0.273463595  -0.04425345448  1.153974301  -1.022858777  -1.70137329  -0.4381525453  0.4440995199  -1.114101552  -0.8344258855  -0.2449142365  -0.4403697019  -1.197264968  0.02428794217  0.6539478167  -0.1249321154  
0.03091300905  -0.07843686516  -0.7817771521  0.456085309  0.8973330421  1.296740962  -0.7373737455  0.1817337328  -0.03013596943  0.6071643707  -0.5167613079  0.5864894111  -0.5969077235  -0.7492663764  0.209937209  -0.3210074031  -0.2663870101  1.632854178  -0.2293143691  0.0435658101  0.119844912  0.9115608318  -0.05331755793  -0.05139952273  -0.1110371116  0.3876406311  -0.5702782629  0.7338843368  0.06337651947  0.1129899445  
-0.09973318806  -0.3219507221  -1.217245472  0.04351304242  0.919154661  1.285136757  -1.041192566  -0.05108242934  0.0008484102568  0.3943413179  -0.588143378  0.3786579988  -0.7349297429  -0.7612717817  -0.5680640369  -0.03521261913  -0.5209569214  2.204140231  -0.441759278  -0.3969321607  -0.1786668857  0.6593655665  -0.2769918794  -1.038184153  0.1784882399  -0.5645347454  0.1522581655  0.6570570762  0.3121917724  0.2379541695  
-0.1670659351  -0.2040799763  -1.066030207  0.01612346151  1.369696102  1.023210281  -0.8981543865  0.0864195539  -0.3367732735  0.3190777434  -0.6481659674  0.1330890345  -0.5107713934  -0.1132163202  -0.1889662589  -0.04893774771  -0.2145944885  1.905074246  -0.845294596  -0.1476665129  -0.03291328264  0.7385435902  -0.2863617603  -0.8613061674  0.1137317833  -0.377247365  -0.5178972155  0.2251419363  -0.0993964481  -0.1375338  
-0.204153065  -0.3222300125  -1.070092854  0.2319178389  1.651007465  1.318097409  -0.214974232  0.3001290233  0.07545931816  0.085185264  -0.1515923259  0.1754820421  0.07888634845  -0.145321436  0.1276850203  -0.6814189501  -0.1857609399  1.301003307  -0.7487285926  -0.886185146  0.3494205825  0.8619608121  -0.01316143256  0.2022209898  -0.07273253616  0.4713045395  -0.8603817896  0.5004726009  -0.06668316082  -0.000452995359  
-0.1012643296  -0.3195967573  -0.7208841327  -0.2824637874  1.294996842  0.928941927  0.3357431279  0.5005984174  0.3772615889  -0.4926440802  -0.1197419314  0.08261722844  0.41537055  0.1425688442  -0.2152527592  -0.5835799511  0.002993808855  0.8740543553  -0.5766110487  -0.7728126585  0.8907602467  0.7375184036  -0.6171984117  -0.917874841  0.3804862137  -0.5717744226  -0.413064725  0.2989586093  0.2926313608  -0.2304157129  
-0.1802160605  -0.1732801954  -0.5593644933  -0.1256766187  0.9216481582  0.476983397  0.4248326302  0.094427274  0.7474670731  -0.3676907313  -0.02372079115  0.7210234671  0.3591884727  0.3969425022  0.4083447011  0.3028262957  0.1304630525  0.9985667641  -0.3310165729  -0.519315783  1.026149728  0.4208022259  -0.4666455255  -0.5517192111  0.8464448504  -0.6991059734  -0.4837936391  0.198144678  0.6499765114  0.3907514733  
-0.1851867479  1.439761276  0.369632919  1.213993604  1.358546663  1.641125303  0.9114861713  0.8996813771  1.997205494  0.6664472396  0.4521355503  2.148021157  0.6911212191  1.894960184  2.271498111  0.7641965563  0.7879397409  1.928294457  0.5605750506  1.23379194  2.055610623  0.856220047  0.6226674844  -0.681790975  1.603995016  0.6977174157  -0.04939603152  1.277041481  -0.3513172627  1.342333415  
0.3767229393  2.39106246  0.8345081768  2.662073463  1.316354712  2.559425089  1.206187653  2.264144149  3.549703946  0.7240307031  0.8685198634  2.455073904  1.191578929  3.572430989  2.518604158  0.9449386852  1.192382787  2.551641623  0.804223977  3.544935843  2.965532999  0.8801893498  0.9460881001  -0.2983985857  1.756678857  1.000461887  0.06622971168  1.440460481  -1.447894073  0.9580272615  
0.4210918092  1.777148109  0.8621600267  3.173223845  1.156572137  2.438330609  1.268802373  1.872483451  4.178500624  -0.1986630815  1.227784742  2.091811793  1.866102254  3.130488046  2.28053519  0.2788987241  0.5682325847  2.930318879  1.443082431  3.489175635  3.127455072  0.5084260922  0.135107987  0.5183195897  2.050879245  1.398343365  0.06994500577  1.133120575  -1.9606252  0.5937734744  
0.1821354779  1.729166126  1.382588676  3.069565725  1.095733552  2.164453906  0.8444927346  1.32779548  5.032664213  0.04907614458  1.048860939  2.362112971  1.990925272  3.189374681  2.977760623  0.8691379323  0.4547903419  3.447757001  2.446756466  2.651941993  3.213400024  1.107643176  0.1854131653  1.455682117  2.441501236  1.570221778  0.08528202544  1.22546672  -1.792108115  1.367200574  
0.3965550856  2.315700172  3.269284067  3.950475285  1.186414221  2.177003986  1.815004541  3.021019926  6.007557761  1.541256886  0.7336070465  2.628955066  1.438554243  4.90358519  3.763040824  2.447974941  2.070153555  3.224195888  2.578717864  4.317225276  3.52582843  1.196646072  0.5115457923  0.1233119886  2.318168767  2.154776437  -0.1740099633  2.390669077  -2.076279962  1.165290093  
1.145665006  2.195496155  3.660103284  5.213205149  0.9768669317  1.413215717  2.073207295  3.789127679  7.34809206  2.628308503  1.502123587  2.459983901  0.8311609302  5.270059471  3.648055159  1.499068052  2.570538803  2.761827416  2.446996182  7.031226616  2.72296034  1.127079654  2.256999595  1.311181231  1.614463929  2.28098795  1.822334498  2.308518465  -3.901842371  -0.3189098057  
1.142494456  0.2501745075  1.304361704  3.595724737  0.1876756638  0.2388071537  0.6169857711  2.321043567  5.800582935  0.8720944871  0.7333071266  0.7007049195  -0.01230035707  2.259351507  0.9573808316  -0.1627840873  0.870609596  0.8645508729  0.6590658912  5.64448089  0.5098801602  0.5515157748  1.512432247  0.4930592159  0.2456738649  0.6850021839  1.868491348  0.4817925948  -3.188012965  -1.789865678  
0.63042615  -1.272763544  -0.2143301837  1.288731733  0.2317164339  -0.9479709769  0.1307936361  0.5196491692  1.774733627  -0.2856782049  -0.2972350704  -0.2942205717  0.09659699332  0.5029155934  -0.93559139  -0.2185843992  -0.2011693437  -0.6549173241  -0.8340654091  1.998111744  -0.822046118  0.7019933569  0.7458302323  -0.9914982351  -0.6811024266  -0.9864556218  0.9764852725  -0.7342691961  -1.127464496  -1.326500654  
0.1900480269  -1.346079802  -0.5558362498  0.129453764  -0.1416692464  -1.364771666  0.7191962026  -0.4000525443  0.1153149515  -0.3209573933  -0.2346419676  -0.0538662338  -0.2400597643  -0.3308801675  -0.4832515715  -0.4843699994  -0.5648939278  -1.019685178  -0.6328839504  0.3554538176  -0.8756529892  0.3890921763  0.1866033801  -0.8679020911  -1.157179296  -0.2866649703  0.4560545624  -0.2531223222  -0.3459133337  -0.4904150823  
-0.09188233436  -1.474813439  -0.6982696838  -0.6081880475  -0.2813424525  -0.8703345675  0.5338496071  -1.081413902  -0.3446886208  -0.3585240633  -0.2083744147  -0.2549383103  0.3090055397  -0.8888398352  -0.8344983833  -0.574133635  -0.6294810377  -0.9415366243  -0.5671959347  -1.140364818  -1.017756739  0.06673486401  -0.08522103486  -0.1987913071  -1.042027151  -0.4808906148  0.2898678104  -0.6665094978  0.2815631956  -0.7448871562  
-0.4917688996  -1.584467093  -0.6750686387  -0.7568742476  -0.1917007475  -0.8435643819  0.7118961233  -1.077641754  -1.74113545  -0.8774481836  -0.5533577225  -0.4097705924  0.2052998474  -0.84364072  -0.5805818122  -0.3054530313  0.5018449125  -1.21110048  -1.405109444  -3.075784411  -0.9482196335  -0.3907331021  -0.8599931401  -0.6752786563  -1.298315417  -0.6700532718  -0.4205593343  -0.7139023473  1.003018208  -0.6784887491  
-0.1562944924  -1.55237803  -0.2646853362  -0.6720735413  -0.1694809102  -0.5437804493  0.1058826278  -1.246362666  -1.600908757  0.2546341487  -0.2223123171  -0.281368058  -0.3475894669  -1.379328259  -0.4357133997  -0.465593408  0.7100111064  -0.472502997  -1.19957947  -2.838125935  -0.8825714277  -0.09363154237  -0.2990833445  -0.1689060681  -0.9460792706  -0.5354111571  0.04305597619  -0.226849299  0.5212062221  -0.6945292415  
0.08661882346  -0.678614535  0.5781903931  0.5603410448  0.6525993815  0.1853031253  -0.5124165142  -0.9119638844  -1.042579371  1.41009507  0.266895433  0.46141889  -0.4409541912  -0.8274795211  0.1773225356  0.7325047495  1.618593079  0.7772677974  -0.1106205968  -2.04349804  -0.3476292483  0.6670607816  -0.1837681604  -0.3240120979  0.1302268548  -0.5998075728  -0.3645611618  0.269679155  0.1717759373  -0.7059723992  
0.8676402645  0.258261229  1.387193113  2.349526729  0.8595245271  0.7911868138  -0.3489124411  0.4214135439  1.787986963  2.289746483  0.582170288  1.522589562  -0.4877542145  0.6221461515  1.696998574  1.649995116  2.216304401  2.325935848  0.8312048523  1.595095919  0.7052226069  1.441031261  1.54207072  0.4768427906  1.078748629  0.1366296719  0.7812733922  0.9464138078  -1.50926958  -0.8688521089  
0.8466289989  -0.4881951183  0.1120176854  1.818311697  0.05282550098  0.1325817139  -0.6455170062  0.8221273906  2.919766317  0.8145826469  0.2842702423  0.5570142098  -1.064348438  -0.1986615228  0.9942460089  0.402686589  0.6827998479  2.010774008  0.6941270186  2.764360885  0.1400054463  0.5956721119  1.499525506  0.502584716  0.09413299243  0.4921559967  1.446857666  0.4134970796  -1.823081422  -1.184743621  
0.4455784182  -0.9154164256  -0.8169044924  0.02716472957  -0.1958142857  -0.2754720312  -0.8577362838  -0.4687506872  0.7411332838  -0.4557919262  -0.168247247  -0.6246208636  -0.9224935877  -1.099125043  0.3993202497  -0.4591619717  -0.5744529231  0.5667319113  0.3835779642  -0.6141451754  -0.382119722  0.5242902691  -0.1135717784  0.2851216994  -0.04891970169  -0.3148816717  0.1831740399  -0.6251959061  -0.5448056593  -1.23779674  
0.02286903245  -0.8299860774  -0.7946061849  -0.5832672521  0.1176297048  -0.3117435247  -0.2734232622  -0.8025610718  -0.6618918767  -0.5350781453  -0.5503411201  -0.6608749273  0.01517449977  -0.5369322229  0.07087342928  0.1590970018  -0.427991722  0.04519796099  -0.3644129144  -1.832719348  -0.3290493538  0.5559265935  -0.3738342439  -0.3951108274  0.1205731525  -0.02152417657  -0.03404664168  -0.05036522519  0.8175701184  -0.826116431  
-0.2639090194  -0.7278175425  -1.384340874  -1.88953028  -0.5241591015  -0.2375648111  0.01166144942  -0.6370384988  -0.9507143928  -0.7253971572  -0.4738463897  -1.00492499  0.07654702596  -0.6402029395  0.2497532288  -0.4521404256  -0.6880287351  -1.051717604  -0.4405370057  -1.999824114  -0.6450246159  0.2020289513  -0.5682563597  -0.7138520648  -0.4327856747  -0.5592745665  -0.643534096  -0.6646226436  0.8557397244  -0.846447339  
-0.4565445643  -0.4113505117  -0.6705132439  -2.013992209  -0.03812036013  0.2846831814  0.4481475217  -1.115327953  -1.991407824  -0.653978295  -0.2268850595  -0.6187244133  0.9407781139  0.03444825708  -0.1546433739  -0.5621895057  -0.4716920278  -0.889205941  -0.307208638  -3.141779157  -0.3586897593  0.3037097  -1.077363819  -0.9629999739  0.1528938108  -0.8788745787  -1.058787706  0.09503885168  1.785176138  -0.4265232417  
-0.1863436575  0.3758397692  0.04369360407  -1.793340171  -0.3015726923  0.04740351713  1.3632677  -0.3797527808  -1.52914355  -0.4526121222  -0.1679394429  -0.6473474638  0.4848444983  0.8816239646  -0.3662853294  -0.2370154546  -0.1193670352  -0.7455059946  -0.3346600611  -1.310342827  0.07534900033  -0.762198039  -0.1346708755  -0.669031083  -0.0352066151  -0.8470257517  0.3180707683  0.03679509158  1.16371596  -0.3450864875  
0.2680738877  1.147672924  0.09571319041  -0.7836029378  -0.6100523097  -0.133790821  1.180145083  0.4697275979  -0.7242183323  -1.227242896  -0.07045738702  -0.8430730841  0.6493239381  1.695315506  0.05522975218  -0.620330607  -0.04935088853  -0.6995330797  -0.1935277438  -0.3758799919  0.4030938728  -1.725944676  -0.6985375897  -1.339134194  -0.4620408637  -0.8252394324  -0.4538766224  -0.05753056068  0.4565324046  -0.4916385942  
0.2986394844  1.215690086  0.09453102156  -0.6552033933  -0.1118134629  0.6287455442  0.152209519  -0.007072718249  -0.9893033532  -1.490818625  0.1018807021  -0.6595998978  1.235855113  1.451941117  -0.0846394146  -0.2475999305  -0.03328234122  0.02381831513  0.1226220791  -1.275368073  0.8511377263  -1.373513449  -1.422482869  -0.4680642368  0.6462189571  -1.233012694  -1.052389268  -0.1787798757  0.6756823537  -0.4071311443  
0.07478680988  1.271436572  0.5448608923  -0.2670304374  0.01647969893  0.9077796982  -0.3012859449  -0.340253118  -0.3428222175  -0.8699796618  -0.08195084666  0.1095290325  1.684565005  1.38313594  0.1598225599  0.5190668149  -0.4883771776  1.138321985  0.8686307174  -1.04823157  1.359949118  -0.7209093278  -0.8765429462  -0.3167617518  1.31443181  -0.9793079767  -0.3794278667  -0.1148994006  0.7090048776  0.3751750123  
0.0539056019  1.781634575  0.4800889726  0.6478328422  -0.367638696  0.7603573492  0.9335326522  0.9714277311  1.092730101  -0.8726118539  -0.1120199406  -0.423947737  1.583110441  3.122945065  0.5475183723  0.3960603607  -0.05960095437  0.7129096455  0.7982426747  -0.6240829566  1.770282834  -1.37980614  -0.6803111817  -0.5483128992  0.7226393454  -0.1311030108  -0.4297620603  0.2336421535  0.03139546989  0.3332758583  
0.1263005634  1.067701042  -0.7379884789  -0.3347238948  -1.010349891  0.6011278789  0.5148787842  0.6620942726  0.3256521273  -1.314829819  0.1569386194  -0.8774462396  0.7404302089  2.673808718  0.0270601448  -0.09748994817  -0.8509897776  -0.5259144669  0.4182386472  -0.6365201175  1.073235691  -1.983962526  -1.123783442  -0.8133352587  0.04946450926  -0.5004844797  -0.51426646  -0.4159618057  0.2425141675  0.08328603209  
-0.1159764868  0.5896044106  -0.1526093604  -0.1346104872  -0.3936745156  1.042318273  0.0414656369  -0.3067401248  -0.428100163  -1.024948758  0.1025497676  0.4870960174  1.224491982  1.943768778  0.3812336597  0.91676256  -0.3136315661  0.2307852277  0.3733953497  -0.6142093471  1.288596061  -1.176155929  -1.763844092  -0.8472673431  1.345909498  -1.096085373  -0.7764759634  -0.08056045438  0.5178503686  0.8754325825  
-0.1603934403  1.015416857  0.004515719516  0.4759378917  -0.2141307512  0.708653115  0.8208935738  0.4370081383  1.558083757  -0.3929931162  0.7722962464  1.331066205  0.9928143721  2.378687407  1.617119123  1.748260417  0.267860793  0.8124510743  1.012997455  0.2218513309  1.952082262  -0.9141503767  -0.05745975557  -0.5482571311  1.614909769  0.4649968369  -0.7357968259  0.417901948  -0.5714350844  1.096494676  
0.1922073394  0.912387816  -0.5707832992  1.153598812  -1.169515443  0.1759712729  1.2330935  0.939318927  2.68187366  -0.3625739061  1.349148881  0.2794680187  0.2733639066  3.318607544  1.458912434  0.8123686205  -0.1954118084  0.2367794419  1.055721785  0.3109422412  1.931028888  -1.159274065  0.3838241399  0.2062900741  0.4482914993  1.294725641  -0.113679274  0.5501207987  -1.443990785  0.8341372553  
0.549210261  0.2595383294  -1.371390749  0.484170205  -1.492110508  0.3606973103  0.7813898213  0.01079513872  0.983251754  -0.4889638947  0.7181199792  -0.415857868  0.211101662  2.162862694  -0.2213581533  0.7655631039  -0.8293536079  -0.2986717316  0.5645909314  0.1912710377  1.040226073  -1.17080419  -0.9890944874  -0.3307576877  0.233044858  -0.8121703469  0.3384748984  -0.1845212162  -0.6360608154  0.1904245124  
0.06403050941  1.188520456  -1.209257578  -0.3434213379  -1.206270326  0.4849078854  0.1802881462  -0.2305509901  -0.1485447145  -0.7628030794  0.4420620681  0.1732065004  0.5908019211  2.084995454  0.6310693352  1.375320847  -0.3654589448  -0.3217406757  0.9347349845  -0.5862556661  1.010854302  -1.167180071  -0.4582568373  0.08807151954  0.4919628998  0.6877227025  -0.9781610108  -0.3408999374  -0.2787626323  0.3850410177  
0.1415031668  2.333302202  1.186807269  1.187530905  -0.172948817  0.2222061217  0.6939981704  1.3750238  1.839706635  0.8307194296  0.7601722975  0.4882052063  0.02060117767  3.669922577  1.667464796  1.514513541  0.8975743504  0.1974231496  1.091864445  1.69647119  0.7532997725  -0.1182523077  -0.05850102799  -0.8338658766  0.6685441631  1.23711053  0.1418320255  0.9768860622  -1.195353934  -0.1428485353  
0.8226528028  2.151314168  2.223241396  2.31314419  -0.1019569858  0.1380114091  0.2336816225  2.14012625  3.60922486  1.799943939  0.8909380831  0.7697142488  -0.08712495541  3.286465501  1.668962203  0.9429597978  0.8859828254  0.4548582727  0.6510890937  4.69250333  0.1318618355  0.4480965123  2.186772823  1.286080807  0.8788404321  0.9823351308  2.11021608  0.4338284815  -2.55012141  -1.111070323  
0.8161905569  0.3094262119  1.334887772  1.194423147  -0.221157618  -0.541814232  0.02248183727  1.362367831  1.999583377  0.4391711718  0.664184099  0.05059743011  -0.2437320857  0.5313098183  0.6439787302  -0.5313933932  -0.3267059338  -0.9154931974  -0.09542825593  4.151690315  -0.5234354016  -0.004109536488  1.351440618  0.6076437741  -0.2312751507  0.6057056997  1.331531989  -0.0730266149  -2.352398819  -1.561339255  
0.2597535314  -1.311642252  -0.08809983754  -0.2262040193  -0.0598251994  -0.7681197823  -0.1656677905  -0.5788389514  -0.7944818844  -0.9745627229  0.2674724259  -0.7380593809  0.6840165732  -1.584591291  -1.228638183  -0.7989908166  -0.3472393797  -1.421311779  -0.8444606508  -0.1426224253  -0.5532760234  -0.4145482571  -0.3132945317  -0.5207077274  -0.8423179941  -0.9263812428  0.6528655832  -0.8176112355  0.08122592188  -1.576086078  
-0.147162816  -1.7479417  -0.60600921  -1.413210913  -0.4178531386  -1.087918794  -0.06917488837  -1.429146228  -2.001414847  -1.247187221  -0.0216243925  -0.9149328316  0.2402676263  -2.837839338  -1.017173628  -0.927870486  -0.3925367407  -2.246047512  -0.5249806368  -2.406575804  -0.8192560882  -0.6257731105  -0.4911694995  -0.4957873296  -1.698371116  -0.8128595037  -0.4306575392  -1.47079767  1.27772294  -1.112049668  
-0.6286137657  -1.865803224  -0.6908507759  -1.2270427  -0.1772126648  -0.8420132509  -0.3928042302  -1.781113454  -2.640244761  -1.133114901  -0.1484911105  -0.932316038  0.05949145557  -2.898605715  -1.913482645  -0.4830962795  -0.0005507080043  -1.660867455  -1.319339802  -3.268383229  -0.9706597249  -0.220070684  -1.303788864  -0.7705193941  -1.342574707  -1.582084989  -0.5058715009  -1.275257722  1.851987077  -0.9930861084  
-0.6407056751  -1.531158561  -0.9375701172  -1.333725985  0.06670956875  -0.7944418081  -0.5839418346  -1.327639557  -2.284380101  -0.2762895182  0.1292680488  -0.6453684345  -0.5129153551  -2.588884648  -1.214344233  -0.2633212376  0.1464588836  -1.25373223  -1.5614083  -3.325577981  -1.096637992  0.4241687065  -0.5081662572  -0.2545240557  -1.193784788  -0.2524613511  -1.052639806  -0.8058549433  1.674700636  -0.1322843551  
-0.155640847  -0.9817616259  -0.02364757402  -0.9406382828  0.5567329736  -0.3136987509  -0.5360571808  -0.8944178532  -1.001282668  0.7308438351  0.3939107803  -0.3060987954  -0.479631183  -2.066272302  -0.4375135436  0.2969331468  0.1548330932  -0.5913329286  -0.9674051605  -1.66991086  -0.8241111056  0.8042690165  0.0633972762  -0.4320328909  -0.6614979845  -0.9340427277  -0.1967989655  -0.5664298271  0.8371811203  -0.4263255437  
0.3792065708  0.2376910496  1.312606759  0.8173559624  1.12437845  1.26302657  -0.4195401776  -0.8621082292  0.5771948895  1.848894437  0.9080267512  1.153872657  -0.1821985931  -1.687367503  0.4378263547  1.798357321  0.7442106638  1.324092816  0.4036795926  0.02706920372  -0.05764346683  1.588168927  0.9516884194  0.5133868503  0.3714083688  0.2338875886  -0.4753623106  0.158527214  0.5505955668  0.7516988529  
0.4031379575  1.221556238  1.382212596  2.056964422  0.7259300242  1.025228407  -0.6920527059  0.09419540723  2.112341667  1.547913126  0.7055640256  1.101101745  -0.652736921  -0.7424511379  0.4755804783  1.743662902  1.002642449  1.816760164  0.8298233735  2.110392407  0.04339295973  0.9162888347  1.455856871  0.6023714018  0.4458774741  0.75331149  0.7283564188  0.2371849911  -0.8873593107  0.4265089731  
0.1521161471  0.5245553376  0.6260388847  2.145584822  -0.1186183744  -0.5811733252  -0.8737293559  0.3342756118  2.278575899  0.6200195848  0.4059876708  0.04671143558  -1.608162296  -1.394463022  -0.1030090552  -0.2233832845  0.02278666643  0.9140296682  0.2294736462  2.327336624  -0.8571043841  0.5531749901  1.265776367  0.7170271973  -0.760787229  1.067683011  0.7666700686  -0.358008172  -1.505060596  -0.1784149747  
-0.1870576462  0.1908596639  0.6704802777  1.413842597  0.1652203361  -0.8121777426  -1.157142508  0.05875606615  0.7195394903  0.9973115821  0.1591813121  0.2800951111  -1.239593696  -1.466753349  -0.08976401045  -0.2818053791  0.03584362658  0.9042105958  0.5234705631  0.7097187065  -1.029509637  0.6209815746  0.1791936594  0.4939244764  -0.4764771577  0.7003613951  -0.4603275546  -0.001926207375  -0.4747312927  0.1969015753  
-0.3604651622  0.7640178513  1.564589436  1.876257193  1.40941904  0.2391829622  0.3876987319  1.186627664  1.309534844  1.610598381  0.6323589892  2.022046177  0.3637276937  0.1383252946  1.595407486  0.9518369378  1.49153969  2.120735266  0.8426538358  1.992037015  0.7221030523  0.8056214338  1.153481557  1.06295574  0.5801386255  1.81252739  0.8833690631  1.01746496  -1.749447266  0.7489136788  
-0.07494427335  0.5845301059  1.872492999  3.12980318  0.9605895203  0.4856312272  0.8149824948  1.956714632  3.373140886  1.527352323  0.4116421754  1.756454481  0.2172885299  0.9684774206  1.556649912  0.6083849595  0.6514642264  1.977744193  0.9946372166  3.441588137  1.278988692  1.248104733  2.294405117  2.395318627  0.5060213075  1.953646726  1.197442838  1.120761944  -2.911582807  0.899903236  
0.06376992865  -0.3224598249  0.8988071059  2.634909974  0.7403724847  0.3391429454  0.1973061611  1.535966426  3.215466067  0.7257902154  0.3368307227  0.7806866475  -0.1698991498  0.6360562428  0.4910294758  -0.3121161949  0.7334275716  1.818910881  0.269414795  2.213635959  0.7547261512  1.036406096  0.8806406765  0.3679750379  0.4081127637  1.0316888  1.057008644  0.8478870788  -1.71180697  0.3771473118  
-0.07050008051  -0.9893582312  -0.5554577235  1.294996353  0.08219574715  -0.432664185  -0.3448882632  0.2600899435  1.037628812  0.0255939459  0.016465183  -0.2978139399  -0.6931491362  -0.4058272363  -0.1423755639  -0.5968701593  0.2035001652  1.112834361  -0.3631518243  0.3634474038  -0.432212661  0.2401146619  0.5556018877  0.5909382225  -0.4000802285  0.7278475235  1.361501155  -0.2035421638  -0.7035899412  -0.165666302  
-0.3054521515  -0.7225414107  0.05649070603  -0.01310193626  0.2507501194  -0.09817184194  -0.6908632136  -0.2343294542  -0.09170769003  1.352353682  -0.2985274609  0.447072812  -0.7404386858  -0.7411444144  -0.04552254963  0.827547031  0.7042481849  1.232056684  -0.1097804018  -0.3017395616  -0.4545514062  0.5905203556  0.2919866734  1.862325008  0.5833728377  0.0872634523  0.02140349535  0.1636497735  -0.7341037676  0.6105485096  
0.1804366894  0.6595037573  1.727997819  1.314435626  0.6270501788  0.1480893847  0.4084260367  1.192878474  2.15111353  1.993208149  0.5587421954  2.238078795  -0.2161354047  0.4881514534  2.036422905  1.109101025  1.005060848  1.983979309  0.9279411585  3.131483822  0.8561303747  1.101924742  1.890215272  1.146209869  1.123649753  1.017231354  0.7529667494  1.161500606  -2.013167652  0.9550021206  
0.4335439988  -0.3741869369  0.8402375311  0.6938862973  -0.2882281363  -0.7727813275  0.7623028103  1.002277869  2.857841092  0.5098912005  0.3239504818  0.7210568046  -0.2434889028  -0.5948674043  -0.1063995697  -0.5272149731  -0.6012092544  0.9117911741  0.3202293229  3.032683865  0.09035319181  0.7106747423  1.722421553  1.502809076  -0.3023749368  0.6950450493  1.2927472  0.4669967229  -1.381552152  0.4594282257  
0.06757968339  -1.072309652  -0.0451844717  -0.2372810852  -0.05220352592  -0.6499703694  0.4615171479  -0.1069063194  0.2206995639  -0.2282837581  -0.6289145307  -0.3524976778  -0.1763969198  -1.517956385  -1.529200439  -0.7829845537  -0.881610269  -0.4065470234  -0.2260022467  1.229598313  -0.5675319365  0.6235532404  0.3035619698  0.4480624567  -0.7262183684  -0.4246521995  0.7652456529  -0.1180898995  0.04037886104  0.6467886861  
-0.2631404522  -0.2939521308  -0.5266375795  -0.2510077822  0.3518867883  0.003668899794  0.6407984608  -0.4916590758  -1.030576426  -0.2235307684  -0.3175710701  -0.2381145746  0.4550079101  -0.9822512126  -0.7210314628  -0.4934771378  -0.5718604662  -0.5162340871  -0.0751968044  0.3075195145  -0.06914650733  0.5007806997  -0.4401195283  -0.5098711382  -0.3645312937  -0.1557380091  -0.3133533336  0.05757346885  0.3997529673  0.7913660374  
-0.1902077703  -0.1519821691  -0.1309155689  -0.6562630643  0.1492521309  -0.5764461392  0.778704241  0.04587573323  -0.5074849816  -0.09951213893  -0.198450911  -0.2316250334  -0.004644305721  -0.1787509838  -0.4739609875  -0.6617760687  -0.4846354168  -0.8484069175  -0.2563371945  0.2919103988  -0.1043299219  0.05418589883  0.2892799572  -0.1257116904  -0.1772074046  0.3593828094  -0.1374141534  0.5139924949  0.1298012775  0.6301666924  
0.1705477926  -0.0411335029  -0.2201201229  -1.175678346  -0.5473372669  -1.875798465  0.2246667859  0.3283413306  0.1146739536  0.3278256231  -0.5999917395  -0.9573485987  -0.8863353007  -0.05286775965  -1.194733708  -0.7916055103  -0.9597241033  -1.505144078  -0.4092659571  1.571608133  -0.9514452986  -0.2840239837  0.3168195707  0.2259987715  0.04296138881  -0.08709762169  0.2234505098  -0.1080064916  0.02808050769  -0.648805244  
0.1512031215  0.02333523334  -0.1110449674  -1.611851147  -0.6245987035  -1.126519548  -0.06307322145  0.2219936051  -1.791869709  0.5653930218  -0.3432366735  -0.7010085313  -0.5671877699  -0.4504135926  -1.226275388  -0.2361344501  0.003078277552  -1.558632827  -0.7953040247  0.3687120873  -1.085863162  -0.3138904755  -0.8433846911  -1.49019699  1.178236741  -0.9085578155  -1.369248418  -0.1218156577  0.6093139924  -0.5400904829  
0.1015445908  0.002728018814  -1.286168455  -2.472585752  -1.195942968  -0.542611055  -0.5829731638  -0.08422658234  -1.873579579  -0.3533975877  -0.412913629  -0.6624579557  -0.15028635  -0.867731696  -0.9167015281  -0.8099968633  -0.1754142422  -1.668410901  -0.8320528252  0.0755444998  -1.244523041  -0.818765472  0.05611843328  0.1380105048  0.7859022777  -0.4983803744  0.1153485028  -0.906716259  0.3498573723  -0.5086205006  
-0.2871058477  -0.8289214283  -3.071859618  -3.903067935  -1.674303711  -1.107956486  -1.420979608  -0.8542553376  -2.325478222  -1.939176854  -0.6042818452  -1.709830964  -1.064609271  -1.664716654  -1.171610362  -2.04560859  -1.58503215  -3.409770542  -0.9896776251  -1.895063809  -2.511193318  -1.751800873  -0.9864356275  -0.9102348808  -1.062573186  -0.7998275225  0.01989167797  -1.749363873  1.177753739  -0.7534708836  
-0.6786578175  -0.4389511428  -2.670613056  -4.285986157  -0.721338419  0.149594433  -1.523370659  -1.978818558  -4.907161107  -1.814984964  -0.5394016165  -1.458419241  -0.7072281405  -1.460711676  -1.323075867  -1.256441022  -0.9141270157  -2.960733233  -0.8827304534  -4.628965699  -1.77704105  -1.20196923  -2.769595227  -2.122063141  -0.4852123205  -1.799568137  -1.392610905  -1.385136855  2.667205824  0.1579471564  
-0.9419287027  0.04761150696  -2.877142301  -3.916739563  -0.5768669274  0.06874589771  -1.273919148  -2.206734936  -4.984156435  -1.405499031  -0.6041423121  -1.115196539  -0.2460815402  -1.01514927  -1.191872358  -0.9336994013  -0.8083545723  -2.014064455  -0.3556288726  -3.646255513  -1.470971585  -1.170953383  -1.501065347  -0.6844249313  -0.1826575496  -0.1625260754  0.07512583548  -1.977089145  2.353600036  0.2426906593  
-0.6307297075  0.6856342793  -1.836127542  -3.390382516  0.08341538499  0.9680597833  -0.7346314206  -1.384747595  -3.220051024  0.2542125334  -0.3216635885  -0.2948836359  -0.1564513352  -0.450412544  -0.1845396697  -0.05354637501  -0.2601676541  -1.038492816  0.2027823724  -1.909830968  -0.8359647253  -0.6144284479  -0.8062769295  0.4139650103  0.7236953007  0.2335915775  -0.0948514424  -1.5024795  1.569665558  0.4365410991  
0.2363661963  1.804774482  -0.03606844714  -0.6082495034  1.228893415  2.776339518  -0.05375776958  0.6471498991  -0.4864835206  2.205478179  0.5339187744  0.9078527055  0.7065432932  2.138989435  1.380269689  0.6309202187  1.188032442  0.4685317424  0.6164887362  1.591086436  0.6221187488  0.2942880845  0.348890581  0.3533526239  1.510291461  0.3096667673  0.07290989891  0.1226090394  -0.02328908645  0.7784126097  
0.8829460319  1.442990769  0.5905106677  0.7206613243  0.3320613382  2.309002551  0.3727319654  1.968276131  1.660211615  1.598104076  0.5944500784  0.8253254094  0.04568058764  2.084716415  1.166991546  0.1403693954  0.492981482  0.4649688358  0.9307092039  3.794811391  0.7324554741  -0.03499384039  0.7698250572  0.6342586781  0.2377700108  0.3915593044  0.4970751782  0.4492131951  -1.492360061  0.2960155674  
0.6978093173  0.2155716266  -0.02575760788  -0.12972254  -0.2729116298  1.450980793  0.09067827503  0.8321146043  1.245087876  -0.1358528266  0.577816441  0.3565956345  -0.5029051759  0.9365539205  0.003308230598  -0.7123283834  0.1270259494  0.01530003552  0.4771828914  2.806225583  -0.1210729364  -0.1430955435  0.3302051305  0.2046629917  -0.1068312841  0.1706664247  0.5362766975  0.2897347015  -0.5177630681  -0.4374954394  
-0.03929036558  -0.5210955946  -1.21672403  -0.9959553963  -0.03293210801  0.975852918  0.004863556629  -0.3790987279  -0.466183176  -1.252845167  0.2553160878  -0.147706041  0.1371375027  -0.2481364427  -0.6013568887  -0.5860026192  -0.1093020042  0.05879538803  -0.2510607057  0.2087189167  -0.186845098  -0.8153843046  -0.7456661884  -0.5474400997  0.1369868881  0.114131399  -0.05512974315  -0.2574896832  0.6236872603  -0.2663442148  
-0.4760899492  0.05901944881  -0.7707544911  -1.582274696  -0.09135894303  0.4415836596  0.05328866958  -0.47283372  -0.3400117197  -0.9116976396  0.3394788977  0.5264307937  -0.3641608536  -0.3663335132  0.4915235458  -0.4227111666  -0.6295688898  0.1790065438  0.6560781378  -0.6590895484  0.319068967  -0.6050873859  -0.7877725438  0.4705010096  0.4601431627  0.3246753979  -1.144332726  -0.5113907771  0.4433487391  0.6876319681  
-0.8165250046  1.020284725  0.6657438216  -0.2020066745  0.6730136684  1.434973989  0.6013640772  -0.4953569797  0.5401308187  -0.6253027383  0.4370915912  1.46230072  0.468246434  1.109705582  1.324598954  0.4554266341  -0.01382088674  1.276151576  1.445161239  0.008272185765  1.781136557  0.3234735678  -0.06182743493  0.6033124701  2.123229522  0.8144974025  -0.2135587688  0.2088853287  0.4091853762  1.959912129  
-0.785721188  1.664821502  1.213021736  1.500799591  0.9201977265  2.116237854  0.902130019  0.08719940791  2.630497515  -0.04068316828  1.02655169  2.319610759  1.394586843  2.493227731  2.229861779  1.548107631  0.2581496385  2.392647557  2.004977542  1.606998875  2.795038617  1.009670401  0.7426597864  0.4225238707  2.612074263  1.509546926  0.1480608703  1.217586579  -0.4962632731  2.665020283  
-0.2642271768  1.880767832  1.391800598  2.142488394  0.9085249395  2.125094932  1.868122042  1.509898348  4.199382988  0.6136401818  1.283994217  2.442714839  1.866124313  3.756154018  2.340369585  2.11786924  0.5525084449  1.963448354  1.933414784  2.649624434  3.034013921  0.5525495441  0.8085850381  0.5887172463  1.685376873  1.384510963  0.6372899948  1.341327479  -1.746846696  1.790333619  
0.5358179843  1.128675259  1.138411077  2.203784267  0.3230632876  1.346514376  1.472487482  1.781975022  5.234184815  1.361223287  1.196537277  2.196171371  1.635422579  3.712895365  1.797480334  1.236874782  0.318455775  1.299262935  1.602045152  4.209622522  2.152478619  0.3808266457  2.554088793  2.868390517  -0.01145147822  3.148096665  1.319415743  1.041651361  -2.928394159  0.9523822513  
0.6382132107  0.1267416156  1.013270998  1.441957442  0.2979088952  0.5941175865  1.83638878  1.750703979  3.149333785  0.7864211257  1.247805369  1.597896128  0.8902441612  2.632341985  1.511994823  0.1124242746  0.5669351682  -0.3004697307  0.263386655  3.20457996  0.8674940019  0.592845509  0.354789935  0.1544940086  -0.5415028451  1.714729863  0.07863731829  1.180418526  -2.413128407  0.1968332878  
0.2509721163  -0.302968224  1.242220178  0.6659909898  0.5683819841  -0.1559066917  2.069387064  0.9580113491  1.567512359  0.4223420425  1.003062456  0.7733613333  0.8987393486  1.417027508  0.2078438272  -0.3338167294  0.3590236361  -0.737515641  -0.2757083243  2.379772459  0.3012798475  0.2572269786  0.9428494713  0.8343911748  -0.3189884814  0.9707848871  0.7378859955  0.7628610443  -1.538496888  -0.373639257  
0.1894246411  0.1980451181  2.10374889  0.2952962577  1.352893903  0.00254327123  1.512105077  0.6259067564  0.7083515925  1.461057434  0.6950027199  1.287479632  0.8236085749  0.2900970788  0.7241753722  0.003669629203  0.3869565758  -0.6996378648  -0.4342797511  2.547282125  0.07548444492  0.6558580347  1.234131727  0.5175944299  0.6971284328  0.51394957  -0.1238172681  0.8770908097  -1.105912371  -0.5083280768  
-0.05461483268  -0.1278866623  1.245531503  0.5465392359  1.040599571  -0.2948931029  1.231703206  0.7876625559  1.078470587  0.3118224176  0.4244698927  0.7040705827  0.635008828  -0.9205619273  0.3541323715  -0.3931220821  0.2156075979  -0.7612423839  -1.0081899  2.519701344  0.1067961842  -0.03660933685  1.276059912  0.4457043615  0.09368350811  0.4398536488  0.8590420981  0.4089293859  -1.143794292  -0.6663467768  
-0.257416245  -0.8353916459  -0.182482578  -0.05227550179  -0.5065821322  -1.675258466  -0.009921884059  -0.02878658291  0.1042775631  -0.5155496972  -0.2011666114  -0.6663852043  -0.4243262322  -1.4746403  -0.7489043009  -0.9357556901  -0.5303308196  -1.603044204  -0.6172607156  0.3183019773  -1.059462369  -0.7201043392  0.7718163558  0.2977255531  -1.383868725  0.09714425651  0.5083935259  -0.6834687737  -0.5853563368  -0.9157500869  
-0.3197074883  -1.220712987  -0.1022711772  -0.6911324694  -0.2665320131  -0.9954728146  -0.1418503578  -0.623892918  -2.19167629  -0.2970148726  -0.5504756127  -0.7461984275  -0.6089530214  -1.213976752  -1.349575139  -0.5618249655  0.3236741577  -1.299343407  -1.14378672  -1.996687373  -0.9973085325  0.1920075366  -0.6399087914  -0.4096932006  -1.125855444  -0.972587379  -0.6554463673  -0.5277540486  0.8436442994  -0.2165029949  
-0.6394170847  -1.522000196  -0.9263115585  -0.9963432295  -0.3875288225  -1.491317655  -0.3879207112  -1.285232699  -1.903429424  -0.7327920134  -0.4643100741  -1.17587598  -0.2600874902  -1.344844518  -1.797509652  -1.092009586  0.4150796166  -1.345021598  -1.122063787  -2.154238969  -0.872483534  -0.7142851181  -0.4138689931  -0.8396808343  -1.645514706  -0.1830575675  0.2688790796  -0.9819070319  1.018250997  -0.08106378333  
-0.07028632004  -1.015875958  -0.1320555257  -0.1770434491  0.2868091672  -0.6088642054  -0.1341287815  -0.7677007096  -1.949337381  0.7750993436  -0.2938646055  -0.7293908634  -0.2191227212  -0.9196261892  -1.149264333  0.5308229806  0.6645339076  -0.5155608276  -1.175667821  -1.782836701  -0.4749599197  -0.1461822653  -0.2725253804  0.1268687134  -1.017259199  -0.1952771567  -1.07016652  -0.8010660912  0.6074546486  -0.007331577523  
0.6159808353  -0.1742455861  0.7317528991  1.454213808  0.8735345371  0.3866536075  -0.4903601888  0.186627904  -0.4206184762  2.322790655  0.1146641391  0.3331681176  0.4048559983  0.09083919919  -0.4500986879  1.42615944  0.9343266762  1.51872948  -0.4643012004  1.04799078  0.163750377  0.654675976  1.195828861  0.9942552623  0.1835770505  -0.1455849097  1.079695529  0.6035711371  -0.9637283398  0.638069022  
0.8740813364  -0.3049239754  0.6779958838  1.589183857  0.2904194102  -0.2761531776  -0.4555293188  0.7171896132  1.774838845  1.684137824  0.2712601543  0.5617301936  -0.319170626  0.23739547  -0.1485972028  0.9161524451  0.9335488526  2.150722456  0.04546864078  2.095181355  0.444927473  0.2056055957  1.386190155  0.6316738182  0.1935057515  0.6823781562  1.567364395  0.8110625925  -1.703978119  -0.2746957176  
0.6945581208  -0.9673914007  -0.06704279816  0.920588868  -0.6034629527  -1.000513102  -0.02036356627  0.3051737651  1.504905992  -0.2077585311  -0.142108827  -0.2441066255  -1.137775227  -0.8043192778  -0.09103477572  0.184357089  -0.2940186506  0.934156118  -0.007952843981  0.8173397745  -0.2564588223  -0.02303107734  0.6003492503  0.3877991319  -0.5594288578  0.1982786263  -0.2271064103  -0.2776262028  -0.8205104479  -0.3083140465  
0.07237452429  -1.459865835  -0.5944331196  -0.2309511998  -0.8295418844  -1.228579977  -0.6996431681  -0.869518796  -0.1596071551  -1.061288518  -0.6443482061  -1.190926282  -0.5649377783  -1.744006887  -1.080380073  -0.5674571314  -0.8830980467  -0.3325881362  0.1399421939  -1.204132296  -0.9484849851  0.09251641527  -0.5494420243  -0.3571944538  -0.9357489226  -1.41092997  0.04467018478  -0.7519947393  0.6556980699  -0.2992829072  
-0.4317702776  -0.9945823727  0.245374137  -0.4185549522  -0.1720806316  -0.443188923  -0.4564914315  -1.537371136  -1.868341881  -0.290540646  -0.7097839862  -0.5805984851  -0.009898307758  -1.376777542  -0.7044325873  0.209174782  -0.08334886115  -0.1579164036  0.6407060495  -2.337257641  -0.5683085795  0.3564105458  -0.2933601125  -0.1072087296  -0.2919761843  -0.7634704408  -0.8385515886  -0.4552043304  1.702378464  0.5160687612  
-0.4324398727  -0.1789085943  0.8775023344  0.9419793766  0.725510624  0.7114259133  0.1736593438  -0.5721711205  -1.600705805  -0.1027797863  -0.3778141266  -0.5360000996  0.2359119445  -0.2611268549  -0.240622576  0.3750143041  0.2819325399  0.5811653523  0.05125685854  -1.421917912  0.385418414  0.7703465007  0.7066320915  0.4083897795  0.06175850571  -0.1924401071  0.4366341141  0.418752303  0.8010878577  0.369637851  
-0.09863825769  -0.8224611879  -0.6359000436  0.5686114197  -0.327129952  -0.3729699918  0.06391253357  0.084318072  -0.2018553786  -1.035672475  -0.3537779058  -1.617972151  -0.1563379548  -0.3491124928  -1.086366901  -0.6834692366  -0.6865024791  -0.1958770978  -0.8748647377  -0.9259006226  -0.2020717771  -0.3186308487  0.4331852299  0.1381289765  -1.172017046  0.2605634113  0.9005175059  0.06122555642  0.3965102367  -0.6011881451  
0.007844695418  -1.339369741  -1.529286466  -0.8829649434  -1.777670183  -1.649335973  -1.038635128  -0.9206798087  -1.306070122  -1.248985147  -0.9203665956  -1.836029931  -1.12951725  -1.106856728  -2.17052933  -0.9740649674  -1.370804624  -1.365706645  -0.706168605  -3.3703746  -1.601254701  -0.5956990271  -1.357723675  -0.07409270941  -1.424734567  -1.353834043  -0.9745449785  -0.9622362307  1.665826935  -0.1704272851  
-0.2670887218  -0.5332659694  -0.8047576467  -1.569460092  -0.9554593689  -0.8929044823  -0.3410741629  -1.10688066  -3.07692423  -0.9713064337  -0.6372827664  -1.199359962  -0.2938513284  -0.7474070077  -1.630382623  -0.1386502546  -1.21643007  -1.31596238  -0.5326027102  -3.319083986  -0.9633562816  -0.2209371383  -1.018618999  -0.471690593  -0.3616339194  -1.069321743  -0.8226547922  -0.2707263327  1.783625183  0.3249805584  
-0.1754040593  -0.4481155141  -0.7771206896  -1.6800843  -1.144775669  -1.245590069  -0.4923692887  -0.8837581731  -2.260053444  -0.9946794644  -0.7792709188  -1.009037433  -0.3842791499  -0.2992698689  -1.454152527  -0.3905201317  -1.460564815  -1.042259667  -1.152638081  -1.75896481  -0.7508357047  -0.3108026813  -0.2131950685  0.294106019  -0.5004395472  -0.8095044247  0.4760991672  -0.07146935389  1.250684729  0.3509376215  
-0.2011373867  -0.3392421661  -2.180281096  -2.814907708  -1.268792075  -1.688337776  -0.8108524371  -0.7582970412  -2.664283836  -1.523123793  -0.7708529601  -1.22775579  -1.211970619  -1.061826  -1.20463858  -0.553422801  -1.564090334  -2.321432814  -1.17800577  -3.243993822  -1.3553895  -1.22400699  -1.331889979  -0.815580868  -1.099796606  -0.9184936975  -0.4731866026  -0.4669862777  1.516894665  0.1794943631  
-0.2924334983  0.01564856082  -1.632588592  -3.188566829  -0.7911385009  -1.096177706  -0.73105464  -1.06508771  -4.106312669  -1.652941086  -1.035068047  -1.264629681  0.005672178139  -1.136792666  -1.216172257  -0.9367219864  -1.846588252  -2.399686483  -0.9605985855  -3.28572068  -1.034619504  -0.6213733034  -1.424825112  0.1939654951  -0.907715234  -0.9809564896  -1.036800063  -0.5333604352  2.02887085  0.7775924867  
-0.3968488112  -0.3885765209  -1.205746787  -2.738352581  -0.4930464674  -0.4629588087  -0.6319278005  -1.291961725  -4.17143407  -1.549089675  -1.022223172  -1.314402772  0.3661052541  -1.299948099  -1.569275272  -0.6139624324  -1.083645659  -1.796195497  -1.250140981  -3.227546238  -0.4836497578  -0.3069059259  -1.930989163  -1.524677598  -0.5707329415  -1.778035669  -0.6247083671  -0.3246830015  2.568362196  0.6283313714  
-0.4035534517  -0.5417853188  -1.126655085  -1.782634653  -0.1936775393  -0.3880114849  -0.8767148081  -1.250221207  -3.670987092  -1.17326145  -0.9242391181  -1.399230374  0.2306626482  -1.051928426  -0.9469019221  -0.8019222856  -0.2520694507  -1.64023754  -0.8473609895  -2.695918795  -0.4359078872  -0.4657273661  -1.183376358  -1.290911829  -0.946589345  -0.5542418937  -0.6973849523  -0.4583087107  2.217965601  0.434751875  
-0.3562443894  -0.2507699698  -0.7894074239  -0.6026853197  -0.02269716662  -0.4018580713  -0.9396567182  -1.140925862  -2.511716645  -0.3341267933  -0.1331292681  -1.082955095  -0.03226416821  -1.211732843  -0.3163149802  -0.8729450377  0.07467533432  -0.6405551863  -0.7254097643  -2.766553186  -0.2476510915  0.02600191259  -0.8579958042  -0.2369280408  -0.7212949759  0.3867003341  -0.4880030701  0.08638393376  1.379641715  0.2491339117  
0.03525617363  0.5197027168  0.5159596933  0.6948968226  -0.2341469977  -0.2047921813  -1.084567098  0.005817230905  -1.291273895  0.6183003152  -0.06819541603  -0.1134035495  -0.8418448558  -0.3301250969  0.2828028805  0.4297406788  0.4619608948  0.3037820102  -0.2667368763  -0.8440271873  0.2942131203  0.5168999727  -0.09856291515  0.3734540669  0.1185373207  -0.004611991711  -0.1705134481  0.2568113712  -0.07771638979  0.4075879393  
0.3035528457  0.173027609  0.5998952514  0.9673800081  -0.638212797  -0.3663307672  -1.806765056  0.2887279317  0.5491274412  0.8895386918  -0.2090495232  0.4280044852  -1.6260911  -0.4060310833  0.2780354143  0.5396372142  -0.04355270649  1.423801527  0.0004154591742  0.6100846838  -0.3796734143  0.6861215154  0.4962822803  0.6121663803  0.5199652077  0.17404964  0.06338848553  0.1954971511  -0.620177594  0.06314490031  
-0.0153912  -0.6648678039  -0.4070374367  0.1312881022  -0.8124566758  -0.5578685469  -1.75000558  -0.2648789219  1.242065833  0.2443766153  -0.39775788  0.240359857  -1.449530059  -2.031904551  -0.5459405518  0.393886708  -0.4230449824  1.50698667  -0.3402595975  0.3792628456  -0.9362601202  0.5511782715  0.2999878309  0.7122494641  0.03155599865  0.1463614179  0.8668060301  0.05876309177  -0.408702545  -0.1946963144  
-0.4334943952  -0.5151162516  -0.4665900331  -0.2440971389  -0.3730108779  -0.5650861004  -1.224637459  -0.6559491913  0.3417145786  -0.1645331108  -0.3979614009  0.7143769687  -0.8057714257  -2.703868501  0.1453595434  0.4344852848  -0.3512821595  0.63100173  -0.4290158761  -0.9460720622  -0.7414597099  0.3693948689  -0.4430540502  -0.01131535564  -0.4298889412  0.288179308  -0.5726034187  -0.2861706165  0.229598526  -0.1196721322  
-0.410783939  0.1756893337  0.7053652724  0.1398571141  0.5351835942  0.5201440841  0.2820885555  -0.1637083611  -0.2646955533  0.2941403137  -0.06226781362  1.385072786  0.4778691649  -0.9019860814  1.352404288  0.3923423274  0.5606079797  0.2083795066  0.0702533452  -1.221200669  0.4181945402  0.6802410979  -0.1850439015  0.1195732002  -0.1066196113  0.4240031797  -1.176645451  0.2054143116  0.4701183257  0.6134367036  
-0.08027642442  0.1535398735  1.081676456  1.509208149  0.568977098  0.5676607313  0.9780520713  0.398859974  0.6473472149  1.08823966  0.1589379665  1.030235734  0.1819133255  0.007624679678  1.198013191  0.5919622797  1.228732103  1.4984627  0.0185036267  0.07951382205  1.030625069  0.5760516654  0.2643606419  0.2442429556  0.1949767494  0.663985797  -0.190424436  0.1505242369  -0.4543294354  0.450225698  
0.389579227  0.2796318021  0.7247462714  2.332508537  -0.1799225503  -0.4589451592  -0.1451226487  1.267423478  1.9376302  1.277096745  -0.07390307182  0.4473796308  -1.181289757  0.680081742  1.076261185  0.7611916421  1.079974589  2.040381444  -0.04133126388  1.700811749  0.6733949394  0.2668497265  0.7210511746  0.4719583246  0.08844900374  0.2599527414  0.1545835288  -0.2361563006  -2.01207912  -0.1851478411  
0.6666071748  0.2251514326  0.9606396958  1.983877055  -0.3951892872  -1.091421707  -0.4715168146  0.8236647757  2.452606198  1.148034578  -0.05406300694  0.8457906179  -1.277782163  0.1492265879  0.8383631216  0.9812833182  0.34920484  1.758957195  0.6187918609  2.803351538  0.4547633756  0.270274358  0.9472231118  1.46267519  0.2278110905  0.7222733196  0.9173564448  0.08779030408  -2.155758002  0.1770486995  
0.246998326  0.0614149009  0.5497977185  1.018273659  -0.09028323591  -0.8458094269  -0.1155077186  0.3061508065  2.508582555  0.2832023695  0.2286527613  1.316035448  0.08745621157  -0.6737380934  0.8953309105  1.185704583  0.1166566406  1.927341823  0.879949706  1.533833953  0.4719786674  0.1427643667  0.9709589376  1.087533931  0.3113850773  1.212910988  0.2189006521  0.355840997  -1.429428053  -0.01910064492  
-0.2069122701  -0.3898256259  0.2530558503  1.166785294  -0.1024811376  -0.0470872987  -0.149772488  -0.007082947606  1.72626708  -0.4402111202  0.1655237316  0.2963181041  -0.544461977  -0.476014076  1.026807439  -0.02953273245  0.2342192276  1.131411389  0.2314184423  -0.1496210315  0.167440838  0.6052533634  0.6273137942  1.236258769  0.4218939221  0.4520379112  0.1910202385  -0.1289809193  -0.6762636687  -0.1174922742  
-0.4922109239  -0.8316023928  -0.1100086433  0.4133672147  -0.2865478331  -0.03489917883  -0.858308595  -0.8373661159  0.8438236308  -0.2651288984  -0.4629928435  -0.07671464049  -1.289994056  -0.9178483774  0.08923737468  0.1288651528  -0.2976665041  1.168617343  0.07754944213  -1.018146984  -0.8358267176  0.7168714971  0.2342788229  0.7096953845  0.3793002713  -0.6796594648  0.9143564889  -0.8256990924  0.05228210989  -0.3165342511  
-0.443350067  0.2761827513  1.101653688  0.9420368935  0.9490472028  0.6816478574  -0.3915208721  -0.3090151482  0.4956581287  1.048603267  -0.1838046466  1.051913941  -0.1982012505  0.3999401827  1.351177308  0.7773589352  0.5304910987  1.486792669  0.2155420851  -1.018871186  0.1423462208  1.324622294  0.7709830924  0.2159435515  0.9060210622  -0.0495414654  0.7127319279  0.05990688989  0.1782244569  0.4152172831  
0.007047450044  0.545626024  1.072239015  1.800224245  0.8855135518  0.35232833  -0.08345290015  0.9532252076  2.067658074  0.8864669133  -0.1803543585  0.5503385909  -0.03849861175  0.8555896581  0.4300917354  0.4285769005  0.8178277675  0.872365396  -0.706182847  1.308460478  0.354743071  0.8439838096  1.267669032  0.1007746365  0.1505864513  0.2373327486  0.9172407201  0.2222224375  -0.2387204253  -0.2506459547  
0.2647852389  0.3486742119  -0.3209151321  0.8105541601  0.2700330356  -0.1331469497  -0.3444498521  0.7215742151  1.012600564  0.09333920256  -0.3221246791  -0.5701653132  -0.237311669  0.02102669239  0.1565316098  -0.6463496996  0.1925164178  -0.7121528496  -0.6323760459  0.4604803831  -0.2283544583  0.5960651053  -0.05093774224  -0.5098422527  -0.4618881355  0.365560118  -1.477305185  -0.09138338396  0.1798044023  -0.7592394095  
0.3557773742  -0.1974990269  -0.8001838428  -0.1054665364  -0.09257867099  -0.7818035428  -0.1974500654  -0.1915348885  -0.830433265  -0.05383059807  -0.4478002663  -0.7875286623  -0.6677996487  -0.851966109  0.1074109473  -0.6343149403  -0.516452614  -0.9860472828  -0.7276398499  -0.5027904012  -1.0384884  0.2543252096  -1.022931284  -1.457056443  -0.1471167377  -0.4467472131  -1.654777537  -0.3279279801  0.8717199682  -0.8398470999  
0.3405897741  0.006154596273  -0.7715461027  -0.4434170018  -0.8810414589  -1.092300155  -0.3144144504  -0.04317414213  -0.8141129559  -0.4970209699  -0.7529773164  -0.4466978827  -0.8474718473  -0.2990893263  0.2623963259  -0.3595647956  -0.9611303865  -0.8357766311  -0.5561613644  0.08365563968  -0.9677216355  0.08059170001  0.2959488358  0.02505179594  0.4456702728  0.2466455463  0.859332648  -0.5962327685  0.1616984806  -0.1022687927  
-0.04055607641  -1.096040788  -2.197574956  -2.399911366  -2.312815051  -1.849437842  -1.387653042  -1.019398564  -1.244378723  -2.073572767  -1.205484967  -2.185153658  -0.9719701843  -1.193553544  -2.142578856  -1.707892019  -2.521924935  -2.088863892  -0.8918528683  -0.8944645957  -2.267917845  -1.039641755  -0.8746976707  -0.2984776794  -0.90336987  -1.468481198  1.137994941  -1.484195179  1.001306354  -0.8131940029  
-0.682581044  -0.9682775923  -1.796188573  -3.034818005  -1.412254952  -1.010877914  -2.037997725  -2.142095235  -4.469016012  -2.060827932  -1.069373549  -2.487596301  -0.9249980219  -1.905930497  -2.271875768  -0.7020098049  -1.606077939  -1.927013167  -0.9974483663  -4.676716867  -2.095493654  -0.9812784041  -1.819321734  -1.316791883  -0.6622634947  -2.415803942  -0.9863037195  -1.149868972  2.753816126  -0.2832913076  
-0.5341378161  0.03236028688  -0.3362100557  -1.473376588  -0.1521603037  -0.4565584567  -1.385460378  -1.544903127  -3.750115573  -0.8192559029  -0.7833275208  -1.143077032  -0.1417107038  -0.7520338877  -0.9736400451  -0.05097325042  -0.5651121828  -0.9459598365  -0.454432972  -2.874924809  -0.4314384546  0.1783906633  -0.6223325939  -0.02787192349  -0.2866811223  -0.8217316975  -0.1599975836  -0.07581368781  2.169291666  0.3597239653  
-0.3753827471  -0.6598444311  -1.75095466  -2.262138159  -0.9000811539  -0.9363098049  -0.7591209297  -1.161290605  -2.669308716  -1.625957573  -0.7631368473  -1.357631531  -0.2303889205  -0.7981640889  -1.74606687  -0.8237654188  -0.9934348718  -1.63017513  -1.682467017  -3.292471625  -0.8625749096  -0.4785629806  -1.326245245  -0.9929780315  -0.9362202315  -1.015356125  -0.2473221491  -0.442696633  2.191185228  0.02062631055  
-0.4548594904  -0.4068950216  -1.996295636  -2.525149115  -1.423918432  -1.125713317  -0.8159897473  -1.463822311  -2.820671122  -1.857334133  -0.6391273036  -1.744588634  -0.8529672002  -0.8336331678  -1.143346396  -1.659631741  -1.774962704  -1.627538339  -0.6536462129  -3.082172521  -1.077984303  -1.046596083  -1.368642719  0.01791959399  -1.194107508  -0.423812542  -0.9805424332  -0.4636644352  2.273754477  0.1299028852  
-0.5534824111  0.8934167352  0.2606847498  -1.586583344  -0.4983864662  -0.27770983  0.05015353427  -1.409223507  -3.647455793  -1.09119438  -0.005230328659  -0.9243519657  -0.1872816747  0.1624158319  0.3987161943  -0.1553571648  -0.3638193823  -0.8548944531  0.579075633  -3.476769636  -0.1286389498  -0.6540567511  -1.675525862  -0.8305577591  0.1248131022  -0.8147034134  -1.334474956  0.2901024151  2.252701366  0.4094131541  
0.1050267697  1.794911069  2.501717491  0.8321964781  0.299973686  0.4152444594  0.988486365  0.1921528022  -0.9763121535  0.3196065035  0.5852884762  -0.07116571694  0.8430807268  1.822393167  0.9064904587  0.1634213414  0.9786516108  0.03442168237  1.428279226  0.5914679196  1.1833911  0.1961361767  -0.1425575271  -0.00601743859  0.550061887  0.2673882185  0.3522814196  1.310104846  0.3141988286  0.7292498821  
0.2559456079  0.3711080554  1.541017387  0.8435707375  -0.435721151  -0.1326385882  0.1622638273  0.3691766337  0.1920184647  -0.8472573924  0.01983719073  -1.574650062  0.6316559807  0.2885008279  -1.194199308  -0.962268875  0.3619375514  -0.961295735  1.053947694  1.822479904  0.2227854168  -1.0241051  -0.3634978474  -0.0476452708  -0.9639857713  -0.04255984329  0.201864734  0.393923197  0.4120934546  -0.3078658761  
0.005930492746  -0.5918307949  0.4930239607  -0.0813389154  -0.07063258433  -0.3332844121  -0.1877214023  -0.6641959932  -1.586201139  -1.314099644  -0.1332412319  -2.188467856  1.034325672  -1.476190131  -1.610396785  -1.109582508  0.5091608609  -2.305529956  0.9799504178  -0.6295688957  -0.5509548241  -1.581782913  -1.130707553  -0.3710428193  -1.508365859  0.03729476959  -1.159100809  -0.1685572133  1.043072351  -1.069654645  
-0.02307144972  0.1560023643  1.742276177  0.7352043735  1.010407807  0.03696783979  0.8530763862  -0.2949702242  -1.319285529  0.4300531641  0.007585770343  -0.1612714149  1.340426793  -1.042630623  -0.1179561742  0.2319411941  1.298235883  -0.949774317  1.463500233  0.395344469  0.2685857748  -0.4755283548  -0.2389103123  0.2268841893  -0.5401367757  0.9192667217  -0.9974817787  0.8644484686  0.4337741114  -0.1041568714  
0.02279757606  -0.004160033889  1.34998083  0.7893444893  0.03730470341  0.05979928102  0.9952043984  0.2000111887  -0.08944149959  0.355446402  0.2296157893  -0.1394358314  0.3322723013  -0.1389338048  0.4360623355  -0.3143721207  0.492416475  0.07612661213  1.202795431  1.131821559  -0.01001100168  -0.07834905019  0.1668411459  0.2626675594  -0.02559025753  0.2679560485  0.2110775357  0.6775402015  -0.02192976545  -0.1942488552  
-0.1811919304  -0.9466201984  -0.5462122251  -0.5315366384  -0.5544445373  -0.644931911  -0.4984450817  -0.5183620474  -0.05423962564  -0.8956373471  -0.1704476691  -1.790275473  -0.5193862701  -0.9955002541  -0.6886868704  -0.546713494  -0.386200579  -0.9155455746  0.08868601205  -0.4013983498  -1.060764327  -0.4586244906  -0.2631119284  -0.6424348267  -0.6360511996  0.1169333206  0.4623074252  -0.03611396246  0.2763790892  -0.6369562094  
-0.1955857005  -0.2707744046  -0.1202394686  -1.372594449  0.3231117583  -0.3912452097  -0.9019203051  -0.7104514545  -1.260601343  -0.4292630372  -0.2720541379  -1.017209402  -0.08835345376  -1.383050022  -0.2537277052  -0.2224732185  -0.8675384517  -1.525029717  0.04386855146  -1.868125492  -0.8205802915  -0.5174331706  -0.6406030128  -0.2080860095  -0.7789020794  -0.07491433507  -1.255095345  0.2675216118  0.8540387077  -0.6429090272  
-0.2087147133  -0.337734011  0.1792370733  -1.496358785  1.013701665  0.4618771895  -0.5045702583  -0.7506275989  -2.220685508  0.1272828309  -0.5031656216  -0.3483606423  0.1306747597  -1.645923347  -1.229060486  0.01153875601  -0.6051471403  -1.242918934  -0.4994499472  -1.284875535  -0.6582520973  -0.5208659891  -0.5634857821  -1.055648741  -0.6077339405  -0.8211666647  -0.4016066613  0.4237321755  1.386385164  -0.2262256608  
-0.1785349915  -0.2450037536  -0.711532457  -1.248981614  1.213820556  0.5112397554  -0.6122747033  -0.5298389459  -1.434656226  0.1957128476  -0.3858002824  -0.04553032324  0.1558688642  -1.59000907  -0.8135912675  0.2819404944  -0.1327560622  -0.7595529966  -0.9205758122  -1.363651568  -0.239506876  -0.6099737268  -0.1738388521  -0.4672641103  -0.5328552293  0.01168981689  0.09492602414  0.1824418074  0.9486576383  -0.5410183409  
0.2381538809  0.149942497  -0.570439722  -0.8062081976  1.469468958  0.4860763524  -0.04311410837  0.049724146  -0.8915645288  0.2830122134  0.05860284499  0.3843453229  -0.2372467027  -0.808836177  0.1888875307  -0.03950317931  -0.01676598456  -1.040624906  -1.255719668  -1.247779345  0.05770042356  0.1967948763  -0.1760059004  -0.1258195958  -0.4249940993  0.7551710665  -1.109550112  0.4821335887  0.5180534049  -0.3498816387  
0.4694351334  0.09258918519  -1.484336442  -1.171435325  0.7604363778  0.2878336437  -0.5060046062  -0.07529276525  -1.183643365  0.07931501455  -0.1149335582  0.4599756924  -0.6949521818  0.1169176566  -0.3972951506  -0.209516612  -0.3186538472  -0.6703823896  -1.132202007  -0.61952641  0.03324486184  0.07918258351  -0.4951333001  -1.221356016  0.12326673  -0.4623468807  0.2350527266  0.3575668524  0.5730872896  0.1433258202  
0.1015796185  0.178686828  -1.87065256  -0.6983499877  0.4706434224  0.6030198301  -0.7303773038  0.01366704112  -1.155219035  -0.7594650039  -0.2031465427  -0.09096831574  -0.07166857526  0.6654436925  -0.4498312032  -0.2516655928  -0.1135225584  -0.0668004578  -0.6348742001  -0.8627205213  0.3113702475  -0.6809866209  -1.036949618  -0.725303189  0.6301996742  -0.9829127764  -0.3218441764  -0.1649485541  0.6750190721  -0.09023107836  
-0.0874809555  0.7944289843  -0.1658758144  0.2318076836  0.8744320439  1.387825416  -0.4536832312  0.5314257253  -0.40822568  0.09727982226  0.05174627615  0.406939518  0.8448213231  1.412406617  0.4159423159  0.4566035034  0.8402700488  0.4213511118  0.2708608676  -0.5436091819  0.5676623491  -0.2747723141  -0.5225846162  0.6739615731  0.8132752162  0.3937388941  -0.8848226824  0.6669581998  0.3274118657  0.2676749532  
0.09869312951  1.228785607  1.301679695  1.042247373  0.7788231401  1.375957269  0.2120143731  1.275212134  0.5337020386  0.7484459141  0.1640097885  0.7962394388  1.095408522  1.365117913  0.7269244061  0.1380657642  1.059390425  -0.163670519  1.290982016  1.928940813  0.6934367724  0.1105480086  0.1438430726  0.0677906931  0.06532629688  0.5105773836  0.3149670669  1.333932801  -0.6551338787  0.3922100181  
0.1701647838  0.4405125751  1.01578381  1.08767724  0.5386313047  0.6015187771  0.4108146793  0.8758332894  0.8352331677  0.193526811  0.1831598165  0.2374828465  0.8685910254  -0.121524234  -0.1377280416  -0.1601578078  0.492966604  -0.4431451773  0.5376151818  1.444252671  0.487763717  -0.09326749518  0.2188781938  -0.2656328005  -0.1614318724  -0.1354729021  0.4303321942  0.9792035845  -0.5755126389  -0.6946413958  
-0.1112569464  -0.3076570391  0.4448275507  0.2048605265  0.8517474513  0.02722723143  0.0536026009  -0.08087944453  -0.1960149415  0.08133920191  -0.1548609421  -0.05285774437  0.8308900927  -0.3437060113  -0.7322180086  0.1098510252  0.4523335754  -0.54322028  0.2655065757  -0.08511810619  0.3510125035  -0.12754888  -0.6898709498  -1.259800957  -0.08636926404  -1.043526642  -0.5380004481  0.2310138756  0.4060292547  -0.390930342  
-0.142859115  0.1355096809  1.319069571  0.5723082769  1.692386201  0.7013437653  1.149650738  0.03267721729  -0.007903725556  0.4577724689  0.250860296  0.3893046907  1.518723807  0.6437334056  -0.1506143553  0.3607399053  1.027422667  0.4342836579  0.3743009684  0.4225940385  1.244053355  -0.1723424193  -0.5973699036  -1.076305402  0.3625692852  -0.5659388016  -0.5592054105  0.622974451  0.3438408042  0.4293547992  
0.1681506282  0.3433323942  1.452948794  1.099539117  1.526245445  0.4766711013  1.190381702  0.7640850821  1.06952822  0.299082611  0.1512004834  0.1114979216  1.227994215  0.7398895298  -0.138422545  -0.2537288769  0.8131533509  -0.08877236513  0.4528290997  2.04463623  1.392790676  -0.4623650567  0.3422020503  -0.05029762158  -0.7592664788  0.3825221188  -0.04551751283  0.5252182207  -0.8803286777  0.4679304076  
0.1225009046  -0.4129349537  0.5632783278  0.665185659  1.287394458  0.4651937332  1.043928704  0.0771015781  0.0483678189  -0.7162134079  0.2528425753  -0.6734949446  1.41068455  -0.1523310652  -0.9932978127  -1.009757258  0.4334643278  -0.5807845658  0.3035182119  -0.2951453706  1.077057608  -0.865397137  -0.5941447761  -0.2764031896  -0.4697202735  -0.3655981023  -0.4058370665  -0.09206456485  -0.0961727484  -0.4260843738  
-0.09471181033  -0.880329436  -0.08051777841  0.3750565061  1.096399254  0.1633846271  0.5724607335  -0.4392373123  -0.3910117465  -0.4647614462  0.1779920505  -0.5290175032  0.670429598  -0.8171235955  -1.163776932  -0.3750858607  0.3948666785  -0.009086920002  -0.2393574284  -0.6718091143  0.5927025803  -0.4704575343  -0.9459109534  -1.148497369  0.246102199  -0.9000086689  -0.517105151  -0.08318648222  0.5979462461  -0.2050294869  
0.002298458991  1.041551503  0.9573460792  1.084057926  1.683541642  1.491440141  0.8146278626  0.2822887388  0.2299870826  0.7086165298  0.3923882033  1.809276444  0.591864245  1.431590769  1.792101466  0.890945138  0.7154126573  1.911746362  0.6277957768  1.027471476  1.92494791  0.8207345869  0.4629679569  -0.2692601662  2.095240149  0.07947414685  -0.3356278296  0.1956189017  -0.6358579311  1.174153069  
0.3372204429  2.094767773  1.687835503  3.47243675  1.427551886  2.410932957  1.328425533  1.848036082  4.179231158  0.9439721958  1.211166124  2.683738083  1.545155122  4.653962365  2.843456476  1.169793666  1.194222844  3.633266924  1.39272475  3.060279613  3.116698103  1.321948947  1.659949562  1.476042916  2.74495743  1.563873854  0.4742050999  0.7974447657  -2.069261678  1.210542534  
0.7890111649  1.824909669  1.280948166  3.346572596  -0.3137096152  1.223212704  0.8638104668  2.79137101  5.723363009  0.8457743618  1.329369738  1.541017922  0.7477202877  5.321118575  1.754473136  0.6404325279  0.6693461323  2.8060621  1.241102273  3.784628414  1.652267096  0.6266608005  1.712817699  1.407473565  1.048133922  1.603958351  1.198807049  1.243077032  -1.828456665  0.4257361094  
0.6613721973  0.7785369765  0.6915090158  1.129129747  -1.65284548  -0.08949369721  0.9018210165  2.14214052  3.709478373  -0.1288386374  0.7396662314  0.2882505334  -0.4053546605  3.430285293  0.1680609184  0.5012459244  -0.08864664356  0.5964871348  0.6119555186  3.217318146  -0.09541665516  -0.1646301427  -0.1660891405  -1.250724282  -0.1372810311  -0.05842183503  0.8919306318  -0.1369888057  -1.470817969  -0.4336644164  
0.3658196035  0.4927783617  0.8078906512  -0.01345828507  -1.008619499  -0.1278269131  1.319359037  0.9708265  2.013861351  1.392118668  0.5942235763  1.282377348  0.1007556084  2.030979065  0.9367948908  0.5738608449  -0.3452993617  0.4064211012  1.081045322  2.67263442  0.0778828359  0.4573349534  1.437488794  1.755245529  1.16890359  0.7318033722  0.3634431122  -0.1381730775  -1.6087131  0.04049322767  
0.2895029971  0.6817020794  1.140121192  0.2557323574  -0.9718048014  -0.03538760022  1.845111252  0.6681178893  1.804667177  1.121843032  0.4769724586  1.512025453  0.0626507522  0.4994880187  1.95896883  0.6692608848  -0.667264102  0.3438024899  0.9834948157  3.050709966  0.6077911042  0.4629022915  1.497135898  0.3763657732  1.494391218  0.5954390051  0.7643887056  -0.02661043794  -1.447922352  0.3671969166  
-0.1187708461  -0.8470605483  -1.252678261  -0.7630907127  -1.641075594  -0.7634048774  0.8962033521  -0.09956108121  1.065347013  -0.8219462556  -0.08175651021  -0.2839839984  -0.2374581071  -0.2334763972  -0.1120658518  -0.3765727507  -0.942571001  -0.5288144236  -0.5066901845  0.6788465789  -0.8825816554  -0.1874965393  1.048414289  0.3937310948  0.001900444883  -0.1427515814  1.210622065  -1.229963869  -0.8377258632  -0.3915995406  
-0.4468481289  -1.325603377  -1.748368956  -1.920818102  -1.3242109  -1.087969966  0.330888553  -1.055642537  -0.8878037011  -0.8802504679  -0.08610056714  -1.081824615  -0.009990309655  -1.164225745  -0.5576509387  -0.5401376513  -0.9875702757  -1.192764305  -0.2075065429  -2.049101237  -1.260185714  -0.7482031597  -0.5361431288  -0.5211259298  -1.143560366  -0.4682157195  -0.4801694092  -1.269269315  0.1238575681  -0.4329370203  
-0.632148134  -0.3614647445  -0.6639976943  -1.511081749  -0.2197569324  -0.06749586491  0.2837520716  -0.6674975623  -1.514281886  0.3440551501  -0.1234036176  0.01982355921  0.6242795543  -0.868179035  -0.1195544425  0.8450652189  0.1733460123  0.01276660313  0.09713818752  -1.982220334  -0.1644702173  -0.3901122715  -0.1997093986  0.1904059285  -0.1986172746  0.2540215634  -0.7308923767  -0.5147730402  0.1479292102  0.4758262448  
-0.05851664231  0.1395372236  -0.2305029366  0.4333608883  0.07985758136  0.4183741705  0.2060313318  0.2473843309  1.122397195  1.601326846  0.5303530107  1.287471785  -0.1150432526  -0.2062766255  1.309606164  1.110632161  1.388376678  2.029798812  -0.1953940323  0.3884867238  0.2806370641  0.6537087267  0.8274343183  0.5951173025  0.6167663981  0.9446905329  0.4991173904  0.1223661989  -1.426126485  -0.2639441344  
0.618224212  0.0006024320085  -0.464595871  1.367169158  -0.2607524073  0.5298932166  -0.4931139  0.598416508  2.537657434  1.376662475  0.8151645878  1.397071538  -1.687772534  0.02375302323  1.8104631  0.5999286916  0.9535117373  2.380399983  -0.55436414  1.706672435  -0.05499517855  1.204357588  1.141577463  0.6304774918  0.7695179275  0.5280036719  1.183087552  -0.1837232514  -2.013697047  -0.57279475  
0.4171220023  -0.9671811912  -2.059108177  0.1192884041  -0.8169836299  -0.3150698106  -1.673517807  -0.05187897174  2.212416752  0.1280710745  0.07319960542  0.541178286  -1.767675331  -0.6029012768  -0.05178494764  -0.3754981319  -0.7552730804  1.326145548  -1.071439864  0.8918815717  -1.125336214  1.320774925  0.6888071532  0.6840557735  -0.07877688075  -0.4834463743  1.101862448  -1.11506362  -1.339322588  -0.4489974915  
