# Supplementary material for: Large-Scale Brain Network Coupling Predicts Total Sleep Deprivation Effects on Cognitive Capacity
Source: PLoS One. 2015 Jul 28;10(7):e0133959. doi: 10.1371/journal.pone.0133959 (PMC4517902; doi:10.1371/journal.pone.0133959)
Supplement: S1 File — (ZIP) [file pone.0133959.s003.zip › supporting_data/dual_regression_timecourse/timecourse_RW_subject5.txt]

-0.2585250014  -0.2030272611  -0.4091599747  -0.7555552778  0.3601986859  -0.1983021865  -0.4573799258  -0.5165182407  -0.111174968  -0.859060297  -0.1471377957  -0.6343130682  0.3073312425  -0.2143677612  0.1468300631  -0.4239699181  -0.6703346645  0.1300478195  0.0003168261682  -0.5702395079  -1.122009212  -0.7780264195  -0.2914403321  -0.0918743552  -0.6274155829  -0.4683965056  0.2806560356  -0.4273134376  0.4144290083  -0.4956003378  
-0.375342579  -0.4372604226  -0.2897989567  -1.451572102  0.4996262573  -0.5577071433  0.3901187557  -0.4935212899  0.1000706296  -0.4165948675  -0.1850133904  -0.7079492261  0.6447047454  -0.6146934922  -0.7267178099  -0.6651700569  -0.4004747619  0.2487867765  0.06367982535  -1.303245613  -0.7744202715  -0.7312097618  -1.135774357  -1.437249932  -0.1242015744  -0.7919361565  -1.155341816  0.1819851655  1.023896353  -0.5387522656  
-0.3048306576  0.04472257541  -0.00780209157  -1.271574543  0.4423419264  -0.3985094275  0.8143507333  0.02696357611  -0.1137484571  0.1596005467  0.1729877578  -0.904567023  0.8632802224  -0.2874508131  -0.2841179425  -0.8596997224  -0.5557276033  0.2832453909  0.4013800075  -1.555368643  -0.03894466258  -0.9560633807  -0.141194317  0.03751702542  -0.1174479996  0.3727596669  -0.7692051753  0.4282046317  0.8421763739  0.01061154383  
-0.07432743606  -0.06647670359  -0.728260508  -1.202586895  0.08637307647  0.09234138447  1.2620562  0.3635956282  0.06112182685  0.01599767245  -0.194581467  -0.5446410363  0.2779689802  -0.2463185654  -0.4876436916  -0.2463018854  0.03607278607  0.3128432588  0.4369872333  -0.2647297982  -0.2168521103  -0.9021301399  -0.5496257387  0.1084933537  0.221315549  0.1469618806  -0.1412131516  0.2498425228  0.5284923713  -0.1970912041  
0.1655690288  0.001375090999  -1.024127858  -0.8721271767  -0.5960274829  0.3872025306  0.7186697415  0.4226339239  0.522285218  0.2559031979  0.1487660786  -0.3226992705  0.4866997647  -0.2637231386  0.007094132413  -0.6240346351  -0.6289626603  0.3367523507  1.132421232  -0.06439253787  -0.2862389649  -0.5311975299  0.205047965  -0.1363707809  0.2861669917  0.3684333982  -0.7545989274  0.4649303518  0.2123380223  -0.0203257137  
0.1036805051  -0.1282341245  -1.230091778  -0.9590990056  -0.7168682322  0.05559314546  0.6811119455  0.0641225927  -0.4683693193  -0.5878956188  0.1401555332  -0.9276595812  0.7688530792  -0.3831315321  -0.238202293  -0.3779269228  -0.4328608699  -0.4854909888  0.9604661407  0.3428868923  -0.6081781666  -1.142305141  0.2393874142  -0.1100797862  -0.5180783297  -0.06272739616  -0.2080284823  -0.2697524329  0.2905067237  -0.3046408347  
-0.05756107317  -0.5081752684  -0.6608523815  -1.012909965  -0.6328342913  0.2377260219  0.510637736  -0.04192376394  -0.8744409228  -0.3828603931  -0.05202092768  -0.7282120758  0.7059359339  -0.6283309299  -0.8533069345  -0.4191185658  -0.07238885099  -0.2939414491  0.6293084632  -0.7051981636  -0.3311282275  -0.2738767254  -0.7743117216  -1.357531774  0.1654575351  -0.6408622735  -1.110103055  -0.0916161  1.106386968  -0.1647080838  
-0.3027721365  -0.1817736779  -0.7486006875  -0.430868989  -0.7808082426  0.408798838  0.2898246465  0.1155160039  -0.622669467  -0.488743978  -0.05897160241  -0.3500659379  0.8601658314  -0.02663582962  0.3240757361  -0.4932970525  -0.3171704208  -0.3443151003  0.774746519  -0.4424909659  0.0366476707  -0.05118417831  0.6279418152  0.6277278543  -0.07294704039  0.03837612646  -0.3988752603  0.2491665809  0.3275065709  -0.1822022429  
-0.4021074943  -0.302533725  -0.6475559344  -0.2580105287  -0.6624549716  0.60858158  0.4616984918  0.4505955663  -0.2498466791  -0.1733008121  -0.07343930612  0.0963859781  0.8105601268  0.007363489651  0.2731236447  0.08045331643  0.2763383515  0.1438764085  0.7132694298  -0.07870175055  -0.01828209627  0.2481416423  0.0955975485  -0.4312879417  0.5945798799  -0.500370215  -0.4929837682  0.3846974548  0.2598057235  0.1063980041  
-0.1381306112  -0.07918080975  -0.5087640954  0.04836613688  -0.4653557228  0.365558478  0.216645184  0.779111645  0.178304954  0.328704441  0.3218936164  -0.008756264177  0.6657558403  0.003727155109  1.248646876  -0.03404658153  -0.3710632508  0.7017769824  0.7885088311  -0.1924998732  -0.1991516809  0.1809164551  0.8689387865  0.7896422284  0.4948249256  0.2731713774  -0.3362983994  0.08292512213  -0.3673245228  0.4258792066  
-0.08098073248  0.06131464682  -0.5130319722  -0.4285470956  0.2220561326  0.3883253878  0.4840959088  0.4568334354  0.3811028525  -0.1967478977  -0.05758336658  -0.2106958469  0.5057459205  -0.2346742624  0.05824086868  0.1497003387  0.04255504988  0.3201937369  0.4098735615  0.7075069462  -0.5444192361  -0.3162269203  0.2229714613  0.3205868982  0.213285369  -0.389215606  0.1694866732  0.1505863483  -0.3657205422  -0.051556348  
0.02551250646  0.3181341984  0.02545152129  -0.3478441767  0.791433418  0.7553412328  0.7710806645  0.1823948353  0.419740687  -0.03762900633  0.1734930211  -0.1593862912  0.4865601438  -0.1420405234  0.05409509649  -0.5843265726  -0.3150547873  0.2146498561  0.4925349871  0.2765007516  -0.0900691189  -0.03491116792  0.4171326302  -0.2020255571  0.3684187159  -0.1945293677  -0.9421417595  0.7352937264  0.2401273718  0.0784705374  
0.004274202065  0.5221849314  1.133121617  0.3040759899  0.8341629011  0.1706375941  1.088998865  0.2895828491  0.4237736437  -0.2501505304  -0.1014791332  -0.4436836949  -0.2678025526  0.2036595918  -0.2711277911  -0.4280697786  0.5014167065  0.5671468086  -0.04274672814  0.7294628425  0.2513575716  -0.1695121083  -0.3940390557  0.1530190887  0.06337685239  -0.4934145695  0.2548211007  0.7219584532  0.2290046076  -0.457400306  
0.1272665245  0.481592606  1.4153693  0.8788674344  0.4556063191  -0.2907804296  0.735710218  0.3235744537  0.863966912  0.1489010351  0.1398700781  0.4651076171  -0.8166545842  0.3787357573  0.6432013975  -0.1557327188  0.6601151033  0.301928791  -0.3743724832  0.7762253069  0.5945180213  0.7009444772  0.5226370774  -0.1398121968  0.2885407474  0.1109048169  -0.4023289042  0.6640346137  0.2221880688  -0.5681858129  
0.1240636592  0.2125196607  0.4460172913  0.7206175494  0.04194682644  -0.6273215265  -0.3716416954  0.1300624161  0.9171585831  -0.1744329723  -0.4313175244  0.6328344846  -0.7178350291  0.6632473121  0.7870572286  0.468506078  0.6381294796  0.1557288702  -0.9835872951  1.259383543  0.1045766276  0.6202709746  0.6480468091  0.5113277244  0.2047326797  -0.1480753526  0.7116193648  -0.3148397658  0.03933005009  -0.4575788669  
-0.07348882562  0.03000042104  -0.03638182675  0.3107317957  0.2011539249  -0.566031077  -0.8667793389  0.1517364372  0.8852300532  -0.1371733622  -0.2618228734  0.181073208  -0.921583443  -0.158310047  0.7098169057  0.4444887864  0.1531527131  -0.01883915036  -0.9713282141  -0.02307475076  0.08057249074  0.8156376881  -0.5709644785  -0.7889106627  0.255791249  -0.1899662769  -1.063255123  0.00957738429  0.5486000716  0.1324788491  
-0.04891045901  0.1572146257  -0.09963270899  0.489362292  0.5618174256  -0.5720509804  -1.156680578  -0.09892687893  0.8566855429  -0.1996347114  -0.3414128359  0.487991562  -0.5166983769  -0.01049841151  0.9268486162  1.274336593  -0.3833523058  -0.0565926564  -0.697887286  1.493753561  -0.06680580722  0.6150183498  1.252494863  0.7237041716  -0.8917254844  -0.1526553352  0.8700036159  -0.4971867501  -0.3328537469  0.1713438664  
-0.1621195705  -0.4348774621  -0.2664787684  0.5468737593  0.4297048262  -0.3765377455  -0.6745452348  -0.2333510433  1.452935903  0.3641910414  -0.3331262212  1.307056912  -1.261121838  -0.5253117031  0.5299769095  1.296698265  -0.07458383085  0.1682492684  -0.9675279161  0.6607955703  0.041029211  1.373849045  0.01629679554  -1.066968662  -0.4861524478  -0.7655949508  -0.3400800656  -0.2056350254  0.6653513524  0.2187000962  
-0.1869696015  -0.3847968483  -0.1102753863  1.118866765  0.03397122394  -0.5575553576  -1.269552679  -0.4411640033  1.300850161  0.248061764  0.1336079077  1.015036253  -1.473865066  -0.5634360445  0.9383971212  0.9413789363  -0.4844784068  0.04981678199  -0.9088025833  -0.4822925394  0.3850029792  1.421205375  0.1292509164  -0.1010276554  -0.5461496399  -0.2930945761  -0.4932195556  -0.6640306392  0.3386290577  -0.0006764506385  
-0.2810401379  -0.2657459898  -0.3077445563  0.3661706876  0.1954506444  -0.6033718713  -0.6168697543  -0.2987830237  -0.190023971  -0.6439688401  -0.1080441169  0.3702718366  -0.8293323082  -0.3542591164  -0.2884203305  1.243776301  0.2065440494  -0.185757163  -1.290175189  -0.3769419032  0.2797183023  0.7770525282  -0.8429874773  -0.1552863187  -0.4068251522  -0.2970661935  0.1860998904  -0.8020726725  -0.08216806949  -0.1994702253  
0.1460786606  -0.2784661837  -0.01917363992  -0.1921924648  0.06360510843  -0.4600260006  0.26296561  0.1562833923  -0.2850272316  0.5715854326  0.3012076822  0.2857018401  -0.1801782137  -0.2654974932  0.01523449665  0.6300059006  -0.6310314665  -0.3394306004  -0.489645432  -0.2562808675  0.6613193302  0.6085778129  -0.07840817625  -0.3053987002  0.01892497106  0.50829807  -0.568088121  -0.1061005136  -0.2488739443  0.5537228543  
0.2820218698  -0.5501746573  -0.5851434702  -0.03737298466  -0.4607765399  -0.9122769199  -0.4021017499  0.1598854383  -0.5482586301  0.04813085401  0.1424012205  0.1471728589  -0.7004023387  0.0314034889  0.4283631317  0.7642360014  -0.7469530387  -0.5709260188  -0.6949375654  0.1304494157  0.5563143621  -0.166952576  -0.3601702717  0.2153140156  -0.5526439584  0.372362818  0.7054340996  -0.640771476  -0.7578381716  0.1032628654  
0.2087267225  -0.7149175947  -0.8105314557  -0.648884943  -0.4803044445  -0.9505465648  -0.7263246303  -0.07995165736  -0.2695177136  -0.1312534114  0.0913499611  0.3283271706  -1.015976361  0.455651944  -0.396622657  0.5601582459  -0.05728317284  -0.2697605555  -1.270752818  -0.5727059207  -0.06901312583  0.4882900138  -0.7809583863  -1.514251107  0.08283535266  -0.09842350655  -0.1361513986  -0.6185842851  -0.2780948615  -0.1021943136  
0.2263485118  -0.3987326309  -1.143212331  -0.5279342615  -0.4343313335  -0.8512472592  -1.580578173  -0.07998497703  -0.4527380933  0.2161191919  0.2738976409  0.5330933441  -0.8866414272  0.9714221816  0.5742192907  0.3007278995  -0.8549161429  -0.06886691424  -1.257217634  -1.103777634  -0.4072444631  0.7371192032  0.5320194861  0.9301438813  -0.2806661095  0.449338005  0.2625470681  -0.6311176198  -0.8367586551  0.1778381832  
0.04218812901  -0.6527381378  -0.7798640962  -0.5533228352  -0.3150323383  -0.4073711484  -1.570914802  0.02878001038  -0.6402257762  0.02508589274  -0.07029701733  0.1203606346  -1.288680449  0.6243825224  0.1193669725  0.6022850098  -0.1028512826  0.03437881704  -1.170898603  -0.5589317485  -0.4549738095  1.037259352  -0.2711040824  -0.2375812679  0.08126547842  -0.2115291474  0.614838577  -0.4594086583  -0.4400349416  -0.1038516096  
0.06211680753  -0.2079478517  -0.2881358576  0.347577381  -0.1621764112  -0.1704378081  -1.892471006  -0.2593457398  -0.6502665086  0.2493523487  0.2050100001  0.2312743915  -1.470714306  0.5120267542  0.6053339531  0.2562192737  -0.4032149055  0.2525029427  -0.6178885042  -0.3839073523  -0.2403021779  1.264492604  0.1919711642  0.4559515538  0.2176497393  0.4394044766  0.2601774968  -0.7045230313  -0.3028937536  -0.04409963025  
0.01707138399  -0.2538372312  -0.3230279456  0.4733295169  0.1917324461  -0.003257335102  -1.634813166  -0.4974007346  -0.6767622414  -0.1005024661  0.1583918827  -0.06263249626  -0.9391141006  0.2781786158  -0.2747839274  0.002740752076  -0.2228890294  0.6007511682  -0.9611845269  -0.1006399364  -0.5889778103  0.6682911009  -0.2464956239  0.9541466621  -0.0584906654  0.2765606372  1.273472686  -0.7346696321  -0.2244345866  0.2112602596  
0.06928345514  -0.4562891054  -0.1193476482  0.1165863829  -0.1892890043  0.530648821  -1.196965872  -0.5390650498  -1.24796933  0.1327209957  0.2448673062  0.2422115705  -0.4520319507  0.2388984589  -0.0589582005  -0.3490519645  -0.4251278992  0.2797986942  -0.4101433743  -1.125370246  -0.2675697128  0.9471492921  -1.074690532  -0.820970157  0.3436736252  -0.01833353044  0.09988178554  -0.3163798918  0.3773588721  0.4936285747  
-0.05039728419  -0.3605533528  -0.41458154  -0.2453364544  -0.980287116  0.09453322729  -0.9180977602  -0.2859086658  -1.132695846  -0.487429645  0.06791193327  0.3789792184  -0.2835120717  0.586341894  -0.09423459642  -0.03367984998  0.1355977689  -0.008089510186  -0.4002751098  -0.9372300607  -0.3064162609  0.03428886864  -0.07933048592  0.2303123119  -0.3156343046  0.4642716655  0.9617990542  -0.08737196886  0.04333929121  0.185789082  
0.06080694936  -0.2987262621  -0.03881513047  -0.4203294701  -1.125552618  -0.1074948363  -0.9370342194  0.01327218543  -0.4611748739  0.3100011348  0.3863030984  0.6897602474  -0.4269375638  0.422945059  -0.4316383407  0.01003722221  0.07075366543  -0.04901413067  -0.1825008201  -1.18075054  -0.10122652  0.2246066981  -0.4118646264  -0.772372418  0.1747606711  -0.167144051  0.3307989756  0.09050278839  -0.1095989475  0.5566893879  
0.1232741497  0.18808157  0.189679005  -0.02085831537  -0.7806255179  -0.4613609829  -0.9257756738  -0.009065861166  -0.1964000074  0.04266256468  0.2261811483  0.3798793029  -0.5199214747  0.2447174427  0.05003032045  0.4145515334  0.5578153588  -0.2237147541  0.1870841434  -0.02766457482  0.07463955198  -0.2594161936  0.08078678125  0.449836319  -0.3181711287  0.6338044684  0.5089698118  -0.4783647812  -0.3594002685  0.03907702784  
0.2817470735  0.5095186761  0.7935277866  0.9501770301  -0.3425121877  0.01506066257  -0.7686813212  -0.3718739894  -0.2660193005  0.4054145213  0.3728527025  0.513522207  -0.6978139532  -0.1283787921  -0.2391682275  0.08764599935  1.017981658  -0.214739966  0.9153868092  0.5477573774  0.05133849294  0.6228145674  0.1680227423  -0.1554133741  0.470287173  0.07118009106  -0.1070171807  0.05477726191  -0.1698939028  0.0885164978  
0.08811087629  0.6398964272  0.7514784091  1.580316967  -0.471146912  0.05663544027  -0.7322674929  -0.3399505344  -0.5459441125  0.1298440657  0.5271213484  0.1538373568  -0.6671989389  0.09911756414  0.3113782221  0.03721822063  1.220020357  -0.4381839434  0.685850069  0.7677226014  0.09320297954  -0.08771076829  0.3156706664  0.8379021839  -0.1239684312  -0.04165738997  0.8678991289  0.004332962855  -1.084114844  0.3573814374  
0.1363850633  0.5554385142  1.13451863  1.446111545  -0.001090172799  -0.1927903778  0.1066878634  -0.2727778442  -0.1402082787  0.6300888322  0.3126520848  0.7769325362  -0.5678124702  0.1633629923  0.138644795  0.1203865202  1.087633229  -0.2775791425  0.7370913177  0.796940249  0.5373085516  0.4861702354  -0.03510705594  -0.7257843885  0.3563938467  -0.1173017976  0.01259191693  0.4475370628  -0.7099410482  0.3843713973  
0.007102809279  0.8317986279  1.261158118  1.334722303  0.3564762403  0.2548489376  0.4409698529  -0.128620844  -0.09155595456  0.6902607804  0.1947681495  0.799045754  0.4077956183  0.3674807038  0.5641387787  0.1933082173  0.8328964367  -0.06474984327  0.09797181926  1.255460412  0.90169166  0.004338996473  0.8790259833  1.433083065  0.386761239  0.6219474989  0.8111422336  0.2057720535  -0.5696775096  0.6430529782  
-0.009575288137  0.6287784509  1.571513908  0.6675640518  0.7978757291  0.6439213605  0.9611520978  0.09164202596  0.5969659003  0.8925818337  0.1830015318  0.487047984  0.5731151704  -0.04645005429  0.06641227781  -0.1249567981  0.6304594852  0.0575135299  0.2428063081  1.009894677  0.6631424559  -0.3102002896  0.2233477309  -0.4191229692  0.7761226973  0.05169812856  0.2879286046  0.5542838095  -0.3355360026  1.085621343  
0.0002351059663  0.7015316003  0.9772063514  0.7339468469  0.8393934934  0.4844112411  0.5284939262  -0.2159142305  0.55899594  0.2992003488  -0.004415602335  -0.03778941317  0.68056402  0.1050879235  0.1155260903  -0.1875672842  0.3784378905  0.04117590567  0.5620340835  1.159313333  0.3681424162  -0.5715848774  1.051255277  1.013361584  0.1213276574  0.6131832965  0.7126782355  0.2890965312  -0.4121500441  0.4091868915  
0.1251417874  0.5844201629  1.327132579  1.227155347  0.8094957189  0.8071144998  0.7536355258  -0.23511359  0.5530034372  0.4719554647  0.1037256121  -0.02741411751  0.6671735125  -0.274230774  -0.3495339212  -0.4263710481  0.7154809592  0.1234245633  0.8223003689  0.731548938  0.5295062012  -0.09502248916  0.4218958582  0.3110263387  0.4893176064  0.2744101032  -0.05450465634  0.5302912659  0.06132778817  0.5167546456  
-0.04471592257  0.6518490184  1.145382977  1.407346937  0.3313997281  0.5885366407  1.013813653  -0.1896288449  0.5249347803  -0.07181678637  0.03256016809  -0.2334458656  1.144862704  -0.05055824146  -0.3637633994  -0.4884335051  0.7682070591  -0.03308670946  0.7656165045  1.097526226  0.7126939398  -0.5630168946  0.1546741575  1.394468906  -0.1903717349  0.7916021347  1.052944106  0.4249051834  0.02773904934  0.3787867464  
-0.06160682485  0.2493328476  1.128848027  1.178330106  -0.2344828168  0.4419375403  1.108376807  -0.1095274316  0.7897697427  0.04659265195  -0.0679347766  0.2521788896  0.7690214242  -0.2745854734  -0.5156534979  -0.4523883653  1.138872352  -0.2962466183  0.3994896088  0.506846507  0.6675932724  -0.08560056887  -0.1733722189  -0.3550381925  0.185509101  0.05352741371  0.04758690903  0.8264991237  0.1004798947  -0.3023254465  
-0.0088975341  0.5501322671  0.8982241284  1.277326241  -0.2375935472  -0.06596526282  0.4672948108  0.1378887299  0.09993414947  -0.009234176592  -0.1610045538  0.20719852  0.1791499138  0.188838165  0.03042428656  0.228411774  1.240003876  -0.30762794  -0.01177103549  0.404492155  0.7357055764  0.07213873279  0.4918571761  1.050126828  0.07096672368  0.6286133427  -0.2055871968  0.5189228658  -0.2618437771  -0.8033261308  
0.1955828524  0.926198718  1.521951209  1.615717923  0.7182970389  0.2362863239  1.256898045  1.056782105  0.4196162271  0.9093284111  0.1291952271  0.642946765  0.6576825845  0.02667004666  0.3485005095  0.3136634913  0.880141739  0.1286322076  0.06109452801  1.336118118  1.198753273  0.6254158954  0.3781789118  0.2317004012  0.3028994024  0.3552201869  0.1664406885  0.9677328787  -0.61108019  0.3426409825  
0.2480580671  0.5990786874  0.6309592775  1.030570173  1.215008514  0.07785745255  1.552452949  0.7629510315  1.097677686  0.07936675011  0.1294421416  0.7426039839  1.013754821  0.04449966661  -0.06067546249  -0.04434650422  0.6814631476  -0.003393331298  -0.02018615194  1.966143873  0.5414498262  0.05753857085  0.7019109827  0.4924639803  0.1754997317  0.5901502906  0.8039503192  0.6584810373  -1.103134125  0.1537252859  
0.1833477681  0.2706000582  0.4307831842  0.321722327  0.9902284369  0.2328378872  1.139513692  -0.01770378974  0.72631441  0.09152240959  0.1351682518  0.4364419444  0.7850470755  -0.09463573366  -0.1487692521  -0.3386462826  0.1097739409  -0.07400990063  0.08354835427  0.7019379581  0.2799152499  0.01657812583  -0.1220138606  -0.7688149663  0.4598087236  -0.002680407363  -0.2532477784  0.5362005026  -0.2017352362  0.3973166652  
-0.05488766059  0.110128395  0.04500652698  0.3015574974  0.6341901894  0.3336866482  0.2089539834  -0.3522492875  0.2668695676  -0.1585956356  -0.1315634078  -0.3739272739  1.026745958  -0.04185670371  -0.1574594093  -0.06317634037  -0.1044769485  -0.3607274556  0.1057182868  0.3608701159  -0.2779995439  -0.8826266316  0.2787357754  0.4559377895  -0.3582410792  0.2331008392  0.4540415767  0.1480231863  0.1839088699  0.2877635121  
-0.05421826215  0.02926737679  0.5766465903  0.2613085398  0.6592946694  0.3068547245  0.1876831353  -0.3246142071  0.04776364851  0.5023408339  -0.1737312838  -0.1772578225  0.8992615066  -0.2890156801  -0.1527969068  0.3045380602  -0.2085802254  -0.1847877822  0.05561344498  -0.411992302  0.2882516859  -0.3597786533  -0.09060678618  -0.5294979068  0.01582728849  -0.209507338  -0.1066990294  0.1918698634  -0.1159486528  0.3408585574  
-0.09530502657  0.4679279646  0.7225950795  0.6469285236  0.8458074411  0.1101171402  0.831262688  0.0002189043011  0.4213768042  0.2966406873  -0.08686366069  0.2345488886  1.228988574  -0.06269355917  -0.3646657437  0.05920802602  0.470020481  -0.2621665813  0.1347357978  0.6366446963  0.6209951292  -0.63649473  0.6990184345  0.7586337508  -0.6380308353  0.8052628861  0.5316053246  0.1379172859  -0.7711006574  0.2318211464  
0.1678584366  0.1576000447  0.9487439751  0.9688056657  1.097502738  1.076515408  0.8907329583  -0.2822433993  -0.009624643643  0.2693400666  -0.04725491018  0.1156377014  1.302428006  0.02287538198  -0.8082551299  -0.7710607182  -0.08350332239  0.1859871742  0.173101864  0.6370947092  0.4914110901  -0.1871219405  -0.01047334324  -0.6643025939  0.2404077456  0.1743962151  0.145288361  0.1184396465  -0.2007445536  0.3769109936  
0.05451506412  0.05203229295  0.5932978237  0.7011865369  0.6920125177  1.499577549  0.164923756  -0.7268417873  -0.2456473993  -0.1980326462  0.05684707204  -0.885240446  1.317738659  0.06453258468  -0.4562621548  -0.7009644486  -0.8214186562  0.3998647115  -0.0478707792  -0.2257951145  0.2398692996  -0.7968639044  -0.3972170116  0.638480343  -0.171134046  -0.5854930606  0.7854619331  -0.3566829104  -0.08085168983  0.002218853682  
0.1364363212  -0.1548357469  0.5149239077  0.1924117723  0.5437393797  1.826995797  -0.08866203229  -1.089580003  -0.3939807264  0.03667192618  -0.261884357  -1.067277346  1.259385085  0.1684008683  -0.7919306421  -0.516044297  -0.5970483157  0.6037282156  0.3927614437  -0.0468306069  0.154128483  -0.4106121807  -0.4457313192  -0.7339345685  0.1886983977  -0.8049691844  0.001983667481  -0.4230912582  0.1377877311  -0.1923602128  
0.04348511017  0.05002897015  0.3201445616  0.5454029959  0.4922346437  1.533975752  -0.0887797943  -0.727845715  -0.0790771402  0.169687864  0.00074740957  -0.9937638462  1.226082292  0.3599504886  -0.08617280182  -0.6269180204  -0.9438092713  0.6664661828  0.581415318  -0.3063143545  0.2798872394  -0.3660154746  0.8378814821  1.199598391  0.03294113154  0.6709109005  -0.01758785797  -0.211864151  -0.01831162663  0.5414785511  
-0.1373694696  -0.05719868429  0.1856240955  0.2500103431  -0.05527127146  0.4774198917  0.452966799  -0.1746229399  0.02619472575  0.1321872672  -0.256816557  -1.156805189  0.6334221404  0.2066346092  -0.7753464424  -0.0217836827  -0.6028237827  0.3778276491  0.2862928601  -0.04397063793  0.3755460452  -0.5277449795  -0.3682394483  0.763669555  -0.3213667046  0.706267405  0.7162709625  -0.195622674  -0.009063433513  0.1395291451  
0.08559906227  -0.07434197396  0.1072416603  0.02676091509  -0.6203938638  -0.8489852341  0.2637557116  0.1759156707  1.182605191  0.4012837744  -0.03584686994  -0.2531629385  -0.594467931  -0.07195518083  0.4065680583  0.7495607018  -0.7376707387  -0.2975646306  0.4806899173  0.222857813  0.3790180926  0.06979116579  0.3404425607  0.2332478638  -0.484093728  0.4238434853  0.0903103298  -0.4963313701  -0.12704915  -0.2484983688  
0.1185598442  -0.2064525839  -0.4266569018  -0.2393354541  -0.3970324715  -0.9904671546  -0.2737127635  0.07054735334  1.365161392  0.09200745983  -0.02266655531  0.6592919323  -1.542474027  -0.01324934903  0.6069698273  1.384239314  -0.1397784099  0.1018393915  -0.4631191092  0.4384825268  -0.05294621546  0.8337008641  0.5005819902  0.1062220218  -0.3729395065  0.3410696766  -0.3573163521  -0.7508776842  -0.01121299186  -0.6100272078  
0.3647483802  -0.07502060492  -0.06146226282  -0.4405257907  0.07595895259  -0.5421822139  -0.786529981  0.3318786881  0.5962743737  0.4711938621  0.2361723641  1.1147651  -1.15510596  0.3834604796  1.20823839  0.6412808986  -0.253102623  0.285414632  -0.7278079416  -0.2069234987  0.371873061  0.7762903585  0.2792939337  0.4253188367  0.05793226121  0.7705488785  0.306343637  -0.07699594272  -0.958120291  0.06973739023  
0.3826762258  -0.04223183159  -0.1605097302  -0.6909553582  -0.2632105021  -0.8288784966  -0.2089962489  0.3127760398  0.4658638059  -0.07621305767  -0.04647437834  0.9116490401  -0.9594026626  0.1343936007  0.2487448362  0.5840045324  0.4207065263  -0.1429060276  0.09208843941  1.004594412  0.2643942715  0.2774589019  0.395673074  0.05589166329  0.251332378  -0.1206541167  1.064185739  0.09419215922  -0.5179474466  0.1951063931  
0.190045917  0.1282131916  -0.2511121905  -0.4925012605  -0.9001582953  -0.5956096895  -0.02228741466  0.0948938629  -0.1608140133  -0.1124514193  0.1626907511  0.005096049472  -0.571221208  -0.2599757297  0.2743918607  -0.08013926474  -0.2156999563  -0.5561317078  1.05530154  -0.003305928959  0.441803413  -0.4302539409  0.2175700911  0.7937751086  0.0451153225  0.3411441401  0.04622208922  -0.250353407  0.1318263985  0.5179209332  
0.01752364425  0.1264191967  -0.139325834  -0.9072261284  -0.702519855  -0.6293626165  0.6127747427  0.178956021  -1.217943903  -0.4272728408  -0.07491562679  -0.4277066853  -0.1208991211  0.08514780306  -0.2386508719  -0.01313958834  0.02645345571  -0.23487464  0.7878100379  -0.3209819616  0.4856617749  -1.13267229  -0.4234245178  0.5778475311  -0.2318574464  0.3261156894  0.7124644856  -0.5409952859  0.01636682824  0.1113925949  
-0.01592020013  0.2169860944  0.1956535146  -0.9314000896  -0.26277656  -0.4606972924  1.417621926  0.454002356  -0.5846733944  0.2258659659  0.249323508  -0.2175708376  0.3285087863  0.09590444721  -0.1943065193  -0.2395201144  -0.1830087083  0.4142552687  1.049229625  -0.7026030772  0.8508255487  -0.6779401692  -0.2582901557  -0.1528561258  0.1106911056  0.2848888355  -0.5622737648  0.2348942504  0.2330317809  0.0758506277  
-0.1043859048  0.2826749539  0.2761770741  -0.5015738341  -0.3538297747  -0.6184142777  1.103844067  0.4533115702  0.02830573817  -0.1542859107  0.1429796515  -0.7629609676  0.5132124276  0.255341866  0.1455828947  -0.0798588753  -0.03909027824  0.5085543148  0.5486382232  0.4745650759  0.3106396025  -1.175097782  0.6567460701  1.201040032  -0.6201279344  0.4567695799  0.3436116602  0.2602729815  -0.224376728  -0.1216292281  
-0.01684010111  -0.08662275811  0.6959895689  -0.8550340395  -0.9398189683  -0.5695904068  0.4912279828  0.3490786982  0.4051324032  0.3204360006  0.3558777053  -0.4841341203  -0.1043989364  -0.4944393067  0.00294606391  0.5321840104  0.2731724961  0.504718035  0.2018513672  0.01461677158  0.03926688819  -0.7646816163  -0.8113562819  -0.9093013901  -0.0332794153  -0.5613957369  -0.674979976  0.2758104758  0.3072658861  0.06998562299  
0.1107913324  -0.04619012777  0.0699430187  -0.9501014748  -1.606166153  -0.4479781274  0.1602588359  0.07322987213  0.2992791388  -0.02095899007  0.3585728743  -0.013731693  -0.2491674191  -0.694126315  0.9265447693  0.7032438472  -0.4188082042  -0.512524947  0.531945057  0.3590386255  -0.4759790348  -0.4740363024  0.5344271485  0.4935343291  -0.4451517777  0.09561776014  -0.3361226467  -0.3066088249  -0.4557025855  -0.3972421535  
0.05644482314  -0.1497484049  0.02128056518  -0.9383273683  -1.358863616  -0.200394736  0.2410944099  -0.041833153  -0.1591733498  -0.2569686045  -0.1375611564  0.1854431612  -0.005101381571  -0.1971390037  -0.1373561873  0.1558823133  0.257328748  -0.7046836544  0.1791784521  0.1651631318  -0.6611897129  -0.3638081612  -0.3349249559  -0.3745582593  -0.1491754686  -0.3946341563  0.03884899948  -0.1792791974  0.1003592952  -0.2464383214  
0.001196784829  0.5944954314  0.7466374127  0.1016283762  -0.6165959741  0.3030158274  0.2234435956  0.2007615751  -0.4580498128  0.4305693956  0.273722085  -0.01814208257  0.2917548868  0.3838294366  0.03795138085  -0.6270306446  0.186463188  -0.2581558978  0.2030951823  -0.194464353  -0.2232935777  -0.3091943518  0.5381224636  0.7269528396  0.0450653789  -0.02391613988  0.06146052272  -0.0363904464  -0.2795223074  -0.01994253798  
-0.0363366122  0.5037686218  0.5968924507  0.2675338426  0.06424654398  0.3964394478  0.6780425646  0.1579472673  -0.4160698726  -0.2760624415  -0.1543953987  -0.3873542708  0.1843210396  -0.01674887821  -0.9632799845  -0.4950398299  0.5363880301  -0.1917077598  -0.1974756721  0.9596681466  -0.3277860992  -0.6771634976  -0.04136135236  0.500278071  -0.01648544371  -0.405815454  0.7353971001  -0.05155083011  -0.003478841991  -0.4805955385  
0.0177195449  0.1678731107  0.269250774  -0.06057553259  0.1474414726  0.2580362665  0.8425362601  0.1719777443  -0.05494046851  0.1143685795  0.0717123388  0.09302109243  0.1821220513  -0.04653342693  -0.4168657573  -0.7370235412  -0.1486438998  -0.3457573917  0.08348633454  0.1272993336  -0.169146996  -0.3964866424  0.0287116142  -0.05538417076  -0.07474124047  0.004408942324  -0.1102960891  0.2643336604  -0.146355154  -0.03591937049  
-0.08171294183  -0.01693124979  -0.05072293609  -0.2893214975  0.2777638369  0.01566272801  0.6201639291  0.06781876829  -0.4117106699  -0.1922921392  -0.4085507816  -0.2769522725  -0.1541635559  0.1733256622  -0.5091690502  -0.6419524878  0.2566480673  -0.4201098586  -0.2262602589  -0.09139259339  -0.5223127858  -0.7611986628  -0.2982880822  0.3352389358  -0.1938218206  -0.3569424313  0.7913184882  -0.1277594367  0.08729754393  -0.299696095  
-0.0876095619  0.293046852  0.1371008073  -0.3032689663  0.4101134462  0.284355468  -0.0128657283  -0.07340497907  -0.8822875126  -0.02201741905  -0.1545633562  -0.5396502296  -0.3139745825  0.08667196001  -0.6284061275  -1.033316038  0.1472783508  -0.5094864786  0.1831480638  -0.5765822002  -0.5056824664  -0.4964476775  -0.4159127043  -0.5295450048  0.2395359638  -0.7003418329  -0.2958889717  0.267592796  0.5964938825  -0.1855418439  
-0.03778610032  0.358227161  -0.001978567227  0.06803930141  0.4653794114  0.5585250708  -0.301532142  -0.05332089847  -0.8041534191  -0.4112145517  -0.4429137504  -0.2078135459  0.1196377753  0.2469269056  -0.8540121269  -0.7071531202  0.4533558935  -0.3756417997  -0.05550574121  -0.08592792883  -0.5503730437  -0.5803593196  -0.1179608236  0.2459723734  0.1048610811  -0.4036614014  -0.2025750292  0.007061190794  0.1873911785  -0.514091598  
0.179613591  0.3022766648  0.7242553725  0.5159435671  0.6523921197  0.9676319117  0.06294551932  0.4587680341  -0.04584249088  0.6071372571  -0.1209552949  0.1710520092  0.5255841845  0.3556465156  -0.3144802039  -0.8933235767  0.2803936704  0.07995294311  -0.2356837461  -0.03375301058  -0.1837650213  -0.09819934186  -0.3072966664  0.002029565607  0.4848191647  0.2006986523  0.02478027895  0.08523062058  -0.3477909151  0.1522610258  
0.1750665673  0.3448733508  0.5669327705  0.6581985871  0.8039250758  0.9438729195  0.2869658225  0.2285300493  0.008484277073  -0.06454689539  -0.2973491153  -0.2069666888  0.4487133399  0.4695230028  -0.6329061834  -0.5218848049  0.326105  -0.1272573544  -0.4814886769  1.058329572  -0.570578517  -0.6314374113  -0.1156106702  -0.3121618626  0.1943879623  -0.1749314189  0.2509438601  0.1176272523  -0.4006604269  -0.3715352235  
0.2481261524  0.1782479217  0.5380941302  0.5224420584  0.9237648294  1.058004271  -0.485067375  0.02891066243  0.1802193865  0.09460960626  -0.3487514994  -0.2213529177  0.4517123109  -0.1214870875  -0.5282916142  -0.5479612519  0.1755980138  0.2866791628  0.06526064775  0.07386143469  -0.4946937858  -0.2256260578  -0.5629290357  -0.8543936029  0.5478090274  -0.7073858762  -1.062873115  0.3346812638  -0.007534276738  -0.2124333995  
0.06789323536  0.008802110752  0.2097196881  0.5045931682  1.048452502  0.9814196779  -0.2093341809  0.1102262369  -0.01000930465  -0.1787492916  -0.5906572294  -0.411941038  0.8478514821  -0.389999286  -0.4317613952  -0.4118600613  0.4999748586  0.180956392  -0.1556246816  -0.1398028828  -0.2885252142  -0.4013603931  -0.008763297272  0.667514929  0.1122829075  -0.04491639457  -0.3365797691  0.232431537  0.04347217563  0.142422122  
0.08544465618  -0.351387748  -0.4664985868  0.4231049298  0.7622081561  1.13469085  -0.06837326041  0.2590160721  -0.05248796656  0.1145676155  -0.5764561689  -0.1307213746  0.7186527094  -0.1700924889  -0.6635918999  -0.623218111  0.1669440693  0.04430017075  0.09074129385  -0.8264673979  -0.09697783829  0.2152885937  -0.2998073198  -0.3413644766  0.5867079329  -0.3964272201  -0.5902381665  0.1206728101  -0.4690170993  0.08199826271  
-0.01604108778  -0.1609921159  -0.731486744  0.1768816394  0.4069118493  0.9811853162  -0.4768552282  0.4086429661  -0.1105079904  -0.2511591531  -0.5996373126  -0.385294325  0.3625016608  0.3576581536  -0.3560667378  -0.2924825686  0.4398165788  -0.02362252864  0.0123121712  -0.7164876509  -0.09593183058  -0.1973321759  -0.2676927213  0.005112905495  0.1545149074  0.08719268357  -0.197897481  0.1075040201  -0.8076781775  -0.3189006061  
-0.005575419105  -0.09979424064  -0.1087246595  0.1340814525  0.05581166342  1.209254426  0.1592245171  0.1455579376  -0.06824905659  -0.1222066153  -0.5584907398  -0.1536193501  0.4452875842  -0.02885903241  -0.9988960936  -0.3453096627  0.526082639  0.04985868109  0.2603232088  -0.5185436333  -0.08070539229  0.1408431932  -0.4027644328  -1.085440537  0.293072986  -0.1889791266  -0.8602773498  0.2655580999  -0.1520191202  -0.4047931066  
0.02699584114  0.05466842868  -0.2658209818  0.546649704  -0.7084479861  0.8720432075  0.5847738965  -0.13118865  0.2169346865  -0.2871690207  -0.08480960975  0.06409468173  0.7267434013  -0.3340212775  -0.3492275734  -0.4349894349  0.3810814863  -0.1537007561  0.798984094  -0.06262997743  0.2882661353  -0.3139042569  1.276909407  1.535518957  -0.297711735  0.5032952675  -0.6117429392  -0.06292621153  -0.3773068359  -0.6518400914  
-0.09310493055  -0.1228662543  -0.2567603275  0.4803528237  -1.044898313  0.7524177373  0.2103337731  -0.02276210887  0.64246962  -0.2090461434  -0.2925832137  0.1529350977  0.5281150311  -0.340384706  -0.8595644763  0.1850506024  1.023509969  -0.2980242995  0.5387137642  0.1630879387  0.04229804244  -0.1613108648  -0.06482613056  0.3329062158  0.04843956168  -0.4891353327  0.4086326479  -0.2204417875  -0.3003658844  -0.6992861131  
-0.1454281238  0.0297766073  -0.2392467864  0.6569905076  -1.162923685  0.4212611403  -0.5212655595  0.04418271548  0.7555096606  -0.05203668205  -0.09669986663  0.03664777166  -0.3085645676  -0.1061781328  0.2759142175  0.7042836703  0.4308946318  -0.577188021  0.145403501  -0.4846769796  -0.2120043852  0.258406159  0.0568874862  -0.1597845879  -0.03195834121  -0.4496821938  -0.7059860164  0.06626167549  0.06930518689  -0.7028607647  
0.01744177054  -0.006878025227  -0.0002261389389  0.6375311435  -0.7926475788  -0.647707994  -0.6743922803  0.3679137217  0.8002415313  -0.09221527623  -0.4102205048  0.03211016966  -1.552245422  0.3129782833  0.4719879027  1.263444833  0.3307086194  -0.2224398563  -0.5590254636  0.2784221664  -0.4846436961  0.7599983961  0.4523137514  -0.6492356671  -0.01211529305  -0.6522653747  -0.8437199729  0.05344999275  0.2556360518  -0.7010192586  
0.271992543  0.1056776747  -0.103428439  0.1090792874  0.04775247654  -0.9459720197  -0.8339780704  0.5182774362  0.3139673325  -4.292306791e-05  -0.1277120164  0.1234103066  -1.61686029  0.4326719096  0.6464018322  0.9195194964  -0.5314709245  -0.2022643287  -0.7725604635  0.09170109913  -0.3343630919  0.8107612301  0.1829737605  -0.3717128522  -0.4124029426  -0.3541243233  -0.1996436992  0.2118810478  -0.2838323656  -0.2279106  
0.3087503853  -0.4776285714  -0.7955077052  -0.6647728593  0.7484427388  -0.7852433401  -0.6000715879  0.004244150718  -0.5980495424  -0.4122409671  -0.304321536  0.390183336  -1.466103968  0.4662703548  -0.3641194873  0.2315789914  -0.437145594  -0.3566169738  -1.123780673  0.4111202553  -0.4230448862  0.8250576706  0.3590865365  -1.068467641  -0.3616968695  -1.149942027  0.1498206388  0.4548753445  0.4411298821  -0.5960027511  
0.3453161584  -0.7477405202  -1.446470194  -1.034628677  -0.1236582263  -0.7239673893  -1.282921636  -0.1109922902  -1.127172735  -0.4542392504  -0.1801945295  0.183498457  -1.287842927  0.5211815755  -0.03791270304  -0.3794655981  -0.9056942652  -0.2825722325  -0.8466590827  -1.354038761  -0.5999481228  0.6849821005  0.0328285639  -0.587832315  -0.03557173077  -0.3694895712  -0.2237865398  0.1025027792  0.54996771  -0.550545391  
0.1016317904  -0.6180836807  -1.601535675  -1.574307706  -1.364424633  -0.8634093608  -1.875855016  -0.05375456624  -2.154798028  -1.194584315  -0.5571156403  -0.3234710764  -1.351772403  0.6163869757  -0.4697588301  0.2079483784  -0.6475873894  -0.335608826  -0.825561294  -1.269015433  -0.8201569814  -0.5364786895  -1.084702782  -0.6464037369  -0.440742561  -0.7375933773  0.6920350441  -0.7024056594  0.243463137  -1.062263896  
-0.04967942751  -0.3418983856  -0.3134299097  -1.488317676  -0.5663287133  -0.7109102518  -1.665576839  -0.1091422443  -2.532731294  -0.346015137  -0.4952551676  -0.4343120776  -1.328972892  0.3069667118  -0.4325453518  0.1280502581  -0.7389462037  -0.517118526  -0.7542798937  -1.856818705  -0.4194078664  0.4021849904  -1.329303731  -1.153065585  -0.05891500605  -1.025843496  -0.2828256361  0.08193404849  1.199242561  -0.2639480844  
-0.05836677908  -0.01367819229  -0.2329954185  -0.8959802473  0.2433879294  -0.731149109  -0.9241269466  -0.05340129333  -1.950299976  -0.4223804344  -0.4365231073  -0.3571125734  -0.5478835752  0.4283652769  -0.5401171622  0.3564986519  -0.2401552131  -0.4930124412  -0.7194622836  -1.327477523  -0.05410611146  0.3626241709  -0.4140081116  0.4207042815  -0.3792571779  -0.207826224  0.2969711226  -0.006476694219  0.05861372894  0.005334917127  
-0.009433298713  -0.1460798257  -0.418845848  -0.6381149178  0.05566933282  -0.9238965368  -0.7806735229  0.1324442281  -0.7364963044  -0.0719329442  -0.2700765497  0.2629117987  -0.8577534395  0.2387507285  0.1359446093  0.5444556477  -0.4739330381  -0.3929378695  -0.5886124407  -1.158659643  0.122191265  0.4509418413  -0.5870557261  -0.5738302141  -0.03784999993  -0.06549057933  -0.3431040161  0.2974274506  0.03877862491  -0.05819988295  
0.01015059343  -0.4921916785  -1.024667841  -0.9444869168  0.05386708445  -1.18396504  -1.315006981  -0.1156919645  -0.3369655055  -0.4744502717  -0.4210429977  0.3023082873  -1.040040589  0.06877712929  0.340764765  0.5526195458  -0.0723358821  -0.6095619225  -1.112092496  -0.6221023594  -0.3720260546  0.3577930544  -0.1342794372  -0.1838296232  -0.1939033306  0.1062693465  0.1608776588  -0.2224018161  0.08828560593  -0.04756025715  
0.07494953735  -0.8983803631  -1.000288733  -0.8984787769  0.3325530921  -0.6662387152  -1.356267153  -0.103919485  -0.8337875282  -0.07785212851  -0.3144247366  0.6518120074  -0.8185798123  -0.0301443871  0.157069818  -0.2483294025  -0.3451036553  -0.3487339798  -1.338119325  -1.742651073  -0.4547983495  1.010171745  -1.060972137  -0.9254612265  0.3564516929  -0.06027559867  -0.00708572046  -0.4605249783  0.4738289632  0.1358393081  
0.06269050858  -0.6341298779  -1.481360116  -0.784631896  0.2966339696  -0.7586181391  -1.556294409  -0.05972690622  -1.216219626  -0.3973410268  -0.419556764  0.009362469629  -0.8663299532  0.3894369247  0.2245912091  -0.03873830199  -0.528387972  -0.06072428083  -1.408049319  -1.085996695  -0.8070482231  0.4118053523  -0.6360658555  -0.4102885992  0.004265679798  0.3075497728  0.3671252477  -0.6417744442  -0.2075039978  -0.1771527879  
0.1781576218  -0.7991771006  -1.274098765  -0.9668238946  0.4076607143  -0.9642124143  -1.279766569  -0.2623280048  -0.5703361599  -0.124787989  -0.2354641542  0.01506568329  -0.7343753758  0.2879944489  -0.2101472318  0.001826498811  -0.2099822181  0.149168518  -0.9215711167  -0.9526639871  -0.6983293041  0.5069914362  -0.5680472714  -1.652495109  0.5229611289  0.0620447689  -0.5589771637  -0.3899724034  0.1048329812  0.1774402009  
0.1722589153  -0.754856131  -1.299489858  -0.6927491552  0.212357933  -0.226049463  -0.9889237907  -0.2768690334  -1.119207994  -0.337625875  -0.2320945906  -0.4404197378  0.07130197758  -0.1043904071  -0.005327072777  -0.4990255955  -0.4394089273  -0.07233852646  -0.6885013004  -1.59237217  -0.38263203  -0.05943876223  -0.6213109248  -0.05370400698  0.164135883  0.3078842071  -0.1416359518  -0.6482493674  0.3898818853  0.4036746317  
0.1182861556  -1.050300311  -1.581136671  -0.9158566607  -0.1348950758  0.2391040475  -1.184879742  -0.571218102  -1.127866324  -0.4806869823  -0.4835897264  -0.8434946187  -0.01458840334  -0.4112321183  -0.9399265168  -0.7482840563  -0.473765246  -0.05418984016  -0.3635954985  -1.689505265  -0.8013729805  0.08108959129  -1.389754994  -1.555372745  0.3951337045  -0.3003908085  -0.6870061286  -0.6623131342  1.086676217  -0.1437394934  
0.08501322019  -1.016665432  -2.066668734  -1.039170807  -0.4690720985  0.3772618797  -1.469101857  -0.6463910476  -1.061632846  -0.6119973967  -0.3074751199  -0.8063883965  0.1095637478  -0.289925812  -0.3293808655  -0.641101595  -1.172033468  0.04842058599  -0.0229075927  -1.93323358  -0.9306375776  -0.06461178601  -0.298432526  0.6813426641  -0.1423406606  0.2813891123  -0.2145922925  -0.7503382919  0.527836279  -0.2030320094  
-0.2105300649  -0.9312932912  -1.290052767  -1.673364091  -0.3642860699  0.4030713664  -0.3461055827  -0.5501918581  -1.406978219  -0.4545158479  -0.02945518404  -0.8558120699  0.8408456878  -0.3758395487  -0.9852612796  -0.4503844882  -0.9461336446  -0.1003971436  0.3457160173  -1.908333183  -0.236036302  -0.2707824219  -1.360054485  -0.4051462749  -0.1902722829  -0.02099025678  -0.5639699659  -0.733298011  0.4398397938  0.09054750916  
-0.3771599912  -0.4359846295  -0.7495600306  -1.361740389  -0.8645636473  -0.2422479098  0.1519402687  -0.3579242323  -0.9100997309  0.005437595603  0.07688364955  -0.8083736532  0.9998956697  -0.2033285617  0.346971635  0.2390707539  -1.215374766  -0.4401449996  0.8544668882  -0.896602163  -0.1459327675  -0.6032942815  -0.05750066624  0.239304007  -0.5547352939  0.3545131302  0.1729960163  -0.7079101435  0.09418696741  -0.1182966403  
-0.4831499909  -0.7971065908  -0.7731696187  -1.33547697  -0.9442624976  -0.313879324  0.6387574079  -0.02797719026  0.3771227967  0.2900816473  0.07670571782  -0.4411381472  0.8500417353  -0.9764815263  -0.03450640802  0.9048894096  -0.708967183  -0.533886745  0.6794818561  -0.8217157435  0.04462699613  -0.3121813793  -0.3225304463  -0.7574037793  -0.3071018093  -0.3842395206  -0.6351751236  -0.6869300426  0.6727910255  0.1555585301  
-0.2183611765  -0.5870284636  -0.6468590423  -0.6339183076  -0.7937541541  -0.2103256966  0.8112756077  0.2993196156  0.9234041344  0.3785519465  0.3861552877  -0.3220078252  1.281816794  -0.5364183427  0.4680642324  0.9180421875  -0.3519192602  -0.2181759725  0.7848431206  -0.3862973055  0.4290047554  -0.2863410442  0.05325898836  0.5087026285  -0.3061598327  0.8150891437  0.4024925684  -0.4926310181  -0.2207461108  0.4780278902  
0.06723704664  -0.4104719966  0.1909451283  -0.508933609  -0.202126426  -0.1804195602  1.202348016  0.3105969509  0.5003614066  0.3774627198  0.5851121826  0.08585606989  0.5044185034  -0.1772757595  0.1848335035  0.4593043422  -0.04566647799  0.1424114165  0.3142064361  -0.4346183192  0.4732586936  0.2263407756  -0.5124470533  -0.8137864085  0.2780311261  0.3770303474  -0.4466963639  0.6113501948  0.03477578015  0.6029941884  
0.2281730965  -0.03770130583  -0.4310490242  -0.6665213042  -0.007279959246  -0.3473692559  1.342643742  0.3858831419  0.310070185  0.1159435652  0.6772137644  0.171027734  0.2173585018  0.1767269586  0.2852145116  -0.18329681  -0.4203288546  0.03356073875  0.4918762648  0.8556810861  0.1632482354  -0.3099098803  0.3457251213  0.5070123471  -0.2069916789  0.7975267018  0.3604133768  0.4768200976  -0.2542837982  0.1575183524  
0.1579862811  -0.2801744633  -0.4885769571  -0.6833559465  0.05408423796  0.2997525021  0.9571284723  0.07357918784  -0.1738945082  0.06965788326  0.428609413  0.3846847791  0.1300113016  -0.2569627745  -0.5151564671  -0.3311688898  -0.3725607261  0.2105428294  0.2777215475  0.423725678  -0.09211285198  0.4309199146  -0.3983835318  -1.242034573  0.6120374141  0.2854006196  -0.5637213791  0.4439464771  0.4467888202  0.200643509  
-0.1900859721  0.2335723297  0.05823937941  -0.1300483977  0.06608677919  0.4557168299  0.2207173578  -0.186780618  -0.6762658098  -0.3339697835  0.3500906672  -0.4612831114  0.5062546167  -0.0263665501  0.003482588265  -0.5642200251  -0.3839976957  -0.04846438224  0.3656038681  0.2188101763  -0.0008219464485  -0.1654486496  -0.02363106561  0.4479629373  -0.1847445659  0.2394021486  0.8228676906  -0.04870604115  0.0822405976  0.2394248158  
-0.4526579601  0.0430674845  0.07751980016  -0.2605208293  0.3032128364  -0.1856313393  0.6102961656  -0.04172210155  -0.01869804568  0.002833616811  0.193615824  -0.1991334584  0.4648181917  -0.2358451604  -0.3289411788  -0.4038582291  -0.3583564533  0.1546622178  0.2599565327  0.4327155462  -0.06529622189  -0.1158675665  -0.5434020943  -0.7589212652  0.1085620178  -0.3365473021  -0.1372719579  0.6417358349  0.4056442356  0.4495309979  
-0.4830764494  -0.1002122623  -0.5255488431  0.05860246449  -0.2229518456  -0.8495840124  0.1207563975  -0.02383813325  0.4975987031  0.0323051922  0.1170884877  -0.1241598728  0.2707028725  -0.1325886085  0.8883791762  0.3985858381  -0.8311202616  0.5912778801  -0.280584866  0.3974099673  -0.09523695836  -0.4372448008  0.7696036613  0.9779663664  -0.1677857533  0.5256639384  0.2401023816  -0.02646406584  -0.1300480199  0.3846067145  
-0.4729774272  -0.2061259178  0.4194331761  0.1711669509  -0.5158450453  -0.8752903708  -0.5535073894  0.2507194503  0.7388281799  0.6094345119  0.2761592922  0.2521043382  -0.595369656  -0.4749435171  0.8637084068  0.739182054  0.00505031603  0.9670502022  -0.5203936559  -0.1429798772  -0.1316519912  0.2513643595  -0.5367016767  -0.6359705264  0.2414491928  -0.3799974085  -0.06834594011  -0.3133838093  -0.2356387266  0.5483780702  
-0.3098123153  0.7750761139  1.199737811  1.131356161  0.4666771081  -0.5682540642  0.0952885782  0.3582655846  1.129910499  0.4909154603  0.3956309804  0.7880614757  -0.318530891  0.3431893966  0.7726835888  0.9560589659  0.9448363741  0.8809910776  -0.197278726  1.343084747  0.4505500744  0.3997477406  0.7014694865  1.191483401  -0.007010804241  0.3382867788  0.1763678936  0.1433471928  -1.022637718  0.2788725057  
0.07035046348  1.01995075  2.024173934  1.712498194  1.202254195  -0.0266035768  1.430021992  0.3506831767  1.524554995  0.4339867481  0.7142160321  0.745648514  0.3157572183  -0.234461943  0.4248164132  -0.1379149576  0.4872593439  0.2059547388  0.2836566765  2.277753801  0.533462386  0.7044426414  1.033263314  0.2832939592  -0.03937803354  0.1006358075  -0.01727461265  1.150895508  -0.3872880552  0.7724404612  
0.1114101799  0.6928198872  1.419308441  1.47197007  1.17802947  -0.2825592772  1.38874563  -0.1260257503  0.9860134529  -0.3720271654  0.2306283821  0.1071142007  0.1446486343  -0.2650851554  -0.2183307747  -0.6484228315  0.50200915  -0.3434945802  -0.1559583105  1.969303736  0.5322892144  -0.4008998627  0.3808036424  0.5403135027  -0.4793570969  0.1900543358  0.6338173822  0.4172193796  -0.2231159694  -0.1814635129  
0.08038986884  0.1717560706  0.7115885994  1.064522551  0.6737378593  -0.5775371903  0.265838138  -0.6602372522  0.5764393127  -0.003523360544  0.1367395857  0.435217882  -0.8801361396  -0.2975778443  0.03358185449  -0.229333546  0.1999243667  -0.009930180525  -0.07257395181  1.0431349  0.721802203  0.1672313022  -0.02286386738  -0.7356938891  -0.003590821879  -0.3752864379  -0.1066695575  0.08658415069  0.153631353  -0.5136337428  
-0.09013042037  -0.2543827636  -0.3204542898  0.6539665991  -0.03823915133  -0.6822942393  -1.142510945  -0.7604030123  0.3903353456  -0.09459408184  0.1888169189  0.7532333082  -1.197652459  -0.3902871457  1.303824725  0.3191661897  -0.15432656  0.3711777581  -0.2887736559  0.1524038596  0.2207118433  0.4552714138  0.9346928532  0.9494052759  -0.2397724631  -0.221426459  -0.01803350823  -0.3716310902  0.4002783327  -0.2687327426  
-0.3915989887  -0.5012317614  -0.4854678943  -0.4682654178  0.1748197022  0.1817182665  -0.5827203945  -0.03069246564  -0.7517261746  -0.1453540611  -0.2690008471  0.6223324592  -0.4590145726  -0.2191673892  -0.05154134376  0.02354318991  0.4612222389  0.1953444741  -1.052742755  -1.320153952  0.2603066828  0.7427162966  -1.161971779  -0.6353133411  0.1095569511  -0.4699878681  -1.001924376  -0.04233149046  0.5274036925  0.237857717  
-0.3049644864  0.2238115704  -0.4522977934  -0.5684841199  0.5730393357  0.3822262193  0.3796758642  0.6092877229  0.2532517957  0.1600727205  0.1696307168  0.8692669093  0.353439639  0.5134381331  0.6949039644  -0.4176507634  0.2097924492  0.2080358773  -0.5728286961  -0.5429309156  0.690116152  0.4592349369  0.4201843219  0.3917505224  0.06948400632  0.9197087591  -0.2584462786  0.7130647761  -0.4059396932  0.2205716934  
-0.08812339767  0.09226326907  -0.6012236897  -0.3990335234  0.0565073557  -0.1137027726  0.3597323168  0.3196206552  0.877597136  0.01196109823  -0.00588590722  0.6922830526  -0.6308807819  0.464247009  0.08537401569  -0.2490131975  0.3244557961  0.1821588177  -0.7417411026  0.3735414511  0.1480152746  0.2574668174  0.5906178136  0.3812338286  0.2523122452  0.5158815776  0.7823409247  0.8696066448  -0.2037966118  -0.1523733493  
0.112443761  0.1549816942  -0.282459889  -0.5542023035  -1.003115924  -0.09266226279  -0.4684872917  0.06561119322  0.1402600647  0.03830032322  0.2253934371  0.1415108675  -0.8363449189  0.1483077128  0.2721388226  -0.6789917903  -0.05873616385  0.1400431049  -0.04039524708  -0.7908459428  -0.3375087403  -0.2272820162  -0.2817698036  0.1613997222  -0.002185405866  0.19615211  0.1640694713  0.02975121854  0.4112942769  0.01089547947  
-0.01056694192  0.4103412113  0.03059064561  -0.661908866  -1.231872855  0.04476747738  -0.7710101068  -0.2114599427  -1.009149063  -0.6756298756  -0.1379005099  -0.5203522037  -0.3051813482  0.2326133624  -0.1684539144  -0.2141523531  0.4173003748  -0.195200355  0.3591207756  -0.3958266133  -0.2831217777  -1.229154408  -1.00598487  -0.08125242666  -0.2315979058  -0.314387816  0.6388069364  -0.7327127193  0.2275313617  -0.3288917968  
-0.09901376065  0.8542432029  1.03337687  -0.03678445887  -0.5654633898  0.5603666107  -0.1122244901  -0.01868345481  -0.5977234061  0.1270175933  0.1045101863  -0.596790915  0.152385849  0.3620707388  -0.1258458244  -0.5749799882  0.5122589732  0.165824779  0.9080799482  -0.06334827568  0.3615044464  -0.5972121745  -0.1995822216  -0.2271459958  0.4048873092  -0.3357357349  -0.431361947  -0.07533610364  0.2806126396  -0.08688531235  
-0.1602231347  1.128658843  1.202652668  0.6689128833  0.1855039049  0.5483788103  -0.006470445127  -0.01182227817  -0.3037296623  0.08991268862  0.2308692578  -1.121292443  0.4620446816  0.5020187407  -0.1620453172  -0.3939765841  0.4841747195  0.5233342036  1.081618038  0.8660897449  0.3318690549  -0.7523757371  1.173025276  1.598517112  -0.0725708129  -0.2869074614  0.5144622314  0.1228858084  0.1348295941  0.1711307843  
-0.112246613  0.6405397723  1.425299107  0.6909314929  0.6073377739  0.8895742476  0.2359190394  -0.2480852522  -0.0120056808  0.2716325768  0.1857002655  -1.154828165  0.2699250845  -0.02321324447  -0.7825529337  -0.6844984017  0.2699533259  0.5017231237  0.8953048258  0.1635271985  0.3424635564  -0.3821298148  -0.5232201301  -0.5961538951  0.2101995213  -0.9498386351  -0.6151648491  0.5325560252  0.7715919156  0.2702926641  
-0.08104508092  0.5753996032  0.8125800677  0.4981242246  0.8633521354  0.5106217175  0.5465617294  -0.2946765931  0.137132664  -0.1154165561  0.2585744763  -1.115971137  0.5808457574  0.2552772688  -0.1589143761  -0.7579009  -0.09804771627  0.1807985937  0.8804296643  0.4648232209  0.1237126637  -0.3833621365  0.6376769545  0.6884596024  -0.2959232208  -0.3900028714  0.1255408321  0.550095897  -0.1391421609  -0.1612199785  
-0.03889675435  -0.04045184306  0.06824441574  -0.04811621985  0.9462414374  0.1211853965  0.6020639769  -0.2968864399  -0.3231335356  -0.3707808831  0.06984407765  -0.9807731662  0.4131944589  0.2067542668  -0.7263138494  -0.5978692188  0.05122005253  0.3217048454  0.4569059713  0.04284294548  -0.181687661  -0.04688441481  -0.2115399425  -0.7435025904  0.01768850714  -0.9169201202  -0.3234648255  0.8320735325  0.2754815558  -0.3662739476  
0.005154196676  0.2080721363  -0.02417142664  -0.1076222459  0.6650455491  0.1999259516  0.5118235072  0.03915969714  -0.4962730112  -0.01328916621  0.5118812214  -0.8439083556  0.5375483121  0.181539403  -0.08669182953  -0.7194919774  -0.472848488  0.4502900965  0.3580966653  -0.8537303464  0.1978190209  0.001057458899  -0.1347708035  0.2321150436  -0.05795702739  -0.3040972617  -0.2537474808  0.6295533716  0.2314796763  0.1764571293  
-0.06939069688  0.1544265753  -0.3070547464  -0.186662975  0.2302388439  0.3126894536  1.128463412  0.09078264501  -0.6630160583  -0.6987663481  -0.04133855327  -0.9754874775  1.063687358  0.2971809284  -1.087278614  -0.3559205735  -0.03313834172  0.2395844331  0.2629580629  0.027543736  0.09243034649  -0.5188127926  -0.2299471407  0.4208862384  -0.2046752917  -0.1441508554  0.5800706814  0.3481122664  -0.1820698116  -0.333567426  
-0.07446037003  0.2258524241  -0.08734552435  -0.2331702466  -0.04800724944  0.4802218312  1.615201307  -0.1900806766  -0.2281909472  -0.02167282894  0.3258880449  -0.359264542  1.452906568  -0.5366758148  -0.6136885222  -0.5888590679  -0.3127939241  0.09250685316  1.008453804  -0.2626277486  0.1284944139  -0.3166025429  -0.4259697769  -0.5520871012  0.09961677029  0.3727749892  -0.9954227536  0.8320435809  0.628138397  0.03166893908  
-0.2243821764  0.0829111904  -0.1066921322  -0.381047559  -0.6910239021  0.6148566748  1.403472402  -0.2754255381  -0.5075654365  -0.5217719656  0.1615840896  -0.5447767506  1.787125331  -0.6194786607  -0.5656274999  -0.5287816071  0.09892387347  -0.37877974  0.7820626876  -0.3918628627  -0.135445545  -1.067341976  -0.07780683021  0.3521864753  -0.4268499752  0.5997889223  -0.0101343783  -0.1409136229  0.3162579478  -0.1917713385  
-0.07903691554  -0.09475626473  0.323488619  -0.8150605094  -0.4483647929  0.6829205392  1.526373829  0.006729137996  -0.1559309662  0.1896003054  0.1997173113  -0.2973882103  1.638481949  -0.8239762645  -0.685353725  -0.5329978208  0.2194071871  -0.1595107651  1.031840421  -0.393346285  0.1695489505  -0.7906529113  -0.7482697197  -0.9874582105  0.4164267852  -0.0809161229  -1.109536688  0.2491732478  0.4384899155  -0.1474273428  
-0.1195237163  0.163419387  -0.249221785  -0.7015642315  -0.6033783562  -0.03907194198  1.329824789  0.4403502736  0.003589622348  0.4180836177  0.1117765636  -0.6624319958  1.191853809  -0.137167853  0.3216820737  0.1846985358  0.1413207951  0.1314153738  0.8674332327  0.7345849523  0.0993497532  -1.363145756  0.6495490346  0.7701887472  -0.02991534557  0.7578841317  -0.4560045307  -0.03652683109  -0.428004235  -0.3573638669  
0.1082430895  0.08584593848  0.2277526704  0.03641249351  -0.4048968555  -0.3154099065  0.6582100577  0.4656405459  1.29081587  0.7110244905  0.3415326651  0.03106076531  -0.1091741225  -0.3012407691  0.7215969962  0.7644591708  0.277787219  0.8272191766  0.2308992935  0.8911018358  -0.1550771958  -0.2195911354  0.8180746218  0.07765427218  0.3111275816  0.004997142216  -0.2539506863  -0.01386279574  -0.4307233272  -0.01050379383  
0.1582354707  0.1714782633  0.03630612439  0.176972197  -0.4358070319  -0.4904852491  -0.3067727407  0.3966819731  1.376491232  -0.0939192867  0.01806830012  0.5988867062  -0.7600263867  0.1671068177  0.8539918977  0.7767696652  0.3396261547  0.15472533  -0.5166706684  1.001139462  -0.3434089804  -0.3294642032  0.4103747807  0.2579713677  -0.3797234186  0.2466548766  0.3257183592  -0.5181736677  -0.7015340447  -0.4368530732  
0.3360542722  0.1686955709  -0.085232961  -0.2877386612  -0.6692453169  -0.2488011334  0.001732590151  0.05997873121  0.5223338787  -0.03441552038  0.0752406424  0.6664773147  -0.271616624  -0.1289762977  -0.02176262325  -0.2159985598  0.3254510356  -0.2710609541  0.2761657557  0.8886850636  -0.08542102769  -0.1170542198  0.5204261301  -0.9658378351  0.1114065896  0.1036964295  -0.5649525759  -0.5026041663  -0.003030900008  -0.2640789215  
0.1505639182  0.1246813943  -0.3741229262  -0.1769266129  -0.8217831801  0.3848450569  0.5357013162  -0.06749437372  -0.05131646727  -0.08287688783  0.215538487  -0.02304463312  0.6980835489  -0.5599104733  0.2601123645  -0.6645868649  0.2363493852  -0.3835514815  1.141605928  0.5840445856  -0.2283520404  -0.4212645575  1.032211138  0.9948732528  -0.1490241086  0.5911638272  -0.4740315461  -0.3312363086  0.3559450004  -0.06162653324  
-0.2106029768  -0.2097786421  -0.4545462692  -0.1388942339  -0.7786150655  0.6836280367  0.2067178687  -0.1121056754  -0.06226360596  -0.3740917259  -0.4098505292  -0.5788302257  0.7900438446  -0.7152605884  -0.4285419262  -0.1277884893  -0.02345382993  -0.4694084805  0.6833399966  0.8083985969  -0.4035496533  -0.4700706199  -0.1681781443  -0.01761332  0.009363234033  -0.2501246527  0.2901500844  -1.010130416  0.3530199722  -0.3987666244  
-0.4042017467  -0.1453112301  -0.1574784891  -0.01668245175  -1.401642487  0.576803936  -0.2541506231  -0.07461516303  0.4919439868  -0.07312559235  -0.08520129477  -0.6958179062  0.7063038671  -0.521101897  0.4909505453  0.4436218694  -0.6140549179  -0.09442106467  0.6284564148  -0.4831857976  -0.5303107489  0.06845686888  -0.2837381965  -0.2013532387  -0.01498071646  -0.3236216936  -0.6002365685  -0.484322686  0.5160713569  0.08877595265  
-0.3485771882  -0.08658712876  -0.04038383341  0.2918169109  -1.794496604  0.2857925362  -0.5299829169  -0.03313535797  0.313842678  -0.1903107052  0.1731279962  -0.5134844062  0.2756896573  -0.04570472742  1.137409433  1.2000018  -0.5192149174  0.005581716744  0.3099285623  -0.09639997505  -0.6887004885  -0.1357675925  0.9323900957  1.280305644  -0.7382313832  -0.1718007487  0.3644770886  -1.088140674  0.0363528351  0.03074633111  
-0.1501519276  -0.4125735306  0.01698223288  0.03281228421  -1.192630387  -0.2199106813  -0.8345977  -0.08012132962  0.9277978968  0.2145424083  -0.08228550647  0.4074223571  -0.7432989908  -0.4311373801  0.3776788268  1.463073835  -0.06198595205  0.2866530448  -0.05721023506  0.6563862068  -0.4414237289  0.4492510177  0.03974673798  0.3567822518  -0.3447833693  -0.6498920958  0.6244698032  -0.9727680066  0.2128481479  -0.201801  
-0.08654748197  -0.2735567626  0.09654561412  0.2790636667  -0.3306493147  -0.3685878077  -0.6788565503  -0.4421189994  1.067061362  0.7052780876  0.1679309352  1.335884015  -0.8702868321  -0.7064382042  0.471638731  1.075790868  -0.2569871222  0.2702439245  0.04502339092  0.7258427391  0.1165789211  1.174772689  0.1500637804  -0.6734466444  0.08970103663  0.07035762506  -0.6438566609  -0.4089119124  0.8489979775  0.377786085  
-0.1434455296  -0.3882225188  -0.3584605932  0.5691230076  0.001265200422  -0.8637281935  -0.7531135704  -0.6000858511  0.6346669683  0.07265218128  0.2307212185  1.350595278  -0.7888354617  -0.7666022508  0.9592586371  0.7666696175  -0.7056228129  0.02466954468  -0.1507137622  0.08376894136  0.1000907515  1.026986677  0.5567683365  0.4046619132  -0.402910883  0.2438345886  -0.5868857162  -0.8483290177  0.6054335126  0.2429187731  
-0.09106904106  -0.2634550096  -0.2404028314  0.7339496207  0.4620070681  -0.9914041313  -0.7657917953  0.02044422968  0.4753632478  -0.08385752846  0.1520004243  1.282239283  -0.7065248544  -0.1661981923  0.5748721735  0.9678656094  0.1240329275  0.4459765183  -0.6664917162  0.1309701502  0.1241253034  1.012695778  -0.1308905903  0.66766661  -0.1418132242  -0.0484939749  1.138763018  -0.5120496602  -0.209103932  0.5129171235  
0.01880871691  -0.1667224832  0.2796453712  0.931053591  1.103376594  -0.0945227605  0.05683948237  0.3216082075  0.7140274627  0.2402637264  0.08581202926  0.9973891181  -0.1454931331  -0.1717028043  0.0802382047  0.02508760729  0.3574152087  0.5954977389  -0.3203086618  0.03575482403  0.2458460287  1.211823513  -0.4384739469  -0.8546385907  0.4671165046  0.1169533613  -0.4092080363  0.6103474141  0.5380316936  0.8484899077  
0.07819620946  -0.2052692861  -0.6131517801  1.288616412  0.9269289714  0.05559994742  -0.4857768333  -0.02094775464  1.2084976  -0.06364475368  0.1787382447  0.7349634238  -0.2201640625  -0.1069292579  0.5522357606  -0.09191415098  -0.4477004948  0.3824805089  -0.5016884734  0.260668377  -0.3310160006  0.9203218624  0.9853330945  0.7618860915  0.2283902523  0.3907132853  -0.2705031833  0.1812255386  0.3560354146  0.2184660797  
0.0455182262  -0.5371698184  -0.8589712698  0.9255585214  0.632059507  -0.1753265002  -1.270567905  0.196166397  0.7858678394  0.0717145399  0.07810523517  0.8076100497  -0.7642958902  -0.1586514408  0.3298236851  1.090129349  0.1792655931  0.552848968  -1.376302281  -0.1211661664  -0.4189707594  1.131703059  -0.5373788266  -0.1008531602  0.2246359533  -0.1931894807  0.6972709611  -0.3405425522  0.1347030914  0.1408959095  
0.0860721917  -0.1439950827  -0.4572881982  0.4631669468  0.602176351  -0.4228132057  -0.687045894  0.2784289594  0.9512077533  0.6323541801  0.3183278448  0.888547638  -0.403525109  -0.01288563837  0.8903913556  0.5514958877  -0.1864552059  0.2833747191  -0.1737656599  0.2228560192  -0.1279741585  1.334857585  0.04805834881  -0.4271982544  0.3887654727  0.2238812113  -0.04693294666  0.04337769794  0.1759687714  0.4076840584  
-0.01476123839  0.05103270741  -0.5814337199  0.0149465117  1.002966402  -0.4407179894  0.3826604472  0.4285531551  0.4228766936  0.004053136122  0.007885794552  0.5801896832  -0.03149902962  0.1640733411  0.5299479559  0.1718321581  0.1701323517  -0.09493021651  0.0682226238  1.115432383  -0.3168330382  0.6305607672  1.140241462  0.4516976843  -0.09988650675  0.6635035497  0.4842950922  0.270437372  -0.2576505771  0.5438017158  
0.02959559024  0.09603711974  0.4607662625  0.00888518628  0.7720945694  -0.4555892304  0.9732284508  0.5138311284  1.13946219  0.3803347566  0.2318645516  0.809739668  -0.1748805497  -0.09175033462  0.1375030542  -0.3166446718  0.5798849796  -0.007172659988  0.08802324859  0.04267968035  0.1897195767  0.5555824009  0.1573152394  -0.838539819  0.333253822  0.258481866  -0.1970290907  0.6472614111  -0.03157723258  0.4876151114  
-0.02639927857  0.3344209596  0.6583166909  0.6978049761  0.3821061119  -0.5253699352  0.3071015497  0.4542770937  0.905539745  0.1778486466  0.0908427905  0.7973256207  -0.5016418941  0.240676068  0.9103947106  0.3149580653  0.1289181278  -0.03184298221  -0.4200993126  0.4784969716  0.4526536329  0.4460366458  0.5770012055  0.7171791855  -0.0806336756  -0.05525956728  0.3007780003  0.2126395472  -0.6016090469  -0.03488270445  
0.05889661563  -0.1263859594  0.2151312348  0.5391481382  0.5081233062  -0.4671049127  0.1154713181  0.3638407815  1.105302176  0.2097202898  -0.1649726132  0.7116163598  -0.4793355712  0.2763787817  0.6124781724  0.8020571329  0.2475765633  0.2720794976  -0.9237763889  0.4659365119  0.05069222056  0.6359120081  0.373034056  -0.2786645484  0.1722897663  -0.2994597077  -0.4506468023  0.2949105073  -0.07381300801  -0.00798757137  
0.136863718  0.2308753356  0.5528024151  0.622667103  0.4888699102  -0.42826215  0.5249453621  0.6604317936  0.8625015011  0.2782679868  0.261006417  0.5026072386  0.1519210264  0.5420119844  1.251321381  0.1008582952  -0.127606344  0.5138144188  -0.1974170031  0.0004113288836  0.2045165166  0.413519969  0.653439624  0.1718230332  -0.123107556  0.5461604121  0.06705343257  0.6957048855  -0.5297285684  0.3785147666  
0.1755683521  0.3792306851  0.6322231773  0.286466182  0.63492507  0.1337425534  1.394588569  0.08674982956  0.7308793259  -0.3995038536  -0.1127790165  0.09230974228  0.9076969218  0.138668601  0.07100386075  -0.1562495612  0.01273436449  0.2261486226  0.1110198933  1.30758022  0.1007119656  -0.6776971185  0.3987327892  0.3705709448  -0.2937197884  -0.06936222567  0.8824109616  0.7522228523  -0.2816192855  -0.08159955058  
0.04558294839  0.3866113867  1.01739901  -0.03394790048  0.598913931  0.7846093021  1.581611555  -0.2661067568  0.2268838385  0.2415897828  0.03421518479  -0.08964908064  1.095042827  0.1548180589  -0.3287841657  -0.8424059325  -0.3617500805  0.04290997548  0.4555490151  0.6130783784  0.5151388878  -0.8202629594  -0.2425025519  -0.6621615035  0.1140385662  -0.2391607064  -0.3498306082  0.9821950883  0.2488233016  0.3380905474  
-0.07060681807  0.4931764596  1.250651939  0.2189574591  0.6000607271  0.4889866704  1.079327476  -0.06278527507  0.01258369267  0.09086583582  0.295304646  -0.5547173383  0.9296983455  0.506896049  0.3359816368  -0.8437955382  0.01485408361  0.3102721378  0.1253758207  0.03804189031  0.1353481146  -0.7823899314  0.7115018784  1.142639384  -0.2680933579  0.223243673  0.7591815256  0.9041018001  0.1503563373  0.2185767547  
-0.2479169546  0.1433082982  0.7857865725  -0.03060899848  0.6349222823  0.5200895043  1.122627683  0.02542319611  -0.4792900198  -0.0484453575  -0.02788991946  -0.9852969104  0.5492959852  -0.1029703525  -0.6016032728  -0.4899991936  0.357309081  -0.03149695859  0.2266349481  -0.5509077457  -0.2054902124  -0.4206185209  -0.676025313  -0.7448478436  -0.003709523601  -0.4133202556  -1.115111414  0.9958135296  0.7307183482  -0.2723803937  
-0.1133223259  0.4708906527  0.4706468046  0.2665342012  0.4556683949  0.2874171793  0.3422619074  -0.1875363103  0.3137880681  0.2569281331  0.03637333596  -0.6413838128  0.6667626699  0.294781905  0.427588774  -0.2487157514  -0.1262585513  -0.1297088763  0.7257461368  0.07890397157  -0.02104397128  -0.4491537116  0.8548880532  1.109698133  -0.1668371968  0.2381218337  0.1275554386  0.4577878359  -0.0793360118  0.1978086954  
0.1266419385  0.4893760571  0.9485598253  0.3035824596  0.5716419344  0.05949902079  0.4423907487  0.4904911306  0.6927031867  0.7620257742  -0.05106710676  0.433683546  -0.3216256341  0.6729530899  0.8138897514  0.5263685079  0.7616741847  0.1611324054  0.1612934487  0.6760869549  0.662033752  0.1753202319  0.07702020308  -0.7188964614  0.8195464977  -0.1342230726  -0.4740577589  0.6975761232  -0.2048420202  0.1356323389  
0.4278136054  0.9986917583  1.285662864  1.502494004  0.7651206175  0.1768386187  0.801185488  1.025596125  1.450851864  0.8540777808  0.2915826031  0.961763913  -0.4654075498  1.012612511  1.476867251  0.3747389917  1.007624788  0.5616937502  0.3831940218  2.203071878  1.280644525  0.4959998248  1.547036619  1.040409984  0.6891738815  0.8577252049  -0.009812777654  1.143899522  -1.073402533  -0.001022273939  
0.5839710301  0.5686546092  1.342685027  2.015094824  0.201691685  0.2517676389  1.078838119  0.4176634134  1.934703334  -0.003464276738  0.1362761128  0.6748285285  -0.4027933701  0.444815603  0.2440070719  0.6756990511  1.361818246  0.606328684  -0.2019568828  2.814186477  0.9587258591  0.2627386789  0.9860539762  0.9968854152  0.2960620884  0.3179186631  0.9582700145  0.5249068945  -0.7847566408  -0.06780242458  
0.3425465465  -0.0315649056  0.8988227527  1.286589539  -0.07813934312  0.3144659057  0.6120982482  -0.2114604274  1.288067677  -0.003683798055  -0.008295127686  0.5668501284  -0.00562283487  -0.3166416445  -0.4072112332  -0.3698262073  0.5075938678  -0.09474317031  -0.3600772883  0.7371885668  0.6997079244  0.3525085347  -0.006154928753  -0.7165364012  0.3069766579  0.02533423326  -0.386401399  0.06104801386  0.391864624  0.1664217103  
-0.085578441  -0.3498216718  -0.6837316358  0.1301135044  -0.1062929819  -0.201961551  -0.4524438366  -0.4648179169  -0.1836324691  -0.555617023  -0.1201843437  0.2708110946  -0.1293330112  -0.3260980544  0.1997061467  -0.1456056402  -0.3411024898  -0.5642271745  -0.6170385356  -0.375201003  -0.1115043913  0.1491757086  0.0004033677918  -0.1277987195  -0.4046677802  -0.4864958648  -0.4820843504  -0.6330860578  0.06671113756  -0.3314041988  
-0.273037017  -0.5969135651  -1.153707318  -0.312677149  -0.1132636137  -0.3110000849  -1.414315916  -0.5638601986  -0.1918189239  -0.153942764  -0.472321613  0.1003946907  -0.7597247499  -0.4483759871  -0.05377919643  1.188661456  0.03902350992  0.0314818751  -1.231640626  -0.58602619  -0.6452820753  0.2110762617  -0.2675889731  -0.2861961341  0.1056655441  -0.3889416445  -0.02936290966  -1.099060993  -0.3193528859  -0.5573704826  
-0.25428029  -0.5279697959  -0.8704972489  -0.3215170051  -0.05433376356  -0.006382977631  -2.013157689  -0.4125008831  -0.3395657729  0.7394145382  -0.2474884082  0.2966673236  -0.8406525915  -0.3713483584  0.6182721156  0.9621604931  -0.7267926169  0.3104762421  -1.118005946  -1.337612446  -0.1048320937  1.137557951  -0.4860301974  -1.077279481  0.6871985043  0.09018944685  -0.657572712  -0.5684303691  0.03295698642  0.3988714234  
-0.1461108177  0.01386409648  -1.05548249  -0.5651211857  0.02813327289  -0.332165416  -1.586206103  0.01898294411  0.0530386279  -0.1835244958  -0.1941289157  0.1871511952  -0.5032249372  0.8116103629  0.8336608978  0.8988850491  -3.199217688e-06  0.2311929532  -0.6751846105  0.137032126  -0.05009440766  0.3766050028  0.9934872921  0.3881055196  0.06011306259  0.3066722011  0.5978545551  -0.5044604233  -0.6157732821  0.1986067712  
0.2895869084  -0.3266240136  -0.4691968699  -0.579493879  -0.102501622  0.02380879322  -0.5751569788  0.1881066062  -0.50973054  -0.04839407217  -0.1240029498  -0.06121417315  -0.5559252085  0.2357489095  -0.1493893251  0.0484863994  0.1101900667  0.01265075572  -0.5211712583  -0.3293617308  0.09770790653  0.4544289163  -0.6084633914  -1.547024639  0.4744534383  -0.3267495881  -0.1881292091  0.06428566665  0.2591603714  0.3776446101  
0.3496351965  -0.2145978739  -0.6603368299  -0.840730204  -0.4854240459  0.04206872523  -0.5534143042  -0.2206490116  -0.8995111625  -0.3024586906  0.1553926106  0.1159369151  0.06610360628  0.1521431641  0.3227285079  -0.3613946025  -0.6489042182  -0.2304530594  0.2847749351  -0.565989052  0.002618759009  0.1749141611  -0.2741579981  -0.496580804  -0.06052951463  -0.07892156324  -0.01847468345  0.008312463532  -0.2946858227  0.005822700312  
0.0601545202  -0.2553282904  -0.8102748771  -1.284361994  -0.2158755013  -0.2207759983  -0.2146425379  -0.4733048147  -1.128273875  -0.9129735477  -0.2243167213  -0.5815561176  0.122180025  -0.2839972756  -0.864765636  -0.2040987206  -0.3820794128  -0.4630320586  0.1416072722  -0.1314025184  -0.3811522257  -0.4106836268  -0.38485866  0.2243222208  -0.4799697143  -0.248267377  0.5106690224  -0.4093646579  -0.1646965522  -0.2117096686  
-0.06896977443  -0.3076718629  0.04606891956  -1.12105584  0.1647096922  0.1223693165  -0.1009532153  -0.170948854  -1.006496184  -0.09232203499  0.01593086027  -0.8140046233  0.3034810737  -0.2560136985  -0.8129436141  -0.7532193849  -0.3700072986  -0.150229241  0.310723757  -1.697698838  -0.05838452921  -0.05295749322  -1.117565505  -0.6246851199  0.1820762063  -0.1392051987  -0.2626284575  -0.2955299594  0.4411867437  0.1234574226  
-0.2385770624  0.2668866704  0.1456005825  -0.5812572908  0.2964454691  0.1603990188  -0.329884455  -0.01502283112  -0.6040803116  -0.1566879684  -0.1598186854  -0.2794983529  0.04205645815  0.6467898348  -0.0731577596  0.001081627848  -0.0446845785  0.149938943  0.1431251895  0.1399147368  0.1715972058  -0.4547413408  -0.09335597604  0.4976639495  -0.1745176806  0.4616758749  0.8956453975  -0.4945472176  -0.6827710538  -0.2331832404  
0.05328125069  0.3350701176  0.5901464843  -0.02946916467  0.7866436466  0.5987768202  -0.1506892442  -0.2557340064  0.09171628346  0.4510891249  -0.03835014061  0.3548899262  -0.2849632661  0.1370248197  -0.05973883448  -0.3528223822  -0.09599547419  0.1591362036  0.2976459513  0.6276307611  0.5763654374  0.286192664  0.06499095609  -0.8434000696  0.3748789234  -0.1934297512  -0.3561355117  0.068134836  0.1607736133  0.1930506057  
0.1103678888  0.0922940514  0.3320978865  0.2587190062  0.7638232242  0.3359173106  -0.01916216865  -0.388896599  -0.6531303411  -0.1052573657  0.1130811033  -0.7789362019  -0.03824374815  -0.1766785153  -0.3740715047  -0.6450132168  -0.1089051882  -0.1467870277  0.2443472915  -0.259948763  0.636262214  -0.01864516482  0.1425200395  0.6244174843  -0.008822210496  0.1854214396  0.2905211235  -0.08528181284  0.5830250807  0.06381861341  
0.02163560486  -0.04199272901  -0.03161207965  0.1330766441  0.3418812911  -0.3538229844  0.5401967572  -0.3564215826  -0.4066980953  -0.1866977001  0.006366493504  -0.7636198162  -0.2323565285  0.1164682055  -0.6482572496  -0.2327192124  0.2016841188  -0.1222720835  0.6280309638  0.01578669  0.8800454259  -0.1361879683  -0.5621777862  -1.146920819  0.1635937915  -0.1997345984  0.005442695198  0.1918449588  0.1213588878  -0.04641703943  
0.1022611323  0.1588443798  -0.09474029403  0.8242843056  -0.07154340502  -0.3356440235  0.05429746472  -0.1546562682  -0.28244622  0.03357151459  0.07587919265  -0.4011978349  -0.6649667176  0.232832751  0.505856378  0.3153754857  0.09015148135  -0.08897563532  0.8856700637  0.5700298231  0.4045149487  0.1525909846  1.073554873  1.004565857  -0.05700806839  -0.1440532735  0.3869594347  -0.3010659108  -0.4543783049  0.1037081307  
0.1595371272  -0.374575199  -0.04445286663  0.5249314131  -0.3681595469  0.2687190507  -0.4706258999  0.09507068025  0.06154429157  0.1761560203  -0.1302610262  -0.5207490261  -0.7245454607  0.01037294509  -0.09186875158  0.4538250862  0.3723053424  -0.09651866558  0.1658164136  -0.2563034208  -0.5360856301  0.4628397548  -0.04199864481  0.1339178428  0.1023680058  -0.6939581278  -0.1826692359  -0.5820100557  -0.254933979  0.07667805625  
0.09262625777  -0.2116421803  -0.9215806476  -0.2378987807  -0.7906584192  -0.1298712703  -0.9405138934  0.04205686199  -0.3753875414  -0.1120510014  -0.04250139808  -0.07230507574  -0.610172629  0.2071340838  0.5374805424  0.2300596344  -0.579598242  -0.344252801  -0.1275462025  -0.4515585504  -0.5971220277  0.4148181954  -0.05549064569  -0.32042913  -0.2031176258  -0.3429230179  0.05201711371  -0.7920850146  -0.5197140176  -0.07056212626  
-0.04133163778  -0.4558610139  -0.9691228836  -0.9990608957  -0.6769820807  -0.596775835  -0.6359483907  0.1742990506  -0.5458779127  -0.4717598991  -0.4138271633  -0.2880870617  -0.4886063007  -0.1519129811  -0.4791672057  0.3538558258  -0.3967504404  -0.05318314147  -0.2702068325  -0.4060754708  -0.8232627732  -0.004427593336  -0.3169921297  -0.01963985498  -0.09322416331  -0.346080918  0.367671949  -0.6404130561  -0.03800021328  -0.4139401723  
-0.0005738966871  -0.08680173214  -0.1385081082  -0.5279168823  -0.4925905873  0.01072754811  -0.7181614858  0.07718412901  -0.8927845975  0.05059124618  0.08088626466  -0.3504334743  -0.4553107764  -0.1754502995  -0.1499102098  -0.1531850097  -0.0595941041  -0.03727135181  0.0144539414  -1.442775059  -0.3988209013  0.161991271  -0.4382771148  0.05340894236  0.1726659111  0.4562914374  -0.3635441311  -0.2194060697  0.1683775104  -0.08060807632  
-0.1384508163  0.07878564441  -0.2571769393  -0.6063854536  -0.38876502  0.1776636101  -0.5586471546  -0.1786645023  -0.9609520858  -0.2137143098  -0.1868524992  -0.07725485686  -0.3626735522  0.2466570197  -0.459933547  -0.08334816587  0.2395812577  -0.2029419751  -0.4015709444  0.1634176401  -0.7028354929  -0.06555958844  0.07529339871  0.6523658991  -0.1715585177  0.1902578415  0.6312576026  -0.1421002117  -0.1023377283  -0.5612783369  
0.06607316767  -0.1075324437  -0.2317009026  -0.671647734  -0.2285544764  0.2040454082  -0.6666599974  0.005664357666  -0.3787356605  0.4826844828  -0.08252959281  0.4722926379  -0.3453452937  -0.1802009842  -0.1381418698  -0.0684581865  -0.1900229798  -0.249470632  -0.2352810663  -0.3215225706  -0.627660542  0.4552348375  -0.1303374993  -0.0373490412  0.06796792719  0.497813495  -0.05972791246  0.02800560375  0.487510849  0.1051392745  
0.04606730122  0.01138734149  -0.220063559  -0.1834043674  0.02638692369  0.2788189339  -0.3247895811  0.1369564465  -0.8097321282  -0.2332684045  -0.3453395933  0.2225716201  0.3452739675  -0.08693553087  -0.7907043512  0.2713673382  -0.01740281223  -0.5490315412  -0.5320900789  0.03077748313  -0.4319303661  -0.2304986765  -0.9033470639  0.4409088174  -0.1709439388  0.03460536606  0.4035023365  -0.2188485994  -0.793410213  0.08726767236  
0.0939886899  0.1407311085  0.7167409327  0.4191330047  -0.1028648946  0.3031401167  0.3794309075  0.1124019522  -0.1214569883  -0.03615573933  -0.05085006199  0.375400028  0.7757644954  -0.1474594377  -0.8755738163  -0.5451977353  0.09662802113  -0.2895093693  0.187552548  -0.2091673583  0.2192348366  -0.5817130956  -0.5924131956  0.03357382795  -0.1110402758  -0.1739918345  0.1204497576  0.6883630599  -0.2197603307  0.1784351064  
0.01492371276  0.2780915663  0.5737844744  0.722547564  -0.404959451  0.0766851022  0.4507972421  0.04606319147  -0.08516606479  -0.104910394  -0.1073471711  -0.2215721496  0.7943134457  0.1417320468  -0.6838051802  -0.4462117653  0.2318174563  -0.1035202851  -0.009755542693  0.066129659  0.1419946077  -1.129548387  0.2164874691  0.8864712288  -0.5242032215  0.5111621794  0.4930419899  0.1667238557  0.04664647946  -0.1206415662  
0.02421716042  -0.008002475967  0.6307749243  -0.07201787189  -0.28148275  0.2773087716  0.7699591233  -0.04791324338  -0.4695920692  0.05485671087  -0.1519786435  -0.4896126375  0.8275170421  0.09056678318  -1.282006209  -0.802600061  0.2037052186  -0.1680882199  0.05066511364  -0.8897718473  0.424669268  -1.228530719  -1.016513963  -0.774655215  0.02459985838  -0.1971118697  -0.4109383352  0.2415916184  0.1232905246  -0.148077038  
0.005540622681  -0.01374235474  0.2809670623  -0.08497135712  -0.4468637177  -0.2208579284  0.9764394473  0.1078837504  -0.5488017805  0.07419476945  0.1347325168  -0.1486667632  0.9030355887  0.04200685143  -0.5541813491  -0.6108559517  0.206321216  -0.7209003123  0.1903651582  -0.6969177545  0.2782011343  -1.304251712  -0.2174850931  0.3122601682  -0.4845480817  0.1692377367  -0.170270202  0.564086439  -0.09982615115  -0.5574617943  
