# Supplementary material for: Large-Scale Brain Network Coupling Predicts Total Sleep Deprivation Effects on Cognitive Capacity
Source: PLoS One. 2015 Jul 28;10(7):e0133959. doi: 10.1371/journal.pone.0133959 (PMC4517902; doi:10.1371/journal.pone.0133959)
Supplement: S1 File — (ZIP) [file pone.0133959.s003.zip › supporting_data/dual_regression_timecourse/timecourse_RW_subject6.txt]

-0.1194367921  -0.05978760945  -0.3550896803  -0.7360175749  0.1501394081  -0.9322108256  0.2588711236  -0.1020389748  -0.4526704609  -0.2516775692  0.04525330124  -0.4144846049  -1.347956119  -0.3044964003  0.1223695555  -0.1671770118  -0.440833716  -0.1494576774  0.08569338341  -1.053469946  -0.1291190202  -0.07568055549  -0.4533214567  -0.1787263931  0.3180199673  -0.5103970015  -0.1669878496  -0.1986914326  0.3736996278  -0.01137043847  
-0.004450957614  0.1122647393  -0.09531230038  -0.3872656504  0.1415583998  -0.7895776419  -0.1859542119  -0.2394204764  -0.3595487042  -0.1608360648  0.1192429936  -0.2343705866  -0.9791433771  -0.08042486196  0.7748579283  0.09401232057  -0.3121989237  0.06926181821  0.7287481326  -0.3401406067  0.04097651169  -0.1493071837  0.4346677611  0.2301376044  -0.1231422833  0.2913059784  -0.2007814302  -0.4539190082  0.2236952966  -0.08550942825  
-0.02417821652  0.003706916898  0.2111279309  -0.5876565713  0.2331565279  -0.5311777196  0.8317753722  -0.08728162917  -0.2275608602  0.1357220603  0.3103127422  -0.2562833058  -0.7556732115  -0.3447983884  -0.4008246672  -0.1611605905  0.1963085003  -0.3916785656  0.4563776325  -0.3254533967  0.1569929372  -0.00342139371  -0.5453163798  -0.1448014771  -0.1689547898  -0.6010403208  -0.4355606147  -0.2055944249  0.2915361134  -0.164609794  
0.07500779992  0.2602396413  0.3639314674  0.08933733612  0.2885075496  -0.3980887291  0.3457345201  0.02448454312  -0.1439270437  0.135009713  0.3981454489  -0.2335058074  -0.3577787742  -0.0312892394  0.3134633061  -0.2911279616  0.1180483951  -0.07349650101  0.2004344719  -0.03116929779  -0.07157435422  -0.07659367061  0.5485019751  0.2064691235  -0.2872544155  0.5347724246  -0.0860274324  -0.3821934991  0.1497208481  -0.2520597026  
0.0003795863847  -0.05442994457  -0.07441086417  -0.3251834629  0.0722711996  -0.259788342  -0.1545020226  0.1127731188  -0.3364474387  -0.1911387561  0.02779300675  -0.8863185367  -0.6706166444  -0.259916391  -0.5589661538  -0.1348627992  0.5533661223  -0.1164187955  -0.3902186856  -0.3842996313  -0.3754894127  -0.2661907673  -0.8307005424  -0.2731004712  -0.3167334019  -0.7111602477  0.03161195254  -0.1190500776  0.2729667164  -0.7009701781  
0.02822509227  0.1216887098  -0.1166658528  -0.2705052587  -0.009438933844  -0.3989281563  -0.1023916805  -0.1007880113  -0.5319583982  -0.001741047873  0.1172760033  -0.4159620531  -0.2796888115  -0.09671357001  -0.2394787781  -0.1791584845  0.02822323428  -0.01180220409  0.2004247956  -0.6080363743  0.04912433752  0.01495590349  0.09530858861  0.06242840666  -0.1512153803  -0.06953650923  0.002366780307  0.2500452308  0.4894875793  -0.1234840778  
-0.1394505641  -0.09065728317  -0.6468405449  -0.6403333706  0.07080360496  -0.3138700119  0.4800086906  -0.1765414948  -0.7730713963  -0.1697710506  -0.0939380654  -0.3141020908  -0.3296896574  -0.3566776357  -0.7500614617  0.008551254796  0.3780275351  -0.08667275522  -0.07563427138  -0.922171096  0.1403627616  0.02237292347  -0.5766518104  0.3247474622  -0.2412186816  -0.04928448665  -0.2402763987  -0.1224927182  0.4792244896  -0.1071429479  
0.03757720093  0.1123289461  -0.06069141368  0.2878077717  0.155574535  -0.0420376044  0.5719636676  0.07001865737  -0.08729342076  0.3151645461  0.3573486648  0.03651122138  0.1783834175  -0.3673359089  -0.4116034049  -0.0280673581  0.2529704452  0.1954844616  0.7316440683  0.09851776823  0.3998589572  0.3501967377  0.4181552581  0.1042832455  -0.0209567744  0.09349350736  -0.06196757982  0.218166915  0.08278288077  0.1781173904  
0.06339943478  -0.0363530215  -0.2205534717  0.7023042686  -0.1040945344  0.3340470616  0.2220007736  0.2959963127  0.118079018  -0.0259731437  0.2264058253  -0.1599335676  0.1605393215  -0.5995412275  -0.4155580997  0.09720396143  0.8053356028  -0.2168575561  0.503726049  0.6096135953  0.1228593156  0.1405401473  -0.01861397178  0.2677221911  -0.1231214377  0.2177039766  -0.07759777231  -0.3773278286  -0.3609525863  -0.03017224434  
0.1000418374  -0.04970379159  -0.1113545021  0.6117644332  -0.4985001473  0.538259714  -0.4263745664  0.2359497903  0.1203795935  0.03910841376  0.3995622453  -0.07682081303  -0.06101356314  -0.4203111645  0.002472020192  -0.02170272607  0.2656316719  -0.1783958532  0.5871590942  0.2042436444  0.2078886802  0.1063101774  0.3480680483  0.0126222942  0.08120574418  -0.01824485443  0.2071612109  -0.3286492303  -0.149932661  0.04427973435  
0.03529360331  -0.1464019918  -0.1510779853  0.2116675756  -0.5790918734  0.1542828649  -0.3488355374  -0.2983005438  -0.3769598712  -0.2019294084  0.195771068  -0.2959446198  0.008075814142  -0.4521733317  -0.6274681974  0.128019473  0.2891203144  -0.07461868686  0.528644637  0.04758804279  0.3275539926  -0.08622540148  -0.04890162954  0.2212940783  0.02229694802  0.2067622821  0.09866448497  -0.7670741513  0.0693450131  -0.09178354718  
-0.1475270451  0.1385632871  0.02033907489  0.444396981  -0.07731493604  0.2038267452  -0.2111748443  -0.3003911307  -0.4330307978  0.02242606255  0.4986910872  -0.2932690195  0.06663917943  -0.1725613047  -0.04830437526  0.02552846252  0.4776319952  0.1153619928  0.7145467112  -0.5775515373  0.4771291077  0.3186759972  0.07829948107  0.3929550885  0.1647217659  0.2719708067  -0.3729836894  -0.130863646  0.1800385125  0.2760061941  
0.04316388367  0.2517887466  0.432889631  1.053546132  -0.003252902084  0.6270193421  -0.6867865116  0.1081785494  0.1626819091  0.06101244063  0.2915139069  -0.1625314607  0.5721663048  0.05958012314  -0.2459863995  0.3113506289  0.6976394124  0.2289437713  0.6520685948  0.9829461966  0.1561977369  0.2524000653  0.3999044428  0.255091326  0.1694998264  0.3824219135  0.09969875256  -0.4146077113  -0.5105064363  -0.2315304641  
-0.01967930345  0.04381155666  0.2820667037  0.4847224209  -0.09997902077  1.106306117  -0.5179561312  0.1136001356  -0.01960210806  -0.03532319129  0.6996022873  -0.323329555  0.8556969564  -0.190780273  0.1605180657  0.01979826492  0.4864292116  -0.03589590176  0.3225810216  -0.1537532157  -0.03845476902  0.1848734684  -0.04837235369  0.1155365477  0.1951608907  0.01202070212  -0.1361044218  0.1801022939  -0.08262730513  0.05033779056  
0.03098128582  0.1076622179  0.2673627287  0.7932999283  0.1028200736  1.034495698  -0.8978774869  -0.1180114221  0.1711082565  -0.1116573111  0.4441054354  0.04755808765  1.004685573  -0.1677767222  -0.0789447163  0.3306301311  -0.02319194779  0.09148698619  0.4257169361  1.273001484  -0.3099174299  0.1443964938  0.4163970573  -0.05793484011  -0.1318145173  0.553567679  0.2177703755  -0.1468507441  -0.3383276167  -0.2013074373  
-0.1424063579  -0.251366814  0.02471922866  0.5015454764  0.4005572457  1.277210849  -0.478964414  -0.1280328322  -0.06212785727  -0.07174956996  0.6372423249  -0.1377804405  0.3582694832  -0.5255749648  -0.2313552695  0.1439468362  -0.177146338  0.005624821  -0.1151848585  0.1279454602  -0.4100953075  0.5952311765  -0.1059612902  -0.1085710815  -0.01981240206  -0.05207098106  -0.06229177531  0.2514046138  -0.3487410591  -0.1313764281  
-0.08555121496  -0.1849909824  -0.06812595537  0.6878060154  0.1132625201  0.8611685025  -1.233591664  -0.4833034187  -0.01694311899  -0.1476179564  0.4167923274  -0.04477780542  0.1126239498  -0.04176535514  0.2259541284  0.1849936008  -0.6043425796  0.3404273085  -0.1144786273  0.5665555597  -0.2621478537  0.4661019477  0.6757920493  0.1329686492  -0.09706447196  0.7531547679  0.1468338175  -0.6086622699  -0.475303107  -0.15898766  
-0.1373912165  -0.1248864498  0.2934281251  -0.06739929629  0.2901773871  0.3740832997  -0.1349878551  -0.2879322216  -0.1975000416  0.0257183008  0.4908059136  0.1085457923  -0.0738579025  -0.07594654747  -0.2730152297  -0.01592973776  -0.3227436137  0.2720223874  -0.1953397855  -0.3156326335  -0.1420997536  0.493833123  -0.3014007851  -0.1060801396  -0.03081188336  -0.07130389147  0.04156729526  0.1652252099  0.1340317185  -0.146675187  
-0.06333232457  0.009868900913  0.2427964124  -0.04868206867  0.4914904994  0.1452741212  0.09462344578  -0.2468002425  0.03893520009  -0.07906530797  0.4191132529  0.3479053875  0.2013395745  0.2738555391  0.2907385029  -0.176651033  -0.549492935  0.2643437195  -0.3640251964  0.2884323741  -0.3756850174  0.1308110642  0.5998661381  0.04380514437  -0.3187372097  0.7264574185  0.1718741224  -0.08546059947  0.1155803847  -0.1541396004  
-0.1122208317  -0.3258307655  0.07144312971  -0.3404576352  0.4785726084  -0.09065359978  0.3054807513  -0.1188875242  0.153437721  -0.1763948419  0.3795121578  0.07590166187  -0.2614850129  -0.06302910766  -0.3042442942  -0.2257221386  -0.1163392208  0.2043378335  -1.048036159  -0.7474563647  -0.4661257958  0.2076358888  -0.5956753044  -0.2804193961  -0.0364356658  -0.4998422581  -0.1041118477  0.3206744149  0.2414387822  -0.4924719613  
-0.03550422228  -0.06776030037  0.4473865209  0.1669972271  0.3973887943  -0.5981993349  -0.4273894428  -0.2276946602  0.1935264101  -0.3001475738  0.2912724183  -0.03570929618  -0.2220503258  0.3540109328  0.3319589563  -0.08643713093  -0.2375088758  0.278790307  -0.4910854043  0.1423385112  -0.1996354573  0.142267975  0.4110344298  -0.1377952442  -0.3342586409  0.4325861501  0.260389239  -0.3654788735  0.1524569823  -0.2195897304  
-0.1775829715  -0.1381517483  0.22615744  -0.307309723  0.3671658802  -0.06412684284  0.1165546045  -0.07193370583  -0.03226866902  -0.2684042093  0.2284016379  -0.4383349631  0.09197667592  0.03236440404  -0.02839000961  -0.189057334  -0.3649633021  0.1552728582  -0.4000251411  -0.4555322559  -0.2219326482  -0.02510782011  -0.4937367254  -0.1907971508  -0.1588115881  -0.3113897173  -0.116198413  0.1031770377  0.3061625784  -0.1977048407  
-0.08296711886  -0.1307741654  -0.13155914  -0.1458871572  -0.04059149312  0.0517763669  -0.7729890153  -0.2367491371  0.1223647795  -0.3635959919  -0.09185417063  -0.4645304684  0.2664193091  0.4205965907  -0.1912672264  -0.1095014642  -0.7978034125  0.442665252  -0.4355363364  0.3384391271  -0.4719242668  -0.2226354881  0.2564541749  -0.2737927686  -0.161485082  -0.05803253322  0.3718663268  -0.4997397716  -0.05190629879  -0.4692535956  
-0.2709953332  -0.4828198021  -0.3806299798  -0.1869515267  -0.04781891514  -0.2431056439  -0.8642983228  -0.5411565111  -0.203374317  -0.5426482565  0.008015962236  -0.2038948046  -1.107560049  0.04285064254  0.5176350664  -0.3005837433  -0.4118089653  0.1020260778  -0.9601735339  -1.097080235  -0.2765130456  0.07929479472  -0.5235503217  -0.1976521549  -0.1331038667  -0.1072817381  -0.05616397029  0.1693152878  0.6802760862  -0.3915350293  
-0.1689592315  -0.5363721029  -0.2175682828  0.2258056716  -0.3286470044  -0.5064811417  -1.293552166  -0.386456952  0.2411522539  -0.1974816199  -0.3247420713  0.3611733513  -1.807772026  -0.01583153409  0.5243536198  0.3966156865  -0.2648307894  0.2374931723  -1.388284278  -0.51288711  -0.1370051358  0.4958657854  -0.4718784791  -0.1493112804  0.09589704743  -0.1055398904  -0.163007988  -0.4367378311  0.2177490373  -0.3300429284  
-0.1834202998  -0.5154559076  -0.1604088003  0.2436224507  -0.4954071701  -0.3823549551  -1.177447054  -0.3068418742  0.2583801629  0.1027266467  -0.1247738204  0.9752627567  -1.364142765  -0.04392047154  1.271075725  0.3721369858  -0.2453404334  0.4923455514  -1.408266617  -0.585212237  0.3218409186  0.9366519243  -0.3526272341  -0.213539205  0.2216672962  0.1938777495  -0.242147311  -0.2722470015  0.1524561427  0.258309959  
0.06142512865  -0.4041833369  -0.1399109134  0.2697776855  -0.2981073025  -0.2689845914  -1.025626593  -0.1048986945  0.3773353483  0.1732294797  -0.3954253098  0.7576751919  -0.8702711757  0.3166492649  0.6744327226  0.2303375413  0.05349077268  0.4460503642  -1.339289839  0.2257834267  0.05677489771  0.7927877871  -0.1178054343  -0.2993450569  0.1446463702  0.2093996248  0.3497825675  -0.3518041233  -0.270188618  -0.2147937828  
-0.06124304371  -0.1205962953  -0.4069260477  -0.3742027425  0.1410169306  0.109119473  -1.163583217  -0.102539417  -0.08302066319  -0.1965105622  -0.2082107055  0.1018796314  -0.1965889696  0.2620937886  0.6289397912  -0.3080654084  -0.3777935098  0.09753920846  -0.9939501806  -0.4280821386  -0.7803738985  0.1076533372  0.2438077309  -0.05752033182  -0.07341677759  0.03376627042  0.02659594176  -0.1460540175  0.04624956231  -0.2507640802  
-0.258733009  -0.4584807532  -0.8596624095  -0.5884983349  0.2434533365  -0.15372769  -1.138691617  -0.5127944684  -0.6386871435  -0.8356015128  -0.4086491765  -0.2610824443  0.1936681744  -0.1958306286  -0.06554772261  -0.6846988142  -0.2787318251  -0.2582059497  -1.206311303  -0.08989122547  -1.10885099  -0.4215599204  -0.2658337966  -0.1598570527  -0.6282209889  -0.3283588921  0.1861521237  -0.5229896457  0.3671755514  -0.4670946719  
-0.3481253306  -0.6394646484  -0.9897257192  -0.8792770883  0.1455046435  0.1190580113  -1.385207765  -0.8405512812  -0.8925122223  -0.5067897384  -0.2921020349  -0.5808995544  0.0831323128  -0.06429436785  -0.3468279571  -0.8795554829  -0.5668461848  -0.09187569927  -1.240258344  -1.372094237  -1.080070248  -0.1906743173  -0.5706852852  -0.4003561176  -0.2623050505  -1.017530108  0.2168310851  -0.1205113459  0.5859990116  -0.3850165596  
-0.1897803066  -0.0136913935  -0.3202034856  -0.9159332818  0.007818035551  -0.0587723228  -1.240322979  -0.7039247827  -1.155694629  -0.5175951926  -0.4482399633  -0.9466265557  0.3816855572  0.4153375484  0.1210907445  -0.4110199286  -0.3752645229  -0.0434909771  -0.2469787417  -0.5777200279  -0.6947920967  -0.4145684528  -0.001064526633  -0.1469625339  -0.435547325  -0.1749271411  0.07131327775  -0.3077141197  0.5547754325  -0.1174200968  
-0.1953442564  -0.1395679413  -0.2597963056  -1.051249767  -0.1566973355  -0.398330209  -0.5138609454  -0.3953457701  -0.9645135775  -0.7303496581  -0.4703429644  -1.276763081  0.1238351262  0.2480220782  -0.3485401568  -0.6204867345  -0.2720261935  -0.2550298692  -0.1938505887  -1.185839926  -0.7333362101  -0.3446411838  -0.6097823107  -0.3309832332  -0.248042528  -0.9518744153  -0.01851399565  0.3937628906  0.7163430465  -0.4208953713  
-0.04210001218  -0.1778596907  -0.2261747355  -0.7259843193  -0.3723785899  -0.7086755515  -0.2993616738  -0.5302698859  -0.7911419723  -0.675111973  -0.393836905  -0.9863088597  -0.0767835352  0.2002241968  -0.08525847742  -0.4345747242  -0.3850203499  -0.3750830171  -0.1520747482  -0.6246443131  -0.6831269366  -0.4799861839  -0.3320460197  -0.1892502139  -0.4230685172  -0.3398573942  -0.05362788365  0.01353394596  0.4606290933  -0.2275535452  
-0.1162924441  -0.3235827733  -0.3195479428  -0.8771322832  -0.7556153418  -0.6618330157  0.1360066524  -0.5772729427  -0.6746663018  -0.5940068305  -0.3664614712  -0.4037331321  -0.3570713111  0.04087528512  -0.4431422131  -0.4232400013  -0.4921483588  -0.4052701302  -0.2938241475  -1.085849932  -0.6110835022  -0.1014864203  -0.7555883979  -0.538223482  0.009350876998  -1.045021142  0.007449924601  -0.02712999598  0.5831228324  -0.1509228188  
-0.2265211763  -0.480338947  -0.687880037  -1.562862547  -0.8433177289  -0.9931579303  0.2889201336  -0.693065104  -0.9181976983  -0.8767273507  -0.4327544545  -0.5613977958  -0.4041997896  -0.02443322714  0.1747825189  -0.65409086  -0.9352226058  -0.5412910948  -0.5147744138  -1.364154538  -0.601459898  -0.2309611678  -0.5815418494  -0.3797926919  -0.1427118053  -0.5143877566  0.101822031  -0.5092790271  0.9975961131  -0.1007471325  
-0.2773182935  -0.7648578876  -0.7142605979  -1.844323498  -0.8781438827  -0.9297705124  -0.3156647958  -1.132263841  -1.022639238  -0.9774950307  -0.3920265469  -0.9368029023  -0.6174192548  -0.02073292201  -0.6784358696  -0.2885259804  -0.6038022768  -0.5627140023  -0.5309738236  -1.642588538  -0.6154491678  -0.5225982417  -1.149163417  -0.8216188595  -0.1973193707  -1.383702588  0.05217194369  -0.884785366  0.9102022364  -0.2251227865  
-0.2040988478  -0.40650499  -0.4701362048  -1.476008344  -0.8158483745  -0.8652671352  -0.4676344389  -1.23624359  -0.9675719173  -0.6742229979  -0.1084646372  -0.809315437  -0.5497135877  0.3153888675  -0.1303912486  -0.1935973008  -0.8269614679  -0.3167442103  -0.0522331223  -1.937821751  0.010138039  -0.4207659296  -0.4483990692  -0.1863677095  0.0103656382  -0.504987458  -0.106335075  -0.5770362507  0.8512400831  0.2592036594  
-0.1947737435  -0.2328247582  -0.5287478923  -1.293989769  -0.3311662128  -0.7992915257  0.1802196754  -0.5687455987  -0.604573779  -0.5054435607  -0.02874049428  -0.7284573301  -0.4620862918  -0.01246664047  -0.9043906755  0.005679658498  -0.7550315262  -0.3105765197  -0.06943584912  -0.8107108403  -0.2742718264  -0.2258156904  -0.9626305114  -0.2955919647  0.04874239163  -0.8254492057  -0.2285136985  -0.4721800483  0.4515559515  0.1834318007  
-0.04640190446  -0.1446642549  -0.2534718502  -0.6797574601  -0.4138604001  -0.9153524514  0.1690175315  -0.4051032605  -0.4815323418  -0.4175228648  0.06879066246  -0.4215756383  -0.5680381384  -0.04978888328  -0.2050655673  -0.3312039938  -0.7289693078  -0.3627873423  0.1425095704  -0.8558916291  -0.02560232521  -0.2954119312  -0.102771609  0.0644232367  0.01575448419  -0.0685296384  -0.08784324314  -0.6353888295  0.5309551359  0.177965666  
-0.1121331383  -0.1548812258  -0.3477870941  -0.9180824632  -0.5341089269  -1.036568905  0.2270108097  -0.4392177385  -0.4951568519  -0.2385782829  0.09401164647  -0.482858248  -0.9120875103  -0.03564100926  -0.9340379168  -0.1712918527  -0.7133581971  -0.553594239  0.2030399909  -0.6566043147  -0.1646028286  -0.5302632328  -0.7492776389  -0.2834417672  0.03774654944  -0.6527809336  -0.1836804029  -0.738271918  0.5533599499  -0.09911839115  
-0.02537987504  0.2092306075  -0.1962623478  -0.6934456201  -0.3199956314  -0.5876683148  0.0479881359  -0.2052461517  -0.3102874734  0.08713184095  0.2188778845  -0.1868067509  -0.3275027948  0.1026524852  -0.02965524395  -0.04020145686  -0.1889685515  -0.3544892514  0.4435647596  -0.5952011167  0.09448538308  -0.4974753178  0.1527848502  0.006910403823  0.1501345192  0.01630169745  -0.2183900604  -0.3848282966  0.1501154391  0.305549431  
0.04959788224  0.2980727105  -0.02935490079  -0.5686418714  -0.0568296426  -0.5304673527  0.6482513728  0.2242657953  0.00708194789  0.3798213795  0.1037989072  0.4147031586  0.1382415378  -0.1549353837  -0.2491648233  -0.0478800411  -0.06984836195  -0.382061337  0.242041105  -0.2758604851  0.2888383054  -0.1988936088  -0.1632616329  -0.1342172189  0.2330636062  -0.1229120179  -0.1721899879  0.02346174091  0.002827551648  0.4521661389  
0.1078197844  0.3350942816  -0.1569836915  -0.1397804118  -0.2695860976  -0.4890553368  0.973612684  0.2643848235  0.3809177049  0.3697781748  -0.1684256599  0.8114453439  0.3463755971  -0.2513740012  -0.2738372015  -0.09693519759  -0.2384797935  -0.5966452586  0.3139286657  1.056978266  0.4928520511  -0.5174579926  0.5444039933  0.05639642016  0.01734239566  0.4471351592  0.01227617318  -0.5560398421  -0.093990714  0.6267483282  
0.06529460348  0.1881796441  -0.0580763359  -0.1125147008  -0.04038954866  -0.004666895281  0.7406130305  0.09326961413  0.2421130255  0.4023987607  -0.2567396896  1.100962396  0.6029144272  -0.2250787067  -0.3463984088  -0.1666517766  -0.02326278682  -0.3863640177  0.2104369527  -0.1239184003  0.7602372859  -0.3832810072  0.03578202811  -0.03087672124  0.1476401586  -0.03052933366  -0.05404719438  -0.223773279  -0.1770850937  0.4502681375  
0.05211840994  0.2996492622  -0.1214810113  0.2645942546  -0.163901811  -0.2210757483  0.7511421407  0.2148881716  0.3973624064  0.523748242  -0.3297136533  1.196924875  0.8612326439  0.1090144078  -0.114944716  -0.01196454205  -0.140209823  -0.2914092898  -0.008836284818  0.4868675895  1.047325455  -0.4528865525  0.5943627078  0.1741822326  0.1884636636  0.4513200689  0.1294348919  -0.4546422084  -0.3345694218  0.7497236975  
0.2304759678  0.2777989644  -0.208955855  -0.4777333252  -0.256163818  -0.1392711609  0.7910800815  0.3362538877  0.196175063  0.7296765832  -0.2184302366  1.28579678  0.7014841815  -0.02678340447  -0.003472431998  -0.08730038467  -0.09302644963  -0.3886612719  0.06333399534  0.1332747817  0.8568194032  -0.3041219274  0.5598343083  0.0446310046  0.3354199817  0.4306492534  0.01644010017  -0.3769075871  -0.1528055396  0.7356621432  
0.2302802068  0.3471304205  -0.08791638222  -0.5706483899  -0.2111157948  0.1759305152  0.9811632971  0.4846911038  0.1536341232  0.5517612584  -0.2735820142  1.05087109  0.9189701018  0.06057086176  -0.6019322463  0.01665406127  0.1621873058  -0.4628839571  0.3388106878  0.5198695065  0.3748666424  -0.6512620237  0.3854453675  0.4335545092  0.2242982884  0.3764131539  -0.0428159762  -0.04643979107  -0.572695179  0.6702637621  
0.2442980498  0.5010252671  0.1726763011  -0.05588928676  -0.1496957813  0.3351679784  0.9436602746  0.5519539233  0.3627930156  0.7218632733  0.04826220801  0.976894259  0.9963223219  0.1297652184  -0.08969502623  -0.09505193051  0.1727584016  -0.2329628057  0.821016683  0.6862578806  0.7245459961  -0.4799783102  0.6496975717  0.3163688107  0.3943284404  0.333165955  -0.007191167052  0.2829539184  -0.6037992149  0.6662949109  
0.2032677244  0.4416492771  0.08245183881  0.04637358151  0.08578889147  0.3972617497  1.603842011  0.917379604  0.4858605613  0.7651913972  -0.03995168026  1.135745023  1.140723152  -0.2745490225  -0.1595147963  0.1914954523  0.4962387516  -0.2669736973  0.520301319  0.7690349905  0.824997897  -0.3895566012  -0.01982681782  0.3297380028  0.2397231059  0.4927021712  -0.06816623242  0.1594891343  -0.8625762178  0.5924018091  
0.227631475  0.5230939139  0.5772365807  0.6462743421  0.2173445781  0.67596786  1.572034535  0.9752595386  0.8489393672  0.767730366  0.01880669527  1.203266693  1.303373832  0.0790919064  0.4145170113  0.04616190135  0.5505228208  -0.07916038626  0.6487141398  1.232871962  0.7678905874  -0.3262840485  0.7806121729  0.3353454367  0.3310912787  0.4956229615  0.02897161055  0.8730854348  -0.9995829921  0.6302091274  
0.1896684804  0.4502053614  0.6381244346  0.5032656807  -0.1074058621  0.7908233426  1.389389638  1.083441075  0.887677196  0.5646021462  -0.346225528  0.9078121444  0.968856225  -0.05265995828  0.2660527044  0.2274729396  0.7819499486  0.03159829133  0.6734886164  1.441968692  0.5179474148  -0.5026932029  0.05756462746  -0.1021359667  0.3048593233  0.08784255064  0.2114042101  0.6891563709  -0.8893172745  0.3124230704  
0.1921389795  0.7012231658  0.5415465398  0.7293420115  -0.1301790788  0.8850523629  1.195851734  1.092334272  0.9511386134  0.7423705205  -0.1950342125  0.9232953924  1.161948071  0.2705903156  0.8661956991  0.2446994087  0.4146408854  0.1008809005  1.174715003  1.417050519  0.8574910256  -0.6428831539  0.7079233683  0.2850068429  0.2717521232  0.4704067299  0.1474241326  0.7195834716  -0.9214578134  0.5002988628  
0.3042653957  0.7841691556  1.124412365  1.197109951  0.2875863205  1.395854833  1.474458371  1.31175121  1.622339356  1.215321562  -0.2402689714  1.375358712  1.6868351  0.3766004277  0.4439949646  0.6799064776  0.7262728096  0.5755788001  1.027445006  1.903926194  1.05852996  -0.1217163148  0.5076391617  0.09961767934  0.5451115095  0.2560396861  0.03146611471  1.340194003  -1.18830817  0.441505903  
0.2344648054  0.7738135269  1.184170719  1.771404944  0.6671425191  1.009519179  1.948778384  1.70464716  1.831629124  0.8132834923  -0.3790963052  1.402914507  1.609979323  0.4036404217  0.7876940379  0.7376112858  1.120998399  0.5131544255  0.1301642276  1.845328736  0.9933868138  0.07810567235  0.6209139301  0.4964842988  0.3548823814  1.282016889  -0.2160365669  1.561510563  -1.545548215  0.4690765282  
0.5031061779  0.8100041191  1.153568754  1.750642074  0.8768488914  0.8465934725  2.076109414  1.722426126  2.397011488  1.079976419  -0.05062905952  1.500174916  1.595921147  0.3549675523  0.6197703884  0.6378439824  0.7607781226  0.5245887839  0.39070198  2.28575975  0.8624347485  0.1097388041  1.100985653  0.3386833984  0.5261388878  0.7241594236  0.2388915715  1.570994113  -1.452272662  0.2271537384  
0.2117361818  0.3358880571  0.09087985681  1.183081473  0.5107355654  0.4882988511  1.563341128  1.494377619  2.053256333  0.4683792552  -0.3501566431  1.113894094  1.037993863  0.2049592406  0.5294367003  0.3997557562  0.7440163644  0.07907960537  -0.02299832188  1.857909282  0.4047603478  -0.3876027298  0.5398790111  0.3895786558  0.3355846976  0.5463565917  0.376173176  0.9949943964  -1.356020763  -0.07791712176  
0.2296753089  0.3504383588  0.2830923304  1.292690761  0.6263406934  0.3808133126  1.024503895  0.985643948  1.712489499  0.7195660239  -0.3193474899  1.266170751  0.7275414156  0.4507988251  0.5702348081  0.4578093128  0.4051098468  0.5869142971  0.1546404738  1.386012131  0.5484454933  0.3721981067  0.896520511  0.2290107523  0.5067836708  0.5166024002  0.2953729688  1.161007664  -1.052334871  0.1066574884  
0.1086817525  0.3563481766  0.2316277348  0.7765911759  0.6801749239  0.6409162188  1.007809474  0.8092088901  1.259468098  0.6858204812  -0.4784695591  0.9596419923  0.7507811705  0.489741782  0.2676851142  0.7375371497  0.6809877589  0.4154991089  0.1252917854  1.203706336  0.3132757664  0.2028034089  0.3721210639  0.7602188458  0.3701325241  0.732075697  -0.0149724489  0.892008727  -0.9711508393  0.1900342813  
0.07386839028  0.3248535355  0.1925255117  0.8070703407  0.4291278957  1.292416048  0.1684612424  0.8054228897  1.087992656  0.9300370366  -0.1765917794  0.5223496243  0.5172686688  0.8045053674  0.9522562721  0.563540683  0.4904908507  0.4820057358  -0.1165501221  0.86924742  -0.2767221628  0.4461009256  0.7373150693  0.4790857719  0.5134850862  0.7126475786  0.001010969473  1.310942372  -1.0590629  0.1161983784  
0.2580731671  0.4949005314  0.447820043  0.991929297  0.4146450134  1.053599826  0.2597733593  1.035257412  1.329650799  0.8015963753  -0.2523571009  0.4619737502  0.4169203477  0.5505229451  0.498196636  0.8500748907  0.5286025927  0.4591771398  0.2723889337  2.069240176  -0.2874335933  0.169121049  0.6187767828  0.5068669937  0.5125581207  0.9087584086  0.327787548  0.8697749826  -1.213756381  -0.01866754407  
0.2641723056  0.4420571408  0.5340298875  0.7550132064  0.5252760791  0.8483352635  1.037369751  1.189873928  1.228801663  0.7325412121  0.139819588  0.5457671661  0.2991391349  0.3319799928  0.566329378  0.4964210172  0.5123732297  0.339726594  0.3820530404  1.361762569  0.1859314314  0.245269121  0.6503033243  0.3692160281  0.3678075031  0.6075614029  0.05487043529  1.431357573  -0.7492273122  0.1728059586  
0.2532029725  0.4380530906  0.7768670521  1.213975983  0.3717126803  0.722922739  0.8067708894  1.092083494  1.461715539  0.7933437639  -0.3267163787  0.5418999353  0.3512011478  0.5654382549  0.297521765  0.8045649252  0.5276368713  0.5682178503  0.6198239367  2.553332031  0.4582327658  0.1299229964  0.7016375373  0.3223091336  0.3691104978  0.8423354155  0.2608929281  0.6250805452  -0.8647613283  0.1183229539  
0.2225926203  0.5411375149  0.6144540556  1.273071285  0.2778074365  0.9672529098  0.6351290402  1.291624471  1.304569409  0.9208399368  -0.005834434116  0.3999431655  0.6506438337  0.3995577985  0.7488064608  0.5553436924  0.5312858752  0.3576020828  0.9201956661  1.520255547  0.6467539377  0.02343505153  0.6883679349  0.4191441335  0.5267793441  0.4975799535  0.02896442126  1.0464107  -0.8410474068  0.424288159  
0.2474173609  0.457967048  0.7108165024  1.237300941  0.3850344739  0.9066520798  1.245270397  1.171262956  1.216982057  0.7051230893  -0.1074177251  0.3277163847  1.135767894  0.2687485736  0.1729787184  0.7154769104  0.5747335129  0.3549473246  1.138608381  2.519869996  0.3095749991  0.1616000889  0.5473286339  0.2694978482  0.2486433568  0.645998188  0.2578754003  0.9053447774  -0.8533516796  0.1653018807  
0.2651642057  0.1610013406  0.4243115188  0.8403650509  0.05639332691  0.6448148747  0.9029171081  0.8843435325  1.212006192  0.5330342552  -0.2531777443  -0.009287780088  1.02270026  0.461012185  0.33102977  0.4293854508  0.5665018835  0.1897262737  0.6169049403  1.120168984  0.2499571146  -0.0007300190816  0.5393471962  0.3332025529  0.4340573593  0.2650905004  0.3551351983  1.101650695  -0.4195865437  0.2246255427  
0.1775523406  0.1470132705  0.6197154871  0.6604581453  0.2777530852  0.7846972525  0.3795536541  0.9519557293  0.550146603  0.5612913501  -0.1463654358  0.03281051039  0.502124208  0.4596108483  0.06983320741  0.4004166552  0.6369936176  0.428310657  0.2280967087  0.939667743  0.06714358394  0.2445822198  -0.1537699202  -0.01775012285  0.4010934982  -0.2141850937  0.00650418319  1.250954174  -0.3653399684  0.2906043746  
0.428493379  0.6270125182  1.136847077  1.691498238  0.7742782296  0.3619092628  0.7917244243  0.9959370582  1.067003954  0.6655490712  0.009460455329  0.709428864  0.442547747  0.5601195153  0.8939933834  0.4370558968  0.6805929879  0.6771239505  0.6072808107  1.661235872  0.6881516024  0.3935074456  1.022621152  0.6829407216  0.3137098411  1.195603918  -0.07904186702  0.8773674991  -1.115114662  0.4151903531  
0.4916972642  0.3895249012  1.278740627  1.590967213  0.6217982794  0.02556308727  1.33459088  1.124667208  1.539345334  0.5066645264  0.0373882341  0.261326412  0.7372882575  0.2591469539  0.1925567506  0.509461677  0.5012812816  0.3341100875  0.7854574308  1.518597036  0.5010682169  0.2154016594  0.4313201531  -0.01428706512  0.1690030122  0.02239009253  0.1984816339  1.129078794  -0.8407018835  0.1109302381  
0.5692557208  0.2858239712  1.095225748  1.332669021  0.5776925545  -0.07212815931  0.593524886  0.6089512697  0.7944531451  0.2113031331  -0.3489463463  -0.02404899135  0.5316068651  0.3738261169  0.2499162751  0.3565127894  -0.208562593  0.1476359438  0.7848306585  1.969362777  0.3179748885  0.1368012022  0.8451199778  0.2572344092  -0.08491623029  0.537413946  0.3081288765  0.6396227378  -0.498083834  0.05091519236  
0.3118980252  -0.01992492669  0.6647351192  0.5397081318  0.3699025587  -0.1443345611  0.4285278606  0.2778131931  0.2851465638  0.0532242113  -0.474600416  -0.3841940888  0.6321266  0.06522407843  -0.2610612693  0.03014092903  -0.2414244589  0.07154776916  0.6882955217  0.3396525969  0.2592502812  -0.1933831334  0.1562734757  -0.02732231663  0.0160785681  -0.4927295404  0.2819373213  0.5702548713  -0.1105128754  -0.1762669199  
0.2067836318  -0.0009148380821  0.2074204973  0.08313808588  0.102426575  -0.4742565147  0.8754304657  0.02551363033  0.01438907236  0.01886908382  -0.5802545977  -0.2155250313  0.6682565134  0.2727798086  -0.4019409663  0.1656777416  -0.3573980284  0.003049963521  0.4416098663  0.4446480979  0.4968201766  -0.540739158  0.1177061233  0.08459068563  -0.1184637597  -0.1169374839  0.07131635297  0.2318615182  0.1191712054  0.4616160465  
0.3051832977  -0.002261852661  0.06607180585  -0.008864430661  0.2113754773  -0.4086812517  0.4155075129  0.07763644597  0.08410269416  0.3964913705  -0.5602661478  0.3537358704  0.4729486352  0.1812745995  -0.2888701642  0.2183438588  -0.007783786445  0.06665175045  0.1165239487  -0.2829253631  0.9041352685  -0.02692191481  0.1177541804  0.03642476069  0.1968491735  -0.4217823631  -0.1258924562  0.309781698  -0.1101479258  0.5166321239  
0.1334557339  -0.08760507704  -0.299145933  -0.07301483849  -0.0676965076  -0.5806728548  0.3492456274  0.02480285672  -0.1601723859  -0.2140611427  -0.6730515895  -0.1602728329  0.4275543878  0.08431527396  -0.05587572461  0.0248837865  -0.1351516269  -0.1315076442  -0.02918095317  0.1564383806  0.7303520748  -0.3415964388  -0.03788306171  0.2125894224  -0.2374305336  -0.06528847464  -0.1132033667  -0.2181354316  0.132845898  0.564689283  
0.08972136517  -0.5096877905  -0.3178294916  -0.5470954605  -0.2437842701  -0.3466699067  -0.1496333742  -0.3285111554  -0.5567010069  -0.2527974662  -0.7091595937  -0.6607507717  -0.3593957604  -0.0495221651  0.07939684498  0.06194047778  -0.01819726815  0.1679631957  -0.2600323582  -0.7885358999  0.1638401608  0.01122704966  -0.6477333825  -0.2835513783  0.09337484078  -0.9040035823  0.09524162176  0.01200439207  0.4730670533  0.03189918884  
0.09635963205  -0.4369178159  -0.1015809292  0.02486339443  -0.0653723868  0.04047731427  -1.940830012  -0.9217607839  -0.7274698513  -0.1726530072  -0.6840144634  -0.1559921663  -0.7927087723  0.676805895  0.6996735392  0.3685499439  0.1445486887  0.609582926  -0.3844701809  -0.498562781  0.08067208072  0.5467054509  0.006744349299  -0.1659485243  -0.06661644458  -0.4446542082  0.08191731873  0.01291029675  0.8466481047  -0.1411772345  
-0.02077859143  -0.2781455313  0.404707093  0.2788361094  0.2262028617  0.4775450828  -1.562421872  -0.5128478131  -0.7424902476  0.1686485746  -0.4247026862  0.09756739801  -0.8860140582  0.3314109594  0.5957611134  0.5974245238  1.02054571  0.6790799353  -0.6248723009  -0.8793117997  0.2356596792  1.069580827  -0.9374036126  -0.2570925491  0.00249518697  -0.5902917035  -0.4081491267  0.512523928  0.6751817369  0.08687719352  
0.4732918899  0.2940280509  0.9389035011  1.360428446  0.06292439209  0.290548608  -0.9848478689  0.3531053153  0.8143207068  0.8048159986  -0.02115463687  0.7760482531  -1.14942336  0.6689789225  1.558336453  0.7124488781  0.6929400209  0.9285880804  -0.1964566063  1.042443053  0.2064587707  1.359946604  0.5522740049  -0.1331337484  0.3625066169  0.600725551  0.1117266476  0.4335912359  -0.3770651762  -0.0123195367  
0.1661930178  -0.2079436451  5.306828955e-06  0.8294951159  -0.2062576165  -0.0999617023  -0.4382621495  0.3357702283  0.2306091222  -0.370407115  -0.3525871764  0.06773506035  -1.540578557  -0.1587133083  0.1979393281  0.2389963818  1.021161689  0.1401163364  -1.196680109  0.5885526514  -0.3659410766  1.083583926  -0.9164737984  -0.04958174818  -0.09269348347  -0.2765726269  -0.2848412416  0.4481745619  -0.1438036035  -0.234635423  
0.2779998474  -0.2973866183  0.06658063193  0.5792635812  -0.353888218  -0.3664429225  -1.256829316  -0.4776780765  0.1241885263  -0.0820369366  -0.4898911498  0.1087808614  -0.9507569493  0.1406281184  -0.3032017846  0.08263903094  0.1171123344  0.3830005443  -0.649559165  0.1963358582  -0.4594408609  1.286632973  -0.01648166874  -0.6194377615  -0.01993199957  -0.7229710784  0.4462530489  0.08870463158  -0.0724647145  -0.3813903745  
-0.1461911603  -0.3274031386  -0.3507221416  -0.05370785547  -0.4703960088  -0.2140107819  -0.8847639805  -0.4786542786  -0.7174265449  -0.4118008507  -0.4490916767  0.3864623555  -0.7085104014  0.4555686234  0.7968443353  -0.09357078308  0.1032335723  0.07873828322  -1.145048329  -0.9971803516  -0.4228251231  0.8577523507  -0.4194500691  -0.2210506547  -0.2743048851  -0.1357134819  -0.1631999033  0.2067807249  0.608021225  0.1130819572  
-0.0781902083  -0.3631544519  -0.1173738686  -0.2907966587  -0.4830019999  -0.311709451  -1.340451818  -0.4929974706  -0.6321249687  -0.3407043309  -0.5308359127  -0.3891582417  -1.278265439  -0.03058660634  0.01056313627  0.05733998435  0.5159614103  0.06941126293  -1.002412938  -1.053677549  -0.3008257612  0.4764589673  -0.8562633681  -0.6186441966  -0.1701751648  -0.8021988909  0.1919889566  -0.3294915623  0.3710661355  -0.571786069  
-0.008782210483  0.06858914231  0.3829022818  -0.1099773242  -0.4995252113  -0.1321714247  -1.497343846  -0.7543059063  -0.6606056872  0.1940927479  -0.007489261085  -0.5885169818  -1.007314124  0.4630200383  0.5352058065  -0.006538691516  0.2562404897  0.03721654219  0.3144821913  -1.076663989  -0.329109102  0.03890847526  -0.08537834085  -0.1557004298  0.0200042315  -0.5003881838  0.0679747204  0.1366694788  0.6131940171  -0.1579086639  
0.03524312646  0.1767790893  -0.1020773784  -0.566016042  -0.5708375591  0.2345326719  -1.026585078  -0.5058640099  -0.7380467525  0.01951937271  -0.4681263572  -0.7403999157  -0.2527261269  0.4500658662  -0.1209316398  0.1430360788  0.3036500783  0.0008742370281  -0.2294943421  -0.6521773229  -0.7437844513  -0.2327179659  -0.4500603047  0.06304468702  0.005524431377  -0.365232737  0.02651423117  0.2427356515  0.3447849762  -0.2748705579  
0.02316734842  -0.101414985  -0.6056317245  -0.7334218329  -0.3170196923  0.1125357134  -0.8582067998  -0.2856681966  -0.3447599186  0.0372451017  -0.1288573193  -0.7997761367  0.1642896939  0.2154601076  -0.08155451606  -0.1789737724  -0.06624046924  0.08413686246  -0.4382665551  -0.8239579229  -0.7731273182  -0.04838179673  -0.2159980661  -0.1244923434  0.05220355169  -0.4880540365  -0.002609481653  0.3021369133  0.5599791377  -0.02902702447  
-0.04471723931  -0.08792791259  -0.6321502655  -0.5064986778  -0.07586467612  0.1050794477  -1.168817005  -0.278534312  -0.3332021554  -0.2749605118  -0.3268944581  -0.8696187665  0.3562731675  0.2047361245  0.1992540442  0.01474273494  0.3567482513  0.0746127612  -0.3504774873  -0.2711826607  -0.7083201056  -0.2490427219  -0.09606570867  -0.1409270938  -0.2933258302  0.2040500002  0.05843628934  -0.2854753983  0.4321093976  -0.04391560489  
0.01056241301  -0.08370168636  0.1447665094  -0.4312465839  -0.05396227297  0.2180986286  -0.5670902852  -0.2621687567  -0.3533382478  0.1451878327  -0.03045167637  -0.5964346755  0.07229252437  0.07352543105  -0.409754822  -0.01223185134  0.2316140402  0.0435775439  -0.03385511606  -0.9506935808  -0.3345703232  -0.05908064135  -0.3006249923  -0.2166945129  0.1021174356  -0.5364618595  -0.1046975699  0.3432312847  0.394120958  0.03053128382  
-0.09006350144  -0.008833719747  -0.3163254305  -0.1167784839  -0.2978101336  -0.4816876558  -0.1771264825  -0.3149447799  -0.3502631207  -0.008492980724  -0.03592449781  -0.02790036192  -0.6794760679  -0.07046498964  -0.0226797771  -0.3166908245  -0.7866374196  -0.4310320725  0.1112947678  -0.3740559949  -0.05753460326  -0.315307336  0.2752306712  0.1187337441  -0.4361171544  0.6009788135  0.006459347148  -0.07589885916  0.4132111404  0.3792876023  
-0.2227001225  -0.2975733547  -0.8669138248  -0.804902082  -0.1011287002  -0.9256112325  -0.2495969567  -0.5738517237  -0.6725682771  -0.406167883  -0.1165264416  -0.3349480328  -1.355390803  -0.6051092321  -1.210737939  -0.2136912125  -0.4577298558  -0.7443886396  -0.5661315327  -1.239315937  -0.292644173  -0.125722577  -0.7764407632  0.1234134218  -0.5303135893  -0.4047342126  -0.1182616568  -0.1944224608  0.3229174085  0.01057280779  
-0.09578004706  -0.0600349998  -0.07429884938  -0.5074133689  0.2195805946  -0.6739525075  -0.6414382507  -0.7440853198  -0.8950406654  -0.2057446891  0.1283133378  -0.2193238382  -0.2639768214  -0.0160948333  -0.6714516874  -0.2494753134  -0.4180669724  -0.3404425386  0.1501919504  -0.798220348  0.01164579529  0.01497272975  0.07509281244  0.03236648637  -0.3689200258  -0.3357023244  0.00602854882  -0.3046271051  0.4075444622  0.3677863304  
-0.06779973985  0.1526546298  0.3005963431  -0.5109138083  0.4168151531  0.2425562101  -0.1711710011  -0.12372543  -0.7820249341  -0.2597687438  -0.02544580501  -0.0771542336  0.7130763334  -0.1373045886  -0.7328822979  -0.1290149483  0.199108345  -0.3333659628  0.008993185301  -0.7293632843  -0.03948862423  -0.3560622105  -0.5144238123  0.1067627576  -0.1734563817  -0.3252912887  -0.3646128173  -0.05890182774  0.1003596956  0.5279005833  
0.03344191796  0.4154267935  0.4716986891  0.5827800838  0.5528470502  0.8665790017  0.1050569702  0.3150053958  -0.08482728599  -0.02239399612  0.2551368221  0.4548948054  1.341645901  -0.1269820538  0.08958668482  -0.3197993889  0.4321406224  0.08010767974  0.2634338788  -0.02758585167  0.1216164506  -0.07109140857  0.2447088677  0.2386356942  0.06294923888  0.09331295913  -0.2883764561  0.6408001731  -0.3791454732  0.7821446948  
0.07167831902  0.2344308675  0.5096726561  1.220692289  0.6449709699  0.64167674  0.3085703213  0.2929668153  0.4308557522  -0.2558057769  -0.1311378248  0.3026927203  1.21949791  -0.2462688704  -0.4315610498  -0.2281918234  0.5648452983  -1.98439567e-05  0.08681622779  1.165377884  -0.05145393508  0.07479424465  0.11649256  0.04652341605  -0.2262241827  0.2364471463  0.1085013344  0.4752534983  -0.5771633967  0.08787363832  
-0.09326120252  -0.08484107333  0.1204079833  0.5937058116  0.1477191551  -0.1736630532  0.1539118031  -0.03357354265  0.2186773912  -0.336382652  -0.07223700851  -0.1714919425  -0.02926680869  -0.5576864018  -0.5918535487  -0.5363239907  0.1085524188  -0.550322324  -0.01936410485  -0.4591106979  -0.05096064077  -0.1643034013  -0.3449058258  -0.1862527914  -0.2493039087  -0.5348972067  0.1648938874  0.5939808503  0.2312531553  -0.1570637277  
-0.2104822239  -0.09551219406  -0.3526153886  0.2405061995  -0.4695875214  -0.7427106186  -0.1408084091  -0.5132719319  -0.08838783069  -0.5013065898  -0.138957123  -0.01604774899  -0.5460189802  -0.2497168687  -0.2901509092  -0.3587892994  -0.3098372879  -0.54632569  0.1323824886  -0.2744113431  0.07507530884  -0.346630964  0.077317438  0.006666824108  -0.5158980977  -0.03524128146  0.09190684519  -0.4003363262  0.4375525793  0.01956845443  
-0.2455899609  -0.1441965217  -0.4352866992  -0.3212847469  -0.02668927029  -0.5759012015  -0.1731307317  -0.3884026873  -0.342998732  -0.2826817454  -0.1988816715  -0.07773671007  -1.228582851  -0.4661605638  -1.035589239  -0.07311623535  -0.1543546042  -0.4324646786  -0.2387287361  -0.7800613805  0.1259269541  -0.1074454904  -0.6976965487  -0.3597175265  -0.2079909066  -0.6817382367  0.02916153955  -0.5009686869  0.1784140085  -0.1347641041  
-0.2315814815  -0.09101639478  -0.556431366  -0.3251928599  0.3147852577  -0.06895648427  -0.4946414935  -0.4591006433  -0.5105345792  -0.08980850882  -0.03486043196  0.02155554874  -1.114482513  0.1047485581  -0.1851686238  -0.04455491425  -0.7016064043  -0.01988851757  -0.3854125057  -0.7478633871  -0.1936064357  0.06503161326  0.235412972  0.113799898  -0.2754178445  0.221184435  -0.07048476123  -0.0646980258  0.5248108436  0.2165325544  
-0.08550247225  -0.1025353119  -0.7260526576  -0.8336076678  0.1849615099  0.2895743715  -0.004679644117  -0.2848499887  -0.5597395917  -0.2038912154  -0.1540846645  -0.5114874437  -0.3375939567  0.08130565159  -0.6876401963  0.02467563363  -0.3347931809  0.08652499468  -0.4458258517  -0.2025086569  -0.7785874442  -0.07819536173  -0.2946791662  0.1063600067  -0.1620880489  0.1066238911  -0.02501526711  -0.280508662  0.2021503003  -0.3620548479  
0.04707998831  -0.05927924434  -0.1768435231  -0.733898877  0.0256207276  0.1058265373  0.04856264003  -0.1576446422  -0.1360622387  0.05654025904  0.2410811345  -0.3952801676  0.02043857442  0.005965266366  -0.363277665  -0.139941207  -0.4697869294  0.04599173424  0.1472814992  -0.1938451015  -0.631760395  -0.1295224617  0.02700532582  -0.09744799587  0.04201536051  -0.2406660466  0.005309670251  -0.03148396931  0.5048040951  -0.2682039924  
-0.02979424254  0.07337501161  -0.1312861422  -0.6526642432  -0.1004152864  0.1153946466  0.1596331861  -0.1258842119  -0.3591676384  -0.1397750576  0.04761971436  -0.2568882069  0.3108278665  0.02200639439  0.05918204277  -0.1618650014  0.04256622984  -0.1320878208  -0.05795573854  0.1943395345  -0.5340020059  -0.4523533632  0.142910391  0.1569719447  -0.1205932035  0.6066492356  0.04522577591  -0.3373272124  0.3798553577  0.103101336  
-0.009856632292  0.06917325536  0.199669055  -0.2298217583  0.2327474605  0.3383214746  0.2596734881  -0.02151235241  0.05395225268  0.1445438769  0.4559005622  -0.2143445362  0.2209414717  -0.1603224134  -0.2167061802  -0.1133135922  -0.3325426014  0.08729366305  0.08343658578  0.1708141491  -0.4705271706  -0.007933731794  0.1198285744  -0.03448627517  0.08237258817  0.01165825006  0.05395343266  0.2118828206  0.1759522463  -0.3028305666  
-0.0619253207  -0.01741477623  -0.2145180023  -0.2070695351  0.02096905267  -0.3573262089  0.2592980132  -0.2568231012  -0.03654222535  -0.2378651008  0.2912067617  -0.1534946598  -0.0008805283203  -0.2303695762  0.2076933623  -0.3733868207  -0.8157210361  -0.2672652604  0.006685692183  0.2310242478  -0.1407534762  -0.3471053608  0.4861042901  0.08793137042  -0.3850661447  0.6824739972  0.1695112106  -0.4264081379  0.4150865902  0.009306955374  
-0.2503504596  -0.3606002181  -0.3129267335  -1.096625215  0.01310241284  -0.3441047841  0.2365526053  -0.427119749  -0.6793605675  -0.4402062903  0.3077390256  -0.7061753593  -0.07292957406  -0.5975369966  -1.044145752  -0.1344585039  -0.4876676796  -0.3405298964  -0.02806721271  -0.7261872991  -0.4230170164  -0.3036611211  -0.5704514266  -0.5279271627  -0.2074471946  -0.8035010868  0.09721341006  -0.4291825733  0.6346329406  -0.3174618916  
-0.2247774634  -0.1254930036  -0.1594038625  -1.152014647  -0.1209714781  -0.5252633504  0.1008766807  -0.5078004846  -0.8157288127  -0.3007992603  0.4762250466  -0.3980802743  0.2235778934  -0.1437182054  -0.02560201298  -0.3953349834  -0.5719287841  -0.1631553688  0.1201058569  -1.236625985  -0.08614417931  -0.3347456298  0.1821898931  -0.006054846443  -0.217324662  0.2037351909  -0.1061244365  -0.5698263956  0.6629586807  0.1430635444  
-0.1637747922  -0.2180043129  -0.3129969156  -1.172130622  -0.3599355747  -0.4128058482  0.03746267693  -0.3393476194  -0.6587996029  -0.4380520814  0.1836141397  -0.3373396074  0.3051893318  -0.2303481358  -0.5075716749  -0.255948748  -0.28019336  -0.2888762216  -0.3037966669  -1.224245783  -0.0704387641  -0.5492577858  -0.7318332465  0.1673310415  -0.2023037135  -0.2931137761  -0.1523285754  -0.810625275  0.5131206471  -0.1556258255  
-0.04784720111  -0.3166326049  -0.2361950451  -1.283139339  -0.4706976184  -0.0515489362  -0.3017603356  -0.70662023  -0.6415536809  -0.05585175869  0.4302696437  0.09194662314  0.3176731237  -0.282184464  -0.4700537689  -0.3200721029  -0.6879893315  -0.3210423806  -0.3104605785  -1.308010746  0.0235892686  -0.5330839027  -0.4113814877  -0.2838498751  0.1305541313  -0.6628255535  -0.1616527835  -0.5633453286  0.7206792499  0.2615464603  
-0.07125741419  -0.1025858268  -0.1075555387  -1.081317946  -0.5310566946  0.2530608967  -0.6133183383  -0.714206606  -0.8328396849  -0.272178004  0.3388759931  0.1953752774  0.6602532068  -0.3661123798  0.217910551  -0.2008967702  -0.4924909597  -0.3635522564  -0.04332680641  -0.9738318955  0.01086253758  -0.6767598332  -0.3083654499  0.01507365181  -0.1243438467  -0.09180376728  -0.3271766813  -0.5746648362  0.3931730105  0.4024045639  
-0.1064380398  -0.07119839265  0.5164445103  -0.2344780199  -0.3120429097  0.3748287218  -0.2835567421  -0.4001439346  -0.1030621817  -0.1272463003  0.4332078217  -0.03418694724  0.7882647691  -0.2301039603  -0.1195265792  -0.01523692173  -0.138739829  -0.002184114987  0.2501052856  -0.2838676309  0.05600374764  -0.4173271632  -0.5291500747  -0.1959718858  0.1875105928  -0.7956366238  -0.1699832625  -0.4053772033  0.03927324584  0.1354134379  
-0.1233203775  -0.1640093669  -0.06713044136  -0.1221047321  -0.9825056037  0.02351964014  -0.1236052009  -0.2630583607  -0.1054362096  -0.4999569257  0.1895030506  -0.1974027052  0.3766801425  -0.1651569255  0.7070717088  -0.2956843729  -0.5609850248  -0.3598191797  0.09741125096  -0.4031475457  -0.1083623654  -0.7909588347  -0.07840796775  -0.1901551566  -0.06337439583  0.05889049221  0.07503751225  -0.8145147871  0.4293779008  0.40300584  
-0.09589571916  -0.2776886963  -0.1238886139  -0.7792894054  -1.090027036  0.1530483261  -0.5273251191  -0.5059896788  -0.4852126598  -0.2690837603  0.147284587  -0.1028140715  0.1680104091  0.1240251493  -0.03524603304  -0.01336815325  -0.1521907913  -0.2273443031  0.2494903944  -0.566997998  -0.1864007392  -0.4841775796  -0.724680134  -0.6015927334  0.2775175714  -0.8510899201  0.1174424803  -0.5469055751  0.6082489118  0.06008129248  
-0.2670963059  0.1464252191  0.01182289893  -0.08610542676  -0.5169979709  -0.05932028003  -0.3876330627  -0.4417980686  -0.6384722958  -0.3480122907  0.2364864298  0.008223024216  -0.07698764946  -0.03109817995  0.5644555427  -0.03373567676  -0.06566725068  -0.1590420645  0.3962667127  -0.3575280486  0.3593872858  -0.1150310313  0.1851604964  0.09695402497  -0.1145621098  0.4856298787  -0.2211522888  -0.2611768881  0.354193367  0.549931852  
-0.1849277262  -0.1527409447  -0.1658145038  0.2538634679  -0.2828940321  -0.2688443428  -0.4153476941  -0.3419798855  -0.1572631696  -0.4580420617  0.2274456094  -0.4886630018  -0.4233322082  -0.592450367  -0.6236948435  0.1166066702  0.08244558433  -0.09573051221  0.5156845811  0.03911277256  0.1047930562  0.204481085  -0.6315249734  -0.4305344686  -0.2385768071  -0.7116733003  -0.05681589006  -0.6108647955  -0.03643907844  -0.3818227037  
-0.1947069642  -0.2219063455  -0.4851493275  0.02248266287  -0.2801062794  -0.6715408985  0.09952371808  -0.4616411443  -0.2340237488  -0.4577613213  0.5995767217  -0.4558210485  -0.8230810802  -0.5645452695  -0.209175064  -0.2680461929  -0.4026172863  -0.2034636215  0.6450821417  -0.4914597575  0.3555346826  0.1812769565  -0.1225441068  -0.00427451325  -0.2805092606  0.1714341329  -0.1803475445  -0.8504534781  0.2414457858  -0.1596148145  
-0.139801103  -0.161667631  -0.4782664665  -0.2038071803  -0.2018318895  -0.4650642835  0.2804576245  -0.1980031915  -0.4081519497  -0.1801820398  0.338203684  -0.522678426  -0.8014861068  -0.5611768394  -0.5656630647  0.1198120098  0.003148326859  -0.2586214625  0.4373890887  -0.5053094439  0.1564659496  0.2483598983  -0.6770118058  -0.1147449445  -0.2792314056  -0.0867806291  -0.1038537612  -0.8462493308  -0.03702705196  -0.3520502507  
0.03738817746  0.1686974154  0.1139226142  0.2194000556  0.04044854072  -0.04745884827  0.2762904715  -0.100603871  -0.09702995429  0.06108989925  0.5083479879  -0.06087081859  -0.1788782355  -0.154635599  0.2908565348  0.04209353507  -0.2655950146  0.03914152474  0.6809200617  0.2667850543  0.2701054792  0.3926488503  0.4656625707  0.1727784399  -0.238997625  0.4633453782  -0.2088706036  -0.2799071906  -0.1987211906  -0.06427212274  
0.01269961796  -0.1197974542  -0.4324422401  -0.2122015839  -0.008559166002  -0.1223483331  0.6855863017  0.1788600773  0.005935284788  -0.1969274502  0.1962308143  -0.0003610673433  -0.3666928574  -0.5895479126  -0.4758456552  -0.1171042322  -0.09675571737  -0.2293639566  -0.1053006266  0.3405994786  0.06795045417  0.1582626971  -0.3554655353  -0.09099465772  -0.1827130973  0.01092522177  -0.01645055543  -0.2950067204  -0.1852116827  -0.3337096118  
-0.1805699353  -0.318522177  -0.7126205548  -0.6306634166  -0.2479101043  -0.5255898544  0.2677934865  -0.2591090881  -0.4784183361  -0.5635702849  0.4381627661  -0.4151285915  -0.21921919  -0.4872507579  -0.4061772953  -0.4639227635  -0.5061618962  -0.5291280162  0.02542565491  -0.803610517  0.03179325591  -0.172503834  0.06208130147  -0.03807525953  -0.2815251492  0.07922984132  0.08905269559  -0.5607006658  0.1157175529  -0.3631670798  
-0.1790413379  -0.1399600925  -0.2263320595  -0.69224084  -0.02068067636  -0.5460066683  0.4048295444  -0.3713163341  -0.4502298223  -0.259561357  0.3365872747  -0.3867045135  -0.09429983735  -0.4052787652  -0.834965317  -0.154883085  -0.3608971061  -0.3835942558  0.5403710908  -0.1362440541  0.430535379  -0.4966067827  -0.04737525635  0.0279750279  -0.1816918469  0.04970695319  -0.03783117057  -0.9351227309  0.06305770195  -0.1673892976  
-0.1560955861  0.1513549654  -0.1480135085  -0.1900344885  -0.001997119782  -0.4220277021  0.7987657787  -0.002796834025  -0.374389786  -0.1232439521  0.4485480318  -0.2935368216  -0.09561628116  -0.3616182482  -0.1171010429  -0.3977530529  -0.3101664954  -0.391996771  0.6251394516  -0.8430171773  0.7902130828  -0.2684826891  0.2106430938  0.3937151533  -0.08285188364  0.327547743  -0.3045119935  -0.4223551485  0.1012393452  0.1424024462  
-0.06642385594  -0.1239067577  -0.5665597474  -0.09978745591  -0.3289348678  -0.2790526219  0.452335988  0.05668347187  -0.1832316788  -0.2929888433  0.06780361319  -0.2302602525  -0.1659336993  -0.3117673998  -0.6166169087  -0.1844739509  -0.2664484128  -0.275568157  -0.1387696552  -0.2015453746  0.4179030524  -0.1386317037  -0.04277885709  0.2324312714  -0.1670575256  -0.09476254883  -0.1109749607  -0.8053705009  0.01717293175  -0.1552346175  
-0.01604442215  -0.1057577313  -0.7387073088  -0.0131030755  0.008153856815  0.1333718505  -0.3043392169  -0.1618401307  -0.5572329845  -0.2174613198  0.2543193199  -0.4124661803  -0.9374017249  -0.2873417327  -0.0008746750295  -0.09061430368  -0.1014886928  0.1537557037  -0.305054249  -1.090896919  0.1366604944  0.6951170082  0.05385490642  0.1654396268  -0.005080697242  0.1109730877  -0.1709464928  -0.1757408151  -0.0613400275  -0.280721135  
-0.1116695668  -0.1162066579  -0.7144445525  0.1547068313  -0.2246689389  -0.2822178893  -0.2326974249  -0.07199227461  -0.3843810855  -0.6436018559  0.1964946971  -0.8977971614  -0.9907933775  0.05633199581  -0.4672970803  0.05207579808  0.2087042679  0.03865649577  -0.1378669254  -0.2240690079  -0.2029866516  0.3828010296  -0.2826400373  0.2252569308  -0.2060522577  0.05186777845  -0.1661408775  -0.6407806138  -0.2853542078  -0.5524118226  
-0.04239824322  0.0625234224  -0.1240156444  -0.1187795149  0.1655631396  0.1381363479  -0.0735760808  -0.2253322088  -0.479910138  -0.167602305  0.4090323931  -0.711337801  -0.1959319783  -0.2672671289  -0.4609630269  -0.1445198637  -0.04786755054  -0.1272078152  0.5494150129  -0.3871240381  -0.08203549943  0.1883712067  0.02281313666  -0.03807951066  -0.1476665392  -0.0358279701  -0.1867317192  -0.03727662709  0.04558970729  -0.2536929321  
-0.2883811611  0.003402013248  -0.3483053321  -0.3068291239  0.3268325214  -0.05289674881  0.5965227701  -0.2688040421  -0.800511383  -0.4032715513  0.2164387265  -0.388459994  0.05918586931  -0.5542375454  0.2621107427  -0.4656594737  0.0004118181517  -0.6640457031  0.4059078065  -0.3739215783  -0.06327500688  -0.2894005803  -0.3386953134  0.3799855843  -0.7048301525  0.6962059412  -0.4370067929  -0.00166326797  0.1424224254  -0.1107979289  
-0.1420746886  0.03080948347  0.2058105615  -0.1675378319  0.5730824883  0.0273575367  0.7977216028  -0.2461766886  -0.03939717708  -0.1464561336  0.3819900547  -0.1929228974  0.206786485  -0.3438747571  -0.6579274158  -0.3283302486  -0.1232143275  -0.2621216376  0.3612028624  -0.1160213125  0.0479971124  0.1381647996  -0.09908544771  -0.1371229136  -0.04752312819  -0.1506801042  0.03125378973  0.3042812676  -0.08776846204  -0.2505287074  
-0.07968921394  0.3027175411  0.3037447655  0.04174130475  0.8498288654  -0.03399829931  1.241187536  0.3090472348  -0.0009623784477  0.152103115  0.6959668887  0.2569311081  0.2369799032  -0.1231332349  0.5916016755  -0.2167379285  -0.03166466686  -0.04566199651  0.4211545479  -0.1625233985  0.3922730628  -0.1809492665  0.3118306876  0.3288659354  0.01787379693  0.5216159635  -0.403532702  0.171975962  -0.131636691  0.191072987  
0.0296355373  0.1378651807  0.2751358286  0.3371718689  0.8954455151  -0.135842711  1.586593143  0.7075476893  0.7981369587  0.2839371641  0.6581923235  0.3805051886  0.3772832077  -0.1132770128  -0.1367621246  -0.05399247136  0.1143301697  0.1954022498  0.1096112655  0.6483057087  0.309720533  -0.1460612184  0.08129182046  -0.04454040558  0.1044296777  -0.03081379058  -0.07719200433  0.0331098071  -0.32920032  -0.2059268798  
0.0314233244  0.02050273434  0.04496413935  0.4027626373  0.5139265844  -0.2951519172  1.324015134  0.6373485742  0.5251483499  -0.02028882817  0.6566152176  0.1515552745  0.1574648692  -0.1892043089  0.6755915675  -0.3680254912  0.0145686851  -0.004054803652  -0.2956292479  -0.08119464326  0.2483556125  -0.06662205007  0.4162820744  0.3129024562  -0.1791260585  0.7108771564  -0.01124865504  -0.08277357598  -0.09538646823  -0.001741370198  
-0.1190754212  -0.2045156511  0.07006909888  -0.2375974693  0.1494183145  -0.2696308771  0.8021265775  0.2286747973  0.02976246217  -0.2766379085  0.5219949268  -0.421508192  -0.2889661312  -0.181874369  -0.3017540405  -0.1993712992  0.1695952379  -0.06677145158  -0.3124695209  -0.1418505511  -0.1516254492  -0.1914293824  -0.6253609161  -0.01368513789  -0.01031117786  -0.1889015908  -0.03151266617  -0.1883927669  -0.06699061797  -0.3253036995  
-0.02257171255  0.1225140725  0.3239384992  0.1210810136  0.1605525391  0.1408969549  0.09764897775  -0.1019798901  0.1773902816  -0.02549426021  0.6266608312  -0.09823203804  0.08633864373  0.2516173109  0.6829391128  -0.05028360159  -0.05540482314  0.3041309833  0.3116468442  -0.6212892071  0.2110660148  -0.2691130146  0.3703857858  0.2138646935  0.2578447753  0.3637084588  -0.02641145133  0.02857107447  -0.06604407717  -0.0001480392379  
-0.06152558696  0.04259541097  0.3956813871  -0.09929102678  0.0183624536  0.0005085382238  0.428718318  0.08071951267  0.2499005715  0.08150415516  0.6744344856  0.1079340554  0.08372446875  0.2230832082  0.2201203159  0.2501323312  0.1091946348  0.2525744873  0.1705680714  -0.3285755984  0.2281101108  -0.2687300596  -0.3574218532  -0.07817768178  0.4144067106  -0.02933268678  -0.160189076  -0.1927704659  -0.2158003322  0.01092843154  
-0.09404187251  0.1191512823  0.2053336238  0.1183084875  0.04546520974  0.01081574909  0.9113581665  0.3911949292  0.6371996529  0.09880049484  0.7528919919  0.2337697255  0.8639242458  0.3316764503  0.5728003554  -0.06861739689  0.2006568708  0.3070142928  -0.3465754288  -0.5645264248  0.2684271649  -0.1865222804  0.4357734119  0.119485451  0.3081433981  0.6650248333  -0.0730694409  0.06229647934  -0.1674076054  0.390288131  
-0.04655717079  -0.190367086  0.08134782084  0.1748766233  0.04625719196  -0.2540566138  0.1827584828  0.240638702  0.7709574688  0.09222048919  0.5362487435  0.06951276343  0.4985491744  0.6164040037  0.1452404736  0.01498144193  0.05947048912  0.3461174598  -0.5006247099  0.395811069  -0.1150710321  0.02660016247  0.319622561  -0.02775747038  0.324168287  0.2780770154  0.2276869079  -0.5802607773  -0.3363366365  -0.3963589738  
-0.1242025343  -0.2863098551  0.04080288843  0.3957996602  0.4658654494  0.1101463158  -0.3841081682  0.1115128277  0.1715419293  0.03064399864  0.5094738867  0.2270438383  -0.7176603185  0.05879387157  1.223848678  0.0796288234  0.4087777907  0.4782057028  -0.9662041926  -0.3816241552  -0.1461412421  0.7238543869  -0.08772089693  0.2200986838  0.2699222945  0.2124108769  -0.1976106034  -0.04347779432  0.06749918947  -0.4808196221  
-0.2794756636  -0.4750525964  -0.2161548362  0.8535664086  0.2395521645  0.3223144048  -1.31353373  0.3186785921  0.5049188747  -0.3137448457  0.1576875117  0.3021098387  -1.425900617  -0.2847288217  1.150624005  0.1401900303  0.5773346956  0.569135774  -1.739484087  0.3997694138  -0.9106899172  0.7697726746  -0.4882851258  -0.2160201561  0.5437704971  -0.3431355835  -0.1219102653  -0.2969929803  -0.2897450748  -0.8794169625  
0.1393234603  0.00541045416  0.4349434783  1.135667156  0.4823320509  0.6379994551  -1.43819686  0.4478837783  1.295544109  0.9858227613  0.3523086491  1.257238541  -1.266301483  0.02100112641  2.323566352  0.6403379627  0.4703996327  0.9937985562  -1.166634407  1.339264452  -0.3166004548  1.474804729  1.242819778  -0.08340754072  1.229176935  1.129629972  0.4454503391  0.08013993533  -0.3645793428  -0.03667153506  
-0.1766793373  -0.5829209987  -0.4412584261  0.3924623705  -0.03204175384  -0.09284516015  -1.348678492  0.3043928137  0.9250624881  -0.3054717633  -0.1105645721  0.352039369  -1.742936049  -0.7501966802  1.170392272  0.2038160427  0.3077186026  0.2262622921  -1.645030901  1.008028849  -0.8462159054  1.204272479  0.06030914378  -0.2974257105  0.6100406721  0.1512549921  0.3712494709  -0.4734759504  -0.248051441  -0.8518152124  
-0.1586999505  -0.6986605499  -0.5418541518  -0.03258510547  -0.2491704864  -0.005795566513  -2.230440807  -0.698478443  0.1408514397  -0.2414557461  -0.2495619079  -0.05951452809  -1.772341549  -0.3451717089  0.7576040625  -0.1188333354  -0.3975100103  0.4928337349  -0.8878457092  0.1384005098  -0.9471872077  1.097853514  0.616277706  -0.5178041169  0.4004182674  -0.1853547291  0.650544297  -0.902642509  0.1551537162  -0.7613112365  
-0.5355213251  -0.7245551156  -1.032952187  -0.9582375484  -0.652996031  -0.3238115944  -1.924985243  -0.8125396568  -1.05307069  -0.4931825629  -0.2456625395  -0.5921078104  -1.737973181  -0.2950643561  1.059164875  -0.5235799812  -0.5753044306  -0.04988625012  -0.8515301508  -1.578684337  -1.011195093  0.5046438188  -0.3935580788  -0.05625429195  -0.1858586912  0.08453873071  -0.2101895422  -0.9645797727  0.9283888912  -0.2704326601  
-0.4233376456  -0.5977623533  -0.8610963067  -1.164160522  -0.6703119203  -0.5366097739  -2.557003922  -1.020145015  -1.077334354  -0.6907549044  -0.3578904201  -0.4501602029  -1.383781381  -0.1034748655  0.4800355465  -0.01317231138  -0.3364348902  0.07590927728  -0.978446984  -0.7928720624  -0.9421751666  0.6886609412  -0.1021147834  -0.4434782085  -0.2553093621  -0.02074878214  0.3153627078  -1.433769533  0.5429718942  -0.2665217866  
-0.4389854118  -0.7760485347  -0.6422825271  -0.8743889554  -0.342669348  0.304524345  -2.259924187  -0.7033755803  -0.9805148444  -0.4318973897  -0.0258208197  -0.2542254567  -0.8770086625  -0.3623805946  -0.1211060712  -0.01416690246  0.143664775  0.05181246879  -1.58202498  -1.253869839  -0.9886942564  1.201155109  -0.8784451056  -0.7163701541  -0.1474247693  -1.151836431  -0.03057812024  -0.3704752429  0.4758137189  -0.2728988785  
-0.004353545983  -0.2878026906  -0.1104117456  -0.6087138191  -0.3334030908  0.1697789638  -2.224789506  -0.622303187  -0.8017380515  -0.1503595382  0.1641967477  -0.2767109952  -0.523648847  0.3371250831  0.564742937  -0.2014590911  -0.4673378107  0.3805662352  -0.7125586645  -0.7469324666  -0.8270498293  0.582744385  0.7210157771  -0.250928828  -0.07021481224  0.2225841087  0.5104548049  -0.7182642948  0.3124508901  -0.2162483738  
0.06152904795  0.04883365321  0.05616652311  -0.6625651849  -0.3847401899  -0.05399103002  -0.5862074893  -0.3372633121  -1.142986799  -0.4731421952  0.2389638053  -0.7839332173  -0.9947354099  -0.05464006073  -0.8696134688  -0.07082390879  0.1025338476  -0.2076501348  0.0149921463  -0.3168960363  -0.6426655023  -0.2024639083  -0.5304496675  0.2140840532  -0.2770230491  -0.2659573573  -0.182375073  -0.3749276829  0.4752029346  -0.661936037  
0.1678122737  0.1510743321  0.2115602681  0.8084692046  0.02923240615  -0.1768075952  -1.518497741  -0.385143818  -0.6371450107  -0.3169834963  0.2879962522  -0.5105982676  -0.890182262  -0.1689669688  -0.8223109007  -0.003904987297  -0.1057814033  0.1782806095  0.615189034  0.6915217694  -0.3425176785  0.3708239705  0.6152528076  -0.05168200868  -0.4107728041  -0.07404106539  0.2077729752  -0.595523607  0.04845224569  -0.7524818079  
-0.2279258275  -0.1764086559  -0.6579474711  0.9238065189  0.1397931421  0.01280419597  -2.012717969  -0.384346376  -0.8455942088  -0.6114815086  0.1829850755  -0.4753401328  -0.5650542398  -0.1141486915  -0.3010575352  -0.02888768494  0.2172380074  0.246505757  -0.08218411863  -0.4023205778  -0.5855174109  0.3978054413  0.03108271484  0.1397451871  -0.795946607  0.1167336565  -0.2300209685  -0.5220023175  0.1489771021  -0.5889020344  
-0.1408896502  -0.3059617971  -0.3825003176  1.064545729  0.1593540931  0.4259596945  -2.23770308  -0.659312763  -0.4918538653  -0.2934933109  0.1534519983  -0.4994325025  -0.5150805897  -0.2287339792  -1.343890675  0.01454301532  0.3696305816  0.7486219367  -0.2393783331  -0.1420235154  -0.4602395278  0.7782528783  -0.08502263573  -0.5578922145  -0.3772587454  -0.8035824468  0.1379171981  -0.6102659466  -0.07148202577  -0.8444403748  
-0.2911224098  -0.2865422308  -0.2647475295  0.767060028  -0.02291444307  0.2647788755  -1.7180649  -0.732639964  -0.9267152241  -0.3903085992  0.381732503  -0.8933048935  -0.7331724686  0.02604940402  -0.5004758126  -0.3628595206  0.1096164537  0.5363950568  0.03536488653  -1.425900397  -0.5707484778  0.4473576611  -0.1888854931  0.02242969041  -0.4806487894  -0.2328380912  -0.08706714327  -0.5351653806  0.4245320028  -0.6298100264  
-0.1416059911  -0.1381702099  -0.1361587799  0.166340762  0.04864012207  -0.05322122697  -1.266422213  -0.788110291  -0.9939391814  -0.2644007711  0.1797481882  -1.242974924  -0.6123980884  0.1898248373  -1.17286486  -0.05364982638  -0.2738867677  0.2111095748  0.4743269636  -0.4256422814  -0.4999157432  0.07770155293  -0.3592576931  -0.1152200407  -0.2479442421  -0.346267884  0.1120048042  -0.9408604808  0.3102609043  -0.7411268461  
-0.07645000036  0.05005653228  -0.325967817  -0.5619645981  0.3670934666  -0.1617227408  -0.7359956075  -0.5437892541  -0.9823359694  -0.02648960832  0.3685760742  -1.217824001  -0.245303414  0.1056056948  -0.5211434234  -0.3383268549  -0.5974292927  -0.2179748597  0.7411762705  -0.7814124264  -0.5127675352  -0.124569929  -0.08513710848  0.256196787  -0.2502264643  0.0252336559  -0.05791515452  -0.265991904  0.4232698617  -0.3305305194  
-0.02676715137  -0.07464022659  -0.332403987  -0.6978874924  -0.06340700699  -0.7399490802  -0.7037463028  -0.5424051793  -0.5091544477  -0.0740609944  0.2133151291  -1.054140145  -0.4055352855  -0.009590110959  -0.7441003159  -0.218070025  -0.6817429088  -0.2511243733  0.6940458628  -0.1153409223  -0.635287896  -0.5400919614  -0.04848277487  -0.1165273649  -0.3083292752  0.009326764235  0.2023657163  -1.005627586  0.5419544834  -0.6597713072  
-0.03989673739  0.01882371542  -0.1215347748  -1.359994553  -0.262911363  -0.4179466503  -0.1684263412  -0.546528693  -1.146190892  -0.08806772031  0.3223620954  -1.216256127  -0.4657021009  -0.2715130466  -0.5462553413  -0.2604952342  -0.1842004886  -0.4358139154  0.585023312  -1.466938716  -0.3494527141  -0.5947128332  -0.5670673363  0.05669217013  -0.2634930081  -0.2722904344  -0.4071242104  -0.3635583726  1.092764251  -0.3958398668  
0.1430879683  0.3710562987  0.4468301828  -0.7732778133  0.1621035499  -0.3574509854  0.1926080222  -0.1015358631  -0.562527368  0.3123348787  0.1850804122  -0.7588536981  0.1677606671  0.04308212981  -0.662985384  0.2288612107  -0.1745977842  -0.1786287018  1.020665639  0.3055485266  -0.1942944149  -0.7360056376  -0.08799059826  0.01324069866  -0.07738093794  -0.1546608802  0.01341369745  0.03004893278  0.2061257537  -0.2376666605  
0.2050496537  0.4087061438  0.2917155139  -0.2989638743  0.2802420009  -0.4205296209  0.949849375  0.3286999372  -0.1697255175  0.1929391148  0.4528488775  -0.2648306063  0.4510007439  -0.2346617801  -0.05175387786  -0.3904179739  -0.2482145538  -0.2573837818  0.8514497291  -0.09027598675  0.2500951787  -0.6250291996  0.1414699108  0.171881185  0.04837815272  0.3354763661  -0.1571073228  0.5091409256  0.2222422422  0.2309484887  
0.1399349495  0.07096234955  -0.2008703595  -0.551368907  -0.2024469673  -0.4900806421  0.8671783057  -0.08651991356  -0.1013605419  -0.01984706326  -0.01845421234  -0.1605401314  0.911656222  -0.3275449369  -0.7082356682  -0.3111570219  -0.1128748681  -0.4521063763  0.7207444934  0.652718501  0.2169032023  -0.7393238976  0.2410607522  0.3688754013  -0.2426990006  0.186707501  0.06154053636  -0.3004872756  0.1800043336  0.01486929175  
0.05468028746  -0.1239651089  -0.1296610069  -1.128800108  -0.1869771141  -0.4053138653  0.6673378692  -0.4715795364  -0.3382483278  0.1464840317  -0.2169680938  0.04598556363  1.021288305  -0.2372246289  -0.8420139827  -0.2072002981  -0.1700978587  -0.40261866  0.4623717397  -0.4419067519  0.2636270817  -0.567312603  -0.12031638  -0.1190186084  0.1033145402  -0.568333237  0.1920211148  0.06182762886  0.52868509  0.03421048535  
-0.07692297554  0.1838766741  -0.054613224  -0.8177502194  -0.1426682782  -0.4681160681  0.5852287377  -0.3333085784  -0.5202285982  0.0830307527  -0.1061546348  0.1676504653  0.8568306835  0.04273516247  -0.2997240368  -0.2433091606  -0.04024898364  -0.4771212342  0.6033688813  -0.4196227033  0.3275174282  -0.6374298837  -0.03063739849  0.2928807634  -0.2350687113  0.2406201892  -0.2865352906  -0.08841157422  0.3161854436  0.4478267035  
0.1218157292  0.2723261448  0.482931945  -0.06042891639  -0.006779307846  0.1410271089  1.159461102  0.2136391382  0.1884057263  0.6354325065  -0.05632799849  0.7624375177  0.9308008565  -0.06885774455  -0.3717022841  -0.0030390706  0.3157873921  -0.08851517778  0.5864233675  0.4737610024  0.5731849727  -0.1079458147  0.08810158958  -0.1315452238  0.2744686426  -0.03541879942  -0.07484627118  0.4552037455  -0.1903180478  0.3885031369  
0.148886754  0.21455649  -0.0717785611  0.1190282153  -0.269980075  0.1185131658  1.135161146  0.3485709235  0.1984021361  0.1729489332  -0.2964823647  0.7863558616  0.9417710754  -0.0404206238  0.5390566433  -0.1306125755  0.08703539154  -0.3178207499  0.001889422662  0.484328628  0.4901857346  -0.3132409118  0.1349066909  0.2690314934  -0.2681832324  0.5507252492  -0.3161114919  0.5659340036  -0.113783649  0.476702521  
0.2192495606  -0.1464295617  -0.2104483991  -0.3774334803  -0.2509207387  0.01280259749  0.5998056291  -0.07920740518  0.1605349527  0.03432541103  -0.3774044789  0.4533427235  0.8724484088  -0.141363281  -0.8871415603  0.07825648195  -0.1179382271  -0.3006908707  -0.0397894952  0.7089863786  0.04478196859  -0.323033183  -0.08332419867  -0.4117515865  -0.06033244439  -0.6658851776  0.3089530559  0.227854612  -0.04549588223  -0.09947190614  
0.04867174282  -0.04032243319  -0.05364865085  -0.7150363504  -0.1256091948  0.02149558867  0.2989871279  -0.3029376031  -0.3367348833  0.07850491714  -0.3606879311  0.4068146793  0.7701155958  0.02906473114  -0.002060855912  -0.2312592284  0.01639516621  -0.2257574815  -0.1678416534  -0.483819975  0.2772695646  -0.2020802553  0.0004765861352  -0.04171305825  -0.04588816563  -0.2078512614  -0.1193678484  0.2672755096  0.216861791  0.01187566964  
0.04314082908  0.1121687482  0.3247643406  -0.1241442096  0.1854605182  -0.05433766297  0.5660341347  0.1706050899  0.224190389  0.2006409157  -0.1879684768  0.6677754207  0.6221853616  0.09284003087  -0.2306275687  0.08639174609  0.2760182241  0.08457277174  -0.2270421595  0.1998531411  0.4737029003  -0.07488159448  -0.2433050411  -0.169721656  0.06610417191  -0.3401949443  -0.1694550107  -0.008946568501  -0.1766962908  0.0733664722  
0.09060544761  0.329157233  0.6146832298  0.5083056015  0.2293155748  0.1842033482  0.7603410339  0.3406124866  0.6450936868  0.2671609299  -0.242973014  0.8235028389  0.9738590554  0.1777369902  0.2228479422  -0.04094880824  0.2104613322  0.2507858511  0.0007239142461  0.4396536479  0.4635064553  -0.0248944228  0.3119382089  0.08366920314  0.1206774845  0.1825177487  -0.05351382989  0.7413313125  -0.23854848  0.2075373079  
0.05788427666  0.2721424575  0.6049578897  0.4302293336  0.2591759444  0.2210336359  1.199239495  0.5464991456  0.6299263844  0.4525563006  -0.3100846827  0.8342853198  0.8272996809  0.2115209072  0.1594736164  0.1597338136  0.3450583684  0.1395481007  -0.04843335312  0.1006268782  0.5876879839  -0.2019161031  -0.1894607834  0.0933209102  0.320484629  -0.1697313554  -0.1867160817  0.965434306  -0.1720202931  0.2582271908  
0.1372532109  0.4956129648  0.3075778903  0.9111640546  0.3134260134  0.08052815813  1.130844532  0.9383935288  0.9809678915  0.3573257458  -0.3442011502  1.133947226  0.4826454051  0.3020720286  0.5982702823  0.3823078433  0.4949757123  0.08891505733  -0.113518414  1.382213437  0.6975385493  -0.1581032855  0.6003417825  0.3788229665  0.1149686171  0.856207226  -0.03557682987  0.3472786779  -0.7252714445  0.4781774858  
0.3828726772  0.4925629223  0.796778328  0.5725612812  0.5952890103  0.4442511885  1.209841242  0.833967459  1.167552036  0.6186200743  -0.2470814193  0.9719671171  0.8189746453  0.1973124739  0.2967814265  0.4963077394  0.3628535412  0.4528842746  0.3193623322  1.62403563  0.729521078  0.02716320133  0.4807142472  -0.01543249268  0.4713291556  -0.01872092821  0.1517120391  0.8716065118  -0.6584983823  0.2631292298  
0.2537094247  0.4169509688  0.7393778596  0.8412087171  0.5192536264  0.3806370103  1.39680443  0.9625749271  1.487573407  0.5286947002  -0.4570182903  1.01666551  0.6114879491  0.104271439  0.3448367895  0.4515867066  0.4756087689  0.3410896632  0.001698773209  1.411478226  0.6471409117  -0.03125472626  0.2176099233  0.3445120971  0.3706236093  0.237875217  -0.07026231545  0.9257035644  -0.8672731125  0.1953260366  
0.2229945673  0.4248191643  0.6014795222  1.290939732  0.3711767836  0.2053922842  0.6432542905  0.6725698621  1.179558135  0.2678685187  -0.41255994  0.6337581682  0.1917749338  0.3036082825  0.6438984619  0.2140465088  0.04002776185  0.2628460458  0.0381277781  1.047894133  0.4465584253  0.2128014652  0.7270411028  0.33033505  0.2777787171  0.3607129335  0.03245266112  0.9320699348  -0.7162843764  0.4519212368  
0.370122347  0.4417404665  0.717071895  0.494517254  0.3844903823  0.2724051161  1.010409949  0.4848978685  0.9438312126  0.4273784342  -0.6612652343  0.5757361326  0.5240195497  0.3870079763  -0.278337716  0.5318230336  0.01715868458  0.4160823573  0.5008366781  1.726810321  0.2280827645  -0.02119832406  0.2098190575  -0.2704717623  0.4274072463  -0.3127858004  0.2120288826  0.8927631111  -0.5246604688  0.1908603313  
0.05306485866  0.3487125011  0.3037378549  0.7042225364  0.4913772089  0.2693529171  1.009326357  0.7841660908  0.9468474063  0.2983568313  -0.404905679  0.3631566651  0.308556453  0.5299376172  0.7895291091  0.0368505502  0.1912919682  0.1994401646  -0.07191567285  0.556534439  0.1600855532  -0.02564154742  0.2877484174  0.3913029535  0.2882029181  0.2667966634  -0.1246189864  1.324182838  -0.460415198  0.5402850866  
0.04456007637  0.1025864711  0.3625678543  0.8249925357  0.3644989022  0.1914685622  0.5106323438  0.6979054262  0.8156066375  0.1509881708  -0.4629226646  0.299409993  0.2781317454  0.2177414284  -0.1705746221  0.04111805139  0.1040718837  0.12657035  -0.1177657295  1.215048302  -0.07363497208  0.0749709581  0.09640852855  -0.06819169966  0.08000430443  -0.2430154547  0.2536067313  0.7610753565  -0.5776645252  0.1656137622  
0.04396312946  0.09727093401  -0.04874777242  0.277819888  0.1779605639  0.3058498509  0.5256265044  0.322202047  0.325059994  0.442646475  -0.3222094496  0.4217409093  0.4413241412  0.1324045415  0.3349132492  -0.098755799  0.0005231342816  -0.04293794737  -0.002644881566  -0.2917144282  0.3117936519  -0.09880107497  0.2023984892  0.30536574  0.06243974327  0.06300014932  -0.06359080134  0.6263990125  -0.3091912867  0.5611393626  
0.1532932849  -0.04619963275  -0.1445786637  0.01652567577  -0.1340204936  0.1531088072  -0.005889914029  0.3533569608  0.4074595715  0.3265497716  -0.7078820635  0.0358756144  -0.1076726821  0.00787142472  -0.0507294523  0.5681981318  -0.06340718889  -0.07008384826  0.1385753583  0.5334371972  -0.01647346311  -0.09751948801  -0.1758312384  -0.1296577036  0.08089638019  -0.2731988449  0.2661625355  -0.1162846504  -0.3225237352  0.02415355219  
0.2070495882  0.07049207145  0.173367194  -0.2948931077  0.1943733331  0.2561190661  -0.2742535878  0.1343110026  0.1996866709  0.3220409107  -0.4513417121  -0.01905111039  0.4512799468  0.3488693076  0.3320595945  0.2870125095  0.1309899883  0.1455484199  0.2700777063  -0.2233293843  0.1440399027  -0.02415519269  -0.006468681834  0.07544060033  0.09747082059  -0.2322599406  0.04012595912  0.5051638219  0.03038035912  0.1188903767  
0.116792031  0.04125066296  0.2877024547  0.1249005824  0.1894155525  0.3054163884  0.5869626491  0.4903297137  0.4179498376  0.2671246543  -0.1002983577  0.3300530283  0.2659030875  -0.03897225165  -0.2898270884  0.2994290865  0.485949242  0.06766560151  -0.06177554939  0.471128984  0.2760101607  0.1120504855  -0.4840661647  -0.0508055778  0.06322129756  -0.322296637  0.0005667036044  0.3078578276  -0.5315229196  0.2552090597  
0.1364226934  0.07847284402  0.5088289544  0.5516704677  -0.05081159564  0.4072054535  0.6002736149  0.424993123  0.547965374  0.1657677769  -0.0451292741  0.5472457713  0.127556278  0.006549444329  0.3726651645  0.07496997115  0.1303749206  0.165023483  -0.06236939314  0.643907294  0.2795200406  0.2908795682  0.3874673035  0.1553842771  0.193497044  0.4501185847  0.02411185138  0.6294937456  -0.4006639176  0.4030983103  
-0.1461025402  -0.1727863891  -0.2472015483  0.3717251896  -0.5701277809  0.3081274415  0.3769490836  0.1962125407  0.2235384552  -0.5623609105  -0.1938104703  -0.0545814344  -0.1202760211  -0.1136399393  0.2447079032  -0.1205152207  0.3652990327  -0.4215909524  -0.3037838486  0.1372111939  -0.1011032357  -0.302323814  -0.4198243467  0.02174701829  -0.3766153309  0.4336952352  0.07408078868  0.09815092412  -0.06743454137  0.2554221112  
-0.1097070581  -0.3296159538  -0.3459718834  0.1639987055  -0.619505782  0.07474727314  -0.4579110417  -0.2522385671  -0.1035894823  -0.1089536364  -0.07205642534  -0.36336147  -0.6009818612  0.2382286346  0.1137122812  -0.005955184071  -0.2366049103  -0.2269502217  -0.0356239599  -0.5318742371  -0.1907472572  -0.05091779513  -0.08617945353  -0.1563679164  0.15036808  -2.282832015e-05  0.1647025505  -0.2472881041  0.208016964  0.1579355404  
-0.06494204471  -0.1840624988  -0.2941324048  -0.4290642022  -0.5589930515  -0.3174805484  -0.5947850893  -0.3852226953  -0.4805996584  -0.257893099  -0.1989283011  -0.5619387193  -0.2727706642  0.4833792796  0.2035760592  0.1111543203  -0.07387324495  -0.2396262631  -0.1896374475  -0.5810282869  -0.1850621524  -0.2192178877  -0.218368067  0.1172710804  -0.1869070641  0.3053267076  0.08567726638  -0.3861385796  0.2509192628  0.2008763826  
0.07653330647  -0.05350435189  -0.2466595029  -0.2880335317  -0.4059539879  -0.002094869681  -0.3883492303  -0.182740988  -0.07593903909  0.08269768617  0.1553485332  -0.079284609  -0.08447810915  0.3555167846  -0.2771347519  0.1780499821  -0.1046263034  -0.1093011096  -0.2669999987  -0.7592577022  -0.01316989651  0.18111806  -0.2984298461  -0.3544201273  0.2117936046  -0.5734591289  0.1188514377  0.2372706211  0.02121996325  0.4492193558  
0.05420020758  0.1179543117  -0.1523893331  -0.1096306606  -0.1742673501  -0.0128674884  -0.6579446348  -0.09174351539  -0.3763229394  -0.1241062396  0.1583763419  0.05189052821  0.1899546312  0.3229431215  0.6680304287  0.1333294535  -0.3649212801  -0.04298139071  0.03721834693  -0.1834015425  0.1427324455  -0.01268297232  0.4357877889  0.04153985588  0.02461318357  0.5596123527  -0.01223226529  -0.171652853  0.2226783897  0.6852875436  
