# Supplementary material for: Large-Scale Brain Network Coupling Predicts Total Sleep Deprivation Effects on Cognitive Capacity
Source: PLoS One. 2015 Jul 28;10(7):e0133959. doi: 10.1371/journal.pone.0133959 (PMC4517902; doi:10.1371/journal.pone.0133959)
Supplement: S1 File — (ZIP) [file pone.0133959.s003.zip › supporting_data/dual_regression_timecourse/timecourse_RW_subject7.txt]

-0.09322970583  0.1975175899  -0.3654841112  -0.3684304226  -0.1662567829  0.05837103941  1.651712075  0.7463359075  0.3726961825  0.5775600411  0.04780847452  0.2233284891  0.6487689784  0.9797342521  0.711149032  0.5522246147  -0.6086851254  0.4375232002  -0.07530158958  0.2976788025  0.6902840259  -0.1946193839  0.1705473256  0.2339355492  0.8563809239  0.6397932099  -0.04153445473  0.3725786637  -0.7955905628  0.9640490561  
0.09439094293  -0.1231930896  -0.8404659318  -0.08868962482  -0.2862493294  -0.1838660428  1.670927415  0.485260714  1.035157213  0.2445614416  0.406390896  0.3255183614  0.9154322882  0.4406784585  0.7036076654  0.1953313103  -1.049343293  0.4014927953  -0.08953862494  0.231888196  0.8132990857  -0.6189482131  0.5022218927  0.3968508223  0.4542561095  0.5267389041  -0.005849025722  0.2075852955  -0.6516237097  0.8337152786  
-0.004739032999  -0.2944073691  -1.850088987  -0.5187439585  -0.836171953  -0.3831494899  -0.00383192978  -0.1997984742  -0.2352007685  -1.024254854  -0.4476641446  -0.259912841  0.6074078648  0.04055809777  0.2864325141  -0.09854207022  -0.7012490228  -0.06786551381  -0.8083245469  -0.6955341501  0.07999457841  -1.159629837  -0.6797433687  0.2016508452  -0.0900786132  0.7025024131  0.5349448322  -0.7948459112  0.2269626448  0.6491110519  
-0.08852635265  -0.4838506262  -2.032472363  -1.953525442  -1.113508657  -0.3392851962  -1.011431416  -0.8340432432  -0.9591555665  -0.5651985424  -0.5533110104  -0.5629755534  0.4113236035  -0.168262602  -0.9037055717  -0.7501664676  -0.810669045  -0.4003964186  -1.220722622  -2.804808279  -0.4061312469  -0.9725323266  -1.917574779  -0.2546514584  0.3509186329  -1.222111304  0.1093176787  -0.566156286  1.59061782  0.6561128161  
-0.4526401978  -0.07585112012  -1.988906453  -1.709929093  -1.03299588  0.02481612488  -0.8931964668  -0.8553677328  -1.788845271  -0.8444012618  -0.354343701  -0.185700446  0.4344490769  0.4856688446  0.1908131401  -0.3967140055  -1.131141035  -0.3019135404  -0.4855965683  -3.138970049  -0.09844841529  -0.5117465762  -0.1824058928  0.9878780767  0.278193078  -0.1773236834  -0.1561958918  -0.6653686948  1.398369307  1.051245499  
-0.3571713834  0.05216108348  -1.088470492  -1.256552054  -0.8808929292  0.5982357489  -0.1215426865  -0.07487572886  -0.8327544025  -0.2385713821  -0.2388572017  0.2939991742  -0.01661956  1.286076263  0.4770163703  0.5129531985  -0.3964679725  0.2994913629  -0.1552599221  -1.031694168  0.3840368838  -0.5455911023  -0.4823946307  0.6307850575  0.8231054532  0.5440001524  0.2132023825  -0.869182827  0.7632608757  0.9197941046  
-0.2745829518  0.09634869693  -0.5843018187  -0.2238018384  -0.8391648141  0.9908737533  -0.3804816448  0.2765167572  -0.2342912745  0.2030487688  0.1011085993  0.4195142303  -0.1876255408  1.052837492  0.3711547081  0.143201413  -0.5830580291  0.58617414  0.07100461835  -0.4374649294  0.7746285603  -0.471114433  -0.2407713807  0.2085868145  1.209881809  0.1385649832  -0.005162201642  -0.4813271248  0.1851806991  1.025224699  
-0.2953111051  0.01891492738  -0.9751619125  0.1513375444  -0.9714849692  0.5380171712  -0.66289901  0.2316422297  0.05388246993  -0.5925125008  0.1146099715  0.5033107134  -0.4911442763  1.26583912  0.5275175117  0.03291535922  -0.7405344093  0.1838974787  -0.2007317599  -0.845044992  0.4557539033  -0.6682228171  -0.08742357612  0.7717658807  0.7435000672  0.3756078618  -0.08386412664  -0.8673781501  0.2418133717  1.356843802  
-0.2589052921  0.05817410964  -1.224469476  -0.4042589582  -1.022297918  0.1082201256  -0.7096815602  -0.2965728571  -0.2554777178  -0.422101451  -0.1766622515  0.3946340544  -0.3718439513  1.183999257  -0.004526283185  0.4855758459  -0.7565893011  0.3261283282  -0.3881199856  -0.932937325  0.1523015277  -0.8112957588  -0.7504701535  0.4620234126  0.7313141244  0.01833231037  0.4126267793  -1.025849885  0.5991964621  1.002565962  
-0.3075153603  0.4325050517  -0.3081967062  0.04180250373  -0.7223656004  0.2096062826  -0.415433213  0.2188460225  0.5051769514  -0.03706058736  0.3346053121  0.6953146418  -0.3976091553  2.185868025  1.080991834  0.6128378727  -0.8097645525  0.4748396502  -0.1266529285  -0.9669998586  0.8409261195  -0.493869471  -0.1291088336  0.6992586494  1.040623776  0.3001464417  -0.1756873654  -0.7089944209  0.2775755048  1.472257554  
0.2166835904  0.4111044881  1.008419155  1.159672907  -0.09956786525  0.1384073394  0.1790202977  0.3490789524  1.099919882  0.31294064  0.6903045387  1.158493017  -0.08293158715  2.2356068  2.078074831  1.444582477  -0.1068772986  0.9458684112  0.3168678312  0.8103874397  1.522137486  0.3772363089  1.005185024  0.7272368743  0.7259789906  1.693273015  0.282036725  -0.6632004488  -0.8282509327  1.089527189  
0.5376243772  -0.1130513198  1.872651713  1.549521689  0.7720108737  0.1213129308  0.2667404572  1.187564711  2.557663493  1.182310823  0.9795029889  1.265126543  -0.4084166217  1.559680948  0.6670395597  1.148319875  0.9219310272  1.042967871  -0.357196798  2.692693154  1.053364913  1.309906907  0.8478787647  -0.1208440395  0.2634975256  0.6458988522  0.4727673046  0.1370355156  -1.60478983  -0.1410468857  
0.5631818793  -0.7245777683  1.174043162  0.8090324236  1.016728002  -0.1235450291  0.04765319503  0.2850062548  1.974131487  0.5674677887  1.365000251  0.8140476146  -0.3568552397  0.1696743411  -0.648478102  -0.1659847282  0.5200321483  0.5795489284  -0.8597358394  1.522928258  -0.1462276824  1.440274947  1.437460536  0.3270636462  -0.4533436256  0.3269792162  -0.23643055  0.6260936046  -0.9287638878  -0.5355550831  
0.3124330616  -0.7757988623  0.242843127  0.1855560926  0.9114476121  -0.4487477581  0.353756965  -0.2749623606  0.3357346698  -0.4184020722  0.91070024  0.07114359477  0.02365784576  -0.4888434834  -0.6986117078  -0.6011897523  0.1656650088  -0.2152327463  -0.931378487  0.04391897122  -1.012334138  0.7727860329  0.3710028671  0.1542037179  -0.9153677789  0.3593152749  -0.05440399918  0.7181467064  -0.2321207281  -0.8046856744  
-0.01144117158  -0.6753387751  0.3063727315  -0.545681856  0.3830393497  -0.270086188  -0.162551119  -0.7796940808  -0.384276499  -0.05870248623  0.369334869  -0.5036790339  -0.2601873727  -0.3936720796  -0.9945382046  -0.04683058408  0.6309435142  -0.1391688272  -0.8544166532  -0.6054429035  -0.8457017717  0.3624663248  -0.2287579897  -0.05683062352  -0.4583514136  -0.7765991256  0.2764146321  0.1860138578  0.6561433279  -0.985575171  
-0.1330395384  -0.1590865952  0.7684593236  -0.1995516149  0.4855567678  -0.2528056254  -0.07143715895  -1.090102644  -0.7692673252  0.4945305161  0.752010629  0.2063604065  -0.1177403194  -0.8280413408  0.3980812958  0.08181196767  0.7978856733  0.03412393466  0.4624841551  -0.6434226482  -0.1213723114  0.7645646315  0.9666189362  0.2601040849  -0.2897024235  0.3596200828  -0.2404739427  0.41164792  0.3074507195  -0.3251872816  
-0.1010007202  -0.06771234676  1.003937965  0.7020970646  0.6089868217  -0.4467059261  0.8450883567  -0.2507633787  0.4810058505  0.03753735731  0.6110268452  0.5331768916  0.1547138043  -0.4517977495  0.48277953  0.2620388523  1.412211815  -0.1140856094  0.2959456816  0.5834672244  -0.02165678337  0.743580809  0.9945996764  0.1575988819  -1.160943058  1.02700002  0.1557782522  0.03010638701  -0.716393234  -0.4153311663  
0.1480547186  -0.5364138373  0.5647662988  -0.008426920029  0.4350849964  -0.7619816455  1.479702159  -0.6485293129  0.266100395  0.3828381259  0.7558603079  0.2125816184  0.1419491934  -0.81850572  -1.244710251  -0.3955450427  0.7325244973  -0.1116559561  -0.4717236769  -0.07887748619  -0.4462333249  0.4362946869  0.03720450536  -0.3091652646  -1.156954507  -0.347229865  0.3681341005  0.1867183413  -0.1935474483  -0.872055859  
-0.02625388382  -0.6138887371  0.2330743443  -0.5938713867  0.4911451593  -1.076109576  1.501243917  -0.6584001405  -0.1389731436  0.2668679915  0.724372557  0.2907522455  0.4906621561  -1.044118101  -1.280673337  -0.7952036239  -0.04792135318  -0.5576046161  -0.395689172  -0.8884857202  -0.7654617343  0.3353902182  0.2872467941  0.1162981193  -1.291618392  -0.1112989122  -0.2725725913  0.5086675304  0.05594867942  -0.4865131623  
0.01283543107  -0.4130970564  -0.09712175189  -1.716361305  0.6108840534  -0.8739213691  1.310777159  -0.8974750788  -0.9651429726  0.2223773557  0.459536732  0.499215819  0.4744243164  -0.9635998423  -0.8854673946  -0.1194258342  0.5964508781  -0.4187035181  -0.7987706906  -1.176448506  -0.7770987227  0.5714611984  0.02309611174  -0.1001490995  -0.7258805552  -0.2892800439  0.2244293769  0.2536652353  0.8084954039  -0.4976311007  
0.2187381194  0.04904502083  0.6980095611  -0.3331611117  1.020418997  -0.03210083213  1.898262632  0.1798277726  0.5710264749  0.8935812062  0.7762664109  0.951387251  0.4162289501  -0.3596560011  0.3569513228  -0.03993658121  1.090688523  -0.04082605121  -0.2733133083  0.3908420654  0.01872954959  1.03500643  0.7036587062  -0.0842764983  -0.06403493684  0.5133933879  -0.4458562927  1.484528897  -0.1506214919  -0.3258753931  
0.2915952464  0.1134267498  0.7272921661  0.4646882765  0.9564312172  0.3994627861  1.168733569  0.6068604922  0.6232766913  0.6737605639  0.1696661193  -0.00349207584  0.1139637808  -0.4178967372  -0.08209905763  0.3132422049  1.042256169  -0.1629202721  -0.1620647866  1.693052833  -0.2144308959  0.5316145553  0.6333660222  -0.08924400808  -0.1511093661  -0.1463354273  0.3193499489  0.9749445876  -0.6088611155  -0.9217626752  
0.3457343325  0.003174388344  0.4653203229  0.6971688318  1.133246035  0.5620523572  0.09911660847  0.491684373  0.5844826756  1.05438942  0.2726050163  -0.08112464133  -0.3990791936  -1.041914011  -0.002781796146  -0.1895139496  0.6282571949  -0.1761379417  0.3601394951  1.167311204  -0.4476824584  0.1851568689  0.5422795065  -0.6096103257  0.08700760462  -0.2933974511  -0.4109993116  1.099754254  -0.5713918857  -0.858830983  
0.1926843031  0.03899822777  0.06444262375  1.103782719  1.241715292  0.6436803334  -0.2499230205  0.3402580581  0.1863762976  0.08386410332  -0.379569208  -0.0421702276  -0.3091767877  -1.23876253  -0.02212923884  -0.07231424721  0.5999271751  -0.1686348565  0.3398015052  1.157414485  -0.7662183575  -0.1758385355  0.3561439089  -0.3779920126  -0.6469312105  0.140235367  -0.1884110483  0.4806184329  -0.6917461008  -0.656578909  
0.08656417002  -0.08716340829  0.3889360816  0.8034610023  1.427621507  0.8301523463  -0.2267368206  0.4828696347  0.2950022162  0.491974696  -0.4232890208  -0.08740373831  0.2112822442  -1.043966146  -0.6519654779  -0.262073678  0.8523500221  0.1251713646  0.4835400292  1.228019721  -0.6245804872  0.3307815451  -0.3003794951  -1.127363955  -0.4661955096  -0.5577687212  -0.1825106705  0.7225317908  -0.7064161384  -0.9574322455  
0.09802805445  0.06850523765  0.8630087215  1.605961082  1.617485697  1.126532585  0.2352046431  0.5492202217  0.3227035907  0.3232844831  -0.4920359578  0.033091426  0.6382583241  -0.6802106658  -0.003708451743  -0.3224056554  0.7182858128  0.2007109204  0.7787424529  1.303521884  -0.06782238292  0.7500822437  0.763182338  -0.447464084  -0.5498411579  0.1781153632  -0.394788989  1.160945842  -1.003248366  -0.6511381161  
-0.05266891721  0.1912136461  0.745369011  1.351126202  1.250685531  1.257601558  0.473225565  0.9493794838  0.6027027139  0.469181201  -0.9280124769  -0.09334430196  0.6876805591  -0.2936443678  -0.615974963  0.2285424343  0.381974019  0.3774120344  -0.05074069473  1.483815667  0.259472766  0.2704245688  -0.3269054063  -0.7081129466  -0.1536495203  -0.6674743958  -0.07306070438  1.02087184  -1.009617171  -0.4376374075  
0.04680412437  0.2589684736  0.01695193695  0.5851771902  0.7706411989  0.9680302586  0.131127376  0.4210262886  0.7088616094  0.1812568808  -0.7966620535  0.02352471524  0.5345016447  -0.589183315  0.345530196  -0.1060946359  -0.4413211696  0.2126060423  -0.06827906405  -0.2043356392  0.5736048793  -0.3900241688  0.03807190803  -0.7036638387  0.06874071118  -0.3188889138  -0.2829581489  0.7822875001  -0.30402469  -0.2126397395  
0.1060115291  0.4018428423  -0.1984262373  0.5610495773  0.02327958557  0.08917187632  -0.1773604887  0.2182272787  0.1572163868  -0.5947881082  -1.025398758  -0.290385502  0.2410450353  -0.3727306292  1.205639097  -0.0142860803  -0.4218297603  -0.228633745  0.07179797165  -0.123123327  0.6229048208  -0.8236459952  -0.888483139  -0.9329213519  0.03277633985  0.03045017242  -0.2882058046  0.1288027669  -0.3245298327  -0.3434863271  
0.2855054235  0.7436997441  0.3395265567  0.2253371902  -0.6021435697  -0.5856264465  -1.00078197  0.2957056491  -0.2393984522  -0.2362098357  -0.7764102185  -0.4810119865  -0.6514034129  0.07412268099  0.5577655166  -0.1510929597  -0.02895291814  -0.2006173562  0.795385173  0.3576182797  0.6076314501  -0.4519546456  -0.5522655751  -1.119965099  0.4481154985  -0.4884686169  -0.3076762839  -0.2113137239  -0.350498198  -0.2481568518  
0.2869997518  0.709537104  0.826407923  -0.04145333921  -0.6443678832  -0.893024163  -0.6633866423  0.1003611997  -0.6345516495  -0.2557236341  -0.457503222  -0.8395725267  -0.6053236884  -0.1817755942  0.478744254  0.1615241113  0.1508196141  -0.5747515648  1.320517476  0.7657707341  0.2518649539  -0.08996558415  0.2757755743  -0.3121125895  -0.1946521064  -0.2450960622  -0.3140481643  -0.13187136  -0.0007345122957  -0.4976437126  
0.1930281639  0.1726037939  1.239560434  -0.2075653395  -0.1174905815  -0.7417109984  0.5518588086  0.7817170938  0.2825739298  0.6010175502  -0.3537124497  -0.8126269893  0.06299251365  -0.5058994877  -0.6150515747  0.2708536084  0.3466880308  -0.4250598853  1.037995816  1.916775111  -0.285214761  0.3503440244  -0.134104174  -0.425765828  -0.2331293844  -0.7178736751  -0.1556630127  0.2382729557  -0.269348907  -0.8952280407  
0.1757417349  0.2195463707  1.315260809  0.1066352231  0.4873337356  -0.5041204008  1.124114813  0.6110632604  0.592308354  0.5885071612  -0.1534909968  -0.09654412604  0.3963716001  -0.6659959462  0.1573174142  0.2534320238  0.3184718241  -0.1556281503  0.7096884928  1.706412279  -0.003692532847  0.5441617299  0.5067038473  -0.02418479525  0.00479046688  -0.2464648637  -0.525321119  0.5590524446  -0.3466583  -0.5548267512  
0.04602467247  0.07243146135  1.223146588  0.4315103032  0.6940030562  -0.2995575206  1.13255435  0.7382806774  0.3242951084  0.4338844093  -0.4111009018  -0.145056958  0.1134000798  -0.04111395897  -0.4513349683  0.2299964382  0.6461021272  -0.09943654899  0.09608275954  2.011248746  0.002076673143  0.3770479445  -0.41848207  -0.5318367085  0.04959549024  -1.007760368  -0.1316153533  0.8718765139  -0.6061259243  -0.4138176029  
-0.04049958981  -0.08010474375  1.035736664  1.11701457  0.7420182349  -0.2327598209  1.039531437  0.611825189  0.9946632006  0.4410826028  -0.1843696473  -0.2105717468  0.3161071305  -0.4390558444  -0.2594799783  -0.3342041007  1.083661282  -0.06544373441  0.5178809324  1.160647488  0.3233985665  0.6496837428  0.3660470908  -0.398057454  0.1435254976  -0.3695379876  -0.5472815904  1.012674225  -0.7670834667  -0.5091841574  
-0.4165364635  -0.2389950256  -0.5374921106  0.6828588732  -0.2799005531  -0.9241856716  0.3484128501  0.1027858687  0.8635243104  -0.9163155978  -0.4720860103  -0.1387554488  0.3397674383  -0.4211218496  0.3099558384  -0.6321086198  0.6362905092  -0.6392565433  0.5378027703  -0.2029047097  0.2497386633  0.09599374364  0.145479619  0.08188984567  -0.1444289774  0.1209078686  -0.4773044713  0.2314463122  -0.2855791091  0.1163016087  
-0.2219978373  -0.09634256139  -0.4928757381  0.01934500652  -0.4693844124  -0.5125622354  0.02101575436  -0.006568601772  0.08462423381  -0.7160287465  -0.7692516843  0.1155174713  -0.06637916566  0.06282980874  0.2810251091  0.001970799209  0.8103783277  -0.5756036909  0.5856973136  0.2244200004  0.3543688954  -0.2559271206  -0.85402071  -0.08191915155  0.3766133523  -0.7119074675  0.259605156  -0.2170145349  0.6048912339  0.1858021141  
-0.3400042046  0.4868210271  0.2043854081  0.7350481536  -0.34924362  0.05716677587  -0.3722225821  0.1901282791  0.2671659052  -0.4671696419  -0.4532107528  -0.1015182727  0.05594119736  0.6171580363  0.6663507138  0.3352940185  0.2076318134  0.04086009849  0.9803968337  0.2614465306  0.9894227991  -0.452994433  -0.1507139085  0.07394733662  0.776115346  -0.06100185587  -0.2578377821  0.5070721322  0.1429970495  0.3952096879  
0.06672185316  0.8111509568  0.711687065  0.8078153646  -0.5564384535  0.2278122561  -0.4157436304  0.6505638762  0.6285888583  -0.3432346354  -0.2954401359  0.2039080794  -0.07925517864  1.467156076  0.7546249957  1.005716502  -0.02451846276  0.3634507796  0.832460831  1.142345707  0.9996617799  -0.7067186711  -0.315413674  0.05639940245  0.9079978853  0.2886738181  -0.0005268425261  -0.05756599883  -0.4300924807  0.4652922009  
0.2647734393  1.27370861  1.852686394  1.731477317  -0.3248180149  0.563045713  -0.1830996565  1.252156547  1.316719273  0.3018829375  0.04258014942  0.2883547355  0.3240225406  1.360098783  0.6667966237  0.7667392714  0.1088650757  0.6295485361  0.964492273  2.123138029  1.130473112  -0.1511930374  -0.03075849367  -0.3033175397  1.003174177  -0.06756638874  -0.2778240271  0.9102188672  -1.088388529  0.6769348068  
0.2872616741  0.9406771245  1.505823144  2.18584303  0.09082711669  0.208377048  0.2247690635  1.24833526  1.73617145  -0.1956634793  0.3153547998  -0.4448969761  0.9939704475  0.7333414206  0.1704261399  0.1876705469  0.1794387184  0.1349438117  1.152182294  2.708624741  0.3345000337  -0.1494091897  0.9849333906  0.3709065538  -0.2970374733  0.9890390964  0.1163993477  0.8965763541  -0.9342559184  0.09044291848  
0.2403216873  -0.118109967  0.5090705328  1.579486313  0.1915342833  0.3964723643  0.7162944796  0.8105494106  1.386212085  -0.131966982  -0.01950894242  -0.8668755511  0.6284246942  -0.08786582909  -0.6916078316  0.07416230436  -0.09472738206  -0.1857019812  0.1245544121  2.19303175  -0.1293438783  -0.105415137  -0.2717377586  -0.1368171447  -0.1157089349  -0.3422295267  0.7112325643  0.5128608885  -0.2872229471  -0.8428586495  
-0.06809262706  0.05249387923  -0.01327937776  0.8405476442  -0.24738753  0.06484427305  -0.3949069758  0.2923920057  0.4564661905  -0.5535902842  0.04047737188  -0.8203516338  0.3727450887  0.6357760574  -0.05076818339  -0.3899556427  -0.6429292642  -0.3610072683  0.05097570683  0.03536960407  0.2307830154  -0.6299957513  -0.4391964547  0.2195448366  0.3193156694  -0.5191343939  -0.3547887428  0.08347049554  -0.1313845245  -0.1650042872  
-0.2316727574  0.571816427  -0.02459673477  0.5789850728  -0.310933097  -0.3165824023  -0.7639238243  -0.4577633526  -0.4044084161  -1.140791032  -0.01898492831  -0.7545003921  0.5006075114  0.9936114004  0.3938939022  -0.08575011615  -0.2715276882  -0.02930467589  -0.09168519308  -0.8750116605  0.1504513689  -0.5434945423  -0.1205801782  0.3202722755  0.502364781  0.1980508494  0.2401828317  -0.3715006956  0.2101712112  -0.1556586465  
-0.3676864062  0.8604836946  0.4825542949  0.8431415571  0.1539933654  -0.2804353534  -0.4607129583  0.02574511416  -0.4375462467  -0.4358155806  0.3301694046  -0.3490955736  -0.06120864069  1.613759071  0.4797938723  -0.1089550566  -0.2130861173  -0.0647926683  -0.4375294398  -1.077087869  0.07758376695  0.06124781709  0.2530553398  0.08810744163  0.6625486363  -0.02283802572  -0.01372048513  0.02868770218  -0.1124575989  -0.01807049695  
-0.04302602026  0.5654691761  0.9430145446  1.26581045  0.919500197  -0.3143383232  0.3012814836  0.08151142407  -0.211726428  -0.06669363615  0.4730130145  -0.1246227765  -0.1587681283  0.7169106136  0.2237516775  0.03528538921  0.2114771325  0.07813904107  -0.07762478782  -0.006861989817  -0.2268048622  0.6385337387  0.8874124196  0.02242440576  -0.1293514435  0.7009295833  0.1490315524  -0.2169141572  -0.7598845523  -0.6661893128  
0.08337476528  -0.636902148  0.3082121472  0.8101405419  0.9580690501  -0.2783340163  -0.1415705163  -0.1433106017  -0.2331295184  0.04127057343  0.1066452795  -0.6270352374  -0.7459689962  -0.8763001887  -1.758055876  -0.2725311215  0.3574924186  -0.4307601432  -0.3384656574  0.6785567666  -1.143876708  0.9575157862  -0.166756416  -0.6307268408  -1.220213531  -0.4253228743  0.7318122953  -0.4810393686  -0.3805152508  -1.107534899  
0.1257418676  -1.39667002  -0.9476918446  -0.6437979263  0.4205083341  -0.5586978298  -1.485300146  -1.673341807  -1.310642735  -0.1744169316  -0.1087344773  -0.6764957344  -1.296557549  -1.612474958  -1.53063679  -0.9749656257  -0.007276443657  -1.003726067  -0.8677365254  -1.427196916  -1.466868593  1.006909731  -0.5129548046  -0.4689553675  -1.70885613  -0.7937608706  0.2714182395  -0.6667438003  1.075220598  -0.9143736858  
-0.3694144809  -1.561740485  -2.74475678  -2.563234393  -1.026445136  -0.9549686097  -2.604506704  -2.338139236  -2.62500217  -1.491264775  -0.3730355305  -0.7081469365  -1.615614616  -1.208860552  -0.9129696312  -1.50587545  -0.9819425398  -1.587112312  -1.916871452  -4.292575261  -1.815029716  0.1669431995  -0.9916732234  0.1136870378  -1.701423989  -1.397436953  -0.2915513032  -1.479062947  2.276297939  -0.01792037377  
-0.3843149175  -0.5153676314  -2.810896236  -3.157350756  -1.215771778  -0.6520645768  -3.013300175  -2.766369824  -4.183384231  -1.586053089  -0.5194616799  -0.604573612  -1.352571108  -1.050958061  -0.0617350979  -0.8914880596  -0.9490456931  -1.166819685  -1.420029808  -5.039390934  -1.513228041  -0.2104377448  -1.342108488  0.05849418836  -0.6890278905  -0.6709454062  0.1808306068  -1.59680461  3.013254788  0.4036235087  
-0.5660413085  0.3785119773  -1.346430662  -2.021416129  -0.8734037152  -0.04880839911  -1.939049281  -0.9184737469  -2.831144392  -0.7107623936  -0.4204065073  -0.1235472228  -1.099132253  0.6182276025  0.1049237596  -0.1668660932  -0.1680197865  -0.2483292174  -0.5397585967  -2.431551122  -0.66812219  -0.3575069291  -0.9890646018  0.5384163204  0.0499548752  -0.4366380027  0.3515408698  -0.9519277438  1.888604057  1.172672279  
0.1803322816  0.739702579  -0.2927008324  0.2173150141  -0.6902457364  0.7629431006  -1.262363992  0.8143195326  -0.290045194  0.840691299  0.4680629506  0.7080301518  -1.539830169  1.735289085  0.6665454066  0.3725934932  0.03104463253  1.101146494  0.6113489646  0.1682279499  0.2182435777  0.2963139751  0.9381777439  0.3965069454  0.8014043791  0.5720973421  -0.08726705634  -0.7910394026  -0.378757332  0.8085494866  
0.2770883117  -0.2963181427  -1.866551505  0.1791385878  -1.479379413  0.6418203162  -2.769790981  1.020875229  0.4949795986  0.3211957539  0.2312465061  0.1465551103  -2.262016888  0.8371925608  0.009985964062  -0.24453587  -0.6462142396  0.7706149979  -0.08173520151  -0.2187843004  -0.6808567947  -0.04487660355  0.5337155645  0.1477912328  -0.1789453327  0.03625564385  -0.364872381  -2.002978606  -0.2859201379  0.3828505505  
0.3422786574  -0.6996006286  -3.018369574  -0.4886474481  -1.581171023  0.3880786719  -4.220959865  0.2186048929  -0.9135834533  -0.9397480953  -0.1617233817  -0.1036332941  -1.715549044  0.4973886206  -0.2942178308  -0.3987324583  -0.9867097405  0.6670273002  -0.5241327675  -1.633678527  -0.7557496663  -0.5660041671  0.04351290767  0.2446251094  -0.4999293588  -0.1342547276  0.07205164848  -2.641473264  0.7111653424  0.6484245049  
-0.1815825569  -0.3061862203  -1.827515391  -1.229789095  -1.387251575  -0.1224668949  -3.56117977  -0.6449320232  -2.050450242  -1.516948679  -0.5605092572  -1.17153135  -0.5270996163  -0.009936138587  -0.8494325886  -0.5054058035  -0.5869753705  -0.2145969443  -0.1317311411  -2.157014808  -0.6207194729  -1.116730236  -1.181172889  0.2103518589  -0.6910882613  -0.4401213424  0.2498569465  -2.059789078  1.703842808  0.7164232698  
-0.522067453  0.1902193742  -0.9388091465  -1.73741705  -1.375440012  -0.1949002787  -3.186314385  -1.665588862  -2.937618843  -1.197763452  -0.515306146  -1.381737567  -0.1738389689  -0.2928681441  -0.805034787  -0.4484969034  -0.9100587478  0.09870844736  0.0879619279  -2.939778988  -0.3342760453  -0.7095837074  -1.083196071  0.1497820804  0.398125166  -1.235221353  0.2164567027  -1.820146047  1.758280637  0.7227283966  
-0.724181306  0.6460740324  0.4730940398  -0.6346137692  -0.811420235  0.2112383691  -1.52777553  -0.7869622665  -1.502933044  -0.7916384882  0.04853664458  -0.7027556699  0.2473712808  0.8860620729  0.5981725007  0.2010805085  -0.4346727603  0.4875924213  0.862565348  -1.996121955  0.2682997502  -0.3224067085  -0.4102755914  0.6750287707  0.6949491842  -0.1064302377  -0.307533326  -0.6662735172  1.200043669  0.8591933618  
-0.08377553617  1.047837186  1.993605329  1.436333709  -0.1837734363  0.8908706137  0.9708724065  1.086454483  1.066508255  0.5483211928  0.6958741725  0.5100670092  0.3623245517  2.380025014  0.6880288333  1.27172673  0.5141846236  1.761669115  1.308363399  1.296994372  0.9644944302  0.1744952112  0.685224415  0.4596460891  1.365591527  0.3723559442  0.269017607  0.09025994714  -0.946845426  0.5072027741  
0.4598893114  0.4183924777  1.986441889  2.436695232  0.2710472043  0.8369876257  2.79723611  2.016200231  2.587388839  1.370784535  1.072745913  0.6404663799  0.4872450837  1.023619129  -0.6304694297  0.4387323402  0.6937438419  1.781644178  1.103732958  3.237085667  0.560318839  0.5536069896  1.170427695  0.09545993425  0.4711713057  0.7550436224  0.3950828352  1.131747234  -1.973812497  -0.4382888895  
0.5148965405  -0.5912850522  0.2647738553  1.259929186  -0.4830599327  0.3408643237  1.928824701  0.6841781039  1.922076171  0.3934351353  0.5848223082  0.374497336  0.01436200096  -1.088357665  -2.142146263  -1.034156638  -0.1035892804  0.658903914  -0.3572995067  1.549571914  -0.8304586246  -0.2976939054  0.3262563058  0.04792844938  -0.6005151943  -0.549129393  0.3645122473  0.5875009964  -0.8223475367  -0.6619488726  
0.331536192  -0.9702543788  -0.04469074273  -0.2665434404  -0.6082797409  0.09355861136  1.31793973  -0.9188971802  0.05234171729  -0.3998037503  0.3241278386  0.1167183065  0.6724471996  -2.866098262  -1.928317945  -1.277691279  -0.3520324127  -0.6995618147  -0.312641802  -0.6121506168  -1.160696287  -0.3252500117  -0.3649580995  -0.02202140003  -0.7783294962  -0.8011031784  0.1307112519  0.2530579507  0.7786296311  -1.075216136  
-0.141085001  -0.876655322  -0.6437403815  -1.629791294  -0.7436673556  -0.2790929438  0.3868203915  -1.548983797  -1.710547109  -1.014626388  -0.01532956102  0.2549957521  1.036659347  -2.830763576  -1.202511393  -1.491033398  -0.4351751778  -1.486166653  -0.2022240725  -2.043619459  -0.9169332466  -0.7553818909  -0.4019162975  0.3901265733  -1.126532169  -0.2641835938  -0.181007143  -0.3579242107  1.342285897  -0.7785470729  
-0.3552094851  -0.388607373  -0.5535290381  -2.203407554  0.1119719826  0.4311253733  0.3557211106  -1.364959573  -2.530633955  -0.4249186341  -0.4863333334  0.4888304543  1.070971621  -2.766629107  -1.499831513  -0.6932438031  -0.0245723744  -1.240429458  -0.6255397616  -1.704415494  -0.9874714526  -0.5325751557  -0.7453280362  0.2923633169  -0.8782323404  0.2052281221  0.2962242314  -0.3254662761  1.360870545  -0.9402143095  
-0.7009557611  -0.3256111  -0.01382433473  -2.304746181  0.539909145  0.3237500381  1.122690889  -1.085901343  -1.848375165  0.4249634925  -0.3039213884  0.4432047111  1.181841462  -2.552355333  -1.677771091  -1.083060712  0.05877804847  -0.9866595356  -0.3284786277  -1.756685556  -0.5866143898  -0.2591173294  -0.6859195611  -0.1256913941  -0.4940293816  -0.4696069378  -0.2011666554  0.3014897113  1.292572897  -0.6342836852  
-0.4142141009  0.2446100773  0.4183925928  -1.160921261  0.7095507785  0.2935313553  2.101293732  -0.3735522055  -0.6031702403  0.6517596131  -0.1826326045  0.09981934901  1.004847005  -2.303164927  -0.489140982  -0.7850548775  0.05904954967  -0.7044151836  0.6762717785  -0.4778540678  -0.09970433777  -0.2222877414  0.3052864614  0.1025315381  -0.3864191847  0.5478970727  -0.1080168458  0.9316107899  0.5902119076  -0.6061843783  
-0.269456602  -0.4131674871  -0.2668117887  -0.8353898854  0.5932359164  0.03923805991  1.688220244  -0.3168867226  -0.2367373294  0.2587398493  -0.3853899111  -1.176392151  0.6601476116  -2.267570773  -0.7872792134  -0.9870576949  -0.1527149445  -0.9551729699  0.3059161681  0.2143702806  -0.7810901736  -0.9740219727  -0.5079189819  0.2745804093  -0.8495796024  0.2798280402  0.3124796471  0.2208733185  0.5432889533  -0.8279524248  
0.1111734273  -0.6540928913  -1.307945401  -1.570760853  0.4813695469  0.04801194239  -0.152665569  -0.7749006843  -0.7129447056  0.1839010237  -0.6809075518  -1.505155197  -0.3547506156  -1.724694674  -0.6623646873  -0.5760429833  -0.840884059  -0.3409995045  -0.3987086398  -0.6230669902  -0.4823718623  -0.9317133164  -0.9402585286  0.03197249589  -0.01207202667  -1.107089904  0.4505234988  -0.5937065189  1.20466088  -0.6510979541  
0.007887324645  -0.3322712864  -0.9003245088  -1.247475707  1.037234329  0.2207883051  -1.072800379  -0.5407039819  -0.795762699  -0.1159744266  -0.2492127847  -1.147686889  0.01688240004  -1.424590121  0.322930813  -0.2746777253  -0.8087935424  -0.06241951275  0.4828025263  -1.132006497  -0.1605397959  -0.2890045899  -0.06767747162  0.4869827282  -0.0166981176  -0.2235785531  -0.2732650447  -0.4494901867  1.167042724  -0.05173097831  
-0.1275540407  -0.0549024778  -0.3605994632  -0.5327085605  1.483408752  0.4436719592  -0.6128041213  -0.4281406126  -0.6242014184  -0.3750722282  -0.2848371087  -0.8236801761  0.06761625587  -1.221930325  0.3779335626  0.4716783779  -0.2433950787  0.2935014902  0.6531610706  -0.5790480085  -0.01029368245  -0.2548938312  0.1878921952  0.4200464477  -0.2130088857  0.5847611751  0.1861916532  -0.4750627871  0.6083874459  -0.3188491889  
-0.1602334311  0.1836982709  0.6375275579  0.1084229002  1.707708351  0.4633550597  -0.07285641666  0.105461113  0.3665225347  0.4518855013  -0.19464517  -1.155879453  -0.09163709498  -0.9225570154  -0.361345149  0.2216928915  -0.4990829403  0.493600126  1.1349248  0.6441767183  0.04202976076  0.03103070389  -0.1262968697  -0.2624296107  -0.1931704151  0.2422828411  0.01386825035  0.6125609088  -0.1529286227  -0.5583903887  
-0.07556020289  0.3210742502  1.096718931  0.297253712  1.039504984  -0.2440855917  0.3646843936  0.1604450774  0.4255949512  0.1168145742  0.03615320685  -1.141812604  -0.1344223638  -0.6884053555  0.2293410934  -0.03316065521  -0.4485695681  0.2999131997  1.253449217  0.819654152  0.2345784309  -0.07267747703  0.5586796399  0.1319213654  -0.3508551704  0.3463367177  -0.1327704282  0.328450017  -0.07129996731  -0.5418340528  
0.1863400805  0.4858316449  1.068709012  0.06051906001  0.5507501956  -0.2901533084  0.875414284  0.6478599308  0.3276162926  0.04154817516  -0.2611007957  -0.7285689641  -0.0278402548  0.1256780837  -0.06717106118  0.6496835786  -0.3853193166  0.4190691834  0.0440010408  1.663131312  0.2938217693  -0.09060933981  -0.390022227  -0.2832203359  0.4310508034  -0.3926784835  0.5104922229  -0.03592576294  -0.4102683535  -0.5486716934  
0.1063676599  0.310896955  0.8876936719  -0.1880446013  0.5005602389  -0.4421461317  0.954297515  0.3227877722  0.831452085  0.2275876557  0.3338194303  -0.2892700905  0.5865875492  -0.5958066891  -0.08772841343  -0.2358478027  -0.9488836983  0.05185380693  0.8740726451  1.198149362  0.2719261498  -0.07872307341  0.1737551409  -0.3654049527  0.4429491064  0.0461287178  0.01616695011  0.1683866935  -0.4860455613  -0.3490573691  
0.1226081463  0.5088030238  0.7623297887  -0.1427294931  0.3111200998  -0.2052254745  1.551593563  0.2458434747  0.04588798467  0.002023497065  0.008610291599  0.2233881316  0.7283590463  -0.8319747371  0.3716401207  0.1165496253  -0.8244562297  -0.4628228996  1.475332831  1.133240682  0.4452850096  -0.1867971124  0.4481192584  0.256980432  -0.2093689235  0.7501583937  -0.1116349203  0.5893502803  -0.1228993369  -0.004225694772  
0.08867885925  0.1214294966  0.8334762846  -0.4434539136  0.2812950302  -0.06821012844  1.728105656  -0.05348011425  0.2560745369  0.4657020875  -0.3840222243  -0.1068146344  0.6865642444  -1.309941549  -0.4012871415  0.522072593  -0.3969759734  -0.4342458832  0.9628260078  1.625829344  0.07793882274  -0.02405268547  -0.378438646  -0.08560196983  -0.3410664283  0.2557920675  0.5530653943  0.5053907246  -0.09609307281  -0.6631751155  
-0.07358873516  -0.1189852283  0.4928554665  -0.7325024756  0.5996589204  -0.1154766379  1.843908079  -0.2108139767  -0.2151781356  0.6280383668  -0.2863884088  -0.4636190086  0.3645477725  -1.9240057  -0.5931885961  0.0808125046  -0.3483262061  -0.5990300697  1.158689992  1.028674093  0.004249501227  0.0862498983  0.07139165519  -0.2364866164  -0.3666210784  -0.04711733491  0.1083682882  0.2756217714  -0.0859287653  -0.7437114516  
0.1477002239  0.1263160447  0.4950597461  -0.2471744278  0.5309348495  -0.3435685281  1.324546198  0.04307453252  0.1912263907  0.5825534564  0.1077768157  0.1050886132  -0.2857892308  -1.076008658  0.3865123255  -0.2493839756  -0.03501980383  -0.4074279578  0.9121857628  0.8661445515  0.2087533135  0.5950569065  0.7374801676  -0.05701226261  -0.3954302784  0.6897033676  -0.02453190521  0.01858121588  -0.3571257605  -0.6146602371  
0.3291356487  -0.07245365935  -0.1674063814  -0.3382291066  -0.08169331201  -0.5295090957  -0.7497422664  -0.4719759781  -0.4977181326  0.5118585833  -0.2506636085  0.6816127572  -1.110240372  -0.2063690512  0.9859079079  0.1495598578  0.3884094789  -0.4477649484  -0.5684072643  0.2278993241  -0.0762763953  0.6267910481  0.5867523123  -0.1424750287  -0.9920083956  1.151766567  0.1767386508  -0.6741345607  -0.3128629293  -0.203389847  
0.3593294174  -0.5112216584  -0.9488252621  -0.8593957802  -0.4889256309  -0.8718995607  -1.930822118  -0.8220541294  -0.5235038644  0.6439583407  -0.4000786971  0.07512983914  -1.362127668  -0.4250007233  -0.1173814543  0.09864815216  0.09155429955  -0.5211274482  -1.709289416  0.176865127  -0.7983351572  0.8383927415  -0.3950402894  -0.483743652  -0.9983489201  -0.1628318569  0.9518415078  -0.7849909583  0.07964286597  -0.4409461861  
0.2494063441  -0.317248157  -1.142240191  -1.866981549  -1.079540984  -0.9777607824  -2.652514897  -1.158491285  -2.172482662  0.7472648041  -0.6588944777  -0.3554676598  -2.02346053  -0.954085565  0.1615256856  -0.3618375512  -0.4328726097  -0.8835288791  -1.319163479  -1.369308667  -0.7015705217  0.4722992012  -0.9566698695  -0.6522191616  -0.6568858364  -0.944896664  -0.1836908293  -0.9871290636  1.016946569  0.4124127482  
0.2129098981  0.3979905018  -0.50507265  -1.899780794  -1.613255463  -1.165365396  -2.847645636  -1.160677102  -2.917210537  0.4172797644  -0.4309171524  -0.05859141591  -1.717703572  -0.1129737304  1.248439746  -0.2917739686  -0.4641105749  -0.6882416405  -0.07851568419  -1.887155542  -0.2373636233  0.1463248032  -0.08656055618  -0.1572273353  -0.3913069386  -0.1584349121  -0.3140697305  -1.264843343  1.531695725  1.023168011  
0.107286501  0.8849738677  0.8826088076  -1.006307658  -1.447549845  -0.5890951614  -1.121105787  -0.5486881699  -2.219042997  0.1685394488  -0.1758039064  0.1002624566  -0.7275725651  0.6168010704  1.628634982  0.5328712518  0.3019916193  -0.2830278423  0.3332312104  -0.586912861  0.4254817166  -0.1473865558  -0.7329956865  -0.1775338116  0.2370376089  0.5556715518  -0.3102872174  -0.9632881269  0.8967645979  1.025736762  
0.03786572342  0.945377497  1.856245651  0.2540236624  -0.334228959  0.1788802253  0.2123077683  0.4575452242  0.1052425299  0.7430581318  0.16418795  0.2727384326  0.03540515887  0.7532762539  0.7264297673  0.7732102009  0.04663325258  0.1563465325  0.5005681515  1.630481636  0.6202652868  -0.0282175887  -0.5678260489  -0.2271792008  0.8868213411  -0.2340075651  0.145659201  -0.1907243222  -0.272263893  0.5475730684  
-0.1635050331  0.7741048342  1.163979146  0.5868128151  0.2133673987  0.3525549104  0.1326744228  0.4329524027  0.2173311498  0.3889647155  -0.1255173208  0.2904854269  0.1167286821  0.1566389361  1.003381837  0.7595316252  -0.292603929  0.2421284372  0.3153381332  1.396833223  0.4699823242  0.02088867876  0.2767440511  0.1631088357  1.090459305  0.0925973637  -0.2741732647  0.253135784  -0.2190309837  0.6925132493  
-0.1688247995  1.098263606  0.3082595841  0.2519549501  -0.03386402479  0.1168177056  -0.7575188413  0.04570572574  0.7057952393  -0.03245074177  0.05796643912  0.774897147  -0.1679738624  0.6617767817  1.678954941  1.120296277  -0.4125662766  0.4840483243  0.1972814781  0.2461180034  0.6870335183  -0.3051821034  -0.1656342961  0.5076216905  1.515034063  0.5433303667  -0.4097410464  0.05444288223  -0.1238300778  1.28083858  
0.1195157982  1.756100971  1.343255386  1.090677704  0.4221837743  0.8722854297  -0.02547061301  1.046779763  1.833483161  1.0013458  0.2646893947  1.567523176  0.2344635057  2.254022701  1.965125709  2.14391699  0.04696511952  1.472310274  0.7992410964  2.324500641  1.55305563  0.05742065064  0.6091845325  0.422747418  2.328477775  0.9514002997  0.02833787474  0.646080738  -1.082821368  1.449403986  
0.3224912751  1.741638948  2.597100158  3.188767006  0.9310042454  1.093947292  1.894435915  2.391653419  4.269707607  1.853001709  1.149200317  1.415843513  0.9712302824  3.050044234  2.085827407  1.976650283  0.2743248143  1.574424106  1.960558186  5.225152066  2.065610498  0.7406802745  2.224031764  0.5084932142  1.896945993  2.192044025  -0.2157161082  1.725157209  -3.197609714  1.103127041  
0.7917364408  0.8496276825  3.068087524  3.262332703  1.338023969  0.7757203564  3.285367879  2.169740233  4.189784692  2.151160841  0.9435812146  0.809730458  0.9761593854  1.29482544  0.5132058594  1.595018127  1.034598011  1.135079075  1.500930546  6.409815712  1.211977095  1.068246759  1.922692876  -0.02226797077  1.052023459  1.452681541  0.1874672359  1.847378684  -3.17439328  -0.3122465965  
0.7106300126  -0.3806476937  2.457688855  3.218352048  0.8144481574  0.2688831504  3.343101546  1.910356201  4.277862233  1.863012693  0.7328795817  1.430502184  0.8167091098  -0.1878062342  -0.4606618008  0.5906057455  1.375986325  0.7744053573  0.6962947913  5.602939262  0.6671783442  0.8790312394  1.07634225  -0.7660536421  0.1486173506  0.4623514445  0.6252068166  1.760612063  -2.8603964  -0.573961748  
0.5349372176  -0.9826102963  1.433638041  2.212495588  -0.2136988767  -0.3901169802  2.070261875  0.5529161915  3.210594202  0.7983495447  0.6528633531  1.128835148  0.4260847572  -1.004556048  -0.1094580208  -0.3526486196  1.385449847  0.02672425173  0.4382399416  3.040197062  0.3607424738  0.8885690604  1.147266765  -0.8053539249  -0.4135808586  0.238399969  0.01534993677  0.9539395749  -1.552110362  -0.8055228665  
0.2156268498  -0.9147007437  -0.1424325575  0.9610252936  -1.052570081  -0.4976944243  0.08942229712  -0.3655152647  0.7470677121  -0.4122044287  0.1387791723  -0.1176102677  -0.07657032844  -1.044292378  -0.2454225776  -0.4468984536  0.707007964  -0.6709156058  -0.1839074822  0.2268214383  -0.6802131317  0.535142616  0.5812838958  -0.6518865843  -0.7312925989  0.2268233441  0.2000423661  0.08121730843  -0.5697569013  -1.319709084  
0.02493167132  -0.3581565515  0.06268375527  -0.6355836571  -0.6635066741  0.08983700914  -0.8521186501  -0.09660570571  -0.8016225818  0.5012782691  -0.2276789866  -0.1863791082  -0.04796750869  -0.4833833244  -1.027094962  -0.2332785185  1.286815394  -0.4947486342  -0.4796061071  -0.5418400597  -0.8959887329  0.7763324532  -0.5782195633  -1.049510023  -0.08528955286  -0.8652497597  -0.004055427144  0.4042532395  -0.09190893032  -0.9737345385  
-0.1774233049  -0.005974233976  -0.142542137  -0.4874789433  -0.396943761  0.2759718847  -0.3865277931  -0.3321503547  -1.238087105  0.3391914652  -0.0311555291  0.499322865  0.5119840538  -0.3417894356  0.07233412237  -0.138080422  1.33793806  -0.5134837581  0.08962941406  -1.136978108  -0.4675627753  0.8652377804  0.8189671411  -0.1207542529  -0.1959994437  0.1834842766  -0.1119993508  0.3417735309  0.1985391727  -0.3939947475  
-0.4674791405  -0.2702676287  -0.1466991114  -0.3739788338  -0.7952311884  0.4049251917  0.6897335943  -0.1631842227  -0.4735219935  0.2351168585  -0.3967014903  0.1027835512  0.6978031795  -0.4144934473  -0.6352703913  -0.05636603454  1.454406329  -0.5522381937  -0.499795094  -0.5480412496  -0.5115378115  0.6472010872  -0.03304693528  -0.3444753924  -0.2655082156  -0.8416835548  0.2014170536  0.4053774284  0.02204107039  -0.4983372434  
-0.1604886935  -0.1722251508  0.2199248292  0.2618761828  -0.7396351956  1.028454245  0.8498870818  -0.134061181  -0.02400776102  0.3872981254  -0.02397305164  0.01953586084  1.414716623  -0.5329185016  -0.2307272397  -0.07909245363  1.558261243  -0.2228044779  -0.03891212935  -0.4098620444  -0.1564313518  0.7340434461  0.6759363955  -0.2136872619  -0.1490568244  -0.1251218463  -0.02407688634  0.8581489297  -0.4443625913  -0.6989007796  
0.08338839846  -0.09106994547  0.2750773891  0.5677385298  -0.7343976848  1.067368483  0.4430326614  0.1655907353  -0.5084502816  0.3446760509  -0.4501572374  -0.3208493792  1.132416751  0.1378463419  -0.1123601141  0.1183076656  2.010474346  -0.2620018505  -0.5205412005  0.02554081482  -0.2529507793  0.8279119911  -0.1842611147  -0.7007289329  -0.1330980962  -0.6108898128  0.1811890377  1.078406429  -0.328807286  -0.8782031752  
0.3600552058  0.1354736992  0.4124754655  0.3242372964  -0.4828516782  0.5990051482  -0.03597535036  0.207271825  -0.05545728188  0.527644162  -0.1843580566  -0.05197983572  0.5703243494  -0.1801275607  0.144126023  -0.08919485206  1.712338932  -0.1798738315  0.09074699737  -0.3018031279  -0.2752320348  0.8466821052  0.2998696213  -0.7932036106  0.02522991229  -0.3474218638  -0.3809351133  1.130050235  -0.3746730323  -0.634603127  
0.3940651351  -0.1513278966  0.2507870335  -0.3473669535  0.04788009867  0.3841753366  0.9402713607  -0.1060935972  -0.5089608123  0.3433922652  -0.8034319498  0.0850524786  0.6424909531  -1.441162264  -0.5127756073  -0.2802997545  1.214735294  -0.4658557199  -0.3340880007  0.0284599234  -0.9220309953  0.7408344722  -0.05208184918  -0.9626452354  -0.2574245736  -0.0004703300706  -0.1680408222  1.190019231  -0.009151456675  -0.907445359  
-0.008049086438  -0.5490529487  -0.5237546962  -1.330903935  0.1647424944  -0.07731451704  1.184401472  -0.3937085739  -0.04296123426  -0.05022081401  -0.9199219279  -0.05642284691  0.1894954774  -1.28776167  -1.065139097  -0.8421458568  0.1361295653  -0.6899100858  -1.342403299  -0.4521517061  -1.216894636  0.2830097954  -0.6711189487  -0.9019848104  -0.600699673  -0.9251981005  -0.07360262074  1.051691014  0.3074636465  -0.954491419  
0.02943943657  -0.2936251758  -1.464132986  -1.332102489  -0.04830982965  -0.0856984241  -0.05596664786  -0.5654163723  -0.4146421347  -0.6379191069  -0.6839551046  0.2757477706  -0.934907992  -0.7737556928  0.1153968216  -0.4300819762  -0.1924937821  -0.4998273239  -1.151807058  -1.59324479  -0.6816194579  -0.223303848  -0.3316824538  -0.5853939201  -0.1376031715  -0.4211465561  -0.4043833799  0.05892232195  0.4019465228  -0.4087777013  
-0.1122466784  0.1629772314  -2.345873579  -1.214936067  -0.9489677134  -0.013620886  -2.896324768  -0.4592541758  -1.354116281  -1.146457059  -1.283516583  -0.01142223187  -2.207671112  0.6427970702  0.6105728544  0.1133179337  -0.2383899563  0.02091907463  -0.9886299578  -1.920622336  -0.5084407209  -1.245746667  -0.9358664845  -0.3101376542  0.431442961  -0.07422603252  -0.01871901455  -1.046324943  0.6139626474  0.798530896  
-0.2117067233  0.5620606411  -1.694017915  -0.9273118484  -0.9447786901  0.1088694772  -3.77579018  -0.3037133826  -1.685319057  -0.73935105  -1.275297637  -0.1538597967  -1.821976775  1.219915405  0.5652224371  0.1764370734  -0.4626959436  0.6111646672  -0.06771085111  -2.30728577  0.2462578505  -1.056653256  -1.109720761  -0.5001474888  1.218942066  -0.8047724137  -0.3910343214  -0.9569944716  0.5939277908  1.307687011  
-0.4850641538  0.6676423636  -1.348278136  -0.5995113096  -1.03553675  -0.5554490565  -2.866690436  0.4783369758  -1.349850238  -1.073315678  -1.15983288  -0.1299774693  -1.499197644  2.341250055  0.946938752  0.203272297  -0.4459314694  0.5334726805  -0.08856326054  -2.147925019  0.3210906062  -1.343012763  -0.9383439502  0.1815745849  0.3557979861  -0.01844283803  -0.2228261005  -0.8515707607  0.351506294  1.59793771  
0.008683482444  0.9416863226  -0.7094876302  0.4547625343  -0.6551412129  0.1131004032  -2.243517877  0.949991724  -0.5173800917  -0.2968886939  -0.757396362  -0.01079706385  -1.728186299  2.126627074  0.2009486396  0.9452217595  -0.1234329065  1.168798051  -0.1947579098  -1.049565445  0.3519284326  -0.487557374  -0.9043984029  -0.6138691399  1.022051615  -0.5951609719  -0.3283035353  -0.6944178517  -0.5172019769  0.888215785  
-0.1304787666  1.074329064  -1.626863031  0.6122770484  -1.005614942  -0.25749577  -3.402908624  1.161783665  -0.2013068735  -0.9753375917  -0.6890839788  0.1360378702  -2.175521991  2.501145573  0.9280532367  0.257845516  -1.055209859  0.9871568687  -0.4850278917  -1.791499381  0.04656011908  -0.9407946546  -0.4442208334  -0.1471270254  0.718638748  -0.1515317119  -0.5539312638  -0.4517959351  0.03411008631  1.521365712  
0.1841305491  0.7913612538  -1.441863784  0.9760771271  -0.5577605255  -0.1089104631  -3.260574444  1.024410494  -0.2622402476  -0.8934549666  -0.8349079235  0.05687580056  -1.934607979  1.882506578  0.5327043242  0.9971679896  -0.5968064959  1.162069279  -0.7019432594  -1.164235586  0.1104458326  -0.5972729989  -0.4822684706  -0.5031033714  1.178835942  0.07817647763  -0.1762735114  -0.9449728619  -0.3503313306  1.097285894  
-0.04591025317  0.8365999484  -0.9396085849  0.4129527545  -0.378569055  0.07052576093  -2.720190855  0.4722236872  -0.06379033844  -0.5280668598  -0.3687881318  0.2983873281  -1.535256946  2.022741312  0.0413536313  0.8633130755  -0.788475166  1.248567365  -0.1136944377  -1.29605897  0.4052842574  -0.5879697086  -0.4448381289  -0.5125496545  1.415095183  -0.2994067162  -0.3446277178  -0.4290411169  -0.3253856596  1.672990577  
0.1617563938  0.4853502214  0.009077977951  1.170461189  -0.1081990257  -0.1135067403  -0.3277005125  0.4503213841  0.6117018479  -0.3736339344  0.253443508  0.5224229115  -0.0228080989  1.877531695  0.643752093  0.2726892533  -0.8998236968  0.954320839  0.4771940644  0.5453579595  0.5191538612  0.2562326875  0.9733108349  0.1211398699  0.5406507305  0.8396181147  -0.179099584  0.5381230446  -1.049825789  1.34586349  
0.02522644516  -0.5901614384  -0.8544828552  0.02290028995  -0.8220785215  -0.7024513785  0.6913004348  -0.2991403213  0.1633730479  -0.9489521714  -0.1975088707  -0.7860998902  0.02645965287  1.233653685  -0.06711794828  -0.0344026356  -1.006239163  -0.106110952  -0.7142102767  0.460882459  -0.09487024276  -0.6699972145  -0.1223203288  0.1534318131  -0.07309523854  -0.1917436104  0.4758317219  -0.1815919992  -0.1448303597  0.7156314462  
0.1985506593  -0.7394908877  -0.7702412745  -0.03627361546  -0.1905402334  -0.5816842588  0.2392008473  -1.176458653  -0.4360229619  -0.410805306  -0.003469671344  -0.9021742036  -0.07617060211  0.495350561  -0.1745426735  -0.1743592594  -0.5946122399  -0.3090058658  -0.4089653246  -0.3087363828  0.1323647682  -0.5112775388  -0.5457162681  -0.1773738871  0.7214774726  -0.9502410903  -0.4468573307  -0.2157314173  -0.1687387194  0.5901146815  
-0.2673313298  -0.617548952  -1.23711408  0.007992635739  -0.2909417204  -0.7004333445  -1.325516186  -1.631831215  -1.020895905  -1.444847762  -0.1433927554  -0.6671062752  -0.2583968204  0.6247810763  0.8297356073  -0.06316889386  -0.5435018733  -0.4292866388  -0.03695343417  -1.43275424  0.03563218839  -0.7898721145  -0.2885273351  0.8765777069  0.498566771  -0.2009307985  -0.2756059665  -0.1359453747  0.6511170925  1.249073348  
-0.1540869513  -0.2897469698  -0.5230153783  -0.2601713699  0.03302531929  -0.3694302653  -0.8187455199  -1.376242983  -0.5456830141  -0.6857688598  -0.1591690575  -0.4812499705  -0.1056903384  0.6995238382  -0.01321033404  0.4068557974  -0.129772045  -0.1752707955  -0.1664586637  -0.8357535557  -0.06270498695  -0.1707884744  -0.7968940263  0.2687272166  0.8139296686  -0.5701771352  0.2516355396  -0.1529400563  0.3143801955  0.8418841831  
-0.3083682447  -0.4354514507  -0.9347342161  -0.7038794814  -0.003331929812  -0.2345733077  -0.6552751358  -1.783677579  -1.089515835  -0.6982627538  -0.09081790038  -0.1507300803  0.2895972087  0.7148702788  -0.1632827487  -0.01933537399  -0.4821087042  -0.495841528  -0.735466768  -2.132485892  0.01702805605  -0.3097651991  -0.1268035082  0.5671253694  -0.05964916499  -0.2790173943  -0.1342784984  0.2068757432  0.4757537547  0.9983529073  
0.009434880161  -0.7926836646  -0.8970601001  -1.215598931  0.02700622935  -0.03200834931  -1.014396574  -2.257657393  -1.247388792  -0.1809590971  0.1170559145  0.4968616991  0.1273446676  -0.04485415696  0.7561200903  0.142620439  -0.4004595607  -0.7090760329  -0.8163380274  -2.202394112  0.3329076795  0.5738881879  0.5425286955  0.5181549058  -0.6364274336  0.219313685  -0.01787014106  -0.2071192541  0.6908581351  0.484095672  
0.2017517128  -1.600201098  -1.27985267  -1.052512664  0.03815866325  -0.2205336939  -1.766446565  -1.863004216  -1.270183331  -0.3905158651  -0.1163772124  0.2398967755  -0.6174868783  -0.5324775434  1.232383119  -0.08101876148  -0.1081568676  -0.6457479021  -0.767396936  -1.738561417  0.1036888909  0.6879998509  0.151040631  0.3358627713  -1.576032968  0.3695691244  0.4077959324  -0.4531692226  1.223459238  0.2223560939  
0.3079256774  -1.970442169  -1.798952176  -1.753299918  0.1249926199  0.006309894553  -1.678947477  -2.177139201  -2.146932401  -0.7494118167  -0.2503388443  -0.8595212407  -0.2460680989  -0.7956080805  -0.4244365335  -0.8066080716  -0.3437857821  -0.6909578849  -0.8126282058  -2.337586065  -0.287705544  0.09272489347  -1.199126246  0.01296613825  -1.26741607  0.2680193379  0.715461247  -0.8200845594  1.930870493  0.2415836739  
-0.1550486538  -1.729141727  -1.82312348  -2.03248169  -0.2996895917  -0.07866357196  -0.7537439916  -1.985837028  -2.219601872  -0.8742938631  -0.04241234897  -0.9761658833  0.3693391532  -0.5519671618  -1.613258768  -1.410380021  -0.7191849331  -0.9400786002  -1.13296778  -2.843608686  -0.5253200753  -0.6174543833  -1.719918255  0.1416887339  -0.6960807288  -1.119725497  0.3531629046  -0.8086120837  2.171095589  0.4442462505  
-0.4153370696  -1.137738721  -1.473430868  -2.728507331  -0.5406134812  -0.2534722059  -0.3619888715  -2.399724426  -2.682224583  -1.149731264  0.07106144553  -0.5693445289  0.4733203382  -0.8743403863  -0.625493647  -0.9609513511  -0.7023503319  -0.7802115956  -0.780433842  -3.88913281  -0.2450660275  -0.6825052235  -0.7360277655  0.5719032171  -0.1891392532  -0.644337954  -0.1732690559  -0.6478154007  2.647911994  0.5706551085  
-0.5433138881  -0.9414106737  -1.365440853  -2.001605606  -0.4478186344  -0.1838281654  0.4665358854  -1.502408628  -1.679678197  -1.335993693  0.303230055  0.2971643617  0.5109257359  0.3014750878  0.6352193735  -0.4033034474  -0.6562928541  -0.4246826022  -1.014595933  -3.403164711  0.1825805346  -0.5583516602  -0.7249158644  1.361988313  0.2738591379  0.3402313317  -0.4078731762  -0.7851525966  1.648628401  1.112828326  
-0.4257900078  -0.9506676824  -0.6509037557  -1.402482472  0.1857717761  0.4610629845  1.417500129  -0.9573833887  -1.059962412  -0.2973568625  0.1796216658  0.5950732134  0.6455052158  -0.09949403902  0.05477085431  0.1308339968  0.003994452016  0.2469037661  -0.9258997194  -1.571815284  0.2489828027  0.02200122942  -1.141487378  0.8207615895  0.4004554761  -0.06260727443  -0.004396786756  -0.2830590691  0.8808777977  0.5741574415  
-0.2828315206  -0.6749198415  -0.7518688011  -0.8685297874  0.2311300339  0.1573737696  1.021162257  -0.7536620439  0.138905573  0.03111933738  0.4665974256  0.6869306605  0.05643372558  0.4441328883  0.08899219974  -0.07171815185  -0.4195514676  0.5490249914  -0.7588346986  -1.452683774  0.30063065  -0.04949354927  -0.3029342624  0.5005792578  0.6039317738  0.410153008  -0.3694131465  -0.200376981  0.4340992864  0.9508107935  
-0.04850098903  -0.2300308158  -0.5434109527  -0.1338590475  0.3412862085  0.06144311417  1.174262766  -0.2260309822  0.5436259436  -0.1786757699  0.7134726269  0.8793276718  0.1428865265  1.078732742  0.7572257759  0.02985135129  -0.5088411515  0.6543621874  -0.4789159385  -0.7413495886  0.7073686327  -0.2015889204  -0.1288741826  0.7430058105  0.3580105651  0.9199038053  -0.3281731284  0.3273123023  0.01142104238  1.137615987  
0.132504328  -0.3074777488  -0.07211485746  0.570027117  0.5201626217  0.3525792694  1.797884206  0.8945435847  1.61933217  0.168927501  0.84002453  0.970560182  0.3344678045  1.873569507  -0.2226932599  0.5237662903  -0.2148318414  1.1403174  -0.5163224688  1.008974826  0.7830032411  -0.2238689914  -0.3315199055  0.8399420522  0.6189189813  0.2662252125  0.2714721335  0.1087544091  -0.4362281125  0.8246353684  
0.08473036294  -0.1937198985  0.3174536985  1.247567028  0.6024728898  0.5507471085  2.616886805  1.974566533  2.33777534  0.4980126112  1.115427489  1.055514413  0.627854698  2.488188842  -0.09329237624  0.2013684172  -0.3598709124  1.38061417  0.08724214536  0.6615417307  0.8102565837  -0.02695023196  0.1829593716  0.4644820005  0.5292328092  0.9011112363  -0.4173816507  0.6858548886  -1.035617057  0.8817036245  
0.03229317033  -0.05579504244  0.5370651771  1.977038094  0.5180950687  0.2512666405  2.868524234  2.246020051  3.033634346  0.02570455943  1.152409541  0.7615268641  0.8516328756  2.376530413  0.3715408086  0.3815250295  -0.2125892925  1.249889502  0.4724345298  1.444887816  0.704662759  0.0270522655  0.6352285397  0.6869087679  0.2323926942  1.226005724  -0.1208283234  0.4234146481  -1.38526712  0.4560602609  
-0.1590267373  -0.04730532462  0.250172729  1.635918308  0.2008774221  0.4788884153  2.080370444  2.079637738  2.81675838  0.0105545527  1.015997787  0.116709322  1.158146715  1.837216735  -0.2114315011  0.6244820071  -0.1341770681  1.048813279  -0.1618246404  1.896882966  0.5280572258  -0.01697171599  -0.131194924  0.3023939125  0.4455576439  0.03602873446  0.5426046899  0.4516633351  -1.061488624  -0.2044904625  
-0.4649724697  0.1588470796  0.3664456884  1.215088634  0.08149869976  0.1751655809  1.050040885  1.749510987  3.089360277  -0.2933110144  0.9935217287  0.2293062629  1.024550197  1.903727622  0.1164336166  0.0993331954  -0.2097041621  0.6481386909  -0.1117265545  1.181355802  0.5631962676  -0.1534648649  0.1994765745  0.5693546789  0.5214101438  0.348689333  -0.1857469972  0.6517170083  -0.490836344  0.4697296687  
-0.4825444021  0.9805478955  0.807279322  1.313563034  0.2383482438  0.1540336337  1.299503614  1.787416442  2.079548291  -0.7880007338  0.9026011435  0.6867211187  1.033756103  2.564793696  1.145371764  0.8699744012  0.04825686791  0.7412518317  0.1359528914  0.8267130328  0.6925179589  -0.101199301  0.3124042618  0.9832157109  0.5850014134  1.131527602  -0.04385694399  0.3636205123  -0.364442969  0.9369565229  
-0.3823648917  1.317807573  1.510167348  1.617774258  0.03758276706  0.4158366944  1.242522964  2.227125136  3.381324406  0.2002123429  1.1720225  1.151185885  0.08168974578  3.050100066  1.001750719  1.521903943  0.7155833683  1.443483006  -0.2907460131  1.27762252  0.9704184116  0.4218794904  0.04996386615  0.2601754581  1.435730217  0.5710197628  -0.06589968481  0.2670349664  -0.9275009577  0.8162344732  
0.1062025168  1.031180882  0.6157105958  1.371267458  -0.0805532488  0.04451155546  0.2124160264  2.392357074  3.313485234  0.2670798898  1.419156553  0.8337571415  -0.6976282683  2.876533283  1.473795971  0.8851881595  0.05105082779  1.221418103  -0.5017157131  0.9345071667  1.00200928  0.6520974574  1.634374947  0.7636245867  0.6497071092  0.7254232782  0.129886157  -0.1716876477  -1.169623904  0.373295963  
0.2182776339  0.06070594317  -0.902302209  0.7424982129  0.04674773492  -0.7642301081  -0.791307262  1.819078526  2.492819708  -0.54739666  0.9534063825  -0.04258933133  -0.3654266746  1.946415476  0.2308741335  -0.5591726092  -0.8333168868  0.08061345722  -0.8670598793  0.4573824772  0.4408133825  0.009138566948  0.7705100948  0.6482643079  -0.924153794  0.2755460411  0.3682803398  -0.988368257  -0.7318777858  -0.1552959134  
0.003776880081  -0.1056710036  -2.154993077  -0.8003083504  -0.5883211434  -1.025419001  -1.544949899  0.3356424495  -0.8892576469  -1.660411418  0.2178142929  -0.7410811629  -0.1025939278  1.444854593  -0.8820257575  -1.022540404  -1.17778082  -0.3747457568  -1.539334454  -2.019243094  -0.4603639161  -1.208592275  -0.7204671628  0.5909379869  -1.216379204  -0.0686032016  0.5554591698  -1.680631091  1.065783825  0.3285232867  
-0.4709555517  0.5081550544  -1.291822186  -1.302004533  -1.239250049  -0.8269508416  -0.970371078  0.4173402174  -1.815229816  -1.104119313  0.5238083969  -0.8410236445  0.2014706861  1.896041377  -1.125803855  -0.9560784201  -0.954646889  -0.3565221858  -1.064950238  -2.468529029  -0.07509802166  -1.215191366  -1.34847776  0.1266658476  -0.2570094851  -0.5740035964  -0.06729224083  -1.367800787  1.264410809  0.6390795605  
-0.4067100964  1.184052324  0.7127137549  -0.198510676  -0.5339332624  -0.292624282  0.05604542211  0.777942438  -1.038720207  -0.3422129438  1.015962445  0.4122857033  1.193519365  2.059643402  0.6117632232  0.148768995  -0.05222124701  0.551653312  0.4563983704  -1.136413835  1.20268106  -0.42770722  0.9550572605  1.163853216  0.2665599055  0.7787048075  0.3119488675  -0.5449187302  0.1363220588  0.4021466419  
-0.04204419885  0.4418025816  1.690139342  0.7173936085  0.1274839302  0.327146117  1.773246129  1.244853956  0.7385287587  0.5829179547  1.332058166  0.7653817805  1.246432646  1.070384223  -0.5868072381  0.4177620917  0.3940446342  0.4090891727  0.2330226942  1.820316739  0.8728647937  0.1286008996  0.802536441  0.4055827797  -0.04339376  0.2290767259  0.4723629698  0.4064776106  -0.8936395953  -0.6351817159  
0.2107493988  -0.5370990639  1.783537889  1.120805958  0.9162966779  0.4570549842  2.676673822  0.3613670086  1.687001981  0.9668791617  1.323514389  0.4004460583  1.913488444  -1.363250699  -1.814945487  -0.3775111218  0.1225524897  -0.2107796506  0.3556031461  2.628509808  0.4327448513  -0.1650926557  1.245628586  0.3091253541  -0.6840043795  0.0513600725  0.497674406  0.9857883839  -0.9686018421  -1.420972559  
0.3253060542  -0.8062235749  1.121889284  0.08115031788  0.7074569565  0.4474027884  2.025674351  -0.3659122446  0.2829773433  0.5315340115  0.9896440222  0.1032658605  1.92728345  -3.051364236  -1.713072833  -1.231871783  -0.6035431302  -0.8960569941  0.5920010003  1.006821823  -0.01637548547  -0.4500642618  0.8817858956  0.4617427527  -0.9678616411  -0.3286481051  -0.2472710572  0.5490143668  0.2254936553  -1.236406916  
0.0362004605  -0.7993332747  0.3322942029  -0.3120512365  0.9242054749  0.2919433121  1.608215056  -0.9595184294  -1.011456215  -0.1991415305  0.5031994128  0.04419424216  1.83610979  -3.161515944  -1.079400723  -0.8718473197  -0.3565031958  -0.9275763453  0.3847311694  -0.2422432462  -0.2446634864  -0.3050162546  0.6892398579  0.7113246206  -1.196656583  0.2311877474  0.4130062606  0.1241593757  0.7907133647  -1.379360949  
-0.1734151488  -0.8492020033  0.5763914003  -0.687000917  1.37214331  0.6583168404  2.016804667  -0.5316141898  -1.22429588  0.4441419309  0.3706215367  0.08863562333  1.42384414  -2.919535055  -1.416636796  -0.7094844304  0.4303633439  -0.9142559571  0.1787634515  -0.1284890497  -0.9252634623  0.2488201212  0.01184667932  0.06995449149  -1.070569067  -0.2696456133  0.2746353161  0.5371689013  0.8020184146  -1.455098646  
-0.2054777373  -0.4738089129  0.124497679  -0.3694339556  1.445488137  0.5641814114  1.759613125  -0.4973403828  -0.3382485815  0.7387122415  0.2830032328  0.5823159675  0.8363961014  -2.436352897  -0.1942833151  -0.6690473682  0.3392021541  -0.4354184061  0.08846725406  -0.1803460557  -1.167977635  0.567957078  1.37594498  0.4375136272  -0.8805471734  0.7238348661  0.06054437935  0.7544066988  -0.1507644704  -1.347343228  
-0.01646194817  -0.4205778381  0.2500305004  -0.5523150836  1.442465095  0.4840297513  2.497911757  0.0064631981  0.147556207  1.229827472  -0.06065677988  0.4012423582  0.633790878  -2.077744933  -0.5414900365  -0.3054615732  0.7461662752  -0.3330576678  -0.585989386  0.949080663  -1.070398827  0.5819243006  0.4207893763  -0.2859031379  -0.4826238816  -0.1117605194  0.07211367967  1.197399172  -0.2405813845  -0.9745644665  
0.1524168988  -0.2184782088  -0.2508696148  -0.4400012492  0.4392181611  -0.5331605279  1.588387565  0.01687770816  0.6448393269  0.564194321  0.107734278  0.1774497839  0.2952317164  -1.32069575  -0.0628706918  -0.8292605761  0.3072213527  -0.3966008264  -0.5161359619  0.5483528035  -0.4299144372  -0.09011669843  0.9215657101  0.2230901384  -0.453306449  0.2204535489  -0.1080692838  0.4652417964  -0.4780783015  -0.449286084  
0.3602019708  -0.289682737  -0.04825754843  -1.066096524  -0.04168422692  -0.8322757441  1.225390149  -0.39494186  -0.0460286124  0.5696391775  -0.4011097012  -0.2454550742  0.3238103555  -1.733667244  -0.9329040409  -0.4427101466  0.6230428923  -0.5696069603  -0.6949439936  -0.08205089117  -0.420077031  -0.2452499533  -0.2035169923  -0.2821070886  -0.1465868821  -1.182034012  -0.2071012189  0.002912084541  0.3944605463  -0.6822189093  
0.3894254747  0.05177481373  0.8170594738  -0.4657790325  0.01904353682  -0.7550848164  1.503257024  -0.1074503945  0.09063917998  0.7112630533  -0.1307806488  -0.2349276032  0.443709594  -1.452072183  0.04653042381  -0.3812790797  0.5047600052  -0.4668516809  0.3059794042  0.7855560529  -0.1041484072  0.2122343061  0.4398441507  -0.1109243519  -0.3888375749  -0.2637727821  -0.3577365593  0.1491149988  0.03071861583  -0.9040605455  
0.2818405349  0.06821336563  0.7531363682  -0.003535070681  -0.2386539185  -0.5947278841  0.8164546068  0.08473692282  0.6545052843  0.552153803  -0.2518521811  0.08640697745  -0.2903447101  -0.435644798  0.1097560189  0.2085308802  0.5897336855  -0.087869095  -0.0887035049  1.01590877  -0.009074704607  0.5336347597  0.2915449322  -0.2172448031  -0.4886761446  -0.4048755517  0.4100203468  -0.2395816435  -0.2210207948  -0.9110444397  
0.01496199546  -0.2788165308  0.08045247096  -0.7864704701  -0.5684259897  -1.004419569  -0.753338923  -0.6820078543  -0.4752962505  -0.05292118474  -0.05228679197  -0.1025580867  -1.117002012  -0.6925424853  0.2381487755  -0.4245852662  -0.2796411707  -0.5559041225  -0.3294245354  -1.109391838  -0.5235809914  0.6106709139  -0.07514070078  -0.2682367934  -0.9975919434  -0.1959273877  -0.1459319219  -0.4860379762  0.8573348834  -0.6999779532  
-0.1771338457  0.04645728772  0.1371981981  -0.6073226909  -0.04880424528  -0.7561141867  -0.4574043337  -0.5429083506  -1.304509198  -0.7203800531  -0.3228487616  -0.2604866267  -0.5241612988  -0.3430887482  0.02610536749  0.334517209  0.1860899066  -0.5773978184  -0.33139602  -0.8622925388  -0.350593862  0.3397340407  -0.04002548566  0.219982423  -0.6613277348  0.328917611  -0.1207461694  -0.4704096307  0.524183697  -0.3210384533  
-0.2354085292  0.1274039316  0.3374864534  -0.7650074053  0.0196319927  -0.4389062927  -0.6084677169  -0.6152360872  -1.108048382  0.0740064942  -0.1535847104  -0.2383308105  -0.3142027768  -0.5230273033  -0.2411566519  -0.2798582861  0.2108916131  -0.5497858729  0.121335745  -0.8212303166  -0.4275995562  0.5075120103  -1.045699286  -0.7717825516  -0.07425919406  -0.4736337069  -0.691469632  -0.04548355438  0.8665826728  -0.3566870032  
-0.2494273088  0.4326331606  0.6749785423  0.2487786781  0.4287644211  0.02725629849  -0.1239000759  -0.4145043436  -0.5604264745  -0.06171965602  -0.317847241  0.1062111693  -0.1840610651  -0.107093299  0.8840319818  0.2307630127  0.7568700915  -0.02584787517  0.4790257122  0.2930944276  -0.04939066178  0.7626745628  0.5844268809  0.3044806161  0.0656484588  0.8263399068  -0.04766624324  0.04909929401  0.4197489364  -0.1059689402  
-0.2591476295  0.0670509817  0.3923620602  0.01143022398  0.505895952  0.1074952844  -0.2911404938  -0.3022928682  -0.08597735146  0.3975862841  -0.136763008  -0.3226968941  -0.2363570996  -0.5684906272  0.5422330154  -0.1502483097  0.7118398535  -0.001561292951  -0.06429643147  0.1638125184  -0.2432226169  0.7317440501  -0.5141199766  -0.6011568516  0.4201629864  0.0505505866  -0.6195862052  0.3383029883  0.348603911  0.03642043365  
0.09569026669  0.4665961784  0.5279146532  0.9208543301  0.7898006524  0.1854616382  -0.07952380962  0.3422112876  0.8563255825  0.2979472908  0.07632842941  -0.4377324651  -0.1220181375  0.2981409583  1.390923913  0.5034779125  0.2718987108  0.5218874655  -0.3569761398  1.12521901  0.2348486001  0.2423142258  0.4490206352  0.4051524393  0.7728241032  0.6250649032  0.2753229575  0.4483366953  -0.4522007609  -0.02760245799  
0.3677409772  1.077379695  1.292517348  1.187474998  0.4734575016  0.4802433829  -0.1999499941  1.339180888  1.614126229  0.8185068149  0.5642624574  0.1037184809  -0.1889751542  1.70450684  1.572776231  0.9568852122  -0.328664327  1.015554583  0.4918116269  1.855066195  0.9979546107  -0.02992161821  0.508895637  0.1601951697  1.466544313  0.7281258404  -0.2049688277  0.753017143  -1.22297016  1.076906724  
0.5864531111  0.9526179391  1.511969263  1.690473183  1.176773043  0.6074184501  0.7723990973  1.710648113  1.623983355  0.9585605218  0.4560587429  0.5709264319  0.2706314992  1.075138154  0.9687410096  0.889048727  0.04981469619  0.8864649331  0.9570984955  3.387068746  0.8959370783  0.1637003468  1.148008846  0.1429816642  0.6706095749  1.13825046  0.0802584728  1.031246924  -1.797397772  0.2611582345  
0.487372739  0.2979584732  1.550415663  2.274569986  1.746794357  0.893352991  1.934106693  1.806242744  2.518960572  1.225942545  0.07955501428  0.5866708662  0.9676209516  -0.2979908312  -0.7272156486  0.5038783772  0.3715588593  0.5039821122  0.8980817729  3.513612104  0.6577484548  0.4499275657  0.3991803063  -0.7208863144  0.2942065173  0.08413317634  0.09774365253  1.389233702  -1.887281234  -0.2942089826  
0.1106835335  -0.2985980128  0.8776513183  1.974117049  1.329609563  0.4203056111  1.62881764  0.7743987645  1.671200378  0.3399440511  -0.03526063741  0.2109169581  1.362796494  -0.9594202428  -0.6727873442  -0.5044306817  -0.208144126  -0.3280886813  1.286535579  2.184963111  0.4527909773  0.05451751129  0.7699554517  -0.1908928685  -0.255966357  0.3459095917  -0.38417707  0.7227773303  -1.387616349  -0.2659271374  
-0.06002650725  -0.2718986841  1.337433201  1.94021123  1.345707638  0.4738084076  2.199149743  0.3709300334  1.077678899  0.3863091129  -0.5635674416  0.1284368355  1.463796693  -0.9215363571  -0.3109547658  0.2967345567  0.5739851476  -0.1517501188  1.49054467  2.563729128  0.6151292622  0.05814574864  0.4658673534  -0.1404774283  -0.1701853242  0.319751523  0.2095746696  0.6265634349  -1.205262015  -0.8585374599  
-0.165619224  0.08715339831  1.72060258  2.381020256  1.147242602  0.2329588894  2.428776489  0.9173734744  1.780120534  1.268664917  0.1249162419  0.6680037908  1.186882588  -0.4306114726  0.1076156362  0.2168060916  1.292067492  0.1545710552  2.054400953  2.645061462  1.128632081  0.292157565  0.7818310531  -0.7070682468  -0.114716001  0.3578119166  -0.1584685842  0.8803908809  -1.711584228  -0.693938597  
0.2184536206  0.1698487574  1.379206073  3.597827494  1.241138848  0.2331679229  2.768685159  1.409727352  2.305436448  1.130849977  0.006765132966  0.7189447643  0.8350154767  -0.4305230167  0.3572764097  0.06300361971  1.679500236  0.1566610927  1.690337594  2.939337235  1.133898687  0.6466826833  1.101763007  -0.4872975107  -0.5121940442  0.6571239209  -0.2565569967  0.9696645656  -2.228357666  -0.9703821901  
0.2384289292  -0.3737331509  -0.3218782146  2.716408379  0.3613073258  -0.03767672658  0.7381565853  0.8567132394  2.05882058  0.4998896689  -0.5387720242  -0.4939416257  -0.285885151  -0.4230532634  -1.006210108  0.4279127242  0.7618163275  0.06751073887  0.02926724533  1.722818345  0.01804601633  -0.1079401291  -0.2558330427  -0.5612518207  -0.2745610049  -0.6134706999  0.459169648  -0.1707292055  -1.499800206  -0.9978166925  
0.2145215247  -0.2230899534  -1.167867083  0.8528741628  0.1666277507  -0.2408503275  -1.414827239  -0.1104978054  0.4942014065  0.5797970365  -0.4683199907  -0.2953504876  -0.9781572705  -0.5778282876  -0.1947701873  0.3796424254  -0.3708179822  0.0382403177  0.2345127286  -0.1377133702  -0.04383273293  -0.09256871079  -0.02284668252  -0.5779202517  0.01837135223  -0.3592259644  -0.3295593983  -0.6290367072  -0.6595276687  -0.3553703757  
0.1505234682  -0.02740806157  -1.54025322  -0.6515433036  -0.6716102109  -0.2412666258  -2.990138344  -0.4521858259  -0.8951563684  -0.2660721744  -0.6052786326  0.01782281033  -1.610463821  -0.1213859558  0.9312900423  0.7614174435  -0.6561449241  0.1785136512  0.2366195717  -1.392018056  0.1485340703  -0.4448201395  -0.2066895448  -0.1508992545  0.1348105006  0.02770213095  -0.01652762434  -1.859744484  0.03252574687  0.4059847698  
0.2264390059  0.4370366933  -0.6090421435  -1.084226684  -1.055031068  -0.4003272767  -3.155632138  -0.5263806635  -1.173944748  0.3645659942  -0.1724547086  -0.07057585747  -1.1191949  0.8870733875  1.165540627  0.7539119645  -0.2548469991  0.7937260668  0.6294103605  -1.427108077  0.6565435673  -0.4671427514  -0.01051849476  -0.4332749213  1.324775901  -0.008323704475  -0.1938654306  -1.435054857  0.06568571099  1.032414152  
0.1783431611  0.6155094933  0.09461097147  -0.1740522843  -0.5327982802  -0.4037047727  -1.490021364  0.3541834034  -0.2523253825  0.1288724087  0.177631552  -0.2533888455  -0.1402329033  0.634633061  0.8204795588  0.4980300873  -0.07105280306  0.4358745893  0.7405575073  -0.04139853335  0.4175188276  -0.2826670046  0.9147362438  0.487766326  0.6746144468  0.2218748422  0.02589007387  -0.5929856814  -0.30089083  0.741061157  
0.2258462116  0.3751989861  0.4162715557  0.08266826799  0.1433153565  -0.1402769062  0.0294125471  0.3858510692  0.6165272858  0.5791111303  0.3363823401  0.08397319506  0.4125014728  0.01869465891  -0.2855870493  0.6484755715  0.4119121315  0.2302206734  0.2936476472  1.016139498  0.3007449408  0.4124907744  0.1213865511  0.001285093323  0.6933271729  -0.6312296398  0.1701333556  -0.02359665585  -0.6294052208  0.03529850646  
0.3058165384  0.1184628571  0.2964903514  0.419844752  -0.07260120279  -0.352244077  0.1436481627  0.09019699287  0.4499106256  0.1137593504  0.2400730415  -0.008568450012  -0.06659222392  -0.2665230876  0.1853864634  -0.04659281616  0.2477924959  -0.3649915316  0.4463745134  0.5707085634  -0.04655584789  0.5515335842  0.5859648896  -0.08347417805  0.01342734887  -0.2735266367  -0.07862529575  0.05292677364  -0.3886350934  -0.3222775602  
0.1792867114  -0.2844422489  0.02778484279  0.2026656402  -0.6620153379  -0.4008760955  -0.4863974003  -0.622785574  -0.4742197712  -0.5060535103  -0.1749908184  -0.7604142784  -0.5784236646  -0.6779270974  -0.3577165955  0.003203289111  0.536360443  -0.7449430087  0.4167328082  0.2200117377  -0.6958494405  0.04887008455  -0.1437847484  -0.3184294069  -0.398883354  -0.2578849911  0.3396179326  -0.4925985342  0.1680855061  -0.899463017  
-0.09978705951  -0.2563117617  -0.2489138228  -0.7541976892  -0.6975130834  0.09238269139  -1.345433975  -1.389674486  -1.647609916  0.05233817219  -0.2835362674  -0.3254397957  -1.000906045  -1.406540727  -0.5252052826  -0.295058381  0.3132297407  -0.6521253097  0.4049056478  -1.260954486  -0.9986938026  0.008809907155  -0.3257876405  -0.6586702465  -0.09737921124  -0.5869540407  -0.009586915868  -0.3553569439  1.131592135  -0.5505406931  
-0.3925679736  -0.1392654067  -0.948113565  -0.6379697769  -0.480463645  0.6298957587  -1.488558732  -0.9919045563  -1.258512165  -0.1643503715  -0.3668010965  0.1540617741  -1.141719391  -1.567013151  0.02750376126  -0.08368212993  0.08086519396  -0.4519303822  0.003019616169  -0.9164030344  -1.002986365  -0.2638241272  0.05248319124  0.1411911422  -0.8023800985  -0.03629497335  0.2970949227  -0.6338478869  0.9741437508  -0.3281871582  
-0.1777996418  -0.009738114123  -1.82768195  -1.154170262  0.1062290223  1.288194507  -2.249964851  -0.5891656733  -1.039760212  0.5626426861  -0.6336988456  0.7019508794  -1.159058276  -1.211864108  -0.2785129481  0.2943995143  -0.3904210422  0.4289312228  -0.9591609044  -1.16193286  -0.6868766408  -0.1992092388  -0.1629189019  -0.2346712202  -0.3619960214  -0.5981691135  0.2147172929  -0.7886732912  0.2450753601  -0.06383571067  
-0.111810458  0.07178072165  -2.498766723  -1.503859991  0.3274183109  1.053820445  -2.131010257  0.1809177335  -1.247292681  0.07934174765  -0.6546752313  0.643524549  -0.8979504778  -0.2312317684  0.1124663442  -0.2840322679  -1.055583351  0.3092540296  -1.560224442  -1.732358554  -0.5018214659  -0.09390059387  -0.1500028402  0.009200000852  -0.599415449  -0.4285019138  0.03429080484  0.01892997092  0.1632681537  0.5556521705  
0.08096516397  -0.05046913862  -2.055613904  -2.030684032  -0.05603978134  0.2423211227  -1.959212528  -0.2793902983  -1.075912093  -0.5557662503  -0.6355829834  -0.2427713491  -0.3973027205  0.4955776359  -0.04822696902  0.04403991312  -0.6894313681  0.6147121289  -1.364170146  -1.563273549  -0.1609215801  -0.5588807066  -0.9128433866  0.1165302883  -0.07333525526  -0.7740353594  0.3830514153  -0.3705623009  0.4232331295  0.4380608015  
0.1418406848  0.3940477537  -0.6895526951  -1.827554911  -0.799278666  -0.3154122216  -1.702534719  -0.3072076353  -1.412430928  -1.057091676  -0.1183999451  -0.4704180678  -0.3992522013  1.698120216  0.8322337635  -0.1871972175  -0.9723113979  0.3786275563  -0.545943657  -2.433969002  0.1690817501  -0.4281801245  -1.064082141  0.1338168343  0.6288347297  -0.1874969239  -0.2881504308  -0.1143603811  0.833273017  0.8485177966  
0.1374707571  0.4327159409  0.51890971  -0.9487151665  -0.5981318455  0.004781117236  -0.8542072315  -0.2014561075  -1.004664851  -0.7516241403  -0.3084416493  -0.2414480549  -0.08674818859  1.133338134  0.1140443485  0.1166541711  -0.4165424286  0.3362013218  -0.2393446634  -0.5386881401  -0.02899203239  -0.0414156699  -0.9034699786  0.1166743368  0.7815513125  -0.6281650334  0.1638225682  -0.02199028354  0.7586407269  0.5249147692  
-0.1150160524  -0.04782462725  0.1371471731  -1.067933226  -0.1966888202  0.162483285  -0.5359203156  -0.3965923866  -1.124179123  -0.7313072975  -0.392991821  -0.3882693075  0.08918618029  -0.4448928894  -0.458210087  -0.6470275353  -0.6160446536  -0.2019481294  0.03226848085  -1.236452294  -0.469423541  -0.08268283809  -0.6154041696  0.0363664777  0.2008533944  -0.3912697344  -0.1951300082  0.475129147  1.293948519  0.3073719802  
-0.2699414749  -0.3662553382  0.1696148441  -0.9012523064  -0.1586698432  0.1526823402  -0.176701249  -0.6876097519  -0.7032786033  -0.916873156  -0.4407320248  -0.558209374  0.40458491  -1.494057336  -1.001761248  -0.9401921676  -0.1844209879  -0.9002530532  -0.008153996457  -0.2811806053  -0.9968473108  -0.3720611781  -0.8558232594  -0.3172864399  -0.45981509  -0.07644857672  0.08482712136  0.2179323852  1.125650917  -0.5642952304  
-0.3620350534  -0.3749924395  0.2966861395  -0.8030838494  -0.6082937342  -0.1175798299  -0.1837400305  -1.100097555  -0.9395573342  -0.4915171751  -0.2927293798  -0.5389626781  0.4887167821  -1.100065624  -0.9600715251  -0.8797091732  -0.1120104735  -0.7691651942  0.1052408355  -0.8465209272  -0.7045603629  -0.2340156687  -0.445474409  -0.3886280401  -0.2531475989  -0.2141672199  0.1242309229  0.3558478752  0.8403996222  -0.3464098503  
-0.2574591787  0.02223004147  0.9821692515  -0.07654912573  -1.034530798  -0.2215972702  0.6745984078  -0.3141621119  -0.8053745132  -0.3618397143  -0.2697737512  -0.5688024682  0.04331516484  0.4438344565  -0.4084068763  -0.0626571972  0.3430996382  -0.569858164  0.2238824723  0.2353600847  -0.2581736494  -0.07294716339  -0.6047693427  0.02393836374  -0.115785408  0.1913426735  -0.1367923917  0.3349745839  0.5847687352  0.231363346  
-0.03893810888  0.427001609  1.279264171  0.7640157575  -0.810529284  -0.1453013556  0.8453564441  -0.1961101382  0.07855662255  0.2293853454  0.1299290077  -0.2328630687  -0.5013540721  1.083929811  0.2744991731  0.1956161038  0.55291029  0.2047387376  0.5178077066  0.6922183732  0.3562314748  0.6351190938  -0.06790342849  -0.1697678946  0.5652684183  0.3477759747  -0.3135654703  0.4429915474  -0.1834405278  0.6492565296  
0.05766464431  0.08901642631  0.02583949387  0.1630830157  -0.893209914  -1.078980936  -0.02474823551  -0.2850782594  -0.5151368756  -0.701066242  -0.1335266179  -0.9167703795  -1.018966608  0.5550464607  0.1320104777  -0.2799615166  -0.07685718424  -0.5092146427  -0.1402762684  -0.1296774562  -0.385098833  0.1245552791  -0.171515885  0.008588908503  -0.7001094076  0.194143339  0.1012170309  -0.430426753  0.645860699  0.1549372246  
