# Supplementary material for: Large-Scale Brain Network Coupling Predicts Total Sleep Deprivation Effects on Cognitive Capacity
Source: PLoS One. 2015 Jul 28;10(7):e0133959. doi: 10.1371/journal.pone.0133959 (PMC4517902; doi:10.1371/journal.pone.0133959)
Supplement: S1 File — (ZIP) [file pone.0133959.s003.zip › supporting_data/dual_regression_timecourse/timecourse_RW_subject8.txt]

-0.08605288552  -0.9646451022  -1.910223135  -0.4776831525  -0.1564916322  0.38587256  -0.8246166561  -0.6164906332  0.01974604216  -0.2437400118  -0.1734677041  0.2229457561  -0.4184242894  -0.8274448166  0.2286315057  -0.4367971794  -0.2353601536  -0.1172142979  -1.423729704  -0.5766121657  -1.005684973  1.014531134  -0.01931144126  -0.5485448088  -0.1031434963  -0.1327177681  -0.0462433453  0.2237122732  -0.2171566444  0.6003334  
-0.449452563  -1.142362541  -1.466675125  -1.100132873  -0.6338165829  0.08033014472  -0.5646916466  -0.5683892621  0.1870424432  -0.7230127297  -0.1689989727  0.136081936  -0.369516126  -0.4827490085  -0.1718031359  0.1060467952  0.03440823087  -0.1558378372  -1.435726856  -1.341397403  -1.09076213  0.6062934717  -1.34984613  -0.9902346361  -0.1762132508  -0.9547652214  -0.9950364621  -0.2756106507  0.2040219928  0.2791277574  
-0.1009947999  -0.1984977561  0.4271928623  -0.2160781401  0.1465019468  0.1968521982  0.02376463079  -0.2245569344  0.6818911749  0.2329512339  0.3368989924  -0.4180111686  0.08111485872  0.1698053782  0.1272110274  0.06852926845  -0.1331279308  0.2875509059  0.1422313451  -0.3218273113  -0.04296777647  0.4316532432  0.3805855608  -0.4056643304  0.08093879195  -0.01011943156  -0.9684570683  0.3008293686  0.01863263841  0.497192267  
-0.0998318918  -0.02211440695  0.7410573951  0.730106694  0.3602426382  -0.03725319307  0.3400589299  0.4957922079  1.371959749  -0.2099940484  0.3684480714  -0.7569488732  0.2527947535  -0.07819284522  0.02301316629  -0.1007388663  -0.189362188  0.1204265396  0.9118508042  1.336131911  0.0136490009  -0.6554483993  0.5343166023  -0.0147587983  -0.5937205392  0.04404321084  -0.519065074  0.2205168283  -0.1170516045  0.2982019654  
0.1021376382  0.03015128634  0.7846314872  0.485458988  0.4140586698  -0.09049618453  1.184120463  0.3456350116  0.762213866  -0.2746870983  0.4086036602  -0.2514775325  0.4170255205  -0.2379818038  -0.3241858446  0.1552716308  -0.2340171287  -0.1240197495  0.5410018436  1.702260213  0.4731319567  -0.8035582574  0.173516494  0.2552553513  -0.5933191714  0.2098738582  1.90500755  0.2754132419  0.005155335635  0.6094075737  
-0.1117743008  -0.3141306066  0.2582594875  -0.202953008  -0.05591881255  -0.4443157457  0.7890223232  -0.1928918268  0.355664435  -0.1220260175  0.4706772435  0.1154387796  0.4549351749  -0.5239933228  -0.7475365362  -0.2829044277  -0.8534188959  -0.1959101709  0.1853694057  -0.1798525168  0.3144128654  -0.7848161359  -0.9422642914  -1.357941964  -0.08677338632  -0.5500765747  -0.09087056098  -0.03068961649  0.9267033029  0.9881006811  
-0.05568185299  0.09268264524  0.5065168445  0.1954296905  0.2317525814  -0.1733092703  1.144037913  0.02976791238  -0.04817795654  0.0380566082  0.3577698622  0.3721080713  0.8148022542  0.3560605794  0.1337155412  -0.05847502496  -0.7914551633  0.01184234656  0.8502915492  0.1929842773  1.036017721  -0.4577547034  0.8384425322  0.3502911953  -0.1922269347  0.4407291242  -2.200253148  0.4301701016  0.4760549054  1.214559957  
-0.1125545222  0.07388749848  0.4505864335  0.2185324912  0.7206231914  -0.1830931993  1.308192242  0.2662468131  0.01840898894  -0.1690658185  0.16111936  0.2454450075  0.626522794  0.5240741433  0.08100747145  0.3565631458  0.4207322727  0.1061739622  0.1946852561  0.1674910772  0.6476403995  -0.582040448  0.137098018  0.2477349067  -0.1470226084  0.00665392123  0.6470565183  0.9013568465  0.09095873812  0.8440412217  
0.237631457  0.238972442  0.6813149998  0.4843648926  0.6777911505  0.02908798688  0.5887733607  0.8116052458  0.3011106036  0.6858095163  0.429190285  0.2917361233  0.8043699598  1.299704941  0.4032568961  0.3727233379  0.5694081128  0.5350654116  0.1392559143  -0.635434839  0.8705825845  -0.02774724213  0.2339786671  -0.04969480849  0.584476944  0.311761628  -1.233268647  0.3777849099  -0.341037254  0.7078198151  
0.009837229867  0.3721972173  0.02990646004  0.4817932827  0.3286621995  -0.04205812875  1.069187418  1.150927657  0.05770157843  -0.2387069654  -0.1939087067  -0.2528029534  0.6154620196  1.505515169  -0.1273032305  -0.1588314876  0.9453165546  -0.1139979534  -0.09050191057  -0.5281295434  0.5571514385  -0.336591015  0.6168674007  0.3916312266  0.07605523673  0.5382013354  -0.5185704091  0.2238632291  -0.3179358423  0.8649546068  
0.1498799921  -0.08122345864  0.4235560964  0.5091439836  0.06730802034  -0.221116607  1.043390426  0.8013304921  0.3694297272  -0.119577017  -0.280406129  0.05997308858  0.5353110505  -0.1195845392  -0.4712533843  -0.04050780239  0.591698991  -0.1158254963  0.2373991026  0.145535927  0.2775405188  -0.3511501435  0.2077623423  0.2951064957  0.1963210285  -0.1722370595  1.680529352  0.3357907912  0.3819599478  0.6304851713  
-0.055251165  -0.4809767623  -0.4028834067  -0.7349731532  -0.6267717061  -0.7187000691  0.9409699543  -0.3362648627  -0.1546948236  -0.4856126268  -0.2568719025  0.07587866326  0.3606102195  -1.114870875  -0.5646819222  -0.7270744887  -0.4842349172  -0.6174589911  0.3678154274  -0.9500185051  0.134919926  -0.8410921027  -0.08393994863  0.575133826  0.02900534172  -0.1314552299  -0.06517235367  -0.5905445617  0.8749820607  0.9524635597  
-0.07499057171  -0.0657935049  -0.9413246775  -1.31453886  -0.5213711075  -0.2380433897  -0.3223291049  -1.217438063  -1.632071999  -0.3425039212  -0.5726773741  0.186650515  0.09593265304  -0.5009083584  -0.4654427154  -0.328957021  -0.4836793044  -0.2894190247  -0.1293300033  -1.438390343  -0.1504571162  -0.9926098957  -0.05577944559  0.857730438  -0.2183273157  0.1502007394  -0.212293295  -1.593874992  0.4817067424  0.5023045167  
-0.1201574739  0.656543187  0.0111490006  -0.9163899204  -0.2957239428  0.2921259677  -0.3681702001  -0.9113692567  -1.77141436  0.2710154351  -0.1299100621  0.1872595685  -0.09202013384  0.4907956105  0.585534873  0.003892528822  -0.003552401132  0.2936073482  0.2959852121  -2.084917656  0.2470456145  -0.4550837654  -0.5727832892  -0.1332425216  0.6044330963  0.4580029491  -1.61620692  -0.3838679979  0.3682358516  1.264403678  
0.2141054285  0.7147455692  0.7878891119  -0.08882589802  -0.01317914125  0.03917864148  0.5712582866  -0.1302357503  -0.6696364024  0.4837060603  -0.08420138992  0.2425399162  0.2655974983  0.6073120773  0.5996564092  0.02927729985  -0.06614055346  0.5963977318  1.111825786  0.8465546573  0.6337667412  -0.7646370103  1.665458606  0.8396659129  0.1817584949  1.093806288  1.111431779  -0.6864942341  0.0293244285  1.090834242  
0.1479398732  -0.01533176251  0.09694123108  -0.46169434  -0.1847126179  -0.3873304926  0.6051448189  -0.5277934444  -0.8736418384  -0.2120222142  -0.01571070216  -0.0869677769  0.5993059614  -0.9946710667  -0.4163594917  -0.5442605697  -0.3065557068  -0.2706289384  0.4891423251  0.302978742  0.1366964129  -0.9636149158  -0.08264654177  -0.3381035208  -0.192470518  -0.5234248921  3.93191335  -0.3675376671  0.8979942268  0.2933283677  
0.2182804938  0.2813468429  -0.09174562238  -0.5031289685  0.1212822665  -0.3157405521  0.1795950273  -1.176689515  -1.873256616  -0.3561600455  -0.2506784417  -0.1645144277  0.5327942681  -0.8525922765  -0.8697926518  -0.6448377308  -0.9999978611  -0.3426649682  0.5686419301  -1.17536807  0.1224179055  -0.8686070694  -0.4444223183  -0.2615895651  -0.1729872069  -0.4903972043  -0.5842431836  -0.4475620433  1.205588283  0.5530689272  
-0.1840010775  0.437012781  -0.4402302199  -0.6646497286  0.4139666495  -0.579128439  0.4409813323  -0.9338024538  -2.320612639  -0.7754200603  -0.3925865133  -0.2857157985  0.302832311  -0.5109410709  -0.1804251772  -0.4346082357  -0.8852566882  -0.7559253561  0.4438460417  -1.537919785  -0.0387918758  -0.9785992275  -0.4702898482  0.2412357883  -0.2400678409  -0.1636215996  -1.895017431  -0.8378972974  0.7357119243  0.9224223062  
-0.04502364685  1.21867526  0.8311395131  -0.01218755244  0.8624061133  -0.0479375923  0.1609363403  -0.234700425  -1.705298346  0.4105669014  -0.02882532704  0.2691918033  0.6451653393  0.5377382313  0.04272116631  0.1654014779  -0.01041612739  -0.2233461208  0.5500937585  -0.8031198691  0.4208138067  -0.3008871395  -0.2741272397  -0.1879354006  0.6365421853  -0.2856421338  -1.627275453  -0.3865384647  0.25795587  0.4380824654  
0.1075442942  1.989820982  1.227096798  1.319677743  0.9937239595  0.1034991426  0.5626051366  1.183877275  -0.4804444979  0.7698523689  0.2947937252  0.3830858737  0.8251189084  1.519305245  0.8733299146  -0.1879650908  0.599081973  -0.3206614239  0.3900391446  0.6406823964  0.735528881  -0.3460462899  0.4690495288  0.118362871  0.7659897811  0.4842849615  -0.9417054357  0.5715360394  -0.8368004697  0.8341473347  
0.4546893883  1.298896334  0.9667178344  1.493475314  0.4023679772  0.09130052897  0.1519865526  1.314889763  0.1493604818  1.114930074  -0.008560978866  0.9940793222  0.4020196949  1.219117268  0.5717578571  0.1422256647  0.7049267561  0.4655049404  -0.282301582  0.6066756352  0.7654890854  -0.5814426558  0.153461634  0.3608674316  0.9481040257  -0.1444765014  -0.2533656645  0.2032610987  -0.3286430762  0.6669213254  
0.3496790638  0.2353851034  -0.214628624  0.9860165217  -0.04468582452  -0.1267829789  -0.9903458288  1.03067294  0.2631908102  0.7213158813  -0.06920604722  1.218292901  -0.2626877936  0.8636253642  1.021899278  0.5095525459  0.7326586198  0.9734677183  -0.4987978919  0.0943763492  0.2896202746  0.02643118671  0.5242517151  1.183410554  0.7974261214  0.3546906522  -0.2757318319  0.4997520483  -0.3932286962  0.6271013826  
0.2708063433  -0.6798226942  -0.7385299949  0.3383436855  -0.08878996084  -0.1929779147  -2.175936207  0.3192082323  0.6640182123  0.1772802532  -0.3105826942  1.034760679  -1.109358458  0.4263219726  0.6433618789  0.9081539937  1.253631134  1.335585478  -0.3703965281  -0.04105278204  -0.6754073431  0.7626879204  0.3553993753  0.7767121219  0.7941832545  0.3317324403  0.7256503189  -0.1641716241  -0.1875049579  -0.4566788857  
0.1401197475  -0.629549489  -1.084065921  0.3472779849  0.1917941753  -0.1276813106  -1.899618348  0.2438839958  0.5472328323  0.02242521302  0.01854207105  1.010526774  -1.197437509  1.255534626  0.8225237223  0.4426296337  1.174397454  0.8626592369  -0.5545036786  -0.7624538794  -1.067883737  1.52510695  0.3057713931  0.709178793  0.6969670529  0.9241155295  0.2549943537  0.1088725608  -0.4427380419  -0.6283380576  
0.06360848647  -0.8638287997  -1.119588972  -0.03635614351  -0.1331316825  0.1846659037  -1.959207294  -0.1580182741  -0.2964545603  -0.3759445063  -0.1976384936  0.6050125766  -1.43952791  0.5789302009  0.4009528494  0.2703217378  0.8166551557  0.4376307963  -1.658960459  -1.083644933  -1.0854853  1.47534881  0.16151501  -0.2853338261  0.2144621755  -0.08326015666  1.637893936  -0.4641532084  -0.5595150478  -0.6636152207  
-0.2993868756  -0.9870312878  -1.916153741  -0.9492177083  -1.12509971  -0.1305025195  -2.327187648  -0.7095209981  -0.4635368536  -0.7051772115  -0.1569460621  0.2729393523  -1.568645779  0.1954518802  -0.155166919  -0.4677248047  0.1567262431  -0.05190193736  -1.64353644  -2.459910131  -1.086438366  0.8491372056  -0.7464436367  -1.365676229  0.3110692837  -0.5144878002  0.4140893442  -1.432119843  -0.3953413189  -0.9202650489  
0.1151811619  -0.7907805467  -1.75579611  -1.02896122  -0.5725429222  -0.1931909094  -2.590778706  -1.394568098  -0.4282254041  0.2188342868  -0.1929458205  1.009549778  -1.394299251  -0.4630703564  0.4924548456  -0.1006037033  0.04319129793  -0.01434335637  -0.8711476692  -1.015143452  -1.108140207  0.7339105923  0.2576987683  -0.3189095969  0.2978574657  -0.1899070087  1.5711327  -0.7678818264  -0.05665885122  -0.6084050786  
-0.2045010314  -0.7918271965  -1.572445965  -1.247728695  -0.06513908263  -0.0194759754  -1.64231291  -1.150961095  -1.020581121  -0.5514587493  -0.1709710005  0.4194767852  -1.648154995  -1.34578287  0.5375098872  0.1725528903  0.4145247294  -0.2427115867  -1.467611317  -1.821123435  -1.018876535  1.057056368  -0.5547345661  -2.018533779  0.4463959553  -0.2902382344  -0.1022655982  -0.4192706773  -0.6945668703  -0.3943271123  
0.06870196679  0.3344717724  -1.310713443  -0.7386087595  -0.6567311641  0.1067561866  -2.515379263  -1.321206775  -1.080521545  -0.2058762434  -0.3772047927  0.223069082  -2.102160903  0.2797919186  0.6478557135  -0.04485612712  0.1572012296  0.04548609215  -0.7666614617  -1.158881921  -1.289576969  0.9766272264  0.4783615614  -0.09923242827  0.5273359814  0.207957896  -0.3687004097  -0.6463742251  -0.7664293853  -0.7926732947  
-0.09459841032  0.9434982041  -0.7242139483  -0.1820139091  -0.6190523008  0.1500776958  -2.604512776  -1.226758886  -0.9437362764  -0.2487235051  -0.5931258827  0.3353590049  -2.223212905  0.5707816521  0.6332350113  -0.08040768761  0.1770673713  -0.2063003952  -0.975117032  -1.537566283  -1.265840969  0.8155837516  -1.020902541  -1.265830916  0.8804968459  -0.4428266481  -0.1119819207  -0.4552043897  -0.5723003049  -0.6674601748  
0.1963527062  1.177098292  0.6219990716  0.4844295901  0.1080480604  0.5136444636  -2.073063118  -0.7510527938  -0.01564945944  0.2185449241  -0.4681427697  0.3966516087  -1.416410619  1.104151692  0.3786577904  0.2159695671  0.3495795514  0.2988204749  -0.3040822271  -0.1329380701  -0.3064574875  0.9233723205  0.6898453328  -0.2935535442  0.4441849053  -0.3488974062  -1.1541404  -0.1436188743  -0.8395700481  -0.9777926403  
0.03886304569  0.5018620417  0.5961673958  0.9735472635  0.4216767805  0.3594845545  -1.419871423  -0.3309128986  0.5754903627  -0.2294787559  -0.2359228146  -0.7055097722  -0.7342679691  -0.2865626754  -0.2474781326  -0.1248737563  0.05333392792  -0.3033714387  -0.4429282721  0.8879569628  -0.4228197791  0.8576668814  0.5575946881  -0.1396823768  -0.5282919926  -0.2712989393  0.3801707574  0.5402637184  -0.5779789909  -1.170016014  
0.331562791  -0.4874847793  0.6900600235  1.367567052  1.037669031  0.6403904918  -0.9234281825  0.1243127935  0.5676863714  0.2562358139  -0.00475596821  -0.5181007465  0.3703951877  -1.100287739  -0.3458451573  0.3264574131  0.05866132224  -0.007862026221  -0.5066809208  1.02487245  -0.07586471506  1.465751258  -0.1236833402  0.05276460341  -0.5030991325  -0.01385414109  0.6026745256  0.9985697603  -0.007105690171  -0.8982961236  
0.05665179692  -1.07751742  -0.1181833842  0.6220045477  0.5850474459  0.07503634179  -0.3464121355  -0.4725838343  -0.1589202724  0.04036702376  -0.4020681585  0.08115020791  0.2510798567  -0.8838763703  -0.3166600438  0.2454790127  0.2907909546  -0.1490321688  -0.3024314008  -0.102927204  -0.217041625  0.8712531367  -0.6707689528  0.7746561135  -0.6307987358  -0.01021657328  -1.324770509  0.5721402902  0.4693017782  -0.6876781732  
-0.1789596313  -0.9266006375  -0.2926564934  0.09314330878  -0.6832694876  -0.2266309873  -0.5055181751  -0.9039061864  -0.2132253646  0.4901537233  -0.223766339  0.193840495  -0.3874905871  -0.9198484019  -0.1737473581  -0.4089366628  -0.5165947798  -0.2578435247  0.171195332  -0.9032769875  -0.3229680111  0.666183904  -0.3156828939  -0.6073947885  -0.05998134206  0.453715492  -1.170526526  -0.4599215157  0.3888449067  -0.4080393201  
-0.2440884206  -0.6498737781  0.09429711956  0.001830897619  -0.7579581756  -0.1236734262  -0.3843409622  -0.4710016713  0.6847454127  0.530852433  -0.01885198874  0.487409736  -1.01107308  -0.5285104876  0.289402264  0.3384268791  0.5336815333  -0.1050861197  0.3878235467  0.6302063936  -0.8495417712  0.7024973245  0.5014893632  0.1338759911  0.2831640272  -0.07827605906  0.2013422865  -0.4439021053  -0.001328789233  -0.4441485922  
-0.2095654261  -0.296936091  -0.226020457  0.08030889389  -0.3756880326  0.135924543  -1.221606835  0.01889045774  1.034214091  0.9759350864  0.2159580246  0.7578923707  -1.142433022  -0.5103772837  1.071088706  0.6475153545  0.7019060233  -0.08599565489  0.1639581283  1.365008293  -0.8006287986  1.025365304  0.4539623455  0.003919817029  0.6179981225  0.2292176374  0.6442697852  -0.37879898  -1.246405606  -0.2569433582  
-0.185499292  -1.118781485  -1.284302569  -0.7296028995  -0.08599202699  0.1822378565  -1.133336093  0.02246494928  1.072451505  0.2560447434  -0.337353942  0.5666821402  -0.8007745672  -1.07218204  0.1424161299  0.1248608372  0.4196715914  0.2040851664  -1.013986772  0.3642202079  -0.8667006671  1.091447426  0.1654091741  -0.4584349917  0.2438434267  -0.3886679845  0.4548681655  -0.2697570037  -0.474306721  -0.3801731264  
-0.09390635397  -1.030624992  -2.17724886  -1.158869917  -0.3894925694  -0.1118200115  -1.801978493  -0.649879448  0.4825759717  -0.2648133315  -0.7656485427  0.04590396848  -1.047384729  -0.2490993531  -0.1019429094  -0.6580210796  -0.312648211  0.1807935713  -1.094716384  -0.3636642738  -1.339444421  0.9224282294  0.6151513189  0.6385839314  -0.5872843959  -0.4306508361  0.741755144  -0.8732432503  -0.3431525544  -1.012746706  
-0.1929513093  -1.024464899  -1.913656501  -1.778161956  -1.11415152  -0.2236402607  -1.650496321  -1.151681529  -0.2991453812  -0.7017105707  -0.9325613267  -0.2485867444  -1.805929683  0.3127990552  -0.3613772617  -0.5834833037  -0.3204508804  0.1250125775  -1.271989554  -1.413922846  -1.427785022  0.4978363246  -0.4279382368  -0.2744243289  -0.2794076657  -1.195225223  0.5681356554  -0.6820821556  0.5453584844  -1.350134168  
-0.07625541676  -0.6731757223  -1.435643927  -1.412411269  -1.492051986  -0.2515655391  -2.141444797  -0.770461797  -0.3070733406  -0.2880613317  -0.7465283803  -0.3478980625  -1.304832263  0.8891143514  -0.2368835044  -0.5092920632  -0.6642629435  0.1245219098  -0.4483745697  -1.032191923  -0.9345315909  -0.009798712365  0.08160897237  0.1794930878  -0.1694760197  -0.6123987566  -0.3652778947  -1.597000613  0.1704473711  -1.134983536  
-0.243566859  -0.7843600941  -0.5050439675  -1.234570039  -1.142459575  -0.2640579837  -1.014848544  -0.3639415589  -0.7973623998  -0.5125034646  -0.3562813202  -1.019310567  -0.9063283272  0.3171876724  -0.0712834289  -0.2126873633  0.05474888489  -0.3307406102  -0.4204685434  -1.14836905  -0.5733688282  -0.03930319993  -0.8641451291  -1.194378516  0.4713848303  -1.307557249  -1.020485652  -0.9074294563  0.4205315376  -1.15147276  
0.07498514355  -0.3250063343  0.617871297  -0.342122612  -0.4757335919  -0.2865531228  0.139931829  -0.2443195635  0.5341595827  0.1465808675  0.1604777444  -0.983568175  -0.01918972876  -0.2938302727  -0.2418982191  -0.1909015819  -0.5680393931  -0.07427958232  0.8274839433  0.5307453073  0.206632742  -0.351075049  0.6511480539  0.2507107763  0.02715116204  0.06383137288  -0.3225908406  -0.655643598  0.1254867952  -1.023915776  
-0.2096566469  -0.4338819419  0.1729761277  -0.8729840256  -0.474437587  -0.4527025054  0.8705496868  -0.6929551871  0.1206907428  -0.4954912258  0.1755980404  -1.418599852  0.4734807194  -1.350832978  -0.7697323051  -0.4148709837  -0.799755554  -0.7814489306  0.9003100658  1.115167285  -0.05829062377  -1.201228794  0.03384932584  0.1872752399  -1.172631091  -0.300802669  0.6024985614  -0.8455296188  0.3245947171  -0.9690397307  
-0.1404394318  -0.3917792581  0.5400655019  -1.187719956  0.3539851097  -0.363176441  1.121992069  -0.6227963955  -0.4565279961  -0.2945995173  0.496324799  -1.51563263  0.8407901196  -1.97650768  -1.068248154  -0.1803245281  -0.7617172632  -0.5167671319  0.8519400144  0.142576642  -0.1671400638  -0.9867857654  -0.8262220147  -0.2139473499  -1.044396562  -0.649981526  -0.06843395486  -0.3932234903  0.7663653872  -0.8068199396  
-0.3492490008  -0.1049171305  0.2448038945  -1.012907696  0.3916681447  -0.3736413463  1.05916205  -0.8204398326  -0.8142242372  -0.08083565154  0.4600583095  -1.188718666  1.029366845  -1.647623061  -0.3077482313  -0.3930039281  -0.8189442391  -0.7024059322  1.289330182  0.08817348852  -0.09292344863  -0.7995094956  -0.4061840966  0.4254526368  -0.5099345402  0.1487770007  -1.356849431  -0.5264636283  0.6762141038  -0.4108893809  
-0.1942491456  0.1461163762  0.7537049205  -0.4395967303  0.866370772  0.04146062656  1.483696234  -0.1381023617  -0.3867828784  0.3092534526  0.4152303084  -1.146754717  1.472408961  -0.5666880166  -0.3162404108  0.36183942  -0.1535438139  -0.1752627193  0.9424503513  0.9627488878  0.7108550415  -0.7527331883  -0.004724372644  0.06017516454  -0.08727476914  -0.1154263352  0.4258800878  0.05757324099  -0.01670165327  -0.3043142747  
-0.1464329407  -0.1078606622  -0.07887411831  -0.2818693697  0.283757842  0.08768957542  0.9120576166  0.6126038491  0.1954646021  0.2727686377  0.5445475045  -1.120920798  1.239128206  -0.3227853262  -0.4276751767  -0.2156912463  -0.4965592972  -0.3990562124  0.4312405086  0.2181994745  0.5325749167  -0.7332484084  -0.6104578294  -0.3008202387  -0.09744104967  -0.2433631633  0.2569251783  0.08118344505  -0.4391181028  -0.2018700001  
-0.05938504113  0.1563000383  -0.5136808864  -0.4908530148  -0.1751582042  0.1446787254  -0.2700045583  0.07039325869  -0.08031921055  -0.2952005035  -0.2372541211  -1.262566573  0.7105370185  -0.43998557  -0.6800325087  -0.4677991021  -0.9029074327  -0.6743158193  0.2753079895  0.9028371097  -0.2264498561  -1.243805906  0.01141470652  0.6710430488  -1.108678973  -0.3108373172  0.4088602506  -0.5883273534  -0.3199487023  -0.8694118041  
0.01030190581  0.4565186439  0.1324576091  -0.4943106515  0.02444762628  0.4518996279  0.2977755111  -0.2651230561  -0.6410729417  -0.113959156  -0.2618046448  -0.7542152028  1.068040141  -0.6538594434  -1.016682004  -0.02764100049  -0.8011413483  -0.4290485605  0.2906902103  -0.1656897358  -0.07698665902  -0.9278111907  -1.605789688  0.1194755705  -0.5539384252  -0.7503177644  0.8381201146  0.06413372471  0.4840527537  -0.8461528758  
-0.2567089866  1.355050897  0.7277329368  0.2000632248  0.2000354238  0.2497411681  0.78165643  0.1847034174  -0.2203136345  0.1150330714  0.09707264731  -0.4292482832  1.285657435  0.4079399688  -0.5879479834  -0.05290769772  -0.7739057813  -0.4402107346  0.7331380733  0.210710399  0.4832314301  -0.9519013699  -0.4268786737  0.5787036114  -0.3743792414  0.2070965589  -1.249234098  0.2530484728  0.2990985815  -0.8397691217  
-0.3588111536  1.361449435  1.064656175  0.5612889  0.3583362479  0.4136554337  1.332955948  1.190302  0.4860078254  0.1442763148  0.02030103983  -0.3838342097  1.215602932  0.499499678  -0.460642551  -0.03404025193  -0.1534146193  -0.1947630586  0.1454241339  1.695575751  0.8412074022  -0.6542150806  0.289249672  0.7496007941  -0.427276741  0.4101441999  0.9340542231  0.5288965036  0.202691594  -0.9038190612  
-0.2102533278  0.9069441482  1.386877865  0.5280771768  0.169363636  0.4218393701  1.094073962  1.794797193  0.6331172998  0.4784085055  0.3628905095  -0.2967710366  1.002595939  -0.08475439317  -0.5543709478  -0.3354762379  -0.5444109938  -0.2760392925  0.1097748757  1.403572841  0.2386962912  -0.3673115359  -0.6479011812  0.2440316779  -0.349976743  -0.1702492115  1.112046486  1.37876445  0.2069873482  -0.6646964066  
-0.1300893849  0.9444103365  1.278220968  0.7863560759  0.01775480656  0.4070246332  1.022033359  1.617304348  0.4797505498  0.2260000071  0.2967006164  -0.4317764485  0.7627030068  0.5052397722  -0.3059895578  -0.1688786596  -0.4990464231  -0.5692820072  0.3078564292  2.573007649  0.2561435208  -0.6394349681  0.05568202045  0.8907820856  -0.9345066715  0.05842632544  0.7786597389  0.9071199086  -0.2783755344  -0.60806217  
0.09503268844  0.9196858274  1.743946326  1.259187796  0.3917251277  0.4648270734  1.554374105  1.54816159  0.4610959502  0.656420985  0.5281380786  -0.4583552795  0.7748886877  0.6008317853  -0.3830106299  -0.2473710147  -0.3692023307  -0.1389874735  0.6154640106  1.7736624  1.199516541  -0.1662683832  -0.3414982624  0.02987429432  -0.2730856316  0.2157245904  -0.05742438403  1.286590273  -0.00867157678  -0.5244788938  
0.03548970658  0.8309727594  2.199869647  1.69051251  1.018865837  0.3569803524  2.625222998  1.874744316  1.049476629  0.5717617109  0.6068204973  -0.2533860619  1.443963466  0.7568002933  0.1290850055  0.377075568  0.4550567405  0.08984813567  1.036241807  2.337331513  1.795477659  0.03325626212  0.325968234  0.6210604482  -0.2927120461  0.6222769307  -0.8188170289  1.969113826  -0.6153886902  -0.4813409643  
0.3698674506  1.055545051  3.220983213  2.460365937  1.369372212  0.4556778484  2.833186576  2.514370955  2.06218339  1.455279083  1.141725657  0.3468462076  1.543835951  0.4096501548  0.7413220036  1.045417518  0.5074439285  0.7700861578  1.007729837  2.862476017  2.462641098  0.8101702756  0.6220563582  0.7183486019  0.2149137179  1.233078288  0.7418315673  2.398464074  -0.7227920547  -0.1856249568  
0.3393903958  1.319020759  2.528327732  2.592132234  0.2304607147  0.2375927115  1.776614702  2.166264759  2.442581458  0.5665900555  0.8519942175  0.1470702089  0.6235538438  0.4916458583  1.318338045  0.751607519  0.2025561342  0.203397879  0.6081056051  3.33626624  1.322624362  0.1659351188  0.9774225657  1.207495658  -0.07732329475  0.6998373184  0.9654448532  1.945145774  -1.280712902  -0.6977800978  
0.2881025416  0.5156628245  1.925215822  1.837740182  -0.1792091006  0.4949813136  1.856418627  1.850705195  2.819144239  -0.09467377869  0.5519410682  -0.054011669  0.5055530341  -0.4645660572  0.2777946513  0.7218399623  0.2392922173  0.3353178055  0.3099432265  3.124061875  0.8196528095  0.05725317205  0.09973896372  0.834885283  -0.108627193  0.169992487  3.830141188  1.658557273  -0.9970398075  -0.7430959484  
0.1540071184  0.5079239582  1.549481413  0.7111037461  -0.4375284374  0.4539582372  1.589577687  1.353197035  1.747379128  0.2374329792  0.6294484163  -0.202364305  1.065017442  -0.5497522416  -0.1853069971  0.1141765257  -0.5369627341  0.02964201853  0.9487988508  1.447702983  0.8727864033  -0.128592576  -0.2124577443  0.6772394855  0.191056002  0.6013653611  1.084502391  1.20764403  -0.1620091291  -0.6588435103  
-0.1720941282  0.6180336773  0.7612973936  -0.07710654116  -0.8714141812  -0.09710304438  1.223489624  0.5854973671  0.8311541226  -0.1360928117  0.2101453174  -0.5531141695  0.545824978  -0.114446837  -0.09026768771  0.06525577716  -0.6629572184  -0.4305485871  1.265946996  1.634554731  0.5819865986  -0.9272400099  0.09939641478  0.6742693666  -0.3352646973  0.6025874457  0.03786591384  0.3254824155  -0.09457176005  -0.5844390674  
-0.2842335724  0.1506028226  0.2813911274  -0.2834400366  -0.6516509299  -0.01733210815  1.589092003  0.7057860423  1.272441192  0.3416571684  0.3042668144  -0.1679525839  0.1179481855  -0.1729960924  -0.4338424863  0.4264764179  -0.2023125931  -0.06250540633  0.8617598165  1.011216999  1.041421743  -0.5936108823  -0.04841847922  0.246747336  -0.1578142417  0.409850175  -0.9714598747  0.01498514704  -0.02551754811  -0.2615444986  
0.2801965679  0.4333551601  0.464515417  0.04755896095  0.01565119411  0.28646825  1.882819038  1.154941777  1.202612149  0.7117792553  0.6052792488  -0.1218474468  0.2205287735  0.4652069764  0.1694200233  0.7083942429  -0.1629593522  0.2582857364  0.5710799496  1.855435755  1.370970167  -0.08353527307  0.8784792553  1.069681786  0.000620245282  0.8133680244  0.3928751251  0.796076159  -0.5814620962  -0.09856866743  
0.6602252419  0.5890422338  0.9877626952  0.8060717464  0.1381116298  0.2706202621  2.293441451  1.47175472  1.305359313  0.7975355931  0.9749751005  0.1504868522  0.005610053452  0.5014166998  0.4023513717  0.7949310225  0.4680317598  0.447336512  0.2727523392  2.005064422  1.207480446  -0.009986132958  0.1554457465  0.5495092961  0.05310794948  0.4424692144  0.9651462685  1.552172165  -0.5807466931  -0.0003223316679  
0.5594758283  0.269419241  0.5345638819  0.800972628  -0.07837076064  -0.2147461857  1.45814818  1.002451537  1.163385256  0.3030505505  0.4922859001  0.1037381644  -0.6755426499  0.5959522034  0.5784791614  0.5100923755  0.7573898183  0.2208424343  0.3420473605  2.503459282  0.02734754315  0.03815629413  0.8783001552  0.8504915639  0.3596250612  0.2772286859  -0.1310590924  0.6129189338  -0.3719973222  -0.3698321661  
0.3897331009  -0.04810907485  0.3693510366  0.6086781095  -0.008387504766  -0.1740926045  1.167267366  0.6212126634  0.8217411828  -0.09159027107  0.3506619576  -0.4466478977  -0.350319997  0.4227600744  0.8894749711  -0.1068640146  0.2565229267  0.1281115106  0.460243248  1.583572371  0.01210958739  0.2946630982  -0.4280229879  0.3412695587  0.5953498291  -0.0904162428  1.525938186  1.027358091  -0.5904024064  -0.4395956267  
0.1279297204  -0.2364489763  0.3199652081  0.5683895283  0.09897739444  0.0674913816  1.489350393  0.3070458315  0.232191279  -0.8109653943  0.02821110466  -0.492506553  0.04887737497  0.3694657905  0.1145951351  -0.0006810755472  0.4181802895  0.3559634575  0.1141843455  1.319509112  0.03114617233  -0.08098320217  0.2748807061  0.3196160393  0.1816806378  -0.2196784982  1.164349237  1.014176419  0.106797908  -0.3487840359  
-0.1395061936  -0.7024177862  -0.3861249475  0.001241994555  -0.8958388315  -0.2335584796  0.3973087123  -0.1968511244  -0.01819541787  -1.051211472  -0.1909459199  -0.1767008605  -0.5594382974  -0.05246666093  -0.5727416822  -0.487204554  -0.4419461468  -0.1390738054  0.1343129659  -0.1843316824  -0.3115524776  -0.609370068  -0.2536447017  -0.2816105673  -0.2914283665  -0.4238926029  0.7538936418  0.1911029191  0.4229353449  -0.1373985024  
-0.2048741911  -0.6972208128  -0.6232663962  -0.2570724015  -1.305021413  -0.1979242905  -0.3016035587  -0.991559331  -0.475383688  -1.079888153  -0.3898922019  -0.05067105623  -0.6979308331  -0.2202224151  -0.6203345079  -0.1237855895  -0.3043621165  -0.489892734  0.1861099532  -0.3247718461  -0.5478940659  -1.101566302  -0.2129278653  0.2640953018  -1.087254325  -0.4246165836  0.5931121351  -0.2808859924  0.3795274644  -0.3449138289  
-0.1420993414  -0.05680729603  0.3626144545  -0.1865509457  -0.6884568193  0.04629657899  0.1973329839  -0.8063847051  -0.7638367279  -0.06604279281  -0.1415779892  0.7239975644  0.1357106363  -0.3638278666  -0.1272748635  0.4679727288  0.1681030717  0.326141246  0.1897295782  -1.749630804  0.04437199297  -0.426217254  -0.908247868  -0.2287495812  -0.0804433738  -0.330981959  -1.205846914  -0.3520860664  0.1563238982  0.6609166654  
-0.04590789367  0.7852371247  1.003466704  0.09282234347  -0.8755537277  -0.2925396476  -0.1783981528  0.06208403359  -0.04791116837  0.4511487633  -0.1012343656  1.061775699  0.1208985846  0.1032836496  0.6164994366  0.3031131824  0.1617475827  0.5456084211  0.4075415643  -0.7016659204  0.3136476502  -0.5232948997  0.342282907  -0.1010222889  0.5990448798  0.003786486401  -1.874927952  -0.783849474  -0.3513848214  0.8672487177  
0.4666439832  1.173576295  0.9908482138  0.7250912244  -0.2225851208  0.2042283082  0.3393728537  1.353165339  0.8543727225  0.7087766199  -0.1332070928  0.9069416373  0.4233713555  0.6286682639  0.1928902683  0.2323034084  0.1866077907  0.3750373297  0.603902255  1.415327798  0.434683199  -0.3374392321  0.7284783552  0.325904123  0.4688789995  0.5576847462  0.4492450132  -0.6189805088  -1.074484258  0.8276318517  
0.6263836981  0.7407334343  1.479630356  1.12989273  0.3063901235  0.4687451944  1.171963702  1.408500348  0.5482051034  0.02804233134  0.09285372631  0.3544595196  0.2066068106  0.07694945069  -0.4661672266  0.06319608001  0.6458986895  0.02531136807  0.3693105337  1.65698414  0.5875463497  0.2743749707  0.4451410705  -0.9174581368  -0.0986651368  -0.4042361905  0.7940333627  0.1816100622  -0.6886628939  0.3659189803  
0.3020175209  0.2959091154  0.3519903056  1.252282195  0.06170420439  0.3633632472  0.2117069352  0.620980934  0.3314838779  -0.4041775672  -0.0736612985  -0.111289049  0.4434014634  0.3616692611  -0.5951405606  -0.2120719921  0.570978433  -0.02974289864  0.01445647556  1.115288022  0.3080644039  0.02211025878  0.1261345011  -0.01203206933  -0.7820167639  -0.07207693309  0.6983624304  0.03489188216  0.1042377562  0.3789166823  
0.1944123064  0.02897226815  -0.1686753235  0.8099213474  0.2374787036  0.739282523  0.3643237265  0.2252086729  0.07806256381  -0.1462000608  -0.06142166872  0.546232769  0.9350763748  0.4423610588  -0.3049701417  -0.01802145366  0.4597460548  0.280326178  -0.2098661496  -0.3042952149  0.4710791401  0.3769892493  -0.09936096784  -0.02325164788  -0.2378857803  0.2663717477  -0.1073283388  -0.04684338778  0.5004126039  0.3221387946  
-0.174161018  -0.4182627197  -0.9362046101  0.111679813  0.2632676838  0.5103940812  -0.2169460075  -0.04086279778  -0.07916397826  -0.4815098249  -0.1397749108  0.2399075868  1.182514953  0.1964714675  -0.4042819175  0.08140767959  0.4578960252  -0.06516596488  -0.5808313967  -0.709928335  0.2541324013  0.2811610705  0.09540830601  0.03725762766  -0.4858312817  0.3441700545  0.3018382597  -0.1432053084  0.060715562  0.1381067183  
-0.0676452858  -0.770772359  -1.148386191  -0.1834906797  0.2732430735  0.2288907374  -0.6098917372  -0.1853655669  -0.2602785282  -0.03255275433  -0.08616178449  -0.02956153086  0.4386393399  0.09162749238  -0.2110400614  0.07169908751  -0.1149123021  0.05773011961  -0.8542136761  -1.719859779  -0.09436912139  0.6082807098  -0.3809034901  -0.4651981989  0.01870279382  0.1558473018  0.07890844466  -0.2442343204  0.05241229013  0.1945636175  
0.01512816829  -0.446354574  -0.9215420488  -0.2515420413  0.5306783107  0.1800668989  -0.269549055  0.07794598543  -0.3679535509  -0.1714537276  -0.06447944199  -0.01864083688  0.2207593839  0.3921701831  0.154976037  0.06566393445  0.07312194091  -0.06064984464  -0.7425665147  -1.378619386  -0.08142577333  0.3033483065  -0.1336495357  -0.0174421023  -0.1822914756  0.3627415876  0.2176426513  -0.02530606658  0.1039838038  0.2536963171  
0.006492136367  -0.6414588078  -1.088951017  -0.562539736  0.7367078684  0.4825979842  -0.7001367489  -0.06264765778  -0.8692964282  0.0784932228  -0.1294504425  -0.04094308344  0.5583232846  0.2404805096  -0.5318453778  -0.1951315203  -0.4950500981  0.06768518201  -0.7148931837  -1.37933405  0.2275870122  0.3109300135  -0.7669245215  -0.6140419874  -0.01386064565  -0.01644196153  0.2120782502  -0.1003346224  0.5650096664  0.4717198776  
-0.07916946637  -1.022883106  -1.150891602  -0.8767017276  0.5966662591  0.3543375524  -0.3669598565  -0.4159882152  -0.9947788962  -0.574390017  -0.2868852668  -0.5918118978  0.1260581101  -0.4238657746  -0.4948716314  -0.1267320648  -0.7553066054  -0.1333482855  -0.384244808  -1.010162431  -0.1401844026  0.3671683965  0.1077601667  0.2539915362  -0.4754649281  0.2035627834  -0.4087927493  -0.4324246166  0.5122548378  0.4274766063  
0.01206188025  -1.009637428  -0.5093356992  -0.5605334371  0.8977811666  0.1599333274  -0.4084731895  -0.6608604931  -0.5983654963  -0.3454220518  -0.01560564725  -0.4802834685  -0.2200768645  -1.307484057  -0.8108580319  -0.1655596353  -0.3926112405  -0.1247063439  -0.5487272037  -1.223571369  -0.6029485414  1.039268673  -0.6974493833  -1.017099427  -0.2523975856  -0.3381497893  0.02738780637  0.08993173906  0.2053122173  0.164776208  
0.02176764492  -0.836187436  -0.5374196773  -0.5101938289  1.164691828  -0.1795235786  -0.6725161739  -0.6899797084  -0.5217567995  -0.3701122421  -0.3196599283  -0.6673515843  -0.1678143904  -0.7915584646  -0.7520662092  -0.2174595371  0.08652449869  -0.02958861343  -0.7309144433  -0.8112668736  -0.5267458482  1.003388809  0.09818254441  -0.1431816058  -0.3526249018  -0.0411986397  -1.004411608  -0.3855539578  -0.1007397948  0.1915724038  
0.1351067792  -0.2360089462  0.2167058563  0.1024963019  1.454127933  -0.0425722452  0.6912002678  0.09180555929  -0.3289330602  0.01638019045  0.2271435189  -0.424942035  0.05627004588  -0.04857340233  -0.1644673709  0.07261439838  0.530590052  0.602445005  -0.2756432077  -0.9455808748  0.3615736641  1.061698611  -0.5182149824  -0.6785162718  0.1277651209  0.2713956869  -1.082990318  0.7073000687  0.03418962694  0.3429105594  
-0.086832576  0.04880124073  -0.5229754935  -0.2488290403  0.7028374394  -0.5884753492  0.9440669861  0.1945707448  0.2094224379  -0.3182239953  -0.004403477758  -0.1085440057  -0.2762051007  0.4792435827  -0.3583887164  -0.054630698  0.2712137661  0.272001106  -0.5283937036  -0.1204195592  -0.008373030238  0.1229954753  -0.01987678026  -0.3697834738  -0.2567650651  0.1192954121  -1.253804606  0.09388440305  -0.4446387133  -0.04856271766  
0.1436395921  1.028847426  0.3385136343  0.5301095018  0.7386743717  -0.09562586293  1.021184537  0.7662372693  0.5340809934  0.3227869513  -0.08299688436  0.4924344901  0.0555373438  1.231767289  0.107281816  0.07300751327  -0.2083732062  0.3825680487  -0.1985134073  -0.2901913172  0.4776749669  0.06298810218  -1.014852438  -0.9093824953  0.05903319926  0.2509635403  -0.9992284977  0.2123048298  -1.097526669  0.465467802  
0.02733043335  1.689173289  1.102357243  1.523580444  0.8391499512  0.3678908017  1.191728075  1.167826076  0.7039958376  0.2965443201  -0.06550191171  0.6501750495  -0.108347633  1.981705859  0.7013116049  0.3851355365  0.4967368749  0.6586709345  -0.1012082154  -0.1644183532  0.7313698531  0.1861348802  -0.540421426  -0.7183597296  0.4846390926  0.3584021955  -2.11575637  0.7389462041  -0.09843082924  0.5736541804  
-0.06816818036  1.282884485  0.9953772959  1.917999347  0.1670535529  0.02546514644  -0.2973576429  1.446124653  1.242938738  0.3020862747  -0.2062738308  0.3688117776  -1.112370094  2.073258692  1.091794796  0.349534742  0.7288985134  0.4747378596  -0.3745825471  1.141381094  0.1149651363  0.4361841311  0.468607167  0.4483210794  0.1743276104  0.8277478764  0.6202510328  0.1910413329  -0.1682284818  -0.158890613  
0.03453519018  -0.1739894829  0.5194123026  1.43506152  -0.4458442625  -0.4821674706  -0.856753104  1.138752998  1.20264521  0.06702905  -0.06822249839  0.4926621997  -1.911022909  0.6539585294  0.3891424712  0.4654539291  0.748489467  0.2412399775  -0.8673248392  0.1095181924  0.03135348765  0.9717876425  -0.7387423069  -1.290666566  0.5532292713  0.03558714869  0.4429464276  0.3222572216  -0.1893589982  -0.2682749968  
0.2258540406  -0.3474401327  0.1439546178  1.068049716  -0.3458679755  -0.5034571524  -1.293889734  0.5729466364  0.986611309  -0.1320566177  -0.4158852606  0.842689575  -1.09817571  0.554580229  0.5010781462  0.806717123  0.3752539083  0.2991522901  -0.4700914403  0.6077530993  0.5361929644  0.8699120029  0.2069472798  -0.1484091473  0.2910721877  0.5988451748  0.153123767  -0.3263015238  0.01760397696  -0.01175083645  
0.02558572939  0.09601946593  0.4608252292  0.2108921045  0.1156588556  0.1272576002  -0.8589102754  0.2336533786  -0.0006152496974  -0.3671406291  -0.07975942123  0.5112056575  -0.7498544624  1.454336221  0.28394242  0.4041929214  0.2794334687  0.5603175963  -0.5142158305  -0.9748851587  0.3769190518  0.9422272357  -0.5719263193  -0.9488524384  0.4848956085  0.3287654605  -0.01277043946  0.08077654093  0.4796584577  -0.03750191617  
-0.2153699822  -0.2194670634  0.3814027904  0.3074272649  -0.04443493067  0.179151801  -0.7638562208  0.1300096657  0.0997446833  -0.4675821817  0.1017498344  -0.393938474  -0.1990020325  1.245096485  0.3126241131  0.07508082405  0.06212812158  0.1943852086  0.225704603  0.7569032914  0.08347632573  0.6600523752  0.5898132086  0.4635607692  -0.1844338848  0.6145623844  -0.6210937223  -0.1310519573  0.3939825868  -0.4131225426  
-0.07114244097  -1.068392704  0.2289173232  0.1473795847  -0.2937131789  0.2898410509  -0.779578914  -0.7078881637  0.4904426932  -0.2642835782  0.431632342  -0.1703251313  -0.2294209117  -0.5981586176  0.3796811748  0.3670578992  0.3377652522  0.2406238563  0.3428091241  0.3207913993  -0.1600044211  1.117755721  0.5088170608  -0.147830432  -0.1100132265  0.4362680937  0.563426183  0.4343392546  0.4727038246  -0.6306825533  
-0.05888820641  -1.19758224  -1.141941982  -0.8471598375  -0.8225259538  -0.06660811416  -0.6506215691  -1.454705955  -0.2018131081  -0.5768824859  0.4029855475  -0.3105248822  0.03627106934  -1.297147129  0.07181105423  0.003399401341  -0.2849675751  -0.402790015  -0.305585269  -0.4330065898  -0.8313136292  0.5976445046  0.1272402797  -0.01970226013  -0.4940705538  0.08704103422  0.2032778508  0.03253348654  0.5182570018  -0.5362368877  
-0.006165361684  -1.308203801  -1.366944394  -1.733339151  -0.8094465591  -0.1383963366  -0.8542400996  -1.959590702  -1.08824564  -0.1190963823  0.2881540537  -0.2597957415  0.2619287259  -1.632687352  -0.3521085034  -0.1781879064  -0.3558253346  -0.6621761665  -0.3755572975  -1.14983877  -0.9157131728  0.2401967374  -0.4571096796  -1.029245863  0.1009802063  -0.4535675461  -0.4531471326  -0.7651982845  0.5071088495  -0.4680610416  
-0.02750885214  -0.8335109827  -0.9677750627  -1.221537889  -0.3855277638  -0.3071960409  -0.159761469  -1.769143663  -1.070921249  -0.1066549167  0.1850628491  -0.4115516332  0.4521708118  -1.728200801  -0.09346354039  -0.07417448288  0.2405796545  -0.4789693094  0.7228847843  -0.5296720632  -0.5560877305  -0.3393043704  -0.2347941154  -0.3762291949  -0.051815512  -0.2549639326  -0.3867822698  -0.1499217111  0.19805583  -0.1461073127  
-0.1079533765  -0.7426508604  -1.041660895  -0.8433092539  0.08642476334  -0.2692705897  0.4728982198  -1.262597412  -0.2777225485  0.1990756471  0.2095661526  -0.2773536057  0.7437792052  -1.522339843  -0.7323369932  0.2510270303  0.4252018701  0.2483583288  0.8806949786  -0.1295318085  0.07064913646  0.2763013268  -0.03791065891  -0.5527889838  -0.08801410962  -0.09017831074  -0.5323892579  -0.08429832928  0.1806093653  -0.1069467281  
-0.1849588391  -0.7746207249  -1.243400728  -0.8934832003  -0.2752529022  -0.4944689906  0.04096291454  -1.296269168  -0.3684567475  0.1429853315  0.1888178941  -0.2257760336  0.4479776841  -0.842720504  -0.1817533129  0.04051203378  -0.007871604922  0.110304296  0.8780547103  -0.281249084  0.2769825636  0.1393844082  0.5848030523  -0.06453468712  -0.2274389537  0.3310125416  -0.01707762783  -0.391242046  0.06144670646  -0.1948283247  
-0.1613082161  -0.7721594251  -0.5779966653  -0.425725166  -0.4138204959  -0.3162023448  0.138551759  -0.945095441  -0.2104039744  -0.05649129078  0.3404902854  -0.2948701098  -0.07534235429  -0.4999191418  -0.4832175485  0.2112038147  0.9815148374  0.2348545158  0.874550258  -0.4981165169  0.1194239971  0.2196379632  0.1102972313  -0.9676555365  -0.1380405223  -0.5918470016  -0.3111599465  -0.2504774106  0.09815453138  -0.3350572977  
-0.06645565012  -0.4835301626  -0.6897460754  0.448435113  -0.7215497629  -0.3774942775  -0.3482867131  -0.4748954929  0.2017833318  -0.2474612463  0.1987822272  -0.1032065684  -0.3398743331  0.09216756076  -0.2016174741  0.2265691897  1.1254621  0.07459338099  0.5423970983  -0.149269373  -0.1399833917  0.3724140164  0.7726121259  0.07184563859  -0.3678559255  0.2261192571  -0.4622266493  -0.3361282145  -0.3009098823  -0.5330864376  
-0.06654130535  -0.4994456279  -0.7540365386  0.01415736318  -0.1330184199  0.02076030787  -0.3570220689  -0.4785719413  -0.2827981409  -0.2523737791  0.5242774052  0.03373436102  -0.127266466  -0.1339677058  -0.1968919627  0.2439433807  0.7473916816  -0.05786645529  -0.7852711837  -1.093447977  -0.2937943252  0.9765633543  -0.4453708245  -1.104426655  -0.1314953316  -0.1002287767  -0.1034583623  0.6618917524  -0.1040707807  -0.06644135558  
-0.002037750246  -0.4057103993  -1.088659945  -0.2904658262  -0.3052016746  0.3349585758  -0.6472116312  -0.7749410981  -0.3421943415  -0.1343865159  0.1413643947  0.2749332503  0.009347833478  0.1835903236  -0.005169300367  0.3495009437  -0.1088090612  -0.006729665351  -0.7205623102  -0.4830492415  -0.4383831488  0.235366912  0.7418376632  0.7802447224  -0.3319143446  0.639514593  0.1922009368  -0.1286997174  0.2258439458  -0.09825725388  
-0.0348915926  -0.6861789504  -1.158260372  -1.087941955  -0.8718418005  0.6197706482  -0.8138741281  -0.8899490511  -0.6634375314  -0.2330885066  -0.1521304447  0.1018366978  -0.1615232942  -0.00255942611  -0.009703985351  0.01341757997  -0.74296838  -0.3718733161  -0.5834864207  -1.744446541  -0.7581806555  -0.1129757843  -0.6555222102  -0.2951582189  0.1454459966  -0.1022713471  0.4959484901  -0.3517872075  0.2056109682  0.2073492388  
-0.07668195433  -0.7176526571  -0.8633259485  -1.061189376  -0.6890317415  0.4414794593  -0.9488746903  -0.548657264  -0.8038537492  -0.5434549753  -0.6251253581  -0.5092613761  -0.3083081742  0.185058184  -0.4184581557  -0.007937413542  -0.06770089793  -0.3881101307  -0.354948376  -0.9196733603  -1.092639635  -0.182250008  0.3548894913  0.3743053902  -0.2416191891  -0.05051555354  -0.2061898854  -0.5466743551  -0.08675556854  0.1020204091  
-0.08826448265  -0.475370152  -0.04157634089  -0.6510763876  -0.3996869471  0.2402356682  -0.2342708203  -0.7850143433  -0.8223431114  -0.1962412804  -0.2567022198  -0.3458480218  -0.03817450464  -0.2039912432  -0.6982328778  0.02693583264  0.2229090177  -0.2437437769  0.2466024551  -1.225763986  -0.4829442507  -0.149205429  -0.1889669331  -0.2585871426  -0.02847275439  -0.1027232807  -0.2764547651  -0.09003044189  0.2358670455  -0.2021930285  
-0.268007989  -0.445941688  -0.01006807658  -0.6262009901  -0.3987145116  -0.1576013893  0.5772471458  -0.8805010904  -0.387545141  -0.2085407664  -0.1641855024  -0.4067845543  0.1971507226  -0.1485257984  -0.3500859874  -0.008202910175  0.642848175  -0.2909200696  0.5658664959  -1.015523075  -0.3449123879  -0.7354125502  -0.3275177512  0.1298461975  0.0305058598  -0.3541714688  -0.8692940744  -0.2569961711  0.7069475333  -0.1159550432  
0.1393075267  -0.08688226818  0.9032205999  0.01252480879  -0.03623843998  -0.04920806137  1.054804269  -0.07170348589  -0.4126718258  0.5920832495  0.0443412724  -0.1968952298  0.6238792395  0.3081160217  0.03902036399  -0.1661085888  0.09776850061  0.0483817632  1.179546053  -0.5151152839  0.3521764489  -0.6337496197  0.1848645269  0.2579143853  0.7403629122  0.4033497366  -0.3342245005  -0.732522145  0.1157313337  0.3262581165  
-0.08846004401  -0.2746098857  0.1581560433  -0.8239115008  0.02725448427  -0.2363837978  0.9688753597  -0.5463639916  -0.6611053384  -0.07576812493  -0.1978944107  -0.4858788786  0.2980972363  -0.3864459808  -0.3435795343  -0.4671686825  -0.5748579908  -0.375803145  0.600115057  -0.009551718228  0.0003037383464  -1.157508975  -0.03360791691  0.1343091572  0.153278383  -0.3466110491  -0.02943209014  -1.040792869  0.905851643  0.1122284103  
-0.008232246557  0.3464092207  0.04627288843  -0.8320089707  0.4305448684  -0.3262828135  0.6142213261  -0.7097782645  -1.026422562  0.002366532347  -0.2062103773  -0.5810312878  0.153050697  -0.2345945056  0.009419972883  -0.57185283  -1.161166164  -0.2261745573  0.6161953744  -0.3899735559  -0.1303867891  -1.12731901  -0.1163857423  0.4835015586  0.06187370697  0.08743457687  -0.5559662725  -0.89052457  0.5806797435  0.4746677015  
-0.1609118615  0.8362296199  0.3525895009  -0.2548246488  0.6932224831  -0.1443347204  0.4612110044  -0.06113930418  -0.6099682679  -0.2117298732  -0.3032643047  -0.6913847781  0.1786799877  -0.07042647709  -0.1718286867  0.06004138873  -0.9867651303  -0.05849354599  0.2806631298  0.5057922872  -0.2415640596  -0.779278125  -0.5542418417  -0.4195386068  0.1676158307  -0.3193230681  -0.9486228308  -0.3118427537  0.5609479311  0.4462906766  
-0.03985859245  1.0059428  0.4375879018  0.0499722335  0.1889555647  -0.1570804636  0.4510300037  0.4227269021  0.1297320379  0.05091572193  0.1437506198  -0.2413257254  0.2096264379  0.1487481706  0.07610970688  -0.2874730989  -1.406599969  -0.03272887221  0.3051875573  0.8680676325  0.3657211254  -0.893034499  0.01965305544  0.2100485103  -0.3136844236  0.3535820241  -0.3899511692  -0.3045663442  0.3865382486  0.8838192959  
0.02826389873  0.4206404092  0.01328675423  -0.1942044671  -0.0808322045  -0.09333828392  1.271015283  0.5728411958  -0.03274522963  0.02780628571  0.02966760099  0.4459010443  0.2747542513  -0.1365894901  -0.2289283487  -0.306485798  -1.03769021  -0.3609938336  -0.04589987079  0.4224095106  0.5574566845  -1.191390919  0.2037318797  0.2451374193  -0.2839123898  0.1592787753  -0.8309451692  -0.3880114184  0.9468845467  0.7369377007  
0.05045462682  0.7506226097  0.4059906137  0.07251798111  0.6336202731  0.1553945289  1.187493856  0.198891186  -0.4240381911  0.5367288184  0.367118716  0.8205562049  0.8420918797  0.228653183  0.5383226946  -0.35487557  -0.2100491187  -0.1054166178  0.2323400034  -0.187522306  0.6528237737  -0.8275463433  -0.5091065519  0.3637476791  0.09825871009  0.5717506752  -0.7630592479  0.7231718276  0.744133857  1.026917144  
0.003198931226  0.9384029965  0.7093054512  0.4440623673  1.038703703  0.3847394098  0.8436619505  0.4422542874  -0.07102751518  0.8211361163  0.2454994348  1.00849616  0.4584240431  0.864822256  0.75911482  -0.1907451518  0.05039529689  0.2165418096  -0.1474685142  0.1661699625  0.5087064497  -0.1274987777  0.4268385285  -0.2368923638  0.4817249719  0.4049496182  -1.366841929  0.6623045828  0.3194513315  1.066481561  
0.01025953953  0.6756075756  0.5641577488  0.9815813073  0.4479519181  0.05964710108  1.535613294  0.8839732115  0.7107319031  0.2257567959  -0.1055297452  0.6985070505  0.2961950924  0.5228824107  1.035540562  -0.4055080974  0.1864091823  -0.159380352  -0.4400878801  1.29104467  0.5251797425  -0.1555017538  0.5709786581  -0.07328088375  0.1223933097  0.4767686885  0.3668429227  0.6374089137  -0.3236713733  1.017486534  
0.2736832084  0.5864621151  0.7085797885  0.9153165052  0.2236566175  0.1172171274  1.677932992  0.777920863  0.8668267085  0.3730507011  -0.03675119985  0.8929768334  0.7700084329  0.07740692178  0.6783440572  -0.2090187653  0.2752844371  0.1193533309  -0.05770070355  1.092889333  0.655441104  -0.3406528746  0.1626851918  -0.5140137039  0.3249294216  0.1179136804  0.3558157089  0.8044218204  0.2360498415  1.323100159  
0.1716820091  0.4480549396  0.248584656  0.04027881933  0.3704161927  0.3181671866  1.704477604  0.5857086237  0.2304644382  -0.05357378615  -0.3259575605  0.8469793429  1.116683483  -0.1794164981  0.248206971  0.05598846135  0.6351233349  0.03766590876  -0.1458715863  0.3960730667  0.3456425965  -0.3829668668  0.0840612116  -0.09623983895  0.08031353949  0.02918351926  -1.11054764  0.8644006231  0.3186256515  1.111415767  
-0.1715156625  0.1030848473  -0.2616021635  -0.3993974645  0.1633658431  -0.09770078517  0.8749124619  0.4838204406  0.1867451551  -0.1352891628  -0.2837411575  0.3510109343  0.9673822919  -0.2271615731  0.299249847  0.08474160185  0.6929380798  0.378731588  -0.1169460558  0.2654752541  -0.08129891951  -0.3302288125  -0.1411448021  -0.229245695  0.09395271239  -0.1030497145  -0.8619326748  0.9018650582  -0.06996570962  0.8132122652  
-0.09565520847  0.1999019105  0.2110002881  -0.03727492144  0.4055411584  -0.008687818704  0.5925689035  0.2679676299  0.7279018941  -0.1619885036  -0.3356243415  0.4599193973  0.7780338311  -0.3642626007  0.5676333288  0.4877015038  0.8037144284  0.7921196139  -0.3920021628  0.6857394516  0.1461531855  0.007375619846  0.3121499748  -0.2442665963  0.1537029696  -0.2388829465  -0.2825101405  1.341925059  -0.2932531379  0.7702084872  
0.04812082379  0.2557532275  0.4136343809  0.6333343318  0.7373611428  0.1837455397  1.043496476  0.457077259  1.042247668  0.004832092446  0.04422485249  0.2359322124  0.6063817049  -0.443271661  0.575269861  -0.1303558441  -0.0075310463  0.5169239717  -0.02475745403  0.5987640716  0.4828645861  0.1798229288  -0.1426348632  -0.4016124006  -0.1312308068  0.01466955323  0.3991243856  1.938145763  0.1355325344  0.9925998233  
-0.1231909411  0.1548026869  -0.3819459944  0.1354745341  0.6223864977  -0.289638714  0.4589772631  -0.005479342386  0.329249572  -0.5004435083  -0.1481509591  -0.1303290369  0.1886376574  -0.3628117711  0.2372885318  -0.06510851662  -0.428754711  0.1530588217  -0.09811911997  1.224214928  0.1589858007  -0.4555968799  0.5654311461  0.3539317613  -0.4443872178  -0.04666607157  0.808850631  0.7446756738  0.5522044875  0.6420672719  
-0.1310445829  -0.02822935808  -0.1085783086  -0.1624922433  0.6738489362  -0.2941535729  0.3103615962  -0.3252970862  -0.2907652123  -0.3851493953  0.09850238959  -0.27083466  0.413170599  -0.2722884198  0.3212122591  -0.2558001928  -0.5093081758  0.1851967586  -0.05688298679  -0.112840638  0.4491747772  0.1722658887  -0.4308124359  -0.5866529092  -0.03519944954  -0.4673141367  -0.3848477989  1.088996204  0.9499769135  0.588433408  
-0.315180965  -0.1267277743  0.2275075608  0.2077986487  0.8942131545  0.06651606397  1.020895979  -0.07838069794  0.2070214983  -0.5645142208  0.3441150162  -0.4830712493  0.9209589603  -0.05627935831  0.3790969555  -0.1025612855  0.2077487625  0.3133008026  0.06976946076  1.064773271  0.5121324485  0.5899884076  0.267100312  -0.4912342793  -0.3051049287  -0.4742290449  -1.247981184  1.772008642  0.572658075  0.2069892675  
0.1754031318  0.06936437877  1.152825125  0.633911855  0.9895068223  0.1547216597  1.893123724  0.6015965227  0.5785220897  0.219700943  0.7204730365  -0.002038453936  1.116512964  0.03674092176  0.4824808338  0.2639491675  0.02561710186  0.605280061  0.2825112375  0.9219273866  0.835820111  0.9143155112  -0.3358895118  -0.2357067893  -0.1075565266  0.2037745269  -0.6211825805  2.127321556  -0.1783742018  1.009775635  
0.1924272478  0.324092804  0.854107997  0.4662101836  0.5536067179  -0.07690929031  2.001098074  0.6533866748  0.5048853857  0.2075512512  0.5028043085  0.8282357022  0.8641897555  -0.1361861467  0.6152892162  0.6223681403  0.08791350607  0.8411313373  -0.1524731789  0.7658343504  0.2778365357  0.4372410482  -0.01800389254  0.1544342211  0.287997586  -0.07564600833  -0.9131248691  1.179895747  -0.06712257057  1.242866019  
0.1561022445  0.8615107859  0.3209976412  0.2858922233  0.4144941545  0.2705496746  0.8210837958  0.7626722741  1.094207284  0.3427016636  0.2925352234  0.7498495474  0.960431876  0.3376020609  0.7242409961  0.3667721254  0.07585950643  0.7288679692  -0.06522033485  0.936694326  0.1839718845  -0.009436052369  -0.8041332099  0.04348711431  0.4414944344  0.4470773602  -0.4643012057  0.4512773841  -1.039476038  1.311957948  
0.4531337279  1.431958714  1.339626724  0.613567399  0.7945354003  1.05012219  1.554187174  1.508781608  1.082789491  0.7341334823  0.4737078608  1.174662274  1.429535848  1.121008074  0.4831563083  0.3363328411  0.139060221  0.7860480822  0.3555532364  0.5031048091  1.209279666  0.3255687132  -0.1863200993  0.01118280498  0.5697556175  0.8036494447  -1.104008142  1.211632096  -1.235465709  1.774170496  
0.2878245269  1.723624831  1.154999984  1.320038889  0.9922925484  0.5312276563  1.889132614  1.803911465  1.039479209  0.4921519882  0.3554635772  0.9347347641  1.502511457  1.175843249  0.2625764819  -0.04632131938  0.5749701543  0.3113603979  0.3822421822  1.571119651  1.137663886  -0.6519961319  0.584244259  0.5689621476  0.1123863634  1.125911259  0.3459939685  1.520302694  -0.9558337682  1.638585227  
0.2255438036  1.056341656  0.5787023787  0.6250763956  0.8386627121  0.4252781817  1.089848711  0.6754405326  -0.1845899279  0.09980482547  0.2476854094  0.4676115503  0.743968962  0.4305799354  -0.2084606383  -0.03975353236  0.001148922729  -0.102712127  -0.09910065941  0.3186322698  0.422357042  -0.4193125211  -0.5905246892  -0.3233241027  0.1227956066  0.2660208917  0.229184794  0.4935626866  0.117875696  0.7808718137  
-0.001696775918  1.222229594  0.005623020597  0.6845077387  -0.1509783168  0.1968297191  0.02499425982  -0.1750013529  -1.122212797  -0.1807531063  -0.5053014372  0.1332014679  0.1929331896  1.102023098  0.1370928105  -0.2541727465  -0.7324911786  -0.2395660088  -0.1730120841  -0.8352086427  -0.1230358822  -0.8370607571  -0.7979244301  0.4766015092  -0.3278887369  0.1998037209  0.05873039502  -0.05044733751  0.2151767041  0.7473028059  
0.1741060463  1.405874307  0.7260534076  1.072457721  -0.3770360644  0.03214720279  -0.01212558735  0.4933918654  -1.013607203  0.456463146  -0.2726344277  0.2485128251  -0.1835268072  2.09501864  0.3056312095  -0.05150848383  -0.01988860653  0.3077638322  0.4145333627  -1.212238441  0.522469929  -0.6542083161  -0.6824428246  -0.1861708524  0.5551290697  0.1279511778  -0.5346958667  -0.3188222893  0.05560362638  0.5997453534  
0.2951241466  1.021799846  1.418316225  0.9107140375  0.1009886833  -0.1629422679  -0.0386952429  0.1371650869  -1.45079847  0.7873244536  0.2710152521  0.5464807029  -0.5415889811  1.990783111  0.6472143609  0.03337865709  0.8772183595  0.4021327098  0.9189242016  -1.170615652  0.8289324572  -0.381956098  0.3401367711  0.8840569148  0.6340637263  0.511391288  -0.2268417603  -0.09061554477  0.1557856363  0.3246652196  
0.5874309472  0.3517044699  1.632667612  1.094909915  0.8158748195  0.01953287787  -0.7349538846  0.2468661588  -1.049223196  1.380959595  0.609633883  1.078819912  -0.6614501505  1.115602298  0.7509476339  0.6310848246  1.524249893  0.6856815754  0.2906979661  -1.124350023  0.9173066274  0.8068046941  0.02235678847  -0.3570253889  0.9428783878  0.2664571144  -0.6635610887  0.4564762948  -0.4798394071  -0.1707623725  
0.5253226459  -0.7963109278  -0.4650144867  0.6090656993  0.2053870567  -0.5074795447  -2.786564821  0.291123182  -0.4868246548  0.8174579217  -0.04549138767  0.8725026877  -1.930741921  0.3489548826  0.5248766886  0.3003516314  0.683269456  0.20703338  -0.7848566864  -0.6384656157  -0.7411883021  1.040493489  1.722563126  1.509002544  0.65872902  0.4420815277  0.5412584202  -1.22071541  -0.8662797517  -0.3206535176  
0.000141404187  -1.582427728  -2.36466929  -1.127835393  -0.6969002979  -1.057881307  -3.469569066  -0.338508717  -1.372302301  -0.3405542153  -0.5754206095  0.2953440788  -2.597787645  -0.5840771047  -0.1392519612  -0.6004294478  -0.01938608994  -0.2490217346  -1.628771247  -2.535056483  -1.88211004  0.2805736498  -0.2767958479  0.261849466  0.8453050591  -0.9405132156  2.089970492  -1.978350034  -0.2703187663  -0.5409322099  
-0.07048915332  -1.46431274  -3.079004197  -1.972928118  -0.327923895  -0.627813899  -4.064910887  -1.129179534  -2.011868567  -0.1251781876  -0.6630660169  0.4671420417  -1.909811126  -0.05440173238  0.3358658788  -0.9477784442  -0.311831571  -0.1192258746  -1.330789729  -4.330009832  -1.646156113  0.5254748355  0.01868647177  0.9178432884  1.181504452  -0.1409202415  0.6543198706  -2.424324735  -0.2163863334  0.1939503275  
-0.4681612395  -1.407495341  -2.916463381  -2.080470656  -1.004332597  -0.5672650388  -4.757554638  -1.49448856  -2.116866493  -0.4870817969  -0.93552143  -0.01768976092  -2.256465621  -0.5290327175  -0.341922818  -1.233586957  -0.7823443158  -0.3898703178  -1.237130121  -2.989981076  -2.077595787  0.7108454587  0.09203064994  -1.278035085  0.4442849588  -1.09385355  1.340085845  -2.587809673  0.2357641017  -0.4722522367  
-0.09908363347  -0.7971578451  -1.573703874  -1.121967134  -0.4188778524  0.02614426749  -3.865731571  -1.2762253  -0.9396257135  0.2058111599  -0.4645974643  0.5322339953  -1.367891881  -0.2462050979  0.2869804484  0.07494973606  0.3260895157  0.3109472379  -0.6771827022  -2.474758533  -0.9408899077  0.6620955104  -0.258380128  -0.4888379996  0.5772046313  -0.4313588456  1.83707408  -1.383673488  -0.8400987934  0.1926315008  
-0.304369355  -1.125007519  -2.082889216  -1.342903427  -0.4772763793  -0.6809349358  -3.805532877  -0.9661128463  -0.1981306253  -0.2782076251  -0.5709105844  -0.2669086039  -1.899216224  -0.4522004822  0.2772246637  -0.535366904  -0.1219534456  -0.4644293181  -1.071085276  -2.618294911  -1.088902657  0.655503485  0.08964030881  -0.5177350553  0.4281347306  -0.3037797694  0.03572352377  -1.275903135  -0.5390753359  -0.2782664293  
0.1548933096  -0.6336465234  -1.535574087  -0.7269650179  -0.2375075566  -0.6590254515  -2.96423195  -1.011155808  -0.4024623469  -0.3562718347  -0.8377575026  -0.3574909875  -1.903698705  0.1381126919  -0.2133917689  -0.08408650428  0.09629160593  -0.1422083552  -0.9736985217  -0.3365281692  -1.134768326  0.8490451086  2.202900027  1.614759954  0.2807783269  -0.6464337025  0.9499226597  -1.474657244  0.5670617216  -1.118734593  
-0.2120868717  -0.7749562256  -1.199208935  -1.486514221  -1.345029564  -0.5695765358  -2.798963861  -1.270780536  -0.2679855562  -0.5360490761  -0.8944517084  -0.5155510647  -1.709481144  -0.6739603237  -0.1536632804  -0.6272182092  -0.2950801727  -0.9540474002  -0.5437591366  -0.7980155288  -1.637656466  -0.115224156  -0.02232223818  0.1904093013  0.4742897372  -1.822282715  0.9979253102  -1.172742951  0.7834792017  -0.4923793394  
-0.1315588703  -1.136005735  -0.9197096234  -1.030567923  -0.8130370398  -0.3533492919  -2.496478209  -1.217625387  -0.5854285887  -0.7090372713  -1.060425592  -0.09295293353  -1.253579223  -0.8192299549  0.03137423308  -0.3210856926  -0.4869483091  -0.5722148089  -0.2877725331  -0.7741532152  -1.180171541  0.1107835935  -0.007058628632  0.746508056  0.4330981919  -1.117242059  1.221969214  -0.9581951799  0.8644475081  0.129338968  
-0.5261663385  -1.067010768  -2.236804241  -1.646109537  -1.169081212  -0.7197058189  -3.133635852  -1.75753863  -1.081224478  -1.18843034  -0.9975792738  -0.7937894489  -1.376670428  -0.5147271114  -0.8349097059  -0.704336728  -0.9410724187  -0.9142556438  -0.9520587999  -1.907262757  -2.139964146  -0.02799101  -0.3278711956  -0.3972933992  -0.4968404451  -1.799900592  0.5697512838  -2.167352341  0.3131435218  -0.9399102592  
-0.3497717813  -0.5759335703  -1.266822742  -1.708944627  -0.8356593901  -0.09217248595  -2.490527976  -1.909407917  -0.8006293766  0.1393944492  -0.2405564849  -0.3974873247  -0.6126307228  -0.7570771531  -0.07439875609  -0.3964934154  -0.7646589541  -0.3907737896  0.1110545869  -1.188191833  -1.414277357  -0.1911184261  1.138864437  0.8453263742  -0.0920125556  -0.8384751834  0.5240620374  -1.953449947  0.1997037502  -0.7253787874  
-0.5481522805  -0.8565596128  -1.062351518  -1.806154311  -0.7112092971  -0.4216119946  -1.717137861  -1.550381335  -0.5192591273  0.02120864007  -0.3151088898  -0.3320317781  -0.814756639  -1.36906167  0.126341747  -0.3293060981  -0.1327827823  -0.5648530265  -0.3183145499  -1.599539424  -0.9967942702  0.1044347923  0.1057578654  -1.729979078  0.2341895628  -1.398270767  -1.398360425  -1.06391429  -0.1345517967  -0.4324911582  
-0.03240338763  -1.017797082  -0.9817882298  -0.8993689449  -0.1422677782  -0.4421232339  -1.956664659  -1.200901712  0.1953533078  0.01535030314  -0.3844290772  -0.2212065176  -1.241006165  -1.444057744  -0.2706807158  -0.1323489291  -0.03960327284  -0.3671903418  -0.8236055925  0.09098795763  -1.104096227  0.5296883991  1.596518116  0.03572291304  -0.2151908923  -0.5056980052  1.746632005  -1.542747272  -0.8198225361  -0.4677594893  
-0.01762350692  -1.248886647  -2.047731244  -0.9180146552  -0.4746749745  -0.8167611027  -2.533512548  -1.025655368  -0.3895884566  -0.6008326292  -0.4727739372  -1.024330237  -1.205569526  -1.0272389  -0.9626371602  -0.9838373808  -0.2668996159  -0.7572041038  -1.369573769  -1.004475854  -1.653179747  0.2527933645  -0.5677257356  -0.9625549483  -0.1507179617  -1.433172239  1.33355505  -1.143220384  -0.1096776846  -0.7174420872  
-0.2591381958  -0.7809759934  -1.88744295  -1.293584526  -0.6783684173  -0.9369717722  -2.757417306  -1.720885051  -1.121635578  -0.9605198367  -0.5141194614  -1.126496616  -1.315385745  -0.2627877137  -0.5046183724  -0.6075339545  -0.3177340404  -0.6212742078  -0.7951554895  -1.823518443  -1.520731956  -0.4341930893  -0.6533009283  0.1371752673  -0.4566640116  -1.232579835  -0.7879293052  -1.398222612  0.7576367865  -0.4589910006  
-0.5080413664  -0.3899958118  -1.016993214  -1.122652027  -0.07316380753  -0.4750816923  -2.394366414  -1.386234929  -1.289282611  -0.5779147276  -0.3316175646  -1.040645569  -0.9026362913  0.1213641486  -0.7389195585  -0.3811265365  0.1273651588  -0.316221745  -0.792714265  -2.40325453  -1.166555317  0.3104911163  -1.48690132  -0.8022457025  0.1324237002  -1.21523313  -1.650384415  -0.7961597615  0.8719709332  -0.5403132189  
-0.6886529875  -0.2010648397  -0.7856789818  -0.5038674414  0.2400972971  -0.05180189327  -1.327829427  -0.6205996692  -0.735268954  -0.4759929902  -0.00804593282  -0.751580729  -0.3102798068  0.7329292085  0.6184083801  -0.257318189  0.1771070275  -0.2025556248  -0.6435675664  -1.297755564  -0.3552738318  0.4725570899  0.1217906862  0.1192181177  0.2786519341  -0.09738419448  -0.7916729939  -0.0198075497  0.3146059891  -0.03584783216  
-0.1421500478  -0.3078548089  0.2589170293  0.2698874598  0.0762794628  0.07841736022  -0.6130361503  -0.1167355331  0.05683030472  -0.02219419802  0.26881867  -0.4896118003  -0.322637608  0.5261088808  0.1618344654  -0.009367400246  -0.02350776219  0.4943008887  -0.1041876476  -0.7517220429  0.4087377029  0.1656757906  0.0709735607  0.0635602393  0.3094402033  -0.05290165948  0.4127251144  -0.007217066129  -0.04792182226  0.05837915113  
-0.08960859459  -0.1768711157  0.3484608959  -0.05064612278  -0.6760511157  -0.3616685557  0.08141413518  -0.3626112896  -0.1002966056  -0.6282444747  0.4365603385  -0.544138274  0.06370488041  -0.5505021778  -0.3876222621  -0.1474697406  -0.7439310915  -0.3317248476  0.3333061166  -0.137394712  0.1703809141  -1.246817483  -0.06490437465  0.2386282438  -0.9859571476  0.02839025746  -1.117874216  -0.726067243  0.01990270031  0.4231764386  
0.04445650906  -0.5113479545  0.3270491579  -0.5124154235  -0.9671668297  -0.4809952768  0.2721455136  -1.092525804  -0.0004991964264  -0.3805546364  0.2951853179  0.2981148232  -0.1142773638  -1.851374355  -0.9776360231  0.0793253421  -0.8196173049  -0.5590513018  0.6520011189  0.5051352313  -0.06156583198  -1.571533766  0.06675385806  0.5738668155  -0.9650622276  -0.2093937883  1.749309736  -1.468440544  0.6779493518  0.2695416212  
-0.4473719839  -0.6831973516  -0.4816325241  -1.140259799  -1.340727169  -0.869275136  -0.06105915037  -1.690672671  -0.8933442064  -0.5002265128  0.1339552571  0.06223738221  -0.1810670539  -2.280798667  -0.9108623712  -0.6663390239  -1.254273303  -1.259617927  0.5099813539  -1.063795149  -0.2966414166  -1.544333037  -0.3950704533  0.1613504716  -0.7746515031  -0.3190987771  -0.4618681041  -1.475765961  0.9448695763  0.0928147611  
-0.4776012369  -0.1195383375  0.2749538334  -1.049263762  -0.8246953864  -0.4366327278  0.4791153059  -1.360578118  -0.6721350699  -0.09895815204  0.1516182178  -0.07058638819  0.1345795251  -1.364328926  -0.7468863191  -0.2178226408  -0.6067172286  -1.001243314  0.5295153231  -0.06547948144  0.03018490383  -1.516505467  0.2586271667  0.719523129  -0.4568698203  0.02709631736  0.05424782557  -0.9508091449  0.3226215529  -0.02311844888  
-0.2966341207  0.8885585054  1.459036404  0.2503477359  -0.2971794011  0.2475686726  1.242434943  0.0011780816  -0.3267353349  0.36740169  0.5383055184  -0.2215544022  0.4435165963  -0.5472388119  -0.5188112613  -0.3086497101  -0.2067457547  -0.8984722373  0.6497493293  0.0636837702  0.2321336221  -1.097148246  -0.4915517551  -0.04290790286  -0.1984434482  -0.0950387164  -1.204661761  0.5084521234  -0.5228738176  -0.0252499014  
0.06768155195  1.617594394  1.917385124  1.158442879  0.2570739652  0.9231154276  0.7838582459  0.8234666687  -0.07410506613  0.7934991386  0.3362166576  0.3744016048  0.6274476756  0.7876799974  -0.1639159292  0.1797511108  -0.2774225738  -0.5440473245  1.066801206  1.842393145  0.117664625  -0.7940371116  0.8383086177  1.535833746  -0.5286570828  0.4513510652  1.067724213  -0.294539257  -1.078692877  0.2263526116  
0.2759303341  2.104752106  2.167872501  1.889416888  0.6326831124  1.356849754  1.42479034  1.734058732  0.5026715677  0.9684627889  0.4675771545  0.8506476622  0.8148887849  1.491943384  0.5143353824  0.3745056577  0.2137323774  0.0412928661  1.193296952  1.785384827  0.6979292546  -0.3567313253  -0.3511217788  0.4885809746  0.1498331223  0.6948322257  0.4576027894  0.5287890074  -0.409946831  0.693450132  
0.3431141679  2.03972915  2.560126542  2.412125029  0.8728591001  1.396476422  1.540072571  1.779972557  0.2979416004  0.7097480281  0.1334446517  0.6263627581  1.693527474  1.76868698  0.4386135208  0.5187407804  0.6847816591  0.676982337  1.173622925  1.485118845  1.116688299  -0.8308380604  0.9260223869  1.081922521  0.3257633882  1.212539851  -1.37241745  -0.2062663501  -0.5766523693  0.6038354584  
-0.1641044692  0.9564591775  1.80936083  1.536109349  0.1455708869  0.5569279575  1.304710262  1.657542094  0.5550966265  0.4445036684  -0.1941022887  0.03288414082  1.428496423  0.3000024168  -0.7921275787  -0.3805819129  0.3468985469  -0.1448270903  0.6598480273  1.086244015  0.4725525305  -1.221501232  -0.04710500509  -0.5490295666  0.3821472598  -0.1044487986  -0.4370246353  -0.5253172799  -0.06063400054  -0.2368540462  
0.2249844275  0.6372151869  1.700990325  1.622110693  0.6779292843  0.6651744417  1.477712195  1.846834745  1.724054442  1.574222854  0.3809006666  1.385197225  0.8660022798  0.6178045527  0.8353734749  0.4493229918  0.7828224612  0.3045989071  1.11254991  2.562054833  0.681711951  0.1788159639  1.600599143  2.703066406  1.112973656  1.085736541  2.010015287  0.3616082655  -1.01164221  -0.2624783043  
0.2037777468  0.6143653138  1.197471025  1.655120366  0.2574709798  0.1287809063  0.4293398559  2.652228257  2.217765567  1.050501087  0.4911327246  0.609424834  -0.0716901873  1.375221682  1.41186823  0.4627417535  1.25260837  0.375335236  0.5446737769  3.175812249  0.5594853146  0.9477395705  1.336869273  0.6970290117  1.024676525  0.7710656127  1.300670543  0.6604595444  -1.989524114  -0.6330998354  
0.5595376051  -0.005256431946  0.4382904927  1.510462968  0.07828711054  0.0477743912  0.2859469063  1.951716281  2.042493874  -0.1464891698  0.06193898017  0.5256276739  -0.5509534467  0.6702131397  0.4563968937  0.2954554024  0.7045421439  0.3640985408  -0.2076440257  3.289260018  0.1343579513  0.6073560108  1.792720205  0.7117629856  0.2915575489  0.4735130088  3.617843681  0.4923464852  -1.149466874  -0.2802243309  
0.3048274083  -0.5246132167  -0.145712881  0.1234153012  -0.2069192118  -0.4151046805  0.6070401389  0.7948479969  0.8033437082  -0.7747102719  0.156672049  -0.01255064584  0.1628715561  -0.816941571  -0.9583156521  -0.180188605  -0.04184479824  0.1134955793  -0.4385313382  -0.1797380105  0.09539706945  -0.6163807683  -0.9824435315  -1.577116733  -0.1224538897  -0.4542639124  1.255315063  0.6540353554  -0.4024040934  -0.4174261692  
0.1390282914  -0.4071183032  -0.4282922268  -0.8257710647  -0.629175906  -0.3203405856  -0.08317407642  -0.7644420974  -0.82467597  -0.6160414358  0.008564830155  -0.1720027171  0.3323733595  -1.235925649  -0.8468626243  -0.2845306437  -0.7649908648  -0.1268001454  0.4697661452  -0.7930443841  -0.1508624698  -0.6666782083  0.09335367965  -0.02764902289  -0.4220163625  0.04353625217  -0.8632835916  -0.4860632576  0.02738341292  -0.1976470043  
-0.1296181004  -0.7964536158  -0.7867267263  -0.9495845861  -0.7404886134  -0.8078564346  -0.545825408  -1.523616518  -1.250371245  -0.3386213318  -0.429106541  -0.3345580337  -0.2086840901  -0.8480068434  -0.3747426199  -0.03526375158  -0.659068899  -0.1484535725  0.3384011601  -1.23625398  -0.5219151356  -0.6214975064  -0.5709515387  -0.3331274113  -0.4122996293  -0.4700186158  -0.4853808327  -1.274544177  -0.06355930811  -0.7671688194  
-0.2130602449  -0.3918646281  -0.5699590331  -1.018048458  -0.4515207045  -0.3870728386  0.08099569227  -0.9799726979  -0.8163834032  0.4598434095  -0.3740494473  0.370075462  -0.1086021157  0.09700040367  -0.07033129245  0.4190482257  -0.03796424749  0.6903824193  -0.4551727296  -2.205063287  0.2597607297  0.01500316694  -0.6955683923  -0.8354422934  0.3445494926  -0.4638159115  -0.912000312  -0.3034071438  -0.05030898091  -0.01176916869  
0.170618241  -0.182620526  -0.5832355238  -0.7653466206  -0.2941666113  -0.2710152864  0.3757302042  0.02445949594  0.6333696439  0.5427508984  -0.2763394948  0.7820440785  0.1312762931  0.09013918381  -0.6851675522  -0.1140267102  -0.5642807728  0.4709838535  -0.3263625126  -1.05375557  0.6995590416  -0.2688580971  0.3775180396  -0.137711635  -0.1201972994  0.2919181779  -1.057248568  -0.1049121923  -0.6019852051  0.3844574526  
0.4146372344  0.3477814203  -0.1548925333  -0.3796159263  -0.06662454015  -0.290643529  1.310115453  -0.633319201  -0.1359521956  0.1117971593  -0.1141239877  0.4664794073  0.6366380638  -0.6184411442  -0.1057432678  0.113820908  -0.1119490246  -0.004183111537  -0.2382784918  -0.2711237469  0.81097346  -1.278357958  -0.4723482092  -0.5060314649  -0.4876417887  0.4136657099  -0.4577980917  0.04320699875  0.2463737231  0.6719997893  
0.3559967469  0.6934800844  0.3187556039  -0.2516888175  -0.2913322152  -0.1604075669  1.411488671  -0.6184553954  -0.3168736406  0.1019849724  -0.1642051686  0.4307006666  0.2740260048  -0.2600514098  -0.460360072  0.340656442  0.1313155945  0.07482533928  -0.1697969749  -0.222417468  0.6547753243  -1.005837745  -0.7781080748  -0.8107633283  -0.3951292477  0.05128597158  -0.3300803782  0.4175747901  0.8679262071  0.2889181114  
0.1824963737  0.4092220883  -0.214856357  -0.4303070513  -0.3426306909  -0.124887696  0.6789598159  -0.7886209234  0.2838694648  0.2428033504  -0.0872963433  0.6945437444  -0.2818779485  -0.1350404055  -0.03158189966  0.2181684363  -0.4445347739  0.1064128275  0.5677845833  0.3535143698  0.4760300956  -0.5338847687  0.2814576618  0.5390145569  -0.1749815092  0.6660337588  -1.092785332  0.07538198301  0.8355495212  0.1691040701  
-0.4033120492  -0.1226788238  -0.7326461663  -0.7380451848  -0.2675052239  -0.4909846119  0.7433250788  -0.6628304655  -0.2466331724  -0.6552040589  -0.5666699364  -0.1605515756  -0.5272234941  -0.4227799026  -0.3337738457  -0.006024178607  -0.4822565469  -0.4489141706  0.08310317069  0.3413965164  0.2401064222  -0.5664128977  -0.6305358063  -0.5017585893  -0.8069006348  0.2898694002  -0.3748495778  0.03335906063  0.8310066899  -0.09731292296  
-0.2129948893  0.07387610096  0.4986458468  0.1080750143  0.6197415397  0.04847888203  1.223399695  -0.1396517022  0.1011285075  0.1834595842  -0.05317017439  0.3155095879  0.1914012191  0.2198036929  0.1649174939  0.1559238323  0.01343029282  0.1586015955  0.40172567  0.03629462696  0.7582415439  0.3200323287  -0.1965863146  -0.2511698328  0.1393922146  0.5808728854  -1.35285407  0.6099201919  0.7125531909  -0.3400940669  
-0.1593867698  0.3576611969  1.387558139  0.9242960813  0.9393031884  0.4179425831  1.905247009  1.073422429  0.9111105087  0.4939783816  0.3002553775  0.0711717628  0.737296858  0.8737143339  0.569657406  0.4077092712  1.086014548  0.4006378538  0.1850173918  1.299523623  0.9811706474  1.070680825  0.05119818451  0.07899638955  0.3003314643  0.6333061533  -0.8063256763  1.633670607  -0.1103553732  -0.2292559137  
0.3682678272  0.5400024118  2.056874242  1.838512228  0.9631009193  0.8397507512  2.256783193  2.485298296  2.190767768  1.019501361  0.9131350551  -0.1842265707  1.250896037  0.7709551311  0.4553532636  0.4923207889  0.7006404737  0.614356107  0.4340064701  2.6744459  1.112445601  1.450158839  0.4029781942  0.3971928013  0.07966856515  1.06651094  0.2917744459  2.37240466  -0.6945932281  0.01059604367  
0.419990049  0.1319224294  1.012755025  1.144562532  0.3057746941  0.636815842  1.794609649  2.142632634  1.247876676  -0.2768301967  0.4639147967  -0.7123640129  0.882565364  0.00347724015  0.3735022042  0.2193057805  -0.0006976371667  -0.31418316  0.1587367197  3.215123999  0.3293340372  0.5721814167  -0.019455102  -0.1881976079  -0.5768918787  0.07635946127  0.3684288066  1.808044602  -0.5338027113  -0.1586078884  
0.3462472814  -0.4585375208  0.2304014672  0.6553966622  0.529263953  0.6356845817  0.942799276  1.227319064  0.9970442894  -0.584771648  0.3860564641  -0.881520784  0.1178646846  -0.1462373601  -0.08882625115  0.5634582742  0.4923177815  0.1644630311  -0.2865944705  1.15447837  -0.08200149618  1.111150334  -0.5188865918  0.005235431815  -0.3661664165  0.06529212076  2.371859985  1.44374973  -0.3952791022  -0.8609150994  
0.1663929335  -0.3396002093  -0.1124503673  0.4793170953  0.1210457579  0.3493768367  -0.001476249412  0.3882023774  0.4400550154  -0.3407019006  0.4834798046  -0.8439933098  -0.1819009337  0.02119235839  0.02215483278  0.121131178  -0.1266300638  0.1475316996  -0.06849868908  0.3758294708  -0.1156042584  1.469467831  -0.7190991637  -0.6885545678  -0.1787052469  0.01401943999  0.1169848806  0.9635813884  0.5815474406  -1.20872957  
-0.1011046293  -0.08766428911  -0.5966292833  0.276019799  0.3532719715  0.5758296927  0.01643621204  0.1446395653  -0.03715661825  -0.3483002108  0.3979146012  -0.9473380232  0.4808866586  0.7503791091  0.7177348717  0.2678836041  0.01804774406  0.4951245506  -0.08114405783  0.04103476158  0.08802788483  1.459053447  -0.4437668694  -0.3423712141  -0.2255351336  0.3103348062  -1.64580196  0.8075722307  0.5730918718  -0.7793045628  
-0.2817464236  -0.09851149347  -0.3216965868  0.2440302711  0.9075430919  0.8412868574  0.2610753718  0.02773279216  -0.1502955525  -0.3163087925  0.2493604988  -1.235424717  0.9034982019  0.677208776  0.04149945346  0.5607027878  0.6865004249  0.7757070325  0.08456497412  0.3519267113  0.2371789114  1.475084295  -0.607454501  -0.03369683091  -0.1877062133  0.05801394788  -0.078468879  1.196622075  -0.06867295897  -0.7872818647  
