# Supplementary material for: Large-Scale Brain Network Coupling Predicts Total Sleep Deprivation Effects on Cognitive Capacity
Source: PLoS One. 2015 Jul 28;10(7):e0133959. doi: 10.1371/journal.pone.0133959 (PMC4517902; doi:10.1371/journal.pone.0133959)
Supplement: S1 File — (ZIP) [file pone.0133959.s003.zip › supporting_data/dual_regression_timecourse/timecourse_RW_subject9.txt]

-0.0023762654  0.2242172347  0.1994944816  -0.3465447256  0.127856831  0.30270527  -0.6211317171  -0.3639014536  -0.6613712861  -0.1550449245  0.9187170161  -0.1017810472  0.2881280103  0.2701373274  0.1335149574  0.4708042204  0.04106669773  0.127608014  0.1416283612  -0.5198240904  0.3093469111  -0.09800998863  0.06243968686  0.920495778  0.4775715863  0.9644277714  0.21062385  -0.604491182  0.08286555994  -0.1994086782  
-0.05482882899  0.1706973551  0.7550037008  -0.2054866819  0.4305613245  0.2276669497  -0.01962135221  -0.2560912237  -0.459748913  0.3678680323  1.171120729  0.1588199175  0.8277107611  0.1675038241  -0.1367751059  0.09101785453  -0.1101350536  0.1129053499  -0.004213141569  -0.4828239534  0.3101254521  -0.008851260095  0.250616974  -0.3944542374  0.5056072612  0.3285830959  0.3576958311  0.09418168549  0.7024046395  -0.05610345733  
0.1323092222  0.4596976828  0.9893887484  0.1950399905  0.484890352  0.1542810002  0.7273850154  0.1419363449  -0.05748510649  0.56584612  1.579333268  0.5132543978  0.766808679  0.3121702002  0.06670258474  -0.3327897564  -0.1095237698  0.07692243294  0.1948090255  -0.3361648144  0.4642489749  0.0204616533  1.172890494  0.5042010749  0.4532632142  1.031254278  -0.1537698057  0.5176560389  0.4153317753  0.03256408515  
0.209991363  0.5242131134  0.7627377918  0.590330657  0.120226903  0.288354914  1.272544228  0.1972830839  -0.4822059632  0.2772155643  1.302352659  0.4867892869  0.6619358883  0.1458795593  0.3036122882  -0.4699452796  0.1420676822  -0.3461759552  0.5612129677  0.4338869618  0.618192593  -0.315475521  0.9273549356  1.228266087  -0.1338761494  0.8965239425  -0.07020053159  0.7142917706  -0.3206760873  -0.3921877697  
0.385260098  0.2555776845  0.642592389  0.6371260736  0.09148721682  0.425006411  1.124198034  0.2807937195  0.4855306141  0.3072584067  0.5376718737  0.8102211348  0.6293721407  -0.08054105079  -0.1346220249  0.04016835101  0.9770962045  -0.05111713063  -0.03844627081  1.51664903  0.3289204513  -0.3512095537  0.5974637196  0.8199136182  -0.1561440572  0.6018048815  0.1150694072  0.01201141904  -0.6162863135  -0.5900297586  
0.2356957573  -0.1216018026  0.3787359547  0.3694060887  0.2116588566  0.8123269192  0.5590294326  0.3375549874  0.5675257547  0.6168326145  -0.02858927554  1.018482573  0.9591921081  0.2335501755  -0.2724847887  -0.1597049787  0.8739754861  -0.07654792991  -1.02230558  0.6197544302  0.2268165085  0.08487317356  -0.7401545488  -0.7851415106  0.2801593605  -0.2570627349  -0.2168593157  0.03240744474  -0.4584563107  -0.06072983492  
0.05500287662  0.01540598077  -0.1368688734  0.6102204589  0.5805756728  0.8497990714  0.89695939  0.5557839634  0.456910457  0.6651803947  -0.2911873605  1.239420142  1.613798821  0.4007514452  0.0935151465  -0.180992971  1.023424174  0.2435510466  -1.069652468  -0.1084550502  0.6088906674  0.2057455271  0.3318037397  -0.7243255197  0.3076312343  0.004705080563  -0.3948676656  0.3311850133  -0.5421039551  -0.1427960612  
0.1910210704  0.3068411969  -0.05431497016  0.4892082682  0.4512368342  0.5883938916  1.338446337  1.106997144  0.5497653463  0.6514350187  -0.5675879458  1.280880064  1.403131937  0.8380592783  0.5933787452  -0.1215409201  0.8717050523  0.1618688943  -0.8724839704  -0.02049820228  1.247360037  0.1325038033  1.377774009  0.5196334437  0.2294690192  -0.02562955871  -0.2338340706  0.7149482751  -1.099972796  -0.09548071247  
0.2821277204  0.4639021782  0.2028557866  0.4638193758  0.3362670111  0.2096016205  1.745758325  1.191446667  1.025875509  0.4184217598  -0.626827044  1.315930332  1.514737376  0.692766266  0.5334854788  0.1393487226  1.102508996  0.04322565879  -0.3036341001  0.9909237705  1.392299431  -0.03259123269  0.5265003119  0.3184693795  0.1762141466  0.4687925385  0.05337557092  0.8826108029  -1.086743527  -0.08660876339  
0.2809673799  0.1681380325  0.5309976748  -0.2555608255  0.3365523332  -0.1826206938  2.274259367  0.9865384763  1.131545499  0.3050885348  -0.6139488493  1.078459212  1.111967849  0.4753580718  0.2636893475  0.4498675338  1.06497547  -0.2894671311  -0.3309503664  0.9695224234  1.344036886  0.0803483004  -0.2031305105  -0.5681709223  0.2868976519  -0.5969375542  1.034468526  0.6368751818  -0.9415228166  -0.4057014186  
0.1924651901  0.1650401247  0.6052472298  -0.2955122068  0.2427024129  -0.3148179497  1.784331026  0.8844886532  0.4869455478  0.1568941846  -0.4084004152  0.6301413302  0.7660071381  0.4094632022  0.4048458581  0.1919762267  0.3683308359  -0.2810982344  -0.1642012416  0.2574211964  0.9641533181  0.08726926697  0.5909419165  -0.7984523606  0.2123413444  -0.2925103586  0.5894034785  1.146039309  -0.3280776408  -0.3458768131  
0.2396624395  0.2121427022  0.5661097612  -0.5628447376  0.2857757179  -0.2353051836  0.8496427813  0.3064949885  -0.04141801847  -0.1343982606  -0.3755241496  0.1160306361  0.04822110813  0.3507393184  0.9329044284  -0.1656924063  0.001773343263  -0.2460414989  0.227934047  -0.3004611142  0.4137770001  0.1394180789  0.5770388747  0.0875998337  0.03438705116  0.06032088822  -0.33627825  0.5889899408  -0.1543813343  -0.5101997212  
0.1712873591  0.2320502976  0.6170687475  -0.4945745319  0.2457266023  -0.441345482  0.6907424562  -0.09488864866  -0.1169797945  -0.4312468652  -0.3014853687  -0.0409978361  0.03377915001  -0.08698939134  0.9105596607  -0.1700024033  0.2233365761  -0.2497444925  0.6762369295  -0.4089529174  0.6749265454  -0.1496611552  0.945225009  1.11038133  -0.3407522068  0.3565106494  -0.1909460899  0.2100327728  -0.09234649797  -0.4643682788  
0.09165579535  0.275768342  1.062174559  -0.1990543402  0.3805787327  -0.3516684063  0.8560748293  -0.09586631528  0.1159577742  -0.5819752635  -0.3786298709  -0.4039101965  0.0402136602  0.08379573135  0.1088254465  0.4999702526  0.884789949  -0.1505041609  0.9366900241  0.7696422772  0.9038899199  -0.1262198564  0.1405248359  0.6611101274  -0.1193174239  0.3007888871  0.1682197342  -0.05180435178  -0.2574352493  -0.1924442719  
0.1034400612  0.2386893483  1.411297695  0.5143417613  0.6434868003  0.1674542641  0.8442051448  -0.1312350454  0.6296013158  -0.1065628364  -0.1361337399  -0.5807614248  0.5420958921  0.0715715721  -0.04497291275  0.4369656594  0.9160695767  0.02998827092  1.20282909  1.171449856  0.8725162333  0.3309260851  -0.7752043946  -0.7294779848  0.2978003173  -0.2917930356  0.2051816247  0.5920389102  -0.2653859658  -0.1457962889  
0.2306837236  0.3668949222  1.393106638  1.229848762  0.7827232761  0.7228523754  0.8273271806  0.2697917013  0.3019347359  0.1404606473  0.1507692765  -0.772364043  0.6639186294  0.1997594187  0.4173160986  0.3450262841  0.56315291  0.05956228556  1.076099852  1.233150744  0.8640000012  0.8217389288  0.4015792583  -0.3610644377  0.4034467946  0.2335053707  0.05058785313  0.9421013692  -0.3086879086  0.05355764628  
-0.2643768797  -0.2038171619  0.2399264043  1.006403764  0.5197318947  0.09519464068  -0.234896748  0.07617648278  0.7069295644  -0.4737903804  -0.578717363  -1.143685798  -0.3710650097  -0.5730140091  -0.3259210977  -0.4884784107  -0.2100224151  -0.2352271  0.1591197193  0.08021623667  -0.5839991345  0.6036951218  -1.223597816  -0.2193029081  -0.3794682508  -0.5165578656  -0.4838331531  0.5052909403  0.3918947633  -0.06513767383  
-1.098624861  -0.7757738812  -1.22388514  0.6012844413  0.2111256725  -1.414176974  -0.9480097428  -0.06087812179  -0.1438701736  -1.916140278  -0.9761416464  -2.035519294  -1.635970371  -1.042076186  -1.435576452  -0.9764640548  -0.7793772459  -0.917736608  -1.063680616  -0.7633203728  -2.119001221  0.07432093446  -2.335477631  -1.902992467  -1.393794708  -1.558087866  -0.3779279667  -0.02837481358  -0.05451066875  -0.2460259315  
-0.8981552766  -0.7419185668  -0.6209181112  1.071904868  0.05577541274  -1.257603827  -1.044707942  0.03619897811  0.8267576608  -0.8978387192  -0.5121320173  -1.291668715  -2.558034318  -1.061362975  -0.2207235421  -0.5781631424  -0.8795087487  -0.1147999703  -0.7791494771  -0.002500270895  -1.758852926  0.6305438386  -1.290023351  -0.1319098151  -0.4962874327  -1.221093451  -0.117749645  -0.09094869105  0.3778333459  0.2271372163  
-0.2460490467  -0.414997917  -0.4307244722  1.573182345  0.04913114815  -0.9624596655  -0.7517824247  0.1372687313  1.162510992  -0.4182383948  -0.580694473  -0.731159511  -2.787586721  -0.84834721  1.021042005  0.2046159953  -0.5173770742  0.5434905358  0.0003857254014  1.687229533  -1.103887688  0.5699441784  -1.090864134  0.06122358754  -0.4491925437  -0.8298087468  0.2147136151  -0.2006265049  -1.075235067  -0.3300178001  
-0.2475563772  -0.8024048497  -0.7760763637  0.7540571117  0.05939746356  -1.382900842  -1.434167442  -0.5221134228  0.8795767536  -0.9599387751  -0.6801992943  -1.035287661  -2.936078871  -1.186350099  -0.07896665751  0.3750753183  -0.5880946193  0.5910659917  -0.3748583319  0.3992215318  -1.328061627  0.5080617321  -1.002352134  -0.691116986  -0.4803691021  -1.38428747  0.8974510807  -0.9682567231  -0.7259824846  -1.150009618  
-0.3341345316  -0.4606056673  -0.5220132598  0.125495656  0.2443985474  -1.192054591  -1.82344765  -0.929406687  -0.2300599793  -0.04199899664  -0.23683292  -0.3988371652  -2.524194162  -0.08721147502  0.6228857067  0.6655414636  -0.3288741813  0.7467419466  0.09597146445  -0.1744234645  -0.680297431  0.6923183121  -0.3475714161  -1.220522733  -0.3412021539  -0.6155108795  -0.06787824153  -0.9311789286  -0.04531488125  -0.3097511883  
-0.2887741705  -0.5074605176  -0.3834419609  0.1684698856  0.3426262319  -0.6730705731  -1.736571174  -0.9981269935  -0.3982438367  0.1928370936  -0.2593143658  -0.2740407327  -2.631220939  -0.1037379249  0.9179212246  0.6109975703  -0.348534141  1.003430095  0.3928791643  -0.4581049228  -0.648267168  1.346571799  0.2086947676  0.154567881  -0.2957396634  -0.9862004239  0.2238139032  -0.1820955565  -0.3568957833  0.1761771771  
-0.1112239521  -0.2557332368  -0.4285158518  0.4262375077  0.2927584904  -0.8232202423  -1.502936661  -0.6291343889  -0.4546804905  0.2578522088  -0.2688807342  -0.1387527086  -2.391474136  0.2014538787  1.391808448  0.6105487723  -0.4359351209  1.020762128  0.330010523  -0.6921423014  -0.5318260241  1.503581266  -0.3775898679  0.2251107583  -0.3737246276  -0.5928098966  0.3476199984  -0.4249933252  -0.7561820536  0.3491627593  
0.118344684  -0.08901877376  -0.3996787721  0.6198772898  0.3193860486  -0.9088592519  -1.166354235  -0.3833783449  0.1801979452  -0.2611718376  -0.2283360408  -0.6753316577  -1.580320747  -0.05112483442  0.719881903  0.5177084105  -0.2922175918  0.658184446  0.007856005609  -0.2636782204  -0.180848233  1.064265408  -0.6599914407  0.2246185344  -0.6532445271  -0.3275481922  0.572299026  -0.644714241  -0.5755256384  0.4802092569  
0.3476563  -0.3153562348  -0.1126841949  0.4938431902  0.6222290115  -0.4040178952  -0.5067070408  -0.4905718737  0.4450277678  -0.3087236216  0.1185458244  -1.178267608  -0.7922104267  -0.4535634615  -0.7023297968  0.3966966435  -0.5434291376  0.4453365368  0.5978979019  0.1906103484  0.2015694077  0.7519560964  -0.9919642965  -0.3188078661  -0.3231134135  -0.331336258  0.5681360459  -0.5050029412  -0.2593026066  0.2696537947  
0.1362585404  -0.5407449759  -0.4898579201  0.4778878511  0.3304586893  -0.2894715357  -0.4083038907  -0.9373688676  -0.7356338527  -0.2942939655  0.01239649665  -1.201617449  -0.8012895619  -0.2978556585  -0.5420296668  0.1430878148  -1.089357139  0.1366365153  0.9396071955  0.2698379222  0.1988201727  0.4335530165  -0.243024192  -0.6655355382  -0.3116765049  -0.3051534297  0.4714446888  -0.5889237108  0.5998127197  0.2903127904  
-0.03091387951  -0.3227298529  -0.545373782  -0.3352566327  -0.4179267654  0.003236748726  -0.506616362  -0.8758800575  -0.6558627487  -0.2689251896  0.05286826183  -0.8999191648  -0.9469458852  -0.1611124573  -0.280582078  0.0566230668  -1.214656207  -0.09639066167  0.6280690956  -0.4426815925  -0.2335903722  0.09312993059  0.280726482  0.2693144723  -0.1311079828  -0.03938000435  0.01334099017  -0.5081217287  0.5489164002  0.5383051567  
-0.246403847  0.1675222717  -0.4665008132  -0.880394518  -1.11040844  0.01535217375  -0.7578638989  -0.4361438819  -0.3570510733  -0.02654434796  0.1343589433  -0.5208464293  -0.4827581578  0.1634461717  0.4490148329  0.1251978748  -1.14259643  -0.1172495573  0.5984760105  -0.3778216818  -0.4981375493  -0.1105521833  0.07898755672  0.5263129316  -0.1465747177  0.5138932156  -0.012804842  -0.1751364251  0.537427011  0.5629555593  
-0.2953116062  0.3723366119  0.1781951939  -0.3945622765  -1.238211319  -0.08033505309  -0.125491323  -0.09525693311  -0.5275160057  -0.1842903995  0.3239276535  -0.3160306723  -0.5375081934  0.098104293  0.2774790529  0.4631603822  -0.6419269078  -0.2452558916  0.2553203875  0.6309122765  -0.3306787469  -0.2282824713  -0.02630948202  0.6471244278  -0.2580177295  0.8850697304  0.3120705088  -0.3153178351  0.463358933  0.3732617837  
-0.01140735935  0.2061365478  0.2529776157  -1.025279974  -1.297585576  0.2875350557  0.0490604082  0.028845125  -0.1159592789  0.299054785  0.7072117971  0.09727017506  -0.2734242443  -0.1315076692  -0.5073169213  0.1640424035  -0.2914662978  -0.2188334372  0.288362371  0.417783887  -0.3706848052  -0.1945125094  -0.7090288968  -0.7229300346  0.1797762713  0.1825161761  0.6876486639  -0.03258172707  0.4523346576  0.3164519632  
-0.04576583328  0.02001489482  -0.2154148726  -1.589277048  -1.710314474  0.05878274756  -0.6713785105  0.06744367781  -0.6933857097  -0.1646499047  0.5831694208  -0.08509742918  -0.427517674  0.007593039441  -0.7537733881  -0.1894925752  -0.4677868063  -0.5953546221  -0.1166934599  -0.1738261728  -0.5791259019  -0.7711693848  0.08744603558  -0.7946067034  0.254450825  -0.480512642  0.6466970915  -0.137862834  0.6481827472  0.001618386534  
-0.08086360493  -0.01821438535  -0.2958485063  -1.718383676  -1.498222964  -0.2037818352  -0.4812200115  -0.3064886535  -0.7903132789  -0.4269469655  0.4489611631  -0.1358085387  -0.334118141  -0.2896723909  -0.9696325954  -0.1349074578  -0.4707266119  -0.5055605484  0.05861826425  -0.8562368664  -0.4059854705  -1.003348055  0.9618182885  0.5615201487  0.1981949063  0.2651945161  -0.2835997532  -0.1748331541  1.145050705  -0.1643180922  
-0.196279793  0.1520499981  -0.1131132096  -1.470074749  -1.266062954  -0.3181898619  -0.1028876913  -0.3105562864  -0.8521545194  -0.2520518737  0.5563590547  0.03888089042  -0.03162756409  -0.561622631  -0.6147439257  -0.319192316  -0.6368473401  -0.6536655779  0.4535553631  -0.9531726203  -0.3062140279  -1.183381547  0.428651483  0.4920079612  0.05553313114  0.6368570405  -0.4857930217  -0.2208999314  1.139429188  0.211966418  
-0.1935020528  0.3411314116  -0.03117514058  -0.8422871272  -0.7878955428  -0.2280871213  -0.2205297738  -0.1274381107  -1.177377366  -0.1554568631  0.4252510725  0.1523087293  0.08051724458  -0.3627745657  -0.1875008539  -0.0963348955  -0.1712472439  -0.5939543664  0.04990780244  -0.4648218568  -0.5341633625  -1.087352765  0.5786392837  0.9163763513  -0.03205351888  1.046030537  -0.318701474  -0.5232879064  0.7609194315  -0.03977483842  
-0.05289543292  0.09563991858  -0.3894062173  -1.045240757  -0.495326342  0.2992158599  -0.2685137888  0.1982404924  -0.7025974844  0.03652501105  0.2346922976  0.2089998067  0.405249955  -0.1113962061  -0.5405087658  -0.03792157781  0.1509390006  -0.2665015952  -0.3823389872  -0.1450114585  -0.4274999604  -0.9091946891  -0.2117982834  0.2101446966  0.2363961896  0.2582706717  0.007361158159  -0.5108647251  0.2416547385  -0.1276803974  
0.1265090117  -0.05140570053  -0.4315739998  -0.6786191535  -0.345543555  0.7170190149  -0.7318595506  0.3552917348  0.1321778329  0.377458073  0.2998277066  0.5347440964  0.5706470564  0.07223654801  -0.5193779117  -0.4118496196  0.3642667482  -0.1862650978  -0.3633428246  -0.5197934206  -0.1515384946  -0.9677026622  -0.2619716153  -0.5543078441  0.3242469231  -0.09770433444  -0.3299200966  -0.1541444446  0.2737297942  0.2987330529  
0.2013253931  -0.06802267813  -0.6673671296  0.09867276287  0.1204658596  1.385271761  -0.8997088047  0.002801423765  0.2707832573  0.3727409172  0.04022550768  0.7333211507  0.9322070205  -0.4247795027  -0.5925768227  -0.74088101  0.1644690198  -0.3464493792  -0.1075087441  -0.5645797764  0.04570858943  -0.6833120145  0.5000295622  0.3581894364  0.1656097922  -0.1329072659  -0.4468489362  -0.0229673293  -0.1122935168  0.3515762257  
0.1584921887  0.09543606999  -0.8450149628  0.4123407714  0.4737922163  1.430194878  -1.013019462  0.1537740744  0.268703638  0.5866718364  -0.1850499097  0.9524781846  1.138611659  -0.1880274389  0.2129093796  -0.5948541947  -0.03308435713  -0.1856252739  -0.03025798247  -0.317966655  0.091946507  -0.2691978795  0.5473190652  0.9180545455  0.0418328977  0.2548167801  -0.9642913064  -0.3387320988  -0.2458733478  0.4678571893  
-0.001210997999  -0.1934625999  -1.129686457  -0.1201139558  0.5140111858  1.030780727  -0.2626279117  0.5425666795  0.7256311038  0.2419385696  -0.4951747148  0.5721764261  1.142831074  -0.0581846112  -0.028159898  0.002397278064  0.6737644114  0.2046526809  -0.5810205778  -0.358661193  0.09433962463  -0.1956614648  -0.1479428383  0.5760272083  0.2228153595  -0.03003260051  0.01674622328  -0.5901985059  -0.395493207  -0.1118528754  
-0.006139228976  -0.2917746162  -1.199540601  -0.3298147705  0.1225733328  0.7427239736  -0.4357447897  0.4605483481  0.7121515215  0.2957438603  -0.4618046912  0.5331929528  1.01943568  0.1776419115  -0.06987632561  -0.3618484196  0.5460026143  0.3610909997  -0.9279152557  -0.9318993526  -0.2153897922  0.07227604702  -0.4562026925  -0.7417823811  0.5254051878  -0.7048676917  0.08662123229  -0.03998382513  0.1236672265  0.2401630895  
-0.006725371937  0.09249589172  -1.045016501  -0.4452404967  -0.3162119969  0.508418785  -0.868575791  0.1780300267  0.2635490142  0.1069534758  -0.3210483662  0.464900864  0.7716635179  0.3004043576  0.2089030957  -0.5221437897  0.1544416682  0.2537063923  -0.4251962075  -1.239924865  -0.4579114239  -0.1933703656  0.2576138259  0.4240854621  0.2663182561  0.07545571267  -0.7470097706  -0.1619899484  0.2549854846  0.3155546587  
-0.05115138118  0.1430425577  -1.268384126  -1.146367945  -1.092595966  0.2747691949  -0.9510590963  0.04579238424  0.002136548765  -0.2023014622  -0.2769973379  0.3945468214  0.4189344775  -0.01235713748  0.2730751619  -0.1943943594  -0.1510595246  -0.1761884729  -0.3432351572  -0.9819042354  -0.501117938  -0.6687786262  0.377128369  0.9050774805  -0.2507028279  0.3679276857  -0.1083162002  -0.7465306272  0.4699164779  0.1889462808  
0.06016247439  -0.1852639312  -1.076154264  -1.602144072  -1.183389122  0.3370799993  -0.6523723726  0.1542914032  -1.105252353  0.001986545495  -0.09531939374  0.03731011079  0.2770399955  0.6351586542  -0.2845367071  0.5165071518  0.08467092085  -0.1336872182  -0.7407004872  -0.9991540292  -0.351795428  -0.3291532685  -1.108634301  -0.8161821131  0.3068903017  -0.4900873043  0.2164307546  -0.7599509392  0.3496500561  -0.193372766  
0.08218776022  -0.02489082953  -0.5057217765  -0.5030374623  -0.674003323  0.2671308611  -0.6024487119  -0.2122797702  -1.150492773  0.09902833149  0.02088915077  0.2340257103  0.3601646244  0.7858737523  -0.3115795161  0.1411784551  0.05940755863  -0.1181478313  -0.2110725567  -0.9067024024  -0.001383504035  -0.3100016717  0.03028910881  -0.6416182316  0.3860188654  0.3069126517  -0.5823479095  -0.3223855281  0.8976826069  0.339935867  
0.06860365569  -0.03175885842  -0.1706943053  0.224805232  -0.1106481949  -0.08315802131  -0.4389092263  -0.3500310407  -0.6319863419  -0.3164148367  0.09107308092  -0.08231871197  0.2115519678  0.04549758764  -0.372437481  -0.1206249201  -0.4883810432  -0.2069877443  -0.09482126268  -0.7426600983  -0.09762405651  -0.1817667289  0.7785737536  0.6913493718  0.02904804346  0.550126884  -0.5976148592  -0.3142161984  0.5720562475  0.4520184245  
0.06768284034  0.02366323608  -0.4695693708  0.05823156678  -0.2194720784  -0.4042766333  -0.7485931974  -0.3669833688  -0.7136096422  -0.3898200695  0.1241940839  -0.1199570137  0.2665477474  -0.1683265279  -0.190283308  0.1977929174  -0.7879678179  -0.2947199874  0.2006457931  -0.3978686624  -0.2129060253  -0.5722828018  -0.4770857958  0.2368855108  -0.0210965348  0.5135072309  -0.3452985074  -0.7260372295  0.15984883  0.3241179083  
-0.03572195461  -0.2721217429  -0.8091504431  -0.5670349066  -0.1047000631  -0.1928629917  -0.309473913  -0.6620634225  -0.9968512292  -0.1338777334  -0.05707950487  -0.1980090947  0.2239001636  -0.3190834759  -0.9467333312  0.3462170675  -0.3296339122  -0.2274140442  -0.04794151361  -0.2323493225  -0.08549209811  -0.6222791479  -0.3327729421  0.3165415529  0.1023674642  0.2865073  -0.06238148156  -0.5990942866  0.6072755492  0.1015319636  
-0.0374563069  -0.3159077797  -0.8119930218  -0.3331809759  0.1455495722  -0.09182237971  -0.425795367  -0.5565378846  -0.7263641521  0.4159419793  0.1974760757  0.03958280328  0.4226903642  0.1723548401  -0.3989239424  -0.0680399898  -0.4413815664  0.02226311369  0.0608301229  -0.4166071126  0.03693622547  -0.06476124912  -0.1022263284  -0.4087555458  0.2205861769  0.2446740418  -0.5484679661  -0.2123517021  0.7393543768  0.6719042317  
-0.05551680018  0.06649525013  -0.9415154253  -0.1760623718  0.3330829628  0.108079873  -0.8649916722  -0.304902194  0.1526775251  0.4792313027  0.3136981127  0.3885565696  0.2223966185  0.4338180731  0.09983940563  -0.181448399  -0.03915480103  0.06212666219  0.5339075644  -0.5116374506  0.4267693294  -0.3453611402  0.2430089749  0.8415396289  0.04690956466  0.7981878217  -0.9157571696  0.09013327992  0.1979636125  0.9840615132  
0.0859909333  0.02578855753  -0.838153592  0.245052001  0.6202495698  -0.06254793458  -0.1826209078  -0.2363892241  0.6335533011  0.1293187848  0.01838488525  0.3049933852  0.2986395445  0.2231181436  -0.2900244048  0.02795576821  0.2871881055  0.1171354829  0.6326742005  0.5852267735  0.4688629091  -0.6246497392  0.4296002886  1.379799364  -0.1765934488  0.8950646589  -0.2482865602  -0.1595143993  -0.2713466922  0.8608132517  
0.2502870896  -0.266675601  -0.7301569423  -0.3951521098  0.4775433855  -0.2748755284  0.1616758724  -0.1412867191  0.5593060128  0.2438048127  0.2343840742  0.06393793969  0.1137821715  0.2039394166  -0.3604193504  -0.04126643078  -0.3670177447  0.1620520944  0.02789615245  0.141945131  0.332140204  -0.07554978716  -0.9650591179  -0.5720104632  0.1759717609  -0.07459224642  0.3514116051  -0.3143131793  0.01694312864  0.7509187806  
0.09333839965  -0.398527033  -1.325329242  -1.241813419  -0.2371253791  -0.7738243173  -0.8761676406  -0.3156484171  -0.3421191012  -0.04234069904  0.09362377221  -0.302430134  -0.48880921  0.05851074279  -0.0453902317  -0.07341332722  -0.6887577278  -0.06945157127  -0.6753260284  -0.9111479896  -0.3683512966  -0.3084385638  -0.3595623601  -1.034836464  0.05807752551  -0.1005271094  0.8317581916  -0.07303264506  0.8730385091  0.3890860324  
-0.0042055964  -0.3866085569  -1.241439696  -1.326010815  -0.5090463881  -1.200352173  -1.912016098  -0.5203233098  -0.9124533877  -0.3846579838  -0.06480705705  -0.4858948132  -1.408529859  -0.006344175963  -0.2373015458  -0.1072641099  -0.8316846408  -0.06152988613  -0.9370860257  -1.570868202  -0.9621689678  -0.06469132719  0.3623354825  -0.161902594  -0.06201705078  -0.127925621  0.05104825565  -0.8569870872  1.063337222  -0.1205899121  
-0.157898157  -0.3410994751  -0.9945225591  -1.307579962  -0.3075795425  -1.108638129  -2.213205173  -0.8805036899  -1.83882142  -0.5554467121  -0.03626123143  -0.5855244845  -1.63988261  -0.05660605785  -0.0577734472  0.01062316456  -0.9314286825  -0.09956360793  -0.9478272075  -2.384843023  -0.8969496262  0.2326217359  -0.27810181  -0.1689290491  -0.07855042342  -0.4039719942  -0.3864693775  -0.8819587765  1.194228443  -0.2318664313  
-0.3424348125  -0.003608217854  -0.458776228  -1.048614135  0.06734338336  -1.117476404  -1.815467494  -0.8570026383  -2.065605274  -0.5371583542  0.4032215713  -0.6920509065  -1.002955055  -0.3629310827  0.3940383944  -0.1831660191  -1.135099665  0.02732562981  -0.3766823165  -2.082355291  -0.6647427728  0.1904617064  0.4485714015  0.402221648  -0.3330568424  0.1673845729  -0.5349203029  -0.652563918  1.618070923  -0.1365997484  
-0.226072941  0.6018860708  0.6917916995  -0.3256288184  0.2938897018  -0.6443274348  -0.6257923001  -0.2486914945  -1.358663722  -0.3212302639  1.007701044  -0.5234541878  -0.509550813  -0.02583509562  0.9628475921  0.3530046285  -0.5536511476  0.2982416118  0.2825177431  -0.5870800339  -0.1434395967  0.2130796231  -0.1382956059  0.6994115878  -0.1006192331  0.9083682897  -0.5831459585  -0.3999846551  0.8881476548  0.2053133678  
-0.0207613187  0.4340319089  1.327133634  0.3325740455  0.5000504117  -0.3053232244  0.6405897683  0.4102946916  0.1756435976  -0.0676086671  1.115973793  -0.6884213841  -0.2712964284  0.02671878766  0.01634789709  0.5608865845  0.04610789409  0.3838407784  0.1398095017  1.133163656  0.1543526089  0.172768926  -0.321632346  0.5479744122  0.02004240492  0.5875299724  0.06656072105  0.2454110588  0.5600185241  0.1295328389  
0.1688676736  -0.07233528  1.245582248  0.5683211268  0.3770566753  -0.3296340401  0.3083751079  0.3999709714  0.7086287214  0.1271733872  0.9865217154  -0.5964904626  0.09296756943  -0.3697194982  -0.4112125817  -0.2992797778  -0.2566603692  0.1422225325  -0.08149099463  1.156735799  -0.1462274272  -0.07810159279  -0.4867255429  -0.577771754  0.0576531997  -0.3830351396  0.2582461754  0.1384709382  0.807151261  0.04061218485  
0.1036674172  -0.01195111231  0.8251543696  0.1768855766  0.198484749  -0.7080944865  0.2259050806  0.2337154928  0.3487548497  0.2478911347  0.9440994093  -0.2094131453  0.6607924359  -0.4909458787  -0.1543283  -0.4755784401  -0.5370348226  0.05873647164  0.5150705665  0.5251351631  -0.2917818757  -0.2615735871  -0.6570437938  -1.389578008  0.07141207675  0.3406616671  -0.4264444774  -0.2186626072  0.4806374527  -4.597204996e-05  
-0.2100062109  0.2452008878  0.9364690365  0.4132978112  0.1538658657  -0.4470350078  0.368563223  0.2645463461  0.5043090856  -0.1063724036  0.9085768395  -0.4150035741  0.443130825  -0.09095989448  0.08396478022  -0.5078852018  -0.002299234425  0.04568334632  0.5540040309  -0.373233916  -0.005134424959  -0.2646204423  0.8301905883  0.4827492877  0.1028340864  0.7244627318  -0.4916668422  0.05451754157  0.7975545604  0.185064187  
-0.2958277936  0.5260589804  1.257501938  1.140044437  0.09736469105  -0.1257101705  0.7833759694  0.4415051233  0.6016114492  -0.05797554426  1.01317587  -0.05445427135  0.3970529707  0.0817513491  0.3299514487  -0.1077675747  0.4263538243  0.2685099837  0.962136307  0.4702199296  -0.001520115673  -0.007803719033  0.7677375742  0.8591227486  0.1142729987  1.104583565  -0.2230573504  0.1054383158  0.1271902583  0.1492741142  
-0.2364613968  0.4990381404  1.417089364  1.592662246  0.06955908094  0.2180944141  1.116527791  0.3549264242  0.8539139169  0.1671724859  0.7490279458  0.1427884038  0.0851468549  -0.2491048634  0.3563632797  0.3924712929  0.9894073091  0.2104088049  0.6764750318  1.49361419  -0.4404043371  0.3660167305  -0.0043793931  0.5310122368  0.2330979199  0.9430465575  0.2997819494  -0.05943217997  -0.5365126654  -0.1132715681  
-0.2238249696  0.1763647675  1.256063718  0.8963800457  -0.2501193511  0.1363526923  1.162130666  0.4256276296  1.042642213  -0.02105222782  0.8237045792  -0.1057739566  0.2195156315  -0.3309083475  -0.3312947246  0.1598553194  0.8352263296  0.0243687779  -0.08410762928  0.9806621591  -0.4011460371  0.2790130285  0.153970963  0.4721793507  0.2023426461  0.1764461619  0.6161114091  -0.06969202639  -0.06087469308  -0.4932341309  
-0.1528829869  0.19450221  0.9717377788  0.4698178252  -0.4459984365  0.08595016182  1.163611471  0.6207121831  0.6400893703  0.2325320074  0.9839994997  0.1150712719  0.6922459821  0.03422602149  -0.3151841311  0.1222769708  0.3503355169  0.003819184598  0.3452327413  0.8090375583  -0.4107321876  -0.1382849251  -0.2217858923  -1.164925142  0.2921542453  0.1339023656  -0.05109356828  -0.051507873  -0.0461377642  -0.09674194248  
-0.08032852333  0.06488742086  0.7905339015  0.1920092317  -0.3328369489  0.3535241044  0.957998832  0.1317396828  0.6762848569  0.09051207941  0.8702173299  -0.1760020869  0.7710881758  -0.4589024559  -0.5847869553  -0.1980109333  0.3506474264  0.01535833603  0.8359234388  0.5076937715  -0.2033365234  -0.4367109371  0.7461626881  0.1684678457  0.4475504419  0.4948976068  0.08820127358  -0.2675704779  -0.1047247462  -0.09586184684  
-0.08467983118  0.1162408979  0.8314058217  0.1697097325  -0.1653934752  0.7689023346  0.4674260779  -0.4068338432  0.3028719825  0.3381654769  0.5418938658  -0.2473463932  0.72546186  -0.2750118175  -0.1289138979  -0.5928759072  -0.04744835237  -0.1043001884  1.240025646  0.8891531912  -0.2221879737  0.08646830307  1.527614023  1.217821718  0.2592777455  0.451496178  -0.3903459721  0.06963020201  0.2480435458  0.268180575  
0.08432855259  0.2070522924  0.7368953767  0.6114868542  0.1735120223  0.9490143598  0.360730085  -0.1251818165  0.2886975101  0.6509316866  0.304342436  0.03540552894  0.7516749393  -0.1475172532  0.1043667662  -0.3804945003  0.08058708549  -0.04271728173  1.150025831  0.8942788453  -0.3944878168  0.6830988071  0.5413410471  0.8729386769  0.271471209  0.5221445221  -0.2404876299  0.3030910909  -0.6856938944  0.2364707081  
0.1024305864  0.2140405084  0.4227370633  0.8728609855  -0.2258860803  0.5887029588  0.4562220868  0.04686725633  0.2223183682  0.4332955864  -0.05869657069  0.2311581654  0.4366438568  -0.1343383658  0.01093884533  -0.2369372141  0.4438086015  -0.1712117677  0.6491062995  0.8225678853  -0.3793544288  0.2294856226  0.3437587638  0.487887341  -0.096884125  0.6034889202  0.1630146784  0.3700394917  -0.7986981155  0.009248888182  
0.1902512026  0.3752233768  1.061163787  0.8696530079  -0.007845466403  0.6227866173  1.382723262  0.3871159217  0.6376946902  0.638950899  0.01431266958  0.6193032072  0.7140316318  0.1298899474  -0.4028756183  0.1533340869  0.7158566871  -0.1526040677  0.4440369625  1.522696655  0.1160991995  0.08600637517  -0.160681323  0.07178021513  0.009570557965  0.5541628429  0.1120710383  0.5337991241  -0.7372134354  0.2375856444  
0.293636989  0.257057041  1.146772043  1.027002216  0.1968757516  0.6070629105  1.829342008  0.7123155888  0.855850793  0.6787373185  0.06019800885  0.5481387334  0.7840732065  -0.02576664521  -0.6222372728  0.328433081  0.4991470905  -0.3387315952  0.2976398835  2.052596146  0.5374509803  -0.1050475756  -0.1242802873  0.2893196805  0.1248384111  -0.12310798  0.6626926611  0.7093820667  -1.045715762  -0.3609085164  
0.08631096263  -0.1243303039  0.4967624826  0.3429513031  -0.0953272771  0.03122887007  1.41499343  0.6104185317  0.8940433248  0.3408007994  -0.2804961254  0.2557003443  0.5233295217  -0.1121753169  -0.7938395431  -0.02585745894  0.07685351406  -0.4547255068  0.07234030869  1.12865067  0.3455146644  -0.5370846444  0.1101837275  -1.487196776  0.0292393874  -0.5620993994  0.5498437449  0.8681841446  -0.3949199201  -0.2482474353  
-0.04797315778  -0.002331621827  0.2738421549  -0.3013735484  -0.5726388834  -0.05387787068  1.116848278  0.3551925623  0.2944190272  -0.1172707823  -0.4116389055  0.1172420606  0.5272191547  -0.0877515028  -0.1626746049  -0.220299069  -0.3381865348  -0.3412298679  0.3132074914  -0.1866195346  0.3866504711  -0.586788008  0.5996014398  -0.08470752792  -0.1035941462  -0.04736468437  -0.607029732  0.7592813071  -0.04404703202  0.009460922314  
-0.1388470926  0.2520812808  0.307969857  -0.8030251417  -0.8658429395  -0.1539705979  1.396219528  0.1387915994  -0.145146894  -0.1004612438  -0.2313199591  0.160963758  0.4569698429  -0.1161399284  0.3135722153  -0.2334942217  -0.3963530717  -0.3773715702  0.4158307853  -0.04666895664  0.6269843111  -0.9403298278  1.02719958  1.219311048  -0.3215766934  0.2343869291  -0.06348750772  0.7741568425  0.3230748411  0.2106697244  
-0.02726094151  0.4769651654  0.7628971552  -0.5679790841  -0.6916844554  -0.07420597308  1.673204542  0.5122553428  0.2952027403  0.4013178842  -0.3885574449  0.6014401773  0.7216146804  0.0549582997  0.2899669626  0.03950946574  0.1782518382  -0.2030349936  0.2887068616  0.744426874  0.7596851081  -1.314511323  0.5608535426  1.023364151  -0.1213815233  0.2781996521  0.2343158158  0.6275535964  -0.1972913808  0.5129900858  
0.264019198  0.5108650442  1.617695675  0.1078364027  -0.07526296472  0.6717628673  2.229026923  1.075509017  0.8832982845  0.6437529356  -0.5823119526  0.7008549045  1.095291524  0.1960127692  -0.4701283376  0.240506115  0.9720780571  -0.1066982818  0.08559867063  1.88314764  0.96682042  -1.008560485  -0.3673931996  0.3958655867  0.3860809005  -0.05565440809  0.2766931859  0.864400456  -1.007986362  0.3283408349  
0.2978873918  0.3084705574  1.435920095  0.5828519518  0.03899192879  0.5964454584  1.791818512  1.243083392  1.261376716  0.6902109949  -0.4758920223  0.6165402248  1.229754385  0.2669518116  -0.4036649567  -0.2660840623  0.6784652886  -0.02965533345  -0.1344636927  2.028023273  0.7247530445  -0.9696520775  0.3059537716  -0.5993994286  0.3600297091  -0.3300217511  0.8620463928  1.195352787  -0.7658565216  0.1458975668  
0.2382362773  0.0479884847  0.6322289212  0.4725907076  -0.1010751576  0.4320454506  1.03774207  0.9714499674  0.9454522585  0.3838519974  -0.5991774664  0.5854946957  0.8964185791  0.1488208609  -0.4705705289  -0.3402951698  0.227586393  -0.1454233028  -0.5775226828  1.081410881  0.2398596308  -0.7570756104  0.9998684367  -0.0401310448  0.2684788913  -0.1587310397  0.02582244158  0.6730745284  -0.6781204715  -0.2013754289  
0.1634635868  -0.002959293683  0.1641307865  0.1157820235  -0.1225581372  0.4644433865  0.5966956318  0.312325411  0.3223450325  0.3000600209  -1.023069235  0.5684747376  0.6405571873  0.02589615947  -0.2013542976  -0.4308500161  0.08536464362  -0.2135813206  -0.433503406  0.3165283039  0.004891039556  -0.5806855599  0.6456910528  0.1401696865  0.1060598303  -0.3522847188  -0.1385306064  0.5961149327  -0.4787218688  0.03279560763  
-0.06156884105  0.1715512113  -0.05473159814  0.3264265627  -0.06505063568  0.4594310289  0.1960778823  -0.04152965823  -0.1204459725  0.2048476169  -0.996016533  0.4293171372  0.5976025233  0.06466923824  -0.007277860209  -0.2316615515  0.1333259569  0.001344709661  -0.5808330035  0.1640833346  -0.2883935501  -0.4931960636  0.7194385537  0.5732532543  -0.05362865033  0.2443061866  0.100522622  0.2670974594  -0.3471279248  -0.04029004986  
0.008732031403  -0.1452369316  0.1014918475  0.2488088149  0.5303001607  0.8377029465  0.3277592792  -0.007679275907  -0.07372440937  0.5036230627  -1.008522919  0.283515458  0.763839609  0.2186599695  -0.6629673529  0.2666592104  0.3658399886  0.3056929446  -0.840216559  0.4355701544  -0.3998388885  0.15830395  -0.8674644865  -0.5406694446  0.1705407941  -0.3757015129  0.4018359641  -0.003896134001  -0.5652521594  -0.04911283084  
0.0591778354  -0.3468378392  -0.2127303793  0.6889361712  0.6896422448  0.941443713  0.06821987274  -0.1785813309  -0.06117368095  0.6955768916  -0.8980187474  0.3815831658  0.829465512  0.4398966626  -0.5426144704  -0.1697079862  0.5222527841  0.5786102697  -0.8752118146  0.2188444399  -0.2563442445  0.3656276137  -0.2238187671  -1.63838622  0.1630983205  -0.9620466816  0.1127055233  0.3487101774  -0.2749902832  0.07409249657  
0.1652944262  -0.2173892076  -0.5154623083  0.8262356931  0.5516927418  1.324598068  0.1442785322  -0.2673990695  0.11993349  0.4837694703  -0.7819585499  0.5751134277  0.5308849563  0.5608539061  -0.2576329309  -0.6152084385  0.4719980385  0.7146803539  -0.6294138108  -0.07462004425  -0.1021151413  0.6997994735  0.9635768381  -0.1119063668  -0.1085845702  -0.4751173725  -0.4403228182  0.4090649216  -0.5544939885  -0.0116350323  
0.2901572222  -0.3889811852  -0.9951842934  0.9614743174  0.5609565118  1.530626345  -0.09542913846  -0.1763543782  0.06083590062  0.2714146022  -1.124161823  0.6109557976  0.6677608732  0.7258286682  -0.1309357339  -0.3427553002  0.4974419139  0.7831433795  -0.5950142915  0.01933691159  -0.3665768903  0.9095202789  -0.4039129318  -0.7435006679  -0.3029422228  -0.7471635639  -0.4275190514  0.2103834318  -1.231961019  -0.1828453686  
0.2401538706  -0.5386075203  -1.353381992  0.6777876603  0.4157732056  1.505524077  -0.2734605146  -0.3287368168  -0.01408244928  -0.1428620785  -1.852564531  0.248872579  0.9622974146  0.8188324393  -0.3582354219  -0.1860570662  1.059354925  0.7802844077  -0.9096352628  -0.1132863527  -0.4737607711  0.4651735416  -0.4615508564  -0.693392091  -0.3486864983  -0.9616374064  0.1366053042  -0.1112746694  -0.9863646795  -0.4764420478  
0.1436974192  -0.2366212937  -0.3953211376  0.443896352  0.1552530368  1.276210964  0.200540732  -0.02314985559  0.03828213792  0.03447512027  -1.436478189  0.5244852859  1.272731907  1.029765782  -0.1701202162  -0.113016382  0.6692304101  0.521471865  -0.527274659  -0.4478745503  0.09885059866  0.3304064577  -0.5951523133  -1.714648346  -0.1320770096  -1.424606979  -0.06417810848  0.8690383358  -0.5801830446  -0.1713707598  
0.1790075859  0.2859922245  0.4887751956  0.5686053359  -0.4391855783  0.8084278676  0.9645433293  0.2002279182  0.114567798  0.153804228  -0.9790369369  0.5993426909  1.166869567  0.9169576484  -0.04368125874  0.2053717843  0.5544344155  -0.03171090626  0.3854480169  0.3431328615  0.7779130799  0.03404151989  0.04760428988  -0.5025543478  -0.1630933714  -0.6450556016  -0.7928491323  1.246725489  -0.7516105769  -0.05103906207  
0.1280952511  0.200896296  0.3365777648  0.08638920853  -0.869406758  0.1448125714  1.501898004  0.2050261885  0.2185145631  -0.3193051667  -0.992456704  0.6022765658  1.062530261  0.1841623335  0.04667916482  -0.08599790711  0.3010821418  -0.5626034672  0.5077215025  0.564835658  0.7394482518  -0.6749653273  0.5946249503  0.13904838  -0.5819121932  -0.4604364144  -0.1187139416  1.225601953  -0.3902790441  -0.3097948257  
0.1291133247  -0.1953139333  0.01639111396  -0.4641606266  -0.8972738202  -0.3195047815  1.178691011  0.02250743279  -0.2821224979  -0.5291671259  -1.369605157  0.7093194752  0.1711305962  -0.06692052786  0.2400734342  -0.1634672395  -0.001060406442  -0.681421731  -0.07450148273  -0.3667215152  0.5723332926  -0.4005916854  0.5175362112  0.09093518946  -0.5459911377  -0.6006091613  -0.04862208925  0.7100609227  0.04492213528  -0.5417398297  
0.03599861692  -0.4277649095  -0.5157419182  -0.6824609527  -0.4911315355  -0.35279116  0.3363293993  -0.364666597  -0.9660475089  -0.4816669726  -1.562040491  0.4904074118  -0.4051527303  -0.01299370209  0.4548501583  0.3861206366  0.2272708485  -0.4238441304  -0.4270857595  -0.8560934573  0.2766863408  0.101885018  -1.162147272  -0.8383922564  -0.5427236279  -0.7028206323  0.02464235297  0.3721478451  -0.1481161008  -0.7005968733  
0.002495745542  -0.5495680567  -0.3440730972  -0.8463429619  -0.03266140854  -0.446399735  0.2688842118  -0.4507692894  -1.085680263  -0.3081746325  -1.181960418  -0.3886944804  -1.042527171  -0.05245867305  0.08084354447  0.6190283981  0.1984417073  -0.003420742953  -0.5903636705  -0.7410818235  0.4053698014  0.5984705724  -0.6758906131  -0.4085539446  -0.3091796192  -0.8303630282  0.3369550989  0.005821925644  -0.0263499898  -0.9775499289  
0.1242240675  -0.0332676102  0.1181647184  -0.4991818878  0.2774683051  -0.2971994758  0.3128468147  0.05241112813  -0.6921436916  0.21118485  -0.3929911812  -0.718406819  -0.8176628141  0.4206719028  0.2604131892  0.4848507095  -0.1443018842  0.3707599395  0.05330065361  0.1912627185  0.4957815949  0.8754825578  -0.4963845592  -1.338834398  0.04839444269  -0.4288548866  -0.4716868874  0.2528768657  -0.1897368601  -0.2904041043  
0.1519988333  0.01876645756  -0.2052112223  -0.07714297827  0.3389393776  0.1289969478  -0.1406581819  0.3494466901  -0.04365825199  0.09471235855  -0.4809253951  -0.8258711133  -0.5009022548  0.1247267987  -0.08908104307  0.495301001  -0.302099813  0.4093791825  -0.08122386314  0.3814695993  0.1088430437  0.5993195825  -0.4312836413  -0.6563596067  0.2120459662  -0.3277132431  -0.47235542  0.6368242491  -0.5383196561  0.04089142985  
0.1431730847  -0.1827000682  -0.335173023  0.1237692511  0.2247052685  -0.08964240506  -0.6934132265  -0.1267888751  -0.5164375336  -0.244524034  -0.5692500295  -0.8269944281  -0.2398439323  -0.2472707396  0.1607440317  -0.03612099438  -0.7933440759  0.1941792471  -0.2818705601  0.04924777496  0.04387585337  0.4716363349  0.6349595524  0.233767916  -0.1946562166  -0.03279957502  -0.137779352  0.3640895145  0.2092635575  -0.05126566825  
0.1393719163  -0.2511329332  -0.4760711718  -0.225284959  -0.0002460238936  -0.4027832119  -0.7927571292  -0.5472187566  -1.068341781  -0.6544906751  -0.6613277027  -0.5325612885  -0.4328255944  -0.2440843771  0.6206971168  0.01698223351  -1.15709223  -0.01378355981  -0.324880195  -0.9138211583  0.158291304  0.3047926379  -0.007969626847  0.2652894449  -0.3022241565  0.04695330189  -0.5727168232  -0.4807145685  0.4319598735  -0.3211095986  
-0.2342179101  -0.3033028045  -0.5856371197  -0.1444527309  -0.004974841626  -0.4126251085  -1.457891784  -0.7100361707  -0.8607289772  -0.6619731472  -0.7977610159  0.1403561645  -0.4070363901  -0.2752079387  0.2809853952  0.2909582936  -0.6162834481  0.09642879441  -0.7142594074  -1.242293063  0.0282750624  0.02967395647  -1.12107519  -0.5094926671  -0.4469227019  -0.226805598  -0.2437437338  -0.369156961  0.2665299605  0.04444237719  
-0.3034795443  -0.3583899564  -0.1736111292  -0.2961108437  0.4126677634  -0.1471972382  -1.307658612  -0.6606937306  -0.3430935491  -0.2649245581  -0.5811639223  0.1625534477  -0.3545371302  -0.4377984209  -0.07144330506  0.3692518923  -0.1978702236  0.3523783485  -0.9480133269  -1.181850569  0.03395537011  0.5206254337  -0.6399506406  -0.02250115428  -0.1034263578  -0.2824380688  -0.1445080612  -0.6855192462  0.6408426437  0.06526564103  
-0.1788528987  -0.2646879091  0.2009944815  0.1325457014  0.7422936172  0.2969197433  -0.5864643196  -0.3611506589  -0.498850691  0.181648313  -0.1516258348  0.2143866511  0.05583125379  -0.1635149334  0.3125608999  0.5038377801  -0.07458280704  0.2582302264  -0.58241116  -0.3140845026  0.1880821577  0.9186843845  -1.282819514  -0.9395676231  0.1654678316  -0.4955183114  -0.2074819752  -0.1031612732  0.162212646  0.4323004262  
-0.04124193643  -0.3093933839  -0.2426850506  0.5449488622  1.012352612  0.3911174744  -0.4622479277  -0.2540060651  0.3160774599  -8.774968787e-05  -0.03303508455  0.07553557778  -0.01748329419  -0.135039692  0.0973958346  0.1005222374  0.01131733249  0.3674919902  -0.5545196987  -0.1833825267  0.286006399  0.9747310509  -0.2140829073  -0.9368851925  0.2021700992  -0.144470596  0.04668560685  0.2725037251  0.138712793  0.6537636871  
0.1021635857  -0.1583346535  -0.4031283465  0.5349897161  0.8847910496  0.2972443696  -0.3398255144  -0.1935302224  0.5365785348  0.04269565865  0.05870868602  0.04126330105  -0.1002475767  -0.119826937  0.2928264038  -0.2378168337  -0.1055915288  0.2859592303  -0.5449704724  -0.5551619488  0.4954088546  0.8484273915  -0.07878260887  -0.1843191776  0.1623660414  -0.353097235  -0.5230125012  0.533876341  0.2719265127  0.4884141468  
-0.004021554413  -0.06845143905  -0.7694941542  0.1286950353  0.4274986983  0.07790078969  -0.166140373  0.03490371132  0.4638771964  -0.281269374  -0.06400778088  -0.01675977438  -0.09427246749  0.001987056214  0.2125541362  -0.1916915734  -0.3447832761  0.2290751322  -0.6023151491  -0.570457439  0.2944028962  0.496399102  0.4706594976  0.4950567862  -0.0370589472  0.0884886933  -0.1147478688  0.3841913918  0.4135733309  0.3269595887  
-0.04388096337  0.0785113005  -0.9889700717  -0.1573554131  0.1124008837  0.1059067196  -0.7392718107  0.02766338179  0.5242058561  -0.4845553721  -0.21134793  -0.03178849691  0.05204269188  0.09506469095  0.3336866364  -0.1670913027  -0.4327390478  0.3414350047  -0.2434109029  -0.5597441711  0.1542294777  0.4222695245  0.5836225678  0.2939340518  -0.02062812591  0.3276849042  -0.005208286508  -0.2228519225  0.3564386583  0.08717549311  
-0.0742834576  0.03787979017  -1.230835643  -0.1815293217  -0.1013285685  0.4721422682  -1.218579679  -0.1004401295  -0.05445793146  -0.4788411706  -0.447425713  0.01913442054  0.3304430632  0.2144202486  0.3794152177  -0.220064757  -0.3251638128  0.313000747  -0.1722089628  -0.8063027885  -0.1642647269  0.4564713263  -0.1821560755  0.2244153343  -0.1275246157  -0.06079100106  -0.2938746346  -0.3262978168  -0.1352888959  0.04179200322  
-0.1264414938  -0.05139774875  -1.456516008  -0.3500133345  0.1220184158  0.5819030915  -1.210771377  -0.4635725006  -0.1447469098  -0.187605981  -0.6318361231  0.09213977676  0.577801873  0.2188766358  0.02961231721  -0.1533873166  0.1562752721  0.4935731132  -0.1215509917  -0.4249140158  -0.5161245692  0.2417125095  -0.05671793917  0.1652868274  -0.1231882681  0.3921155762  0.2866120495  -0.4149115906  -0.4159210533  0.0196964786  
-0.08152534889  -0.1251680992  -0.9712225393  -0.5478675519  0.3994713075  0.7038658025  -0.5617305804  -0.3688781242  -0.3112190928  -0.0264421809  -0.452765713  0.01584680515  0.6955303887  0.1451680071  -0.2962046585  -0.1427790264  0.0862623443  0.5186605107  -0.1649088607  -0.5054863796  -0.2653888373  0.4755229453  -0.2063795695  0.06186928619  0.199960629  -0.1413700496  -0.1603441521  -0.5897061018  -0.2685556655  -0.02552111251  
0.01705904724  -0.175922681  -0.8840953103  -0.5350301122  0.6999720081  0.9828764428  -0.1153522135  -0.2097016185  -0.6329336312  0.2305454159  -0.337824247  0.114578624  1.149738779  0.1241938106  -0.4728925662  -0.2869582312  -0.1990204564  0.23200341  -0.3323927486  -0.2549263866  0.01952759176  0.4673454511  -0.5661116119  -0.311155805  0.2041960678  -0.8146983464  0.1476196403  -0.06167101664  -0.2944295691  -0.05413919542  
0.1423449816  -0.1923425136  -0.9015402581  -0.3655063145  0.3274337992  1.22880943  -0.1898248807  -0.09697889529  -0.2171882957  0.4632631023  -0.3752348332  0.2613776393  1.42882689  0.22978991  -0.6704572425  -0.3700759215  -0.2631891159  -0.0215155192  -0.4290171367  -0.1013029102  0.08319827391  0.253396077  -0.04442095975  -1.552983172  0.2853445129  -0.5731272797  0.5229098777  0.5489565794  -0.1292130398  0.1639205918  
0.204920435  -0.06493658551  -1.101408804  -0.2436351762  -0.1491280358  1.550244849  -0.5093111421  -0.04498602613  -0.5809243302  0.3973828205  -0.3768301831  0.1096979459  0.9930733746  0.472582285  0.003850678903  -0.4636101242  -0.6107039007  0.09662045577  -0.3847608505  -0.5030504846  0.02794309985  0.2023704106  0.5857985945  -0.1627443014  0.2999445279  -0.5907148536  -0.4858117897  0.4578289183  -0.1648161064  0.2033899865  
0.2836073653  0.2010548756  -0.7774569456  -0.3515351271  -0.2609231967  1.311891332  -0.587100362  -0.1386716349  -0.728910905  0.1402834532  -0.06636551233  -0.2349283103  -0.1369538528  0.3953665626  0.5608987558  -0.301754445  -0.5767433301  0.3887906814  0.04140176868  -0.4548796698  -0.2690541962  0.3786212478  1.022510006  0.7320062696  0.03377876362  -0.5979763859  -0.293074054  0.2985209788  -0.31004725  -0.2800767594  
0.330548163  0.2964224263  -0.2131121109  -0.3738334611  -0.4333471103  -0.04816921996  -1.229367052  0.09180333227  0.3876070252  0.4526171113  0.04104521852  0.2517013794  -1.122131421  0.8614635503  0.7902316385  0.2823935641  -0.1963948491  0.6450556742  0.2149857358  -0.3664420252  -0.4017100117  0.5278006079  -0.1713141646  0.4230597361  0.009016705945  -0.2416689353  1.066137467  -0.3876022253  -0.706814765  -0.6789227693  
0.1020717552  0.06624435832  0.2554913889  -0.3722454013  -0.1678820295  -0.4884303308  -0.7654873812  0.4283191207  0.6572179116  0.5354327828  -0.1831804056  0.691619561  -1.476656484  1.268601367  0.4973848119  1.067702371  0.9623537285  0.6343597381  -0.724084313  -0.2566490676  0.08894169206  0.5276722935  -0.6107080135  0.205485055  0.2737258892  -0.8140651894  0.5827077907  0.2444013385  -0.2770746264  -0.6013239898  
0.2781605479  0.1072650635  0.5411106142  -0.1856795219  -0.6557513724  -0.6972024885  -0.3630685904  0.8162655698  0.5360044032  0.3558324582  0.05417892183  0.5326447303  -1.936400571  1.153002322  0.6773480293  0.9954132297  1.132136664  0.2902335038  -0.6067116216  0.6508034046  0.1476268997  0.3177521533  -0.4036950864  0.5137173557  0.1371562078  -0.6526253412  0.4019688184  0.1010917823  -0.9708655084  -0.5803917154  
0.2595906408  -0.2568512273  0.5886338946  -0.2422381497  -0.7146980042  -0.8846776334  -0.9385829458  0.0157506664  -0.199953373  -0.3188905375  0.1006011155  -0.2172972227  -1.680927239  0.6040931836  0.1712790753  0.2168180166  0.4765774901  -0.128971599  -0.1187164238  -0.07058012221  -0.2283306281  -0.1599786336  -0.4558460765  -0.8770558372  -0.2980901985  -1.145087579  0.8879817342  0.03510398606  -0.1214249557  -0.5471175182  
0.06167438487  -0.2393014048  0.232142325  -0.4713196862  -0.9404893917  -1.229083983  -0.8517180167  -0.5859872894  -1.172630753  -1.02304974  -0.06986723807  -1.163819846  -1.566300238  0.1446137433  -0.788739621  -0.404944508  -0.04602181094  -0.4673148925  -0.02594182339  -0.8578847174  -0.4790704199  -0.5716895222  -0.4829208029  -1.337038485  -0.4653119206  -0.9330118763  0.5108741744  -0.08961539288  0.3151149765  -0.7897966557  
-0.1163217361  -0.4789991284  -0.2388230146  -0.6925358457  -1.285977703  -1.324393621  -1.384090022  -1.031287696  -2.278951076  -1.448546855  -0.0970532608  -1.734729165  -2.391213342  -0.2626777774  -0.9111204633  -0.4424736383  -0.3520781405  -0.787071385  -0.4179012218  -1.891878674  -1.009674998  -0.4531896539  0.2390321022  -0.08009157769  -0.7070998238  -1.129586273  0.130741063  -0.56534546  1.193527316  -1.14061014  
-0.06692098462  -0.3764034356  -0.385101066  -0.8420877862  -0.8068342649  -1.377680495  -2.230985582  -1.213937172  -2.900173527  -0.8024337931  0.1023036703  -1.219111925  -2.136771935  0.06309707677  -0.4990998153  -0.06359782602  -0.2757759465  -0.4741034859  -0.4125423465  -2.820994588  -1.378200638  0.2900641493  -0.6646976561  -0.6589807898  -0.4320165553  -0.9745918997  -0.3448664435  -0.7726747013  1.233827695  -0.681240686  
-0.07270117197  -0.2144958821  -0.3678868467  -0.9331865996  -0.5731817321  -1.242763951  -2.408570308  -1.344733829  -2.740912934  -0.6987921302  0.2806839604  -1.457423826  -2.201302357  0.08841231605  0.03155596047  -0.2952640716  -0.2835611494  -0.4632395824  -0.2527358604  -2.634845375  -1.330962377  0.1232336969  0.1309390084  0.1350153329  -0.6457096708  -0.2353393792  -0.6343832033  -0.5460168769  1.495498521  -0.6102494529  
0.06888145562  -0.285926638  -0.4697267105  -0.4747851002  -0.3436329722  -0.9472435238  -2.251156564  -1.485071486  -2.553622335  -0.6638763397  0.4814860101  -1.324684111  -1.959489898  -0.1429363344  0.01613958662  0.1444883874  -0.4640581591  -0.1531553262  0.3763841854  -1.990427408  -1.23005535  0.1301536728  -0.8619718626  0.2313634171  -0.7483335302  0.04102616215  -0.5723571991  -0.7615850416  0.9341881142  -0.3687023445  
0.08055147605  -0.2784091282  -0.4508650422  -0.3796554444  -0.1145350979  -0.841512776  -1.883053183  -1.644486275  -2.591596822  -0.5450124849  0.3069620303  -0.8864636132  -1.527328405  -0.4301103815  0.5172878694  0.2540575632  -0.8293488514  -0.3218025215  0.4001608086  -1.670284609  -0.6945575555  -0.1313983152  -0.6720663267  0.3802386615  -0.6150341148  0.3095209359  -0.3092238923  -0.5996347263  1.117878077  -0.1651489571  
-0.04081310164  -0.1389291967  -0.1326821745  -0.55124495  -0.06468752783  -1.110968319  -1.275327792  -1.369499341  -1.930173818  -0.6969763798  0.4864381059  -0.7535601635  -1.268625988  -0.6419253616  0.60178452  0.3359311648  -0.8011487675  -0.2955645293  0.3547314023  -0.8901117383  -0.3256045042  -0.0874609734  -0.3271186719  0.186283951  -0.4021712263  0.7923974222  0.01992840812  -1.083617347  1.207992722  -0.1431160059  
-0.1892329766  0.03996956026  0.04162612041  -1.161450041  0.02338860567  -0.971335562  -0.3092710802  -0.8560074487  -1.124190577  -0.1166994461  0.4198822011  -0.4816144679  -0.7452179704  -0.7633626458  0.4273819773  0.4646433573  -0.5029387131  -0.2969344508  0.4831574422  -0.08832344492  0.2547396929  -0.5568566513  -0.6911159469  0.6970220893  -0.1729940737  0.7702345642  0.03137472195  -0.8350030008  0.6288152599  0.3712562164  
-0.1756575237  -0.005857910146  0.2988028903  -1.411634896  0.03630065606  -0.6052151706  0.3038947654  -0.4150893424  -0.2380198781  0.2591786686  0.4744460194  -0.5878415594  -0.1149580207  -0.7912800755  -0.4455625386  0.3365033228  -0.47329287  -0.5025825224  0.6702191363  0.7174908999  0.8126319977  -0.9249689387  -0.04372836912  1.455187381  0.02616847544  0.4245523586  0.045422534  -0.6423426119  0.5413559179  0.2944148427  
-0.07195464948  -0.03053002669  0.5409064156  -0.5552794662  0.5643631669  -0.208755474  0.5814139454  -0.1531549373  0.342319749  0.6663808094  0.6943950283  -0.2150030482  0.4503755928  -0.625916018  -0.4281935452  0.1825353112  -0.2317269858  -0.3743599711  1.064331112  1.103850539  0.9642865485  -0.4879188525  -0.977338892  -0.005869222032  0.2546519801  -0.2548710032  0.1180273729  -0.109206215  0.1005308352  0.8550196177  
-0.1286171977  -0.1343660707  0.1582285988  0.1254696384  0.8749307693  -0.06554967645  0.5443762315  -0.0500078671  0.6678217873  0.2472510977  0.5671083052  -0.07542677186  0.6056130121  -0.4877720022  -0.1206310925  -0.233503207  0.1320628222  -0.2205498657  0.7368216311  0.1555221971  0.8964347046  -0.3534586784  0.1211277122  -0.3658256626  0.4400614122  0.0006164808727  0.1577057061  0.27566944  0.1195625091  0.7076252895  
0.03213757452  -0.0564150078  0.1739488195  0.6652154544  0.8728620002  0.05620822818  0.8381249706  0.3104294375  0.7326451705  0.02148807034  0.6190378287  0.1336708592  0.4631537301  -0.2506495783  0.2008348291  -0.2057761924  0.1460579883  -0.278220863  0.507613303  -0.3094389669  0.8713679288  0.1828620813  0.4269879794  0.5001488617  0.3355089064  0.6337444355  -0.3995348636  0.2280597592  -0.3867522187  0.4191129737  
-0.0334135382  -0.008150253461  0.2636708994  0.6553798566  0.8956767066  -0.0471858647  1.027122893  0.3260031231  0.9198485319  -0.02730316227  0.7810258081  0.4349140774  0.01427008027  -0.4322167872  0.4815885412  -0.124954496  0.03241391976  -0.2955807337  0.3196448101  -0.2269748609  0.9421139429  0.2160108183  0.4846866859  0.6972212237  0.1954287457  0.8651578587  0.0356258486  0.2952969585  -0.01978781087  0.5914738198  
-0.1345733213  0.3008754781  0.3255041882  0.8514541196  0.868912512  -0.5862870635  1.163703434  0.618857573  1.234533415  -0.2467734842  0.9332374564  0.3601301954  -0.1104870356  -0.2073974506  0.8482560214  -0.08838154473  -0.22120371  -0.2200273383  0.3740810095  0.4544218974  0.8770548821  0.1492474079  0.4883122724  0.5187899574  0.08280126213  1.269811165  0.2210925982  0.1903975825  -0.07120937933  0.4070246444  
-0.1110225707  0.2021932116  0.1289911757  0.5779328217  0.8990793108  -0.4708496465  0.9168924194  0.4533766186  0.3070732443  -0.1682910266  0.5051238703  0.6081992074  0.1975226537  -0.5057063841  1.045802308  0.009832689201  -0.5727169288  -0.2052597546  -0.0312681397  0.2878477629  0.8753663446  0.1309264113  -0.330803051  0.4148978268  -0.04953420119  0.5433324024  0.5800947732  0.3107573421  -0.2377928161  0.2998134729  
-0.2020843976  0.2365933931  0.5056339713  0.290974275  0.8315130423  -0.1575928666  0.397014562  0.07562828033  0.8888050703  -0.1561934116  0.2429372445  0.3792543801  0.3492354705  -0.7809001549  0.9931417572  -0.1245742752  0.1487412231  0.009332022535  -0.1592974475  0.3181346149  0.6721401516  -0.106608567  0.01966043406  1.044531713  0.03019631584  1.076218682  0.3269480391  -0.3289461219  0.2214191753  0.3021463342  
-0.151775518  0.2282666906  0.8409861199  0.1778731533  0.6662861178  0.4329509772  0.199414158  0.1007566845  1.158975619  -0.1195453019  0.2678433101  0.05219773001  0.6184313866  -0.7485448274  0.8723242786  0.08279280071  0.457990307  -0.1584809213  -0.1560889375  0.9244151861  0.524596206  -0.3356980022  -0.5776281936  0.8654993028  0.01572453525  0.4333595801  0.3796672643  -0.6243434646  -0.5635473374  0.3596578933  
-0.1728318637  -0.2661961365  0.3359675682  0.000882843745  0.6111096604  0.5458396085  -0.5245076861  0.0538591625  0.9895367356  -0.08626288213  0.2101652692  0.2669760295  0.7319989224  -0.349882289  0.3966875735  -0.132075223  -0.01669466814  -0.03518273488  -0.80728452  0.4673109786  0.3287227605  -0.1165691343  -0.9759222219  -0.3694317747  0.09424610461  -0.5368567306  1.001807355  -0.5065623  -0.02974373598  0.4314591214  
-0.1267766531  -0.01394287843  0.4251118536  0.3032905169  0.3178084633  0.2764999771  -0.2817127633  0.3586284099  0.7632659358  -0.02622394659  0.4277764211  0.4369723141  0.7284479051  0.09197527156  0.4301853282  -0.05246658262  0.1047266889  0.03211420644  -0.8803106324  -0.2984653322  0.5585225809  0.0960556057  -0.890165963  -0.2328448124  0.187733685  0.2602726466  0.5594115797  -0.6780088039  -0.1356131258  0.5985096904  
-0.1230820292  0.007685253926  0.4811218821  0.3300007085  0.0737811424  0.0008872458833  0.1163713904  0.5528429559  0.9206735715  0.04707549594  0.6196105397  0.326595357  0.6883751336  0.2580326415  0.2389720319  0.006184826774  0.3711325797  0.01909025435  -0.6771967408  -0.4769753514  0.5798216096  0.1199772418  -0.4493546523  -0.6804409894  0.4136178257  0.3092553908  0.7035186639  -0.2873647973  0.2258641749  0.5483725011  
-0.0724339481  0.1019961781  0.4871156898  0.3849026762  0.0650487786  0.04439131379  0.5812219353  0.7823310429  1.052012475  0.1213041522  0.7390242472  0.3446648463  0.766237004  0.1020183211  0.3614331222  0.0786396071  0.4248638864  0.07359149084  -0.2198221522  0.08482877116  0.6337532394  0.2114271753  0.2846894536  0.08550359485  0.4896983837  0.7062263739  0.0733378893  -0.1541331868  0.1976295717  0.6536163932  
-0.05261054333  0.1636612571  0.1058447797  0.3264972625  0.3298613829  -0.03092679522  0.5038941519  0.9220310712  1.336173165  0.3717039003  0.8412021847  0.5167002528  0.8074175025  -0.09549794246  0.5566115227  -0.07477925777  0.1567923057  0.2316823573  0.1127975196  0.3156134805  0.528431002  0.2775088669  0.7558967983  0.7977807967  0.3524764535  0.7807210938  0.09385918199  0.03516661005  0.02575195318  0.5525264209  
-0.06022530481  0.3352155875  -0.5846170717  0.309458204  0.5142403458  -0.2721859704  0.4679604877  0.9297248878  1.445450173  0.3349268238  0.8608267377  0.6015927783  0.6140630158  0.1251451676  0.6938150538  -0.07345180122  -0.007995875928  0.2443117888  0.1561161113  0.3149047405  0.2715261377  0.07652531652  0.3790651154  0.5100599431  0.3656585538  1.129927451  0.2384664319  -0.1270454152  -0.4952348397  0.4939892184  
0.003546778434  0.122169927  -0.7366752085  0.1816104844  0.6830816564  -0.3545310388  0.4712751473  0.7680341524  1.469028526  0.06794069818  0.5225381086  0.4852157887  0.4375960644  -0.08905919454  0.3077185112  0.4344493837  0.39734109  0.4338066204  -0.2349186298  0.4575364332  0.2338104938  -0.07519929908  0.1822332625  0.7831161744  0.3114583322  1.215018576  0.3683166807  -0.5909045276  -0.8525115349  0.2118666283  
-0.1342869794  -0.02491585116  -0.3738063578  0.1987643419  0.7589308036  -0.04854452544  0.7973003119  0.6267032292  1.258098366  0.1450704198  0.8084692026  0.4853732862  0.576521338  0.05477984015  -0.003884479457  0.4350883123  0.5020537  0.3506563177  -0.01508037798  0.7289708979  0.297598802  0.4553451096  -0.53356829  -0.2157350619  0.6299252362  0.6831487254  0.5883386387  -0.219047806  -0.6316364013  0.1358081127  
-0.2940097596  -0.178532463  -0.8829098701  -0.06435251737  0.4343649328  -0.1676988774  0.7915019569  0.3816728449  0.9542656264  0.2927276098  0.8388227336  0.4351592256  0.3531404887  -0.09547550684  0.1005669253  0.08604253544  0.6397013887  0.09296054858  0.1084127579  0.3388791799  0.07828625454  0.2984096997  0.2691456463  -0.6435208798  0.370662852  0.3844332304  0.5483515426  -0.1949616988  -0.1902241221  0.2769641505  
-0.2132212238  -0.07874563851  -0.882466862  -0.435887043  0.350416336  -0.02643693741  0.568516366  0.3596743348  0.8146541377  0.5313966158  0.7025756149  0.1941890781  0.2251566299  0.09723666973  -0.008213469455  -0.01790571131  0.2265710009  0.3636395148  0.04951593501  -0.02749323589  -0.27338417  0.4818750099  0.8711347888  0.02687844123  0.4385176325  0.5670138114  0.08981543108  -0.6105713498  -0.3075209711  0.1925202118  
-0.09094199065  0.4724849191  0.107316353  0.3375597258  0.1593489412  0.2877947399  0.6241041495  0.699720606  0.9074061829  0.5965586682  1.137300748  0.4071821247  0.1449949479  0.565010612  0.6959293132  0.1246758114  0.5769113425  0.7135080887  0.182946191  0.4600218727  -0.2890221534  0.6422075591  0.9552933779  0.4588753128  0.3779723647  1.264261698  -0.1330043238  -0.1293011245  -0.5618932223  0.1685118382  
0.1583104569  0.5410346745  0.6672017623  0.8573499463  -0.5171703622  0.1329708122  0.7184177361  0.8628699268  1.304740307  0.1674385011  1.229167367  0.598062174  0.1650394425  0.3990665675  0.5762978339  0.257018494  0.4866937283  0.4419916224  0.3924652246  1.490033399  0.1087646933  -0.2443028029  1.086852945  1.212014081  0.05004528609  1.290173789  -0.003099665866  -0.3030624189  -0.627923177  -0.08830120462  
0.2355615372  0.3319057436  1.072646878  0.7313578041  -0.6056554995  0.179701767  0.8239554894  0.7223898313  0.8777550334  0.1276388273  1.327599961  0.6759622259  0.2303333381  -0.003036510979  0.0616898421  0.6672697327  0.4717205554  0.0002429081812  0.502891473  1.774436778  0.2380832874  -0.4086539193  -0.2618175688  0.2058632612  0.4677182657  0.7484172451  0.3608442075  -0.5061899179  -0.492131627  -0.2229844649  
0.007956878451  0.2797918821  1.350282012  0.8981843085  -0.1218447089  0.1690409584  0.8350883505  0.5417778482  0.7512732983  0.2610815843  1.151440415  0.5324285649  0.4698641953  -0.03577007661  0.01985343531  0.1429635525  0.5196817072  -0.03291109962  0.8340896661  1.710412047  0.1707226831  -0.1412209922  0.3206902672  0.1093504364  0.4829911  0.7870207183  0.1103129179  -0.006136802037  0.1139140959  -0.2778773155  
-0.1247931068  0.4160514743  1.477401721  1.22707193  0.009824886913  0.30300366  0.7316192428  0.3547732417  1.298116837  -0.09769508372  1.139044002  0.1616169964  -0.1777921673  -0.1834480708  0.07782155041  -0.2805698203  0.5607568326  -0.02804563541  1.254534165  1.752017413  7.357533445e-05  0.0563611701  1.030694509  1.170644201  0.2657195307  0.8987564806  -0.8464294533  0.1137545703  -0.1377140935  -0.6141056648  
-0.05206803149  0.5514627674  1.779891786  1.723600399  0.3365007459  0.1159424086  1.436871047  0.7653951229  1.253665174  0.6134892541  1.031414842  0.3837387393  -0.7307418229  0.343432736  0.14776955  0.1676310172  1.089987614  -0.1481864873  1.021767963  2.112610295  0.1384295941  0.08423093847  0.42522155  1.218113427  0.6615294726  1.142694435  0.4202268015  0.6134415208  -0.4589517054  -0.5304070286  
0.08053512499  0.4146029215  1.696579905  1.71132775  0.1364626795  -0.1994884613  1.748339422  1.165215151  1.274439984  0.8597219911  1.10875152  0.606403982  -0.4084085395  -0.05534588432  0.4009142453  0.07873318272  0.6262790238  -0.3730939961  0.8023284728  2.129510014  0.2196232034  0.173809398  1.316650544  0.3574109359  0.9616251952  0.8584935583  0.7512526712  0.4996005086  -0.831335741  -0.6874741956  
0.07928472913  0.3902772102  0.7557801383  0.8496154692  -0.2770164339  -0.4925442346  0.8712864636  0.5537157726  0.621800869  -0.1632663631  0.6016928028  -0.1318525501  -0.2133013054  -0.4414338438  0.2741832255  -0.2502828282  0.03349627647  -0.6513622229  0.7873724296  1.052775235  0.07637535  -0.5738421625  0.8054314793  0.2936045697  0.03586319872  0.5707711078  0.1535621951  0.2889187307  -0.6351472617  -0.8295556863  
-0.03625361373  -0.02111432303  0.2684151743  -0.09260817433  -0.3279297098  -0.6589088622  0.4531846007  -0.03479505435  -0.5762280429  -0.7129316364  0.1028681076  -0.6278655706  -0.2767041744  -0.4545224531  -0.9062996933  -0.006058440107  0.1267593007  -0.736215785  0.1806189877  0.4939654134  -0.3225524145  -0.7246248185  0.3388467829  -0.008843632468  -0.3128226616  -0.3105709085  0.8657599547  -0.3361420188  -0.01123250062  -1.023931857  
-0.1390539083  0.1746375136  0.5171751376  -0.1705957663  -0.1594285612  -0.4184026985  0.199277557  -0.2954754672  -0.7973924268  0.135133817  0.2315613576  -0.1327375504  -0.3098932096  -0.2507445577  -0.4709828688  -0.1320968595  -0.05804920457  -0.3599349519  0.6666162184  -0.05196770475  -0.1617159273  -0.1059517746  0.2663921779  -0.4928244829  -0.02944879659  -0.459991195  -0.4479551819  0.331776179  0.2432006451  -0.4645671629  
-0.09310310255  0.7837763017  0.8002393799  0.3322793572  -0.3443761138  -0.7056637867  0.5302643863  0.2282168492  0.06567623477  0.2844216034  0.3664750037  -0.02404164167  -0.556046319  0.2327856998  0.7449774378  0.147529797  0.5065302751  -0.08121689157  1.138589745  0.3939307928  0.2316981921  -0.3702705012  0.7911892666  0.5727288426  -0.4748448205  0.4251696674  -0.1466814578  0.4434802105  -0.2966238638  -0.3860493141  
0.07891066994  0.4976653561  1.080145765  0.1583473069  -0.5752259071  -0.9540494402  1.148159746  0.8715254582  0.461198781  -0.1176389989  0.3553279196  -0.3828127291  -1.043391296  0.2446745092  0.02894985104  0.3672252806  1.054706635  -0.1789264  0.5975224339  1.33346442  -0.1174467974  -0.1055054296  0.2530783146  0.5572085188  -0.4956878098  -0.3810241943  0.793838543  0.1322574317  -0.6283045129  -0.8315654295  
0.2840414602  0.5036404849  1.292026385  0.147492981  -0.4995121433  -0.7745902663  0.8770448481  0.9777057278  0.1826618094  0.3393832625  0.5430682059  -0.3281539287  -0.7205443816  0.2198143315  0.080709525  -0.03512177907  0.5341809065  -0.1531569863  0.827229588  1.359551178  -0.4478155437  0.4921482326  -0.6006636997  -1.317479871  0.01653535716  -0.6509936543  -0.336625397  0.4285856558  -0.2614875264  -0.5555990583  
0.1803075318  0.6676483505  0.9071001617  0.6583188092  -0.2620049452  -0.8561651827  0.3824115477  0.5611983666  -0.1755117977  0.08058090665  0.6590069761  -0.4915535787  -0.3781561789  0.1506911801  0.2151540231  -0.2166968406  0.5261298532  -0.3310319746  1.300310226  0.6474819959  -0.006449461885  0.1199341035  0.7155527064  -0.1847284493  -0.2426262881  0.02277260774  -0.4124698743  0.7044119389  0.1102164569  -0.3831190436  
0.1128906351  0.5231863391  0.5672418101  0.8982239279  -0.1314551674  -0.5439340754  0.1552275635  0.318395917  -0.4086746812  -0.6863484672  -0.1055692756  -0.6796490178  -0.2382969893  -0.01324593265  -0.1407391019  0.1971104024  0.7922910845  -0.6644482917  1.128288823  1.216989033  -0.2554754159  -0.2427704162  0.5886361727  0.5350391248  -0.397118935  -0.3342741681  -0.2732979957  0.2820200984  -0.3761175542  -0.7780818502  
0.05509153676  0.1962203504  0.8479237957  0.7904157959  0.3071029305  -0.03713115497  0.3908445832  0.04396053128  -0.4038648279  -0.1668000853  -0.03228544395  -0.3363596167  0.1468285917  -0.2119039095  -0.5826740826  0.295947304  0.4298939827  -0.4811349818  0.6683709193  1.270716016  -0.505872119  0.4914724089  -1.335512074  -0.9860696084  -0.004049238798  -1.540893989  -0.004788322761  0.2282999545  -0.7606369989  -0.8479771572  
-0.1725938815  0.1235628152  0.5280391836  0.3817801559  0.6615130865  -0.1598843038  0.1267774635  -0.05008860375  0.5736944581  -0.03327770749  -0.02904310759  -0.2061053694  0.3544555157  -0.3770999965  -0.5865616284  -0.4331862184  0.4735967366  -0.2003467714  0.5048940558  0.2104050807  -0.4728985428  0.1682697797  0.1051128236  -1.076249006  -0.1593601229  -1.1026282  0.1360894482  0.5732624433  0.07031782665  -0.4276579613  
-0.1825613954  0.06991361567  0.1137823104  -0.2205124592  0.6552350176  -0.1113217111  0.2390230593  -0.2854053776  0.625735279  -0.3502589549  -0.3674140546  -0.3590713404  -0.02806574018  -0.2585575222  -0.7472259856  -0.7401304534  -0.03057373629  -0.3846249844  0.4756835247  -0.3438055567  -0.6969507953  0.2261796274  1.207160906  0.567720377  -0.4485228973  -0.6535114464  -0.6793908062  0.3789033  -0.0301492533  -0.3390927179  
-0.01546941418  0.3119145825  0.4471460296  -0.1082784905  0.4523555891  -0.3221313418  0.7758740975  -0.1393882766  0.6635894068  0.1521246541  -0.1574689115  0.4084356268  0.0248802374  -0.1195570389  -0.2852676452  -0.2503721252  -0.0939182226  -0.2219165835  0.6640246401  -0.2146292276  -0.1506459366  0.1689354983  -0.01562681437  0.640195567  -0.3595910753  0.05071500758  -0.7689750941  0.6164856458  -0.3447058386  -0.00658926649  
0.09436509103  0.1443864678  1.019277704  0.08723795407  0.4586953143  -0.2442599148  1.746883131  0.5176570421  0.9627955003  0.1887401363  0.02095633837  0.3616107909  -0.1955221062  -0.06077083866  -0.4558390951  0.4407039673  0.4487023658  -0.25391376  0.06647814952  1.152091091  0.6533278142  -0.05604456692  0.5668874636  1.044255162  -0.1037214595  0.360564983  -0.0125793545  0.3591835711  -0.5331735222  -0.07942941337  
0.2949055885  0.009447331512  1.096011345  0.5380012188  0.3304281628  -0.2431042142  1.987859798  0.7990269195  1.373191375  0.505653536  0.4426535759  0.5635688244  0.1527013514  -0.04354404924  -0.4962058374  0.4458816436  0.0684437076  0.02346529833  -0.07663409481  1.667170728  0.8328576776  0.3109022495  0.2349612311  -0.9753970179  0.1375816523  0.02454676861  -0.2339050839  0.7451136085  -0.3796924712  -0.2093065629  
0.127057076  0.1591758477  0.6534727324  0.7004974267  0.2979903917  -0.4764705343  1.840097251  0.8716091789  1.383638985  0.01920413925  0.3268588224  0.4105301019  -0.1545863992  0.05235375048  -0.322828913  0.2579980125  -0.02929059419  0.1477223223  -0.1654846965  0.9671271305  0.8322490198  0.02903746964  0.6192912261  -0.05099355012  0.1349124082  0.2957726025  -0.3189692105  0.888465209  -0.5080716677  -0.2908974034  
0.004175189474  0.0858919792  0.1730287679  0.2166111004  0.06836984621  -0.5819781253  1.113941326  0.3770441398  1.140173273  -0.2820198129  0.0009402513497  0.08077809049  -0.6271888899  -0.3481358151  0.06889465484  0.08239258659  -0.9310577311  -0.06751163571  0.0477018821  0.5833839053  0.6032450387  -0.336241148  1.419271743  0.9411701722  -0.2297738758  0.4151496271  -0.1751701489  0.7546745829  0.1465896245  -0.1885649839  
-0.1519052629  0.06962890239  -0.4458670478  -0.4651202302  -0.1679155986  -0.8869690318  0.6599725952  -0.1580689277  0.2769706568  -0.3960238515  -0.3763508834  -0.04152427655  -0.4786721259  -0.33357723  0.1542701295  0.1635171717  -1.310315251  -0.05560854665  0.04627112634  -0.1737647873  0.1699646258  -0.8039191836  0.06951850091  0.416686597  -0.4281712041  0.6482722915  -0.2456552138  -0.1404403039  -0.1588273854  -0.06750165258  
-0.2111009535  -0.3426641446  -0.6323071168  -1.25174816  -0.2229438199  -0.6410437705  0.1755066328  -0.682145731  -0.5983169526  -0.4988350158  -1.050887188  -0.5692493554  -0.3321209337  -0.4659799882  -0.596375441  0.1956517505  -0.8078880127  -0.09064504786  -0.7110476973  -0.6163125541  -0.2385902806  -0.9268881778  -0.4123029467  0.06163902418  -0.3658219994  -0.2427059115  0.3583462335  -0.9097348257  0.2330087901  -0.06517662091  
-0.2139265922  -0.2304187451  0.07072107793  -0.7796241468  -0.03140107327  -0.4721511985  -0.003862653625  -0.652348758  -0.3619363785  0.2234729215  -0.6453762396  -0.1745782497  0.1848395767  0.1190021042  -0.3103086139  -0.04339876311  -0.7894725426  0.2962734628  -0.2950942694  -1.016019232  0.01427385801  -0.293340956  -0.7611347868  -1.459128582  0.2449919683  -0.4689686869  -0.2680888548  -0.06617293525  0.6870100795  0.2906800399  
-0.04592029675  0.1598013598  0.3228838902  0.0455026117  0.01114272143  -0.09769817596  0.1597370965  0.1315442775  -0.08627218865  0.2757583093  -0.3715191757  -0.119079215  0.362454235  0.5049130639  -0.1422351472  0.08234506612  -0.3489945262  0.2752541995  0.01448997886  -0.4192283781  0.5700889916  -0.2466798084  0.2972490369  -0.1148728853  0.3027935583  0.6267034565  -0.6480064198  0.5559455264  0.08738379895  0.5429300492  
0.1933862653  -0.08887599993  0.1386003802  0.1902261778  -0.3255188421  0.1882899166  0.2388366792  0.08265574026  -0.1318190932  0.07336144444  -0.3428007826  -0.2773893742  -0.216859804  0.2275593251  0.2757166451  -0.1075753763  -0.6302154566  -0.01363114923  -0.03511665435  0.1482702457  0.4046587505  -0.0582407089  0.8428413497  0.832250221  -0.2412371104  -0.03480192184  0.2048465137  0.8299539094  0.02338716635  0.5794951314  
0.1864469555  -0.2981899835  -0.5474727627  0.2217777501  -0.7013277639  0.01815884147  -0.3648112202  -0.3006994593  -0.6892743597  -0.4135899405  -0.4043350042  -0.04107666021  -0.7852765227  0.1699209905  0.4026177191  -0.08743882671  -0.6244841986  -0.05424174828  -0.4857042013  -0.4397357436  -0.5285114475  0.4710181738  -0.069042135  -0.2039494956  -0.3999150218  -0.1132491829  -0.06517852498  -0.04136058111  -0.01544763954  0.009737752594  
0.1652228689  -0.3882963629  -0.9431084637  -0.6208188127  -0.4103583733  0.3377182678  -0.5780861314  -0.5146637017  -1.032895578  -0.4272128479  -0.7966891145  -0.2870627942  -0.3079479631  -0.1080947933  -0.3798692536  0.3003113852  -0.2257464629  -0.04347510274  -0.6350199298  -0.4006234472  -0.5993202782  0.0416584137  -0.5819440456  0.001224921696  -0.1870180271  -0.02398814986  0.4395836482  -0.3247107456  0.1952620689  -0.1785036569  
-0.03164833897  -0.5466625703  -1.063629625  -0.9278302256  -0.1089808415  0.737067847  -1.069000892  -0.674371936  -1.589951441  0.05368475332  -0.8662318053  -0.3620501223  0.5645335282  -0.1423948245  -0.5198010903  -0.116119052  -0.6365867084  0.02882220957  -0.5557005178  -0.8913714617  -0.4755818043  -0.07220946224  -0.8149564261  -1.506762937  0.2102482291  -0.8616792116  0.05464248629  0.1020194325  0.7128731287  0.2932374563  
-0.1703588039  -0.3627004409  -0.8837869799  -0.6178312264  -0.05247267034  1.225459718  -1.333833119  -0.7866908324  -1.085179357  0.1215837059  -0.7946031211  -0.2724369393  0.7531807738  -0.1421364435  -0.1716262737  -0.4294784134  -0.4545911326  0.2893360312  -0.08404285455  -1.528067462  -0.4414285308  -0.06367693828  -0.3671761141  -0.4904742113  -0.02375252331  -0.3968706353  -1.026241917  0.1847071629  0.4707982788  0.5846206776  
-0.1355715771  -0.1628207204  -1.016546469  -0.1821865426  -0.2584170837  1.174876835  -1.604387008  -0.9347719702  -1.035587742  -0.03353278348  -0.7170660975  0.01409141145  0.6364917919  -0.09922531127  0.1205537037  -0.5780721527  -0.08830368802  0.2296790735  -0.2600979583  -1.313330977  -0.5431512856  -0.1916468039  0.009746932068  0.3929668584  -0.3587238892  0.07745408941  -0.5151923243  0.06343567781  0.438415124  0.4196838244  
0.03218083456  -0.4909093161  -1.323926741  -0.354228424  -0.0890920426  0.9681987286  -1.332839398  -0.5749864239  -1.132394782  -0.03785401354  -0.8677597919  0.3297273924  0.6003262676  0.231600928  -0.2439286089  -0.1108148618  0.5994266306  0.2050797827  -1.125866752  -1.180145583  -0.4056735089  0.3301473085  -1.060232268  -0.1604689056  0.04935721807  -0.4724703853  0.09171705947  -0.6730744751  0.02301761188  0.1018036236  
0.1127537276  -0.673741635  -1.613376548  -0.8064421343  -0.4561045031  0.9061076132  -1.652340539  -0.5962552316  -0.8146557708  0.3114453196  -0.8235713947  0.5517529168  0.5398931967  0.4579794505  -0.1283403945  -0.007455305408  0.6503988537  0.2495974771  -1.592248322  -1.485984635  -0.5111988824  0.3317929172  -1.258542025  -1.239182869  0.1209109127  -1.307207231  -0.008435417129  -0.8097332091  0.540229029  0.3979362238  
0.140690256  -0.3727467039  -1.344962571  -0.7383786082  -0.2771156467  0.8526086075  -1.691994983  -0.4111022678  -0.6393736575  0.1785610274  -0.645515924  0.1393031611  0.375502738  0.3792642587  -0.1741394188  -0.454644143  0.03098195881  0.3154463718  -0.9078747649  -1.834791402  -0.4449796573  0.176220452  -0.045399899  -0.08582656326  0.1294649291  -0.6226149167  -0.4908326851  -0.6394449411  0.5693878339  0.65446041  
0.01260317832  -0.2269341592  -1.104746422  -0.6145580458  -0.3213794508  0.5796981191  -1.522137217  -0.4376907801  -1.141361819  0.05217628618  -0.4739147006  -0.3116970493  0.2060481642  0.3056937078  0.03984101185  -0.2410052168  -0.9974160498  0.345736457  -0.3470813546  -1.105367531  -0.2689148475  -0.02917390524  -0.2044551814  0.1821379729  0.06125874956  -0.1013794054  -0.2191610911  -0.2698711046  0.657425514  0.7234416091  
-0.008339038327  -0.1714373137  -0.8330613484  -0.4719610665  -0.571438877  0.5008449644  -1.55170748  -0.5342525122  -0.9760321541  -0.08950723012  -0.6236252886  -0.2534000234  0.3422032602  0.1839283249  0.228469885  0.09810342516  -0.3946781257  0.4188043968  -0.2503070995  -0.5896417893  -0.2892754107  -0.5285796367  -0.5678133336  0.1910341161  -0.09569946441  0.1942138315  0.2177948618  -0.5051363008  0.4350428637  0.6046962926  
0.05916853207  -0.3973907357  -0.2611978076  -0.4738087736  -0.4406120552  0.9254234802  -1.392205343  -0.3814631609  -0.4228045656  0.1181068896  -0.534024103  0.1282562987  0.5559127183  0.2268824315  -0.4717615342  -0.06026810782  -0.148234326  0.3648412233  -0.4259523031  -0.2290339529  -0.1843465748  -0.03959234197  -0.7358961767  -0.5325414892  0.175847874  -0.5277051485  0.6379527147  -0.34119832  0.3326418623  0.5618902529  
