# Supplementary material for: Large-Scale Brain Network Coupling Predicts Total Sleep Deprivation Effects on Cognitive Capacity
Source: PLoS One. 2015 Jul 28;10(7):e0133959. doi: 10.1371/journal.pone.0133959 (PMC4517902; doi:10.1371/journal.pone.0133959)
Supplement: S1 File — (ZIP) [file pone.0133959.s003.zip › supporting_data/dual_regression_timecourse/timecourse_TSD_subject1.txt]

0.1621479543  -0.6335903177  0.03250742113  -0.138609222  0.1247010335  -0.4283594506  0.3011674399  -0.5765141875  0.2780720405  0.2413229747  0.179245521  0.03377638241  -0.1417315764  0.03378523222  -0.3072362289  -0.255120957  0.1145244692  -0.1542690418  0.06282556467  0.3693346729  -0.05770650006  0.02987852078  -0.3796217509  0.7192072048  -0.7016220184  0.6680444015  0.687972658  0.3082231214  -0.05566111772  -0.2309523353  
0.1271927559  -0.8281836201  -0.1173869198  -0.4511256129  0.02796168477  -0.5355844564  0.2343347584  -0.751826431  -0.8779329067  -0.1804694717  -0.1572576386  -0.3763831533  -0.4017968432  -0.2629200022  -0.8780467833  -0.5075502085  -0.06437158578  -0.5804614556  -0.3000480214  -0.421533198  -0.2902264578  0.2171467681  -0.593526784  -0.001759329573  -0.8019686288  -0.2414980737  0.405066017  -0.1296281575  0.1402384761  -0.4282936662  
0.05770216024  -0.847232305  -0.1997130372  -0.762323656  0.2016618839  -0.484735141  0.01385045174  -0.8534906769  -1.264857122  -0.03949905039  -0.07370333034  -0.3405351718  -0.08341280866  -0.2913046597  -0.8883605095  -0.5852521344  -0.2363545693  -0.6161539915  -0.3842763105  -0.7541145009  -0.3832949612  0.03307603666  -0.6076569802  -0.4821259432  -0.7468109749  -0.26894043  0.3121409197  0.1103811687  0.3626458181  0.07197028952  
-0.06027151269  -0.7342866758  -0.332731095  -1.118875932  0.1003903766  -0.3304339183  -0.09939551179  -1.10958603  -1.032239398  -0.1580085785  -0.1267807083  -0.3182164634  0.07399739248  -0.6713589457  -0.934120041  -0.6234666294  -0.1725503053  -0.7243688505  -0.4115487104  -1.090200641  -0.302653081  -0.3178501418  -0.5534020401  -0.4884643758  -0.6845239012  0.02814005113  0.424905018  0.116766429  0.6581528202  -0.311430429  
-0.08499247378  -0.7275140343  -0.4520491286  -0.9237201643  -0.1107927867  -0.152486253  -0.2051264354  -1.026433971  -1.329973474  -0.3009542813  -0.2198859748  -0.4713832061  0.0878693568  -0.6551995302  -0.8131284833  -0.5448902188  -0.205319592  -0.5753490006  -0.2315743752  -1.347769493  -0.1366843994  -0.1581249775  -0.1489669474  -0.7324045619  -0.4249010616  0.0106446025  0.03834021655  -0.1845192041  0.7287509093  -0.2160716666  
0.04525790359  -0.3495205119  0.07546664791  -0.7855961965  0.1659982331  0.211748934  -0.08232930427  -0.770263509  -1.220389593  0.08692492946  0.02220057693  -0.2220002041  0.3621752305  -0.2533342058  -0.2998876939  -0.3184122431  -0.1948081454  -0.070593293  0.03500940117  -1.370673134  0.3443113598  -0.1376714261  -0.2626470955  -0.4807997578  -0.1394794447  0.3732905201  -0.5572297242  0.1059615171  0.4242627767  -0.1820149744  
0.02099940454  -0.0485057052  0.1894240207  -0.6703423933  -0.0200645959  0.2792901349  0.1993868331  -0.3952299654  -1.028110652  -0.217366707  -0.03023778553  -0.1235455181  0.08377994064  -0.3066896719  -0.09189948511  -0.2786685596  -0.2224370243  -0.455357681  -0.01690449663  -0.9587304137  0.1900915396  -0.4185203969  -0.3487102918  -0.6059844849  0.08239288842  0.1258168663  -0.2728408566  0.1240559748  0.3621146497  -0.388492913  
0.04523167852  -0.1391487283  0.1151221052  -0.1321908388  -0.03706943359  0.3910769557  0.07340451755  -0.1897792389  -0.8787779295  -0.2975602686  -0.01124285841  0.01960784534  0.02448989613  -0.3151984744  0.1082663271  -0.02452980792  -0.3130215928  -0.2185752931  0.07770163904  -0.639758594  0.08832231866  -0.05693240525  -0.2433608494  -0.3907822772  0.361443054  -0.05203815441  -0.2168685913  -0.2256517157  0.04449408103  -0.08429095559  
-0.03588959398  0.002594741581  -0.1434688866  -0.1781579294  -0.1148217246  0.2190313062  -0.0633678818  -0.4464348958  -0.6259888447  -0.3015314045  -0.03557838656  0.0532516542  0.1197020433  -0.2639820667  0.3094941916  -0.0246484062  -0.3324271745  -0.2226401942  0.3003758422  -0.5764898115  -0.02123460787  -0.2276267692  -0.2787710858  -0.5146183611  0.1686929707  0.2411432888  -0.4887067096  -0.1870511522  0.4320996816  0.09295044392  
-0.002616345592  0.300304725  0.1513865216  0.02512353164  0.1021319085  0.5723483888  0.335429103  -0.3881096884  -0.06557973572  -0.1381343249  0.1819381828  0.074250714  0.1649257457  0.123079595  0.4589986345  0.1698861202  0.1661491924  0.1867224904  0.1660303494  -0.2571428283  0.559705112  -0.2055317627  0.08897717225  -0.2729062437  0.3053726508  0.4937923195  -0.4278351111  -0.206620489  -0.04166078865  -0.372180819  
0.03104848829  0.3159054683  0.4854542066  0.3460363502  0.06592984796  0.6567271149  0.491435765  0.2252023649  0.2234502204  0.1031461897  0.1699395679  0.313824012  0.002730862077  0.4716102335  0.4460137785  0.5343760363  0.09904847468  0.1668938921  -0.02323937787  0.2775841578  0.5845488481  0.01699377774  -0.1766367943  -0.3526998662  0.5629013157  -0.1581684478  -0.3116429414  -0.2028568806  -0.5410468608  -0.3341244171  
-0.01100185992  0.4767997642  0.4959212756  0.8911456379  -0.055697928  0.405942822  0.2630638484  0.8956969124  0.4266764386  0.2972315417  0.08949981628  0.1989154858  -0.2212490877  1.080869474  0.3274131479  0.6689974121  -0.02117679975  0.5716397233  0.2014221068  0.8284370548  0.4727851206  0.09690985734  0.4730655349  0.09016821778  0.438091386  0.1555266024  -0.07339995057  -0.03180690237  -1.022938172  -0.5150816247  
0.1831774866  0.2456218892  0.2648669185  0.8454274556  -0.08875145859  0.04767344223  0.0005431488736  0.988187037  0.8610453606  0.5083884728  0.2339283128  0.1926403579  -0.5436281288  0.7005719448  0.3072339522  0.2608679153  0.03404688406  0.601370491  0.1175192391  1.04300214  0.2064981526  0.2560620695  0.6555085324  -0.1081819133  0.003662114877  0.2155259258  0.2245320318  0.08000272635  -0.9924463296  -0.5419047055  
0.1904929486  -0.1172579423  0.05332358396  0.2081484653  -0.1759772113  -0.159864937  -0.1197408504  0.6644548062  0.05802201068  -0.1022994996  0.01644375214  -0.04684265748  -0.2814687044  0.118966812  -0.1227431633  -0.006312203284  -0.2021972152  -0.09545415495  0.06395029422  0.4702692319  -0.03324098556  0.1016870406  -0.09821342451  -0.08252800719  -0.44808559  -0.039607575  0.07966225758  -0.2303706483  -0.8075149521  -0.4589032039  
0.01158624261  -0.1937810064  -0.1257527607  0.01033283589  -0.02008130003  -0.007512223741  0.0597680309  -0.4634744273  -0.7792364911  -0.1340815959  0.06188634515  -0.08704948244  0.2472960745  -0.1314892295  -0.2412533294  -0.2200359055  -0.3875947198  -0.2507337858  0.05392388605  -0.5882878307  0.003221279744  0.1694796453  -0.4756024937  -0.1907458838  -0.4678015158  0.2901680827  -0.4323020744  -0.2000796777  -0.1481035795  -0.1048854184  
-0.01210390655  -0.04483324451  -0.2808419383  -0.2243943753  -0.1668536397  0.02097333355  0.1795868371  -0.4357430093  -0.6928792962  -0.2401953623  -0.02884578424  -0.05281513355  0.1779251904  0.1033410199  0.04199324453  -0.07036325823  -0.1767710613  -0.4374412499  0.05294331333  -0.832592016  0.237073398  -0.1561901129  -0.2767353626  -0.2750229327  -0.4228760391  0.6625573402  -0.551253289  -0.2825271201  -0.08593988494  -0.2828038591  
-0.08854655081  -0.03782440402  -0.2003138977  -0.2661171171  0.04483236244  0.2584258912  0.2781656971  -0.2901411395  -0.4225129052  -0.2644727006  0.1313535991  -0.2245161966  0.2805528435  -0.1112273403  -0.3945226515  0.08065530279  0.04008800552  0.07199480418  -0.01442300259  -0.6068852066  0.3090398233  -0.1724769728  -0.2615349412  -0.2921102234  0.08568896191  0.485268848  0.1250863785  -0.1987093775  -0.4369387884  -0.6874696074  
-0.03952996572  0.3069630319  0.1659196405  0.1741131693  0.1707813378  0.3550352393  0.2026666892  -0.1292807067  -0.003736039488  0.1331499676  0.2671372176  0.2526975037  0.4353016689  0.007814975955  -0.08084732736  0.05065200024  0.08560336105  0.09986795963  0.09690975073  -0.1375563733  0.2769358747  0.007132468536  0.1692203653  -0.58153708  0.2483313449  0.1243464015  0.05126797836  -0.0450728198  -0.2265343037  -0.2425915398  
-0.007443923957  0.2443773406  0.1803818572  0.2936001107  -0.0482983684  0.3397289378  0.06589888087  -0.1814291681  0.2413878307  0.0913525108  0.4876066452  0.5049376383  0.2135187326  -0.09220088366  0.3267188159  0.300676514  -0.06393172238  0.02412263767  0.204930193  -0.1097647159  0.3737321218  0.00748720895  0.2364893024  -0.5623028802  0.2579219869  0.5812530439  -0.4222788977  -0.14279879  -0.2404843861  -0.4247143527  
-0.03747413122  0.3048222012  -0.0476550409  0.1097514336  -0.1968000913  0.150093807  0.1004318662  -0.1383360053  0.6688047463  -0.1162045937  0.6397938011  0.3101996104  -0.1154633946  -0.1083981984  0.6846667166  0.3035280272  -0.1999154946  0.1830761296  0.3754207596  0.009075886987  0.3165611969  0.04531763819  0.3341162214  -0.3074737415  0.3499772005  0.3881668682  -0.3843752535  -0.5042816804  -0.3581765666  -0.5742856883  
0.003962530884  0.3131862864  -0.1590566517  0.03792083269  -0.1478737148  0.05923072467  -0.04578461187  0.1343306707  0.2908924935  0.1285970569  0.4733921742  0.3758699822  -0.1731091164  0.2016018606  0.8909433592  0.4860680399  -0.2802740373  -0.02102395219  0.2954186224  0.01522404039  0.05529904336  0.1583807518  0.3973512023  -0.0331243841  0.511081303  0.4573359211  -0.2569769712  -0.4473815603  -0.4485141656  -0.393681314  
0.0916345019  0.3561797147  0.1839218618  0.1650096197  -0.2436862394  -0.006175100753  0.05620441267  0.9487120633  0.2483338598  0.3959750539  0.4325370014  0.1714910701  -0.4120159861  0.5637931402  0.4352476786  0.76070354  -0.1147123997  0.05311762891  0.1125210162  0.6787374192  0.01171479188  -0.1661961154  0.5105121445  -0.02420357413  0.2207296667  0.6254132149  0.3533768246  -0.5984166308  -0.9246852554  -0.5736499014  
0.2610329785  0.2773996194  0.4403664495  0.4051072672  -0.152918543  0.1027148713  -0.05259441604  0.8630889076  0.2121891359  0.6275656302  0.4847954062  0.04481093895  -0.1135041922  0.4768127154  -0.1482219488  0.3461345042  -0.1585841063  0.1780143322  0.2757204144  1.207142221  0.2266276635  -0.04165262014  0.5854326987  -0.2277671688  -0.04590110958  0.1881003595  0.4619685  -0.4371683904  -0.8389205693  -0.3651884493  
0.1629163758  0.2736892682  0.2785289252  0.5350559061  -0.0837834025  0.3314297628  0.1870392977  0.2910818268  -0.110936261  0.2158862775  0.5368543676  0.1653446502  0.0021854907  0.4033318484  0.02402925892  0.1899441389  -0.07123576426  0.1498113675  0.1402897992  1.365505979  0.2534656712  0.03978217053  0.4062233783  0.1518370488  -0.05058985455  0.2376786493  0.4009708438  -0.3873413283  -0.5029542987  -0.8013357632  
-0.07153444412  0.03785798837  -0.1126640079  0.4965892075  -0.238890177  0.2021769349  -0.08503130218  0.0219137163  -0.08077449849  0.005707520246  0.435405428  -0.001667304256  -0.1746063513  0.07055334222  -0.1260626036  0.09535228035  -0.3349554672  0.02179547834  -0.05530904317  0.2711412082  0.01766075928  0.02410634929  0.1670425669  0.1553994955  0.09183044902  0.2466785483  0.3904121264  -0.6638286321  -0.4761455041  -0.6839598899  
-0.09930759777  0.512816429  0.156553422  0.5469090354  -0.0991383079  0.2208690609  -0.154983089  0.312539209  0.3565079885  0.4820363092  0.5952236923  0.324018345  0.009576276415  0.7040725548  0.3396089893  0.3374376759  -0.1136721693  0.2830189744  0.3057866317  -0.1226105754  0.1199031677  -0.07137824554  0.7500174451  0.2753997068  0.0791712329  0.6554897646  -0.434630479  -0.4305791407  -0.4302561937  -0.4250556502  
0.1357597471  0.5561395725  0.4366306639  0.668430116  -0.1870208619  0.2211930444  -0.01295377828  0.7431709633  0.5320984146  0.5663402506  0.5598746893  0.2249768414  0.06582716025  0.7172120744  0.4326194892  0.256850931  -0.1813255803  0.218033123  0.3221569704  0.7138319104  0.3058379449  0.005382330149  0.7003640145  -0.1209372398  -0.1114041948  0.6523266382  -0.4021605712  -0.453180768  -0.9050602913  -0.545537648  
0.2551155251  0.2482437302  0.2741998436  0.5726617134  -0.05169939568  0.3417462035  -0.08665692842  0.5444534812  0.7185947642  0.1415176273  0.645669226  0.1746779532  0.1121390552  0.5378830118  0.09393194917  0.1000011425  -0.1202748748  0.3639202879  0.4669821493  0.7755370775  0.3075795418  0.1755478029  1.163958796  0.6548280418  -0.2664827553  0.05924684423  1.513180405  -0.5422859121  -0.877620868  -1.021696395  
-0.6114355662  0.1740869186  -0.3222471889  0.917954576  -0.8971932537  -0.4571434355  -1.311697817  0.5961746063  1.304742603  -1.177926638  0.520041424  -0.6262483466  0.4086136019  0.523179007  -0.4948437684  -1.124301831  -0.7425838619  0.05708984092  0.2495697329  0.8390531662  -0.1464293269  -0.7015946781  0.7898053893  1.677735592  -0.8395080403  -0.7233696626  0.7729150114  -0.6799981537  -0.2539194755  -2.242784681  
-0.5084994367  0.1710172786  -0.3724650972  0.3741046372  -0.2729362287  -0.394959774  -0.6521053613  0.5376361818  1.460441115  0.4622572784  1.000780836  -0.1083085027  -0.1487749733  0.5153695111  0.1316544431  -0.9923944667  -0.05428014531  0.1301417845  -0.06382713916  -0.6055489042  -0.2147170991  -0.1742160522  0.3390477399  2.097044303  -0.02792594106  -0.3393071929  0.2360153721  -0.1561086491  0.689917126  -0.9201535489  
0.05199964766  0.4479284738  0.07178315737  0.5256037465  0.1144738655  -0.2162512679  -0.3810979657  0.9538138867  1.758473228  0.7704004004  0.2895709506  -0.05567126798  -0.2342460997  0.5792599143  1.037102255  0.1577849153  0.2455712437  0.4478993629  0.1245986231  0.1502973048  -0.4384697592  0.2379365186  1.125335759  2.108043825  0.4335268297  -0.1775213071  0.6742911747  -0.005095245049  0.09134131484  -1.16378105  
0.1585176047  0.1403539916  -0.0003426505608  0.09678071174  0.107109423  -0.6427776573  -0.4575104103  0.8397836025  1.328768822  0.4835421277  -0.08997466783  -0.2828322012  -0.4166073269  -0.2123422671  0.2227249014  4.010016148e-05  0.2901398878  -0.08052713607  0.009622672514  1.05489353  -0.7103339496  0.07628267444  0.3920199047  1.281703629  -0.07415175276  -0.6359150853  0.6047958747  -0.2866061906  0.07940841453  -0.6799306232  
0.1330844977  -0.180596472  -0.04817158508  -0.5186473516  0.2342382414  -0.6831795988  -0.7438532765  0.7100315922  -0.01618286581  0.4874417492  -0.2346421044  -0.2014439524  -0.2730695539  -0.5966025993  -0.334797905  -0.3813097642  0.08282743619  -0.4394929391  -0.07436083204  0.3218219165  -0.8212871785  0.3299262159  -0.000375031044  0.8519974786  -0.1790320899  -0.6991257994  0.2498136693  0.0207374726  0.3437970222  0.1968011647  
0.03301373271  -0.100300554  -0.3408887694  -0.534916394  0.2829282916  -0.6396379967  -0.7549118991  0.6120679187  -0.3326394512  0.2248449876  -0.5887372611  -0.1976265304  -0.1953043538  -0.5281463265  -0.06891937023  -0.2877817916  0.3242802593  -0.3286059284  -0.1806930373  0.1610530229  -0.6725239109  0.2952340417  0.1926746325  0.8725091554  -0.09790349621  -0.3038654998  0.2170982256  0.01749307978  0.2581835379  0.2348471942  
-0.035774597  -0.1957913526  -0.365769798  -0.5785638639  0.2574834373  -0.6432992284  -0.3686517987  0.1220508983  -0.4107180721  0.127264064  -0.4880845945  -0.4836022555  -0.4358443765  -0.7501578413  -0.3193975658  -0.4582263233  0.6241681569  -0.1450570995  -0.5465989059  0.1612250322  -0.6710688056  0.2605820083  0.3681164143  0.4263270967  -0.1574806939  -1.173081109  0.9748033458  -0.01166739004  0.4941850239  0.4013821881  
-0.02089977837  -0.2608990812  -0.460588652  -0.6044200122  0.3082531841  -0.7751235776  -0.5128558861  -0.2302249406  -0.856447083  0.2147091439  -0.5394242692  -0.8170859633  -0.3676445592  -0.342129613  -0.519533204  -0.8302492149  0.3656154422  0.0008367765776  -0.5232748113  -0.3703418567  -0.7568897309  0.2191488557  -0.004105506796  0.3610284485  -0.4948706381  -0.8737199478  -0.4313447398  0.5466120091  0.7061160014  0.6112398396  
0.1415353939  0.02048281722  -0.1968547648  -0.2224044586  0.3860319543  -0.4657090495  -0.5818303168  0.1762260039  -0.5504323524  0.2110990271  -0.7418633189  -0.5632146272  -0.4207025491  -0.04150056334  -0.4480353975  -0.3007100571  0.3602911567  0.0981104857  -0.2068349747  0.04893375198  -0.6366439755  0.1217601061  0.01076038992  -0.008928142964  -0.3885598007  -0.6088565689  -0.3957534993  1.05461593  0.4516673823  0.7704279619  
0.1315572729  -0.0371104982  -0.2598266824  0.1551386877  0.3976209835  -0.2869549061  -0.341244976  -0.04799306201  -0.363807098  -0.00465556512  -0.7088190008  -0.7921812379  -0.1997226898  -0.321979276  -0.2428894612  -0.2868947139  0.5977182851  0.2590365285  -0.1619991006  0.07210704407  -0.5857322828  0.1137739378  -0.2743658441  -0.01271317689  -0.4787640489  -1.014313721  0.2148168868  0.6588134118  0.4586526108  0.5384684102  
-0.119904715  -0.1783228509  -0.429506084  -0.5385824695  0.1038670467  -0.3981112692  -0.1307714613  -0.2423102763  -0.4744735567  -0.007726263561  -0.5983560213  -0.7290621277  -0.4426394541  -0.9116615504  -0.4864019715  -0.1863664821  0.6164108264  0.03393924471  -0.4065706164  -0.4866439556  -0.7212714628  -0.06980636429  -0.4420370693  -0.02167273918  -0.2578150313  -0.9912916819  -0.7490633349  0.4977964405  0.46948547  0.4327634145  
0.03530478219  0.1649482808  -0.1752923725  -0.01786917397  0.2921631299  -0.1799653821  -0.2444467359  0.3743283548  0.01563477426  0.1432208779  -0.6293337776  -0.4033779709  -0.5178960524  -0.2479470863  0.1114408673  0.1572207903  0.5422364175  0.5684384675  -0.374432265  0.3096765283  -0.4900703105  0.2804163071  0.3487113198  0.2035780745  0.08578664214  -0.5420007756  -0.5533023771  0.8641936955  -0.06970708321  0.3906143032  
-0.009066149026  -0.08344577657  -0.657922326  -0.01969359101  0.2080746629  -0.2404841917  -0.3010813296  0.6700536069  -0.2440502429  -0.1107341983  -0.9370119205  -0.4556849725  -0.6692113344  -0.491757858  -0.3423669622  0.5025150875  0.5662281841  0.5959414816  -0.5742901916  0.2630138772  -0.8754892317  0.4133412379  -0.2782825126  -0.1249481922  0.1681317513  -0.9903446379  0.4954718078  1.174078868  0.08038124521  0.8898160958  
-0.1244809025  -0.3577716484  -0.7777226672  -0.2500148237  0.1620835542  -0.3916539364  -0.6102763125  0.2327007177  -0.02831358762  -0.08369427936  -0.8925289978  -0.3458304765  -0.377823458  -0.8886457333  -0.3263461579  -0.03690638218  0.2367560143  0.6488821626  -0.4671414645  -0.2113946122  -0.775564091  0.4671032842  -0.3644493565  -0.2121628114  0.08464323038  -0.8641776719  0.6526930434  1.202233829  0.3720308733  1.036824564  
-0.1394180626  -0.4056044138  -0.6783056091  -0.6702309521  0.03250592263  -0.3008461976  -0.4473271083  -0.6892497213  -0.7238184266  -0.3056511359  -0.9263933495  -0.5573308177  -0.2346202866  -1.113522371  -0.5349570557  -0.1873428655  0.2877462528  0.2564746202  -0.546551886  -0.5080269262  -0.6457344619  0.3252151635  -0.2967647257  0.08992644338  -0.1182677255  -0.6302556829  0.004074941562  0.8441376664  0.8544639603  0.7152060868  
-0.09190172197  -0.6457019915  -0.6067065038  -0.8065186269  0.06146158312  -0.2554823137  -0.3883551596  -1.063641153  -1.0963838  -0.4159052988  -0.8052944689  -0.7118797072  -0.03795338118  -0.9946850994  -0.7938414692  -0.4890949819  0.1865149074  -0.02273711483  -0.5932690374  -1.320512343  -0.597903413  0.2522475654  -0.8016791097  -0.1259541014  -0.3981010938  -0.4362694423  -0.2905270251  0.6241095765  0.9839168911  0.8340099769  
-0.134120754  -0.5283969423  -0.3092651817  -0.994787156  -0.1224862068  -0.3357916852  -0.4238408395  -1.215288229  -0.8913866957  -0.4253053318  -0.7985406287  -0.3839364184  0.1869528724  -0.8656657137  -0.3958708094  -0.4856985841  0.2079737776  -0.2622173269  -0.2653921239  -1.574544589  -0.3866551592  -0.1067228125  -0.8484471006  -0.5989845347  -0.4798631177  -0.629586776  -0.734736122  0.6285318542  1.50125019  1.345026712  
-0.1655482583  -0.1591369143  0.03647486713  -0.4315181763  0.05984505211  -0.06304747979  0.130159951  -0.7183627996  -0.8823034198  -0.2185182208  -0.7875878811  -0.2007194938  0.5204326684  -0.4104539718  0.2074830348  -0.08828517603  0.1808018434  -0.1163741736  -0.2821564633  -0.6526242687  -0.008851087855  -0.00904627142  -0.5842531612  0.07024454824  0.01142300531  -0.2489890768  -0.7449994549  0.3922573999  1.063825333  1.479385421  
-0.05697434575  0.02062199405  0.1130712598  -0.2281697092  0.2571642618  0.3540856623  0.2536326843  -0.5186951894  -0.04500394012  -0.0864933027  -0.5119069316  0.2315058387  0.7420813672  -0.3308276121  0.2714138582  0.1046668363  0.4205806337  0.04450851374  -0.1905194635  -0.1135471089  0.3946223342  0.09227070977  -0.6229308827  -0.1500385819  0.2580343426  -0.2384237991  -0.5286969071  0.4766606858  0.6749355462  1.202529833  
-0.118652204  0.05094405104  0.07705282663  -0.1057718334  0.2201642856  0.341740596  0.3386934218  -0.1810976662  0.146189483  -0.3473843728  -0.4265656972  0.3036775445  0.6562704906  -0.3765509105  0.1314249434  0.1875915406  0.3004826305  0.07133951008  -0.2561962002  0.1025274409  0.4013221549  -0.002830717224  -1.020259339  -0.4860372346  0.5827342982  -0.5390930219  -0.2343811566  0.4741199756  0.4713357325  0.8551559883  
-0.1869221387  0.2351210619  0.3505362433  0.1833516956  0.2378280939  0.4968114464  0.2258262464  -0.2246850054  0.8577430282  -0.2359271534  -0.1283308393  0.6484407424  0.6414335331  -0.1202762951  0.4126757797  0.3097400544  0.2059726142  0.4051296557  0.07308962315  -0.02628807027  0.5321046528  0.05213244287  -0.166881068  -0.251713649  0.8224659399  -0.008495631946  -0.7445487954  0.422387731  0.4139537706  0.9450072809  
-0.1647999413  0.8056714833  0.641388312  0.5402051486  0.4457729371  0.4551566682  0.6841427202  0.2798296046  1.357630015  -0.01255308395  0.0694789453  0.7097520233  0.6157564742  0.7287716213  0.8736269197  0.5640492938  0.4409102528  0.6640587554  0.1510321353  0.4508594062  0.7892573952  0.359840668  0.0185512322  0.2058350935  0.9760534856  0.09793969898  -0.9285279947  0.7306102923  0.1074784659  0.9833608246  
0.06216304544  1.062025266  1.200302109  1.114649705  0.2418592939  0.4429721622  1.034953637  1.24231307  2.013791856  0.4300539593  -0.1034421803  0.6398627247  0.4901611157  1.311091017  0.7764324118  0.9082331775  0.5755840729  0.7500451891  0.04507116058  1.767531924  0.7503072366  0.286897406  0.465595592  -0.2240072284  0.9633393778  -0.258967726  -0.1087254462  1.028009877  -0.1964430213  1.155177423  
0.2193401416  0.6648950054  1.009422325  1.328304736  0.1732847289  0.3157135396  1.111284974  1.330642872  2.142330033  0.2255238726  -0.06891042436  0.3521635991  0.2955335765  0.9569801652  0.4349934615  0.5489582604  0.2092987855  0.5523305867  0.02749278057  2.215075377  0.3834129646  0.279160761  0.5950707036  0.3702435783  0.3885115606  -0.471504663  -0.09376330903  0.841586363  -0.2392489086  1.182061119  
0.1351990771  0.2247571284  0.342343303  0.8785866649  0.2038026341  0.1891453663  0.770274632  0.5228578582  1.272140824  -0.2243141525  -0.203498384  0.3180901984  0.5894963983  0.1682270458  0.2297558501  0.0531296997  0.07206074781  0.2475573606  0.1444361027  1.50252872  0.3603518524  0.03487645757  -0.1515338035  0.5133715799  0.3100257343  -0.06072632558  0.1296495918  0.6348720522  -0.04978943532  0.6545274937  
0.05278895785  -0.01681077166  -0.0447246956  0.2405436329  0.04146473629  0.1539558474  0.4625523646  0.1828134218  0.9444483224  -0.3763756982  -0.2238997459  0.5858020895  0.5096550108  -0.08744103777  0.2075194084  -0.03299039922  0.03412891841  -0.003255676583  0.2104223738  0.2132457868  0.2366473842  -0.1717769887  -0.3509422344  -0.07715951686  0.1848159194  0.06878635941  -0.1233398711  0.6091404404  0.03781611392  0.978643389  
-0.1094369835  0.4082599547  0.07222610559  0.6830743864  0.08432893161  0.2483187408  0.5648470899  0.3639508922  0.5053220292  -0.5697930385  -0.3576345666  0.5824603663  0.3671128701  0.3572894186  0.5736075229  0.2275587689  0.3579404215  -0.0483557291  0.1721811883  0.1693443843  0.1224574143  -0.09059531163  -0.3022860805  -0.32571182  0.5031321243  -0.04375068968  -0.462045108  0.1702426616  0.1667541228  0.9199241812  
-0.2224204065  0.6698246471  0.36611069  0.8972949657  0.01083139934  0.3731891313  0.5489219835  0.7448849297  0.6968614749  -0.4392708019  -0.2624509284  0.6817305177  0.2856504523  0.665828272  0.657157999  0.554938303  0.3385168257  0.1307473746  0.05616174427  0.5338061911  0.298039245  0.203865731  -0.1827035592  -0.4226443555  1.004764795  -0.3264400476  0.2555170479  -0.0908254545  -0.1330996185  0.9279687222  
-0.2072577925  0.9902263159  0.7421870365  0.9385641605  0.158484113  0.2404238844  0.804817417  1.086982556  1.558305543  0.02683422146  0.09915183318  1.033776444  0.3312784099  1.104716568  1.052734238  0.6285326562  0.3807203289  0.5438151437  0.4366199739  1.105479297  0.6553585203  0.3885714986  0.6509492775  -0.0776263933  1.094263642  0.09168454044  -0.0905900336  0.4356348591  -0.2578350862  0.8755272853  
-0.1878364233  0.8768450333  0.7252003907  1.10533439  0.04429467653  0.08514068167  0.5612925208  1.162078587  1.510490598  -0.4149219307  -0.04406955048  0.5529486936  0.07978376915  1.185316738  0.7400583088  0.7591414347  0.2049310901  0.2160091247  0.3391276099  1.116799524  0.333445668  0.2253489316  0.4756692199  0.08358222851  0.8973890032  -0.08342263539  -0.3037135999  0.251032414  -0.5682952148  1.188649593  
-0.09713230798  0.5585565503  0.5643253011  1.13820449  -0.02577457608  0.3429363636  0.3156145621  0.8868378307  1.289269628  -0.4084126333  0.07829498033  0.2344952973  0.1468992712  0.8434520712  0.5301372987  0.6813144423  -0.0554116116  0.1629657031  0.2039879133  1.215484341  0.3026607103  0.07075504867  0.1451638823  0.3052241035  0.5524476043  0.1100029612  0.01398439748  0.1120277411  -0.7956589967  0.6980513524  
-0.04461997273  0.4586917172  0.6910510345  0.8644142323  0.04011120326  0.380335638  0.3223457481  0.8616958418  1.209204628  -0.3226873336  0.1207269395  0.3516149464  0.2073481266  0.6831861956  0.5019247823  0.6880272637  0.1050838892  0.2949317119  0.2316003354  1.106506069  0.4259587969  -0.1179343938  -0.2728367262  0.04778066954  0.5060316512  0.08930425299  0.07902951344  0.1725935176  -0.5650389135  0.5277772905  
-0.1661495998  0.508762884  0.4629481609  0.6945234247  0.07195085305  0.3122159336  0.3524894858  0.5586472757  1.094981783  -0.07523989003  0.06440823471  0.6372263524  0.3344168026  0.6020013667  0.525863408  0.689764278  0.2962565589  0.2630321025  0.336373267  0.8934725626  0.2775827456  -0.04739507633  0.2512339897  -0.06179742333  0.5849518757  0.1007179828  0.1086244475  0.1333044089  -0.03483027193  0.7185227491  
-0.1322777179  0.445064863  0.4326994495  0.777332937  -0.000390802808  0.2562949045  0.4785328796  0.3700454219  1.434230555  -0.0579878429  0.2541523332  0.8010084216  0.1998862856  0.4478583368  0.7115468887  0.4935758133  0.07204581151  0.2809507926  0.4487617241  1.02373098  0.286742197  0.1069859601  0.3786195316  -0.08952730104  0.5573527342  0.1010209911  -0.1493453321  0.02113747329  0.04269964074  0.8239832567  
-0.09934764811  0.4088761595  0.3604179965  0.6705367127  -0.08950282786  0.3116580821  0.5048746692  0.202632071  1.393141978  -0.1480832623  0.2957230277  0.8135961994  0.007732362838  0.4696834248  1.190331499  0.5901668232  0.0004289204727  0.3513623931  0.4455097331  1.190103846  0.6208349865  -0.09021157708  0.1880081569  0.1944226055  0.4895645295  0.4893901798  0.0218275408  -0.1547286406  -0.2889067372  0.5228258003  
-0.06111790284  0.1188637831  0.2850206538  0.5394105766  -0.05333353368  0.3185600377  0.4844226881  -0.06681787666  1.55183526  0.2331247129  0.3405333927  0.665388364  0.2346298658  0.6452529981  0.6747247708  0.7649665441  0.2335129018  0.7059099366  0.3336620206  0.9965254053  0.6606675133  -0.09174368608  -0.004055718938  0.2211747771  0.6553363491  0.2822209711  0.4022771919  0.05133281072  -0.2836852886  0.4943033512  
-0.0735374029  -0.0433716736  0.175332244  0.576054407  -0.1609255672  0.1710806877  0.2091734146  -0.06406738674  1.956542195  0.3602748638  0.3759927124  0.6717831857  0.2285672903  0.8799145451  0.7047125122  0.6648907518  -0.1085980769  0.8873655628  0.3303141345  0.8148387403  0.9950596929  -0.09796073725  0.7566387774  0.7573265646  0.6166080817  0.8358912244  0.3674285031  -0.08714208929  -0.4793317909  0.5446452599  
0.09381804403  -0.4416752589  -0.1229982757  0.1795549708  -0.2285591341  0.2228257742  0.4200848728  -0.489799787  1.403172999  -0.04223032782  0.5365109038  0.6468488556  0.1699275448  0.1116884422  0.4560066048  0.8092796353  -0.05486168848  0.6681365916  0.115649674  0.4071346074  0.5074903593  -0.1215988676  0.3194522774  0.6422868137  0.6533063585  0.3989688382  0.4862105792  -0.188248454  -0.1029539208  0.3636845999  
-0.01610277889  -0.5696319681  -0.2710014319  -0.4584900411  -0.2937036964  -0.02971396603  -0.02713483104  -0.6881508094  0.04814945379  -0.1499013763  0.3688556332  0.28521442  -0.2479519085  -0.341336423  0.3156740728  0.5066552195  -0.4158426108  0.04889872807  0.00406728068  -0.4792740016  0.163314762  -0.2527857455  0.06106880141  0.4730557294  0.4343155175  0.23812414  0.1006373392  -0.6328580933  0.05818392653  0.4589783038  
-0.008374491849  -0.2051015974  -0.1215909134  -0.8246528876  -0.3495413747  -0.1584202458  -0.1653966648  -0.3101891579  0.1227572303  0.2648236753  0.3570455422  0.268044915  -0.2388879498  -0.06552845786  0.6393128716  0.5509321528  -0.2283482394  0.1505003188  0.2085480371  -0.6956913446  0.2045480842  -0.2097680727  0.1416527906  0.1525601471  0.3159141846  0.6749368705  -0.3504968465  -0.7802558847  0.1358088483  0.4155543704  
0.2488823055  0.03127967785  0.1552628901  -0.4520920838  -0.1811101657  -0.2421815688  -0.127267529  0.05978066612  0.08770986756  0.6731692087  -0.01237069764  -0.04631199495  -0.1300635953  0.2373251235  0.4121312768  0.4104264991  -0.09142221953  -0.2293701227  0.1196326626  0.7754021418  0.1462734066  -0.2307637246  1.055469714  0.1765374376  -0.1839175905  0.867965144  0.8279181537  -0.7929655841  -0.3169621551  0.2700341592  
0.3761056216  -0.4480504487  -0.1996905235  -0.4243596296  -0.3506708508  -0.6172198264  -0.3522118107  -0.3138359537  -0.4783957848  0.2678670066  -0.2767569533  -0.4691177397  -0.1672094723  -0.3421930779  -0.3445800303  -0.5431424644  -0.5570943143  -0.807461499  0.0173091634  0.9142414689  -0.5561782022  -0.2861920551  0.3721037925  0.2971597411  -1.029114101  0.2686710659  0.8779066909  -0.7119837261  -0.1028425675  0.4173401165  
0.2793260127  -1.037960293  -0.5784234644  -1.07325446  -0.3343867567  -0.5429735804  -0.4197198917  -1.311227392  -1.859980203  -0.2257516235  -0.3357512719  -0.677845176  -0.002940311288  -1.224297815  -1.238033715  -1.133361352  -0.5348389539  -1.193294064  -0.03250418897  -0.7565059592  -1.046059518  -0.4392108798  -0.893860255  0.1091130783  -1.138953761  -0.3676493863  0.1053977896  -0.4100907323  0.9341268137  0.787202792  
0.09913658122  -0.9751138789  -0.7705402853  -1.246073524  -0.2822420733  -0.07912201239  -0.5059610074  -1.452737663  -2.235400929  -0.4977754784  -0.1198569261  -0.5033459778  0.1049814611  -1.282404747  -1.434703665  -1.166831805  -0.5554783092  -0.9701097725  -0.04524705174  -1.817697809  -0.6650378145  -0.4775430476  -1.065110845  -0.158485277  -0.900744605  0.1149456874  -0.1610304275  -0.5037212396  0.7812725601  0.4312921124  
-0.108139723  -0.6857552039  -0.7730610942  -1.319803839  -0.2884665256  -0.05805668735  -0.5910691779  -1.916329304  -1.97898596  -0.5357150851  -0.1238025329  -0.2407767865  0.1089738647  -1.271353987  -1.117657431  -0.9118940008  -0.2474418603  -0.7557242472  0.009470374831  -2.352693466  -0.6022148459  -0.6932172303  -0.854484071  -0.4509840448  -0.3666152713  0.3728101006  0.1452197943  -0.3193302661  1.254995096  0.3653993818  
-0.09505835096  -0.2641962395  -0.3794957351  -0.9259880141  -0.2325308046  0.08060788686  -0.3997014383  -1.305803905  -2.244433346  -0.1482126338  -0.08745488451  -0.1940832062  0.0273614294  -0.6466325637  -0.594532275  -0.4693034053  -0.197318775  -0.558138603  -0.09480892982  -1.880499722  -0.1662604867  -0.3037129115  -0.2289353869  -0.5408743389  -0.008030429906  0.3418145432  -0.0633427598  -0.3529656746  1.069967582  0.3002012514  
-0.01009525281  -0.07062661588  -0.0450234378  -0.1564131741  -0.06574704477  0.2049320865  -0.1692242118  -0.2397698631  -1.349512927  0.07460517931  0.05637113205  -0.03109994075  0.2028541877  -0.09492082645  -0.165651128  -0.4540549726  -0.03180853642  0.07192945058  0.01571235545  -1.123737667  0.002549164916  -0.08907947909  -0.1723573828  -0.3183218546  0.08014160634  0.4638300494  -0.4448792137  -0.1956585037  0.6617577262  0.2471389402  
0.111953909  -0.1251343549  -0.1091516935  -0.2112320285  -0.04990880343  0.3617749554  -0.1574539143  -0.1237348904  -0.4322032462  0.1562876156  0.126309091  0.3035763462  0.02180785981  -0.2226360901  -0.08130209166  -0.1782781835  0.00376433766  -0.1258588381  -0.03231255396  -0.7449419116  -0.007380535893  -0.08995263715  -0.08597189681  -0.436301127  0.302145873  0.1797142837  -0.06015517276  -0.2124846636  0.3126584262  0.4636475734  
0.03707363498  -0.1555218035  -0.0978384708  -0.2020594798  -0.08500106945  0.2086747265  0.02988367922  -0.03348300573  -0.01847900048  -0.1234742977  0.3116109385  0.4899768493  -0.1238644057  -0.2478962641  0.0947679418  0.0126104203  -0.04485004018  0.01768435452  -0.04769471043  -0.3754153238  -0.0585969874  -0.1165538576  -0.3003433849  -0.316009704  0.3893946769  0.1324348894  -0.2648292979  -0.140398497  0.3243367431  0.4158149884  
-0.0637515022  0.01352106146  -0.1122764544  -0.08823526998  -0.06048343198  0.1829601104  0.03900212319  -0.03745881861  0.05764424451  -0.1532134083  0.2450957361  0.6205509111  0.04712580424  -0.02104597496  0.2438596878  0.1913028389  -0.2501018653  0.1617222559  0.09351359519  -0.254717096  0.05042370159  0.04249275932  -0.07825504689  -0.07530454114  0.5559787657  0.2711626129  -0.1029763191  -0.3071172039  0.2178603997  0.3430374173  
-0.0589653421  0.1736950083  0.05912189799  0.09483711592  0.03395498628  0.06882513501  0.04428984141  0.07386470369  0.3913820568  0.1376894972  0.3293240644  0.2430105372  0.03021229332  0.3999409321  0.3821811314  0.2141154563  -0.1503890595  0.2758515379  0.01359405436  -0.226741356  0.1900995324  0.1599881053  0.3435283246  0.2581796983  0.3869576715  0.2936317941  -0.05178259514  -0.4580804745  -0.1931117282  0.1740169269  
0.08773162179  0.06083939232  0.1027362661  0.4588554283  -0.003008758306  0.01525109786  -0.2268846109  0.2488745826  0.2162859823  0.3261403798  0.1767753767  -0.2352493751  -0.1224156932  0.6264177187  0.05812740503  0.1333899158  -0.1571395138  0.05938509156  -0.0392949934  0.1037872206  -0.09255253472  0.08966425411  0.5820961069  0.1622294483  -0.3042077813  0.06956652032  -0.0970719844  -0.3523847598  -0.5074431158  0.3236703224  
0.3102454087  -0.05109315985  0.002988255536  0.330927924  0.09362566085  -0.09813377093  -0.3174489371  0.2881965411  -0.2306328895  0.5855981025  -0.1756682098  -0.1346000258  -0.3472249699  0.1083178899  -0.2473932282  -0.08630484235  -0.01962424136  -0.2265648387  0.08595831338  0.3786455031  -0.4966942466  0.1380298026  0.1757025445  -0.1743256249  -0.8934101849  0.2151181164  0.2662491345  -0.1022431664  -0.4411410323  0.1745325283  
0.2493485789  -0.4106146961  -0.1286173599  -0.3108092972  0.02611070561  -0.4346558517  -0.09647598195  0.05369549854  -0.4366341588  0.3906136089  -0.2039490748  -0.1367612636  -0.4017694254  -0.6105335853  -0.9408822307  -0.5380418633  -0.09525462187  -0.4847938283  0.005694142274  0.4848899479  -0.5608243108  0.1276091073  -0.06225938121  0.01682214377  -1.045982467  0.5663039324  0.6185297647  -0.04543104108  -0.1592090262  -0.4457420505  
0.1608315374  -0.7363748957  -0.4298661699  -0.8873464027  -0.2140085321  -0.5648896991  -0.1642285007  -0.3527787131  -1.66438812  -0.1354246592  -0.450141304  -0.4977101236  -0.3218778723  -0.9874785293  -1.371116393  -0.8444957922  -0.3098601006  -1.109196007  -0.3956993203  -0.2291900761  -0.7042465112  -0.07575614264  -0.6023363041  -0.3195036193  -1.248225467  -0.1265162891  -0.05880593694  -0.3167639973  0.066978579  -0.2596839371  
-0.06704415369  -0.8896192718  -1.091596969  -1.132869262  -0.1372665541  -0.5667019799  -0.5009389378  -1.013070647  -2.430721469  -0.3958562752  -0.6449242816  -0.9044570712  -0.1013922657  -1.291868512  -1.528447233  -1.095296852  -0.3896530985  -1.037141363  -0.6638251512  -1.088137488  -0.8387056967  -0.2414413003  -1.029145834  -0.6706169395  -0.902286764  -0.554374384  -0.2649669149  -0.3347195047  0.7770163385  -0.1246756511  
-0.1189337661  -0.5962369534  -1.021338859  -1.40128545  0.02763480173  -0.2111346661  -0.4673128384  -0.9633432436  -1.808273404  -0.2367132234  -0.4991042719  -0.4028238686  -0.03622309242  -0.9455165637  -1.209831005  -1.002392682  -0.1278869603  -0.8434930511  -0.4540354926  -1.488933128  -0.3489014306  -0.2911046615  -0.8241933909  -0.7813398737  -0.3583818854  -0.01951694022  -0.1892503264  -0.1569711753  0.7561864779  0.07059125672  
-0.2807688972  -0.2765932177  -0.6954350539  -1.189690336  -0.1507939113  -0.08264141123  -0.262021735  -0.5272949474  -1.303805941  -0.3001038914  -0.1234634284  0.01413674232  -0.2628910142  -0.6628748438  -0.6576490079  -0.4811353042  -0.1077491463  -0.4797910353  -0.3648594536  -1.467815812  -0.3744895483  -0.258880984  -0.9641291737  -1.198608446  0.1016146984  -0.2168613051  -0.3444758865  -0.004723640763  0.6853763076  0.0505029101  
-0.1916727184  0.2693442975  -0.2544863569  -0.55511544  -0.1079584953  0.2511714178  -0.125294899  -0.2784790661  -0.8236072723  -0.01641438042  -0.03850196216  0.3696194733  -0.3039768786  -0.3077321605  0.1262893616  -0.05757516214  -0.1152913164  -0.3249013749  -0.07987590105  -0.6826218497  -0.1934585313  0.1835981834  0.1180171775  -0.6755671099  0.6201859807  -0.1690639717  -0.4977784793  -0.3178096775  0.6253408236  0.1621340315  
-0.1940171031  0.6795801623  0.05614885612  -0.0632744951  0.09156266456  0.2311176065  0.3098339555  0.2823431752  0.1512789991  0.3035058446  0.2495692864  0.584325346  -0.03712128004  0.290472905  0.7752109861  0.06106764593  0.1109945183  -0.1512946532  0.07354429722  0.1553909102  0.02443437976  0.2178132383  -0.007959472322  0.04324594146  0.5304644354  0.08681538216  -0.6171215803  0.1508830791  0.2092960818  -0.1755043201  
0.01468093005  0.7694651346  0.7118473641  0.3327818737  0.1732097436  0.5054432971  0.6555816628  1.045256481  1.00041498  0.4582859199  0.403585607  0.6239241247  0.1151320055  0.9172877414  0.5739414525  0.4701422679  0.5050637737  0.3212017593  0.1107356323  0.8690033403  0.5173034807  0.4159762177  -0.02990964787  0.0634835649  0.582439976  0.05571632686  -0.1762661122  0.2502268349  -0.6824099618  -0.06566930626  
0.001516934168  0.5707337824  0.8655701885  0.5322183183  0.1376430753  0.3202934738  0.6697944894  1.206741253  1.436580777  0.3035256523  0.4063385095  0.4988886661  0.0502260088  0.593799517  0.4634485318  0.1172987373  0.195623705  0.3352596763  0.2399846232  1.105785347  0.4497526714  0.2902767312  0.1578025381  -0.1588012494  0.4545238318  -0.2248986087  -0.2441764391  0.2851500748  -0.3411792892  -0.003461865252  
0.0571612723  0.5415860062  0.8675327204  0.7465101991  0.178618362  0.4194531447  0.7654519952  1.136998384  1.696280693  0.2482273598  0.2533427916  0.6333692315  0.1700585441  0.4844945931  1.037081496  0.4941821908  0.1164930241  0.3121533766  0.1832300969  1.361524596  0.6755887955  0.2570759214  0.4024433038  0.1020713405  0.5756216235  0.2017048429  -0.2471866803  0.1067428225  -0.224381422  -0.1918228208  
-0.01847795823  0.7239291022  0.7712783211  0.9607273605  0.3797724936  0.3519079327  0.6668781869  1.36257948  1.774656895  0.269025572  0.01757552578  0.09948890332  0.3134498117  0.845756494  0.4331670818  0.9210033745  0.3936525518  0.6801914321  -0.1796511875  1.089492889  0.5171873949  0.05248177251  0.1772275912  0.08082491924  0.3767947369  -0.002053581415  0.08345808941  0.370209868  -0.6730584195  -0.08030899441  
0.2401334758  1.065979027  1.087737895  1.592130093  0.1618619596  0.3595818693  0.5109496017  1.68271257  1.392696102  0.4113130896  -2.78191886e-05  -0.4383042799  0.4514798359  1.294671591  0.1519138171  0.486083412  -0.1794347301  0.5289902277  0.045816218  1.968514455  0.6226489853  0.1523179725  1.108154442  -0.03635779919  -0.1553679495  -0.2987870941  0.9268891722  0.2936916296  -1.200483709  -0.2352604912  
0.2997285292  0.2162423459  0.4229450666  1.034036277  0.02149108326  0.2096581872  0.2279787744  0.6469107928  0.7770209206  -0.02065767406  -0.1076846523  -0.1915591129  0.1999912278  0.3978811447  -0.471548914  0.1200372284  -0.08412153313  0.09514727996  -0.05435413747  1.704991223  0.2568249233  0.00454235654  0.4640206001  0.101526473  -0.8342197928  -0.1996938092  0.5340591975  0.4343710508  -0.5830057131  0.05369451756  
0.1103983119  -0.182644826  -0.1926817228  0.6268330263  -0.003018115823  0.07019973228  0.1483349346  -0.3244261633  -0.008429181102  -0.3420336749  -0.1789562008  -0.10443408  -0.04003286847  -0.02601740142  -0.3048481238  0.02056419917  -0.08143182594  -0.391085787  -0.07349398271  0.3785438097  0.01694087246  -0.1794459201  -0.4410747158  -0.005366578294  -0.5421628268  0.1129098749  -0.3769819519  0.1537961161  -0.3187340159  -0.3631416272  
-0.08670650121  -0.3327819186  -0.4293287094  -0.07115175745  -0.26841753  -0.2300555219  -0.2212114586  -0.8069846092  -0.4247169262  -0.5643950583  -0.1530032483  -0.2855448666  -0.1094507994  -0.4464247456  -0.1492787694  -0.1306653508  -0.3971786678  -0.3404991283  0.1502587028  -0.8574944911  -0.009748942877  -0.3855842243  -0.7025664853  -0.4038156924  -0.4712141446  -0.05324919652  -0.3066798359  -0.0235396597  0.04128030068  -0.228770958  
-0.1163723273  -0.1687723125  -0.2559202338  -0.4688441417  -0.08246173306  -0.2054618016  -0.02158518871  -1.080918003  -0.4126715318  -0.3996785472  -0.03803659789  -0.1672313269  -0.2597886346  -0.08755116373  0.1503593169  0.1134810777  0.03833956369  -0.1021057199  0.2044364653  -1.016421659  0.303042349  -0.3958165149  -0.3451619365  -0.2901145049  -0.1358720123  0.2682825294  -0.2534293637  0.04406868176  0.1470286488  -0.4934042549  
-0.1245750782  -0.5212134994  0.0007465066288  -0.005590868294  -0.1086955268  -0.1949313821  -0.0598251923  -0.5887923745  -0.2333569987  -0.4499882706  0.01209262894  -0.504165095  -0.3559010744  0.3091587016  -0.05639214231  0.1776229301  -0.06691013769  0.08717544732  0.1864760786  -0.2958724969  0.3904899344  -0.1073162795  0.06912099139  -0.1558083173  -0.113506306  0.3032998587  0.04652383648  -0.07670837303  -0.6972425882  -0.2321886551  
0.05208104438  -0.5275752153  0.120252229  0.05039269892  0.1179995707  -0.04721332632  -0.03772569895  -0.579619118  -0.4162431231  -0.1810834865  0.08109666092  -0.3067985243  -0.1274309431  0.001475044223  -0.3212304411  0.2055650501  0.00635409173  0.2266201666  -0.05095419517  -0.1131822227  0.2092971658  0.03034438344  -0.3861423908  -0.2824217356  0.1576272879  -0.4599161146  -0.03370972224  0.1779269942  -0.527876347  -0.1634720719  
0.08866957972  -0.1015582386  0.1343453794  -0.09041288936  0.05410083422  -0.06547159639  -0.1759222834  -0.6446682546  0.05873229696  -0.01173176883  0.08133021929  -0.05072616264  -0.2588831107  0.07204502581  -0.04769064561  0.225029554  -0.006576169543  0.2326884716  0.1812132242  -0.04037408815  0.4389761689  -0.1385604673  -0.1233441569  -0.1949003533  0.3177833506  0.1534072488  0.2804714984  0.1868896586  -0.3549802125  -0.372609241  
-0.008774848545  -0.02226129664  0.2009082727  0.1712654626  0.05544053988  -0.04711231993  -0.1422639634  -0.4837008038  0.0672268823  -0.1891554751  0.05506580425  -0.04287459937  -0.3191476517  -0.1112925241  0.1178234676  0.4397198501  0.09794440176  0.5941462983  0.09090009419  -0.1000716782  0.2788907473  -0.1602935906  0.1639583483  -0.2781342498  0.2909535088  0.05765293669  -0.3136632567  0.02242934219  -0.02998976732  -0.1537091446  
-0.003182612547  0.006094871589  0.4002118304  0.2080085419  0.1001732076  0.085456279  0.1560433574  -0.2313699287  0.3929174014  0.2363270635  0.1905380571  0.5098116725  -0.2023138504  -0.08959037577  0.4229764322  0.4067283863  0.1084108855  0.5239787191  0.05723684797  -0.09453452901  0.2737066466  0.1195619468  0.0516876162  -0.205791575  0.5988453825  0.1409158071  -0.3006240843  0.3231965446  0.1072672169  -0.001500629171  
-0.09260534741  0.1107448496  0.4474886015  0.1751816398  -0.05741785041  -0.1221021048  0.0571088171  0.09698890717  0.7350838616  0.1165723841  0.2257240698  0.2885722684  -0.02322683863  0.03149057388  0.6170926635  0.3367901103  -0.1322989879  0.3781485749  0.002501812573  0.05482435751  0.5407247518  0.07397707049  0.2392431047  -0.07843770066  0.2804529232  0.5446074538  0.1348787457  0.04095816707  -0.420793309  -0.2969255714  
0.05643599883  -0.2520459682  0.106932114  0.05457803021  -0.0764636916  0.04264989641  -0.01466864404  -0.1352298928  0.4201295723  0.09636444731  0.1287541627  0.1875256861  0.05946795335  -0.06083040021  0.1456308162  0.123350083  -0.07706393315  0.01324411953  -0.05663319374  -0.468830456  0.2489024222  -0.1238637855  0.2303666662  -0.1133035746  0.005206859755  0.07638021812  0.2220100696  -0.0009069795636  -0.1230491711  -0.04805854856  
0.1040838581  -0.6313888508  -0.3635595132  0.01140879361  0.01968746934  0.1356281036  -0.2034345261  -0.06393090953  -0.03775244169  -0.02148859434  0.1421395917  0.07593453233  0.02458180184  -0.04398883724  -0.1030864249  -0.2455782317  -0.2514333259  -0.1017834209  -0.00446466955  -0.562453326  0.009848522655  -0.1636705804  0.2191799129  0.0739754146  -0.1770659258  0.1320962511  0.5034509143  -0.1354564437  -0.2403785498  -0.5067536871  
0.02772681025  -0.2463657233  -0.6553632351  -0.1316377725  0.002049742121  -0.2130098001  -0.4571865195  0.07113734365  -0.5803070566  -0.2293724211  0.05253392815  -0.7815133836  0.2155317104  0.09909197973  -0.5829769483  -0.5616450425  -0.5200374031  -0.1757077365  -0.03411144704  -0.6426280257  -0.356886293  -0.2408140415  0.1403217983  0.2372162443  -0.5302429301  0.3255889843  0.1754450623  -0.1997081619  -0.4276016422  -0.9052601603  
0.2014989215  -0.3280418316  -0.4986529848  -0.3887448259  0.04052059742  0.02872767236  -0.4101203899  -0.2272509461  -1.270199936  -0.06829335452  -0.1758739481  -0.7489955876  0.3064370789  0.1463077285  -0.6033169573  -0.7526858326  -0.3846005962  -0.5180189556  0.210906707  -0.3388517979  -0.2745949178  -0.07339982771  0.2376389263  0.01154028049  -0.6125768479  -0.0746562622  -0.3177196249  -0.1950125375  -0.4928647775  -0.4787372119  
0.1769956805  -0.7900730914  -0.7583339789  -0.8030582191  0.08899794001  0.07412274966  -0.1433099763  -0.605232768  -1.657752699  -0.2200184649  -0.04726539106  -0.4026056404  0.2038508556  -0.2695956423  -0.4937450207  -0.8588104692  -0.4055271254  -0.8422941455  -0.1076698468  -0.6200420023  -0.2994378137  -0.04602429395  -0.1769932809  -0.05346569202  -0.2718364398  0.0240954479  0.101478939  -0.1356174173  0.1229777346  -0.6763401221  
0.01369785825  -0.5966476415  -0.7160974278  -1.094069143  -0.02563587296  -0.1192147524  -0.4546807608  -0.6356348238  -1.188715487  -0.3254931126  -0.1175674928  -0.1446935773  0.09764510803  -0.5832674682  -0.4969464031  -0.7608120292  -0.3166934186  -0.8113927188  -0.1896121438  -1.441185881  -0.1011415956  -0.2713168029  -0.2672364081  -0.2739118567  -0.1805252841  0.03268724675  0.4323878231  -0.1672837194  0.4219884935  -0.6939311852  
-0.1156197215  -0.3060981565  -0.5476360123  -1.06659458  -0.007403757917  -0.2805012091  -0.4412299389  -0.6502853053  -1.098971332  -0.3145408483  -0.05794799918  0.0568933742  -0.005162500523  -0.8302838385  -0.4328885735  -0.5565636059  0.06583855923  -0.7616738002  -0.1485392799  -1.691344586  -0.486742442  -0.2592448389  -0.7337774955  -0.5071317914  -0.01061689902  -0.1265350761  -0.1032374163  -0.2917509616  0.998299082  -0.5529245519  
-0.1538986763  0.1029829263  -0.1021346647  -0.6311821201  -0.05476207391  -0.1206976195  -0.1498524674  -0.4715861506  -1.15593582  -0.03590536966  0.1967290849  0.1102452706  -0.1123785212  -0.3793290559  -0.03523653545  -0.233707593  -0.067352985  -0.7393414023  -0.05679016156  -1.482374436  -0.1876276123  0.1113220337  -0.1019680695  -0.5858985172  0.2518193832  0.2013497251  -0.1206557452  -0.3643902998  0.2843493339  -0.36076181  
-0.1446573578  0.6380148274  0.3365746497  -0.2659565678  -0.1355585858  -0.2662472118  0.198053892  -0.0678632185  -0.327752511  0.1281728646  0.3194392774  0.2350363083  0.04606721499  -0.02650353741  0.7260162858  0.07463732287  0.1148769709  -0.3692136679  0.3347598517  -0.2006941633  0.2275406346  0.00633008006  0.123759941  -0.03156801835  0.2308542909  0.3869225787  -0.612361361  0.07909284891  0.1452028127  -0.4592610325  
0.117489023  0.7888420088  0.7463939611  0.08385984556  0.0287110299  -0.1085393332  0.3710731046  0.2119243606  0.6103369753  0.778074927  0.4454856377  0.4146683082  -0.01431850906  0.257035106  0.5656551075  0.5984232044  0.5826633733  -0.04706702577  0.4989727451  0.78068105  0.4292320065  0.08071052147  0.1566685403  0.3894675725  0.3653643524  0.2265447125  0.237801949  0.01799383562  0.05632468715  -0.6019997634  
0.225283362  0.7377981076  0.9485012645  0.793085026  -0.1469840404  -0.2703902368  0.4472506637  0.5849513881  1.111420723  0.621450616  0.5644211503  -0.006917635199  -0.05339998419  0.7821160684  0.312521031  0.4455415752  0.03833341896  -0.01805309556  0.2849925498  1.187322751  0.4985045012  0.1301101375  0.9802513502  0.6259785453  0.000933930819  0.3114092917  0.3796263221  -0.2412616906  -0.7646390694  -0.7783930577  
0.1483335124  0.1624803  0.1261249128  0.6719875344  -0.2432021337  -0.4766797385  0.1403281989  0.452972429  0.2878738576  -0.007505756854  0.1362007779  -0.7836732903  0.005361299473  0.8256211019  -0.1857361957  0.0103566261  -0.3136542928  -0.1058224794  0.2537420868  0.9347257466  -0.07686848716  0.1088009592  0.6470504533  0.7884019082  -0.7468096816  0.09355960848  0.161987257  -0.2310191595  -0.8137311826  -0.531604088  
0.2188321012  -0.2834885469  -0.696118054  0.01515022962  -0.1983125942  -0.4121464414  -0.1742208385  0.2085144522  -0.491366578  0.05340437623  -0.002470690727  -0.6480464067  -0.2294106864  0.3272110977  -0.370683064  -0.5843649413  -0.2575164052  -0.3193084597  0.3019997295  0.677815213  -0.9009312548  -0.07125189246  0.224658902  0.6047472296  -1.127974682  -0.0172721849  0.1232732571  -0.2280739534  -0.2816126434  -0.5594892941  
0.1378461868  -0.5287768621  -1.121043565  -0.5414865571  -0.2507898447  -0.3179112215  -0.42449805  0.001676416211  -1.411779719  -0.3659135618  -0.007831421856  -0.4549107318  -0.2464841891  -0.2845542027  -0.5347671557  -0.5169582383  -0.3799926272  -0.510416031  0.0235115976  -0.1798557867  -0.9804911794  -0.1974743985  -0.5484218542  0.03461308794  -0.9950244619  -0.2278551105  0.1171910589  -0.2979408208  -0.04812438502  -0.6745001026  
0.04734080123  -0.3130651747  -1.040360651  -1.0018703  -0.09905861266  -0.2737243917  -0.4923401301  -0.1482209209  -1.293987208  -0.2535919366  0.005893348978  -0.3955887009  -0.2019495024  -0.391431149  -0.4647994163  -0.3573227844  0.00957927148  -0.3172810345  -0.07399767602  -0.9831137171  -0.7762973055  -0.2881219701  -0.5050248723  -0.2900282  -0.6541883677  0.003636172214  -0.08618468685  -0.2559614986  0.2826765628  -0.6445097675  
-0.1365077484  0.02312877937  -0.658761998  -0.8186049696  0.1292038355  -0.03553400922  -0.3872794555  -0.200372657  -1.194818284  -0.1596511897  -0.1700158217  -0.2023346551  -0.2826840322  -0.1211000313  -0.3583889413  -0.04457717942  0.277287297  -0.2148913434  -0.4046071131  -0.7677757576  -0.7506649521  0.1500422069  -0.4017768011  -0.2229242886  -0.09521692837  -0.3509180859  -0.1236347952  -0.186898824  0.3367160627  -0.3103397257  
-0.1075598018  0.395428177  -0.04775587493  -0.2293291004  0.2735162472  0.2857352606  -0.09413913797  0.3884505519  -0.2466264814  0.3613313277  0.2666554134  0.04567665909  0.02040438432  0.3429756817  0.3054320014  0.2112101287  0.2669899168  0.4407941476  0.05487109102  -0.09477732474  -0.1422795309  0.4445729325  0.132129445  -0.2783602985  0.262408222  -0.037549073  -0.2072835208  -0.1486263068  -0.2660714862  -0.4817128305  
-0.05239576874  0.469325716  0.1791722742  0.1678706018  0.1406342807  0.2375299043  -0.01925946671  0.4505170512  0.269400636  0.2909697267  0.4089797816  0.04651278347  -0.120095813  0.5061210755  0.2804557875  0.3071791832  0.1732108151  0.5939207024  0.1477965996  0.08739386153  -0.199370206  0.2631547407  0.1480707691  -0.0351440966  0.4004729155  -0.07414970572  -0.4372346664  0.3134612297  -0.2165845774  -0.4659755813  
0.04135478974  0.5806640501  0.479391986  0.5431971595  0.01807862465  0.4782329537  0.3039397976  0.6970097998  0.3484507136  0.258906945  0.3816408329  0.08023995214  -0.05594809322  0.8057854842  0.556241567  0.3607536566  -0.1216087591  0.7294728548  -0.06491533244  0.7727690464  0.06879855587  0.3351522113  0.5719271809  0.5017727259  0.5218853315  0.2423288437  -0.036319558  0.108482572  -0.5391985207  -0.6549702572  
0.1131931206  0.6025962549  0.5424213501  0.4692231954  0.2783457269  0.4186330103  0.1689448135  0.6379093079  0.6751544241  0.2687393835  0.2657688791  0.2306589963  0.1220107571  0.7991654061  0.6007303691  0.4246860621  0.1364071453  0.9660951623  -0.1714618548  0.8441501254  0.2590207543  0.2362472895  0.3436833142  0.5149407264  0.2171530045  0.1487144182  -0.05765375129  0.4700768866  -0.4600691731  -0.5090445347  
0.1337972996  0.5365158839  0.5028499399  0.6512795629  0.413203213  0.3938957863  0.2849084251  0.6866527367  0.7106020998  0.1317101242  0.1980034026  -0.04433712764  0.06713054797  0.750217473  -0.02147183911  0.3181857328  0.2474145353  0.9114434056  -0.2885157813  1.075054999  0.3848158383  0.1604511109  0.2476465706  0.4561285073  0.02825827728  -0.1246095072  0.36371302  0.4955748967  -0.5405440806  -0.5526379  
0.002141725642  0.3770585806  0.1539600682  0.4884845807  0.3269932089  0.04228855612  0.2148022084  0.4730075448  0.9886023172  -0.03909380422  0.2143147975  0.1751584485  -0.2489287784  0.488495605  0.09178330336  0.05840069023  0.1781517162  0.7286410413  -0.07200109553  0.7624425205  0.2634804076  -0.04676153945  -0.06693639968  0.1578253936  -0.3127604667  0.1840375043  0.1833219264  0.4687141572  -0.3004758727  -0.1947424801  
-0.009829323225  0.3282678662  0.1789882422  0.4262984083  0.1181205487  -0.06952903881  0.07978371672  0.1443394794  0.7986428265  0.1051209004  0.1693248245  0.2382351596  -0.1022905738  0.2467208622  0.09972261283  0.3567153306  -0.03165631698  0.4528382729  -0.2195971232  0.3273249764  0.1063837946  0.05316114821  -0.5312281655  0.1415369112  0.06746514911  -0.06036968658  0.1517074555  0.1923131947  -0.1516370143  -0.4869206688  
-0.06654077805  0.06590834231  0.3851838074  0.5248734891  0.1418110434  -0.003010458493  0.0768693656  0.09705300881  1.086277023  0.3231308854  0.2272626396  0.4198204682  0.1434493996  0.08996774748  0.2761945155  0.2994878206  0.282435775  0.326510432  0.1232793214  0.3687850275  0.1815637476  0.03371232653  0.09408505804  -0.3264561861  -0.2583291274  -0.2994352329  0.09868594063  0.02446327813  -0.05781233986  -0.1163158885  
0.02570712791  0.03514290946  0.6209316017  0.5926687661  0.2093003749  0.366700626  0.4163775935  -0.0940718071  0.5514104037  0.5315677892  0.1136061966  0.3844501411  0.3051616678  0.02136365563  0.4879482483  0.2553114762  0.3013147055  -0.1777694315  0.1197174802  0.741659285  0.4220693252  0.3636918128  0.7004418745  -0.1864887263  -0.06979408216  0.2237748696  0.1946305103  -0.1166042026  -0.07729779262  -0.3895680453  
0.02321662843  -0.2916590016  0.5072654391  0.3195625289  0.1843822498  0.2705978323  0.2882513006  -0.1145470687  0.5992207516  0.2472536818  0.1638486176  0.3441614559  0.3329032902  -0.4466178632  0.3204913397  0.03820585057  0.1102472804  -0.2436600625  0.02953060212  0.5620118793  0.3308426601  0.2711531573  0.3371347191  -0.08967151774  -0.2504628939  0.3828513892  0.3932021896  -0.182556943  0.01599226557  -0.628353839  
-0.07445469982  -0.3002290987  0.4992966855  -0.0450497878  0.1353763513  0.3285641984  0.2009262387  -0.2597698249  0.1266963446  0.07131299894  0.05881799038  0.1390039035  0.2594536478  -0.8774524771  0.07970538841  -0.01338759596  -0.03499672251  -0.6562837247  -0.1527618888  0.05495837136  0.157335478  0.2296114641  0.4951388729  -0.09525183009  0.01805998896  0.1080563551  0.120735076  -0.4491318578  0.2788161556  -0.5655781073  
-0.0376148969  -0.1661559453  0.6615425027  -0.2551510574  0.2247862256  0.3337878334  0.1949685934  -0.2726806541  -0.1463518221  0.0217663998  0.01606397013  0.2056893736  0.3164487418  -0.4327820584  0.2976548687  -0.1207039003  -0.1661102918  -0.4340816119  0.02504021393  -0.1465654835  0.5645136255  0.2074716965  0.03858618711  -0.3074263558  -0.06844314016  0.1562917374  -0.4061847279  -0.2207519522  0.1649354545  -0.248159839  
-0.03393077382  -0.2437453786  0.574876516  -0.02932927728  0.1779841372  0.1552564839  0.536087412  -0.2549245683  0.2104093897  -0.0143588361  0.1791484366  0.3711268296  0.2830154934  -0.5390637072  0.1427581434  -0.1642247036  -0.07513342359  -0.221576676  -0.007443312954  -0.01132814896  0.5477610628  0.01818838737  -0.1711569758  -0.04434988218  0.130747666  0.5515317677  -0.355730726  -0.04315431492  0.4974716075  -0.7041013495  
-0.05215035947  -0.4747719479  0.3929385241  0.1977907277  0.04292506499  0.1285160317  0.2796438594  0.1075283034  0.07384889868  -0.3255601616  -0.003022683089  0.3631211609  0.2853626963  -0.417898168  0.1328183236  -0.1607420564  -0.02242773316  -0.2564065206  -0.1452148454  -0.1978421133  0.5631580025  0.04790906692  -0.08699563631  -0.2445234228  0.2062734785  -0.1581985313  -0.1078544747  -0.4122555832  0.04351966333  -0.3540666932  
-0.02614961934  -0.7100352887  -0.1679754804  0.1032047794  0.1825449852  0.1160558445  0.1411243126  0.2818547499  0.3165546733  -0.306937097  0.0435303719  0.434992917  0.1583480198  -0.1782634306  0.102015448  -0.4095922489  0.02313781841  -0.01521285639  0.08111874819  -0.3161264205  0.4242826079  -0.1985092403  -0.4151482149  -0.1256614965  0.0756325426  0.1946256364  -0.2091417157  -0.2198548046  -0.2010973948  -0.4655404283  
0.00607677474  -0.6495035391  -0.2113383932  0.2579263376  0.2618769329  0.2474584391  0.1782860573  0.2999828568  0.1175646921  -0.2064994036  0.007189362324  0.2643857871  -0.2293117746  0.1908487123  0.3033882607  -0.2230014232  0.157647471  0.2464656046  -0.1585610091  -0.3041104006  0.592685738  0.06261603268  -0.437680483  -0.2513392917  0.2602072799  0.3602250633  0.08887275292  -0.3944987799  -0.504122152  -0.6929054506  
0.001788568153  -0.3173666221  -0.2396097636  0.4281436006  0.3613980907  0.2226630735  -0.04158299779  0.3068721025  -0.02119626492  0.1450229808  0.1654216332  0.2623305857  -0.3031053161  0.3926036124  0.1414958748  -0.1221563091  0.2358470471  0.5193062591  -0.14913598  -0.5379455671  0.2832560283  0.3071854704  -0.6812269222  -0.1367870236  0.5264865146  0.07285350406  0.1051411267  -0.2503858785  0.07817601362  -0.5370534634  
0.1558393031  0.5556035945  0.3756957933  1.078225098  0.3161137621  0.3250277712  0.08519344573  1.039669918  0.3908842443  0.7361671715  0.3806110515  0.1122082984  -0.1728503672  1.326331978  0.5365665649  -0.02454256741  0.2275050452  0.6699446161  0.3500125579  0.5697700911  0.5960164537  0.5768262976  0.814713735  1.005970957  0.2542818445  0.6518960139  0.0703383358  -0.343925541  -0.4559254334  -0.4309787888  
0.3021452183  0.5514232693  0.01311646576  1.164466731  0.02817081886  0.1058591259  0.01858406684  1.044352002  1.147467592  0.6515287075  0.1433435048  -0.2171739151  0.06663326577  1.234401119  -0.04573108925  -0.08138963213  0.2133745907  0.8345097233  0.5354687673  1.172802131  0.475875258  0.2811627887  0.6533967914  0.6352685039  -0.299703358  0.5473776703  0.4465325164  0.1730356955  -0.9084214061  -0.6555681496  
0.4191584796  0.08750604969  -0.2060810653  1.011921142  -0.1359083138  -0.1300680168  0.02988781521  0.4022414236  0.649391318  0.4561509584  -0.1230262023  -0.8436166926  -0.03211760761  0.6572484468  -0.9132624414  -0.3811383797  0.06428366485  0.3318626225  0.05907733919  0.8600129058  -0.2676232755  0.2762216892  0.7976085015  0.3821514385  -0.7564035022  -0.3317773768  0.8090875266  0.3448732613  0.1193603288  -0.7402165988  
0.3623116846  -0.7144370393  -0.4559301222  -0.162140131  -0.4969979087  -0.1318576459  -0.04337792942  -0.3698354813  -0.9339842199  -0.2313786237  -0.2481966264  -1.225071204  -0.1730787454  -0.342342601  -1.476645862  -0.8683621956  -0.6425891921  -0.5473145053  -0.2427530976  0.1513019067  -0.7380878564  0.09449624962  0.4338573434  0.04789884661  -1.182202711  -0.7873493412  0.6594195034  -0.1017897787  -0.2624142522  -0.4111186962  
0.2124313908  -0.7006488556  -0.8432307922  -1.03884603  -0.7346049576  -0.3165219224  -0.3294542377  -1.45689588  -1.841273218  -0.5381620157  -0.4256832006  -1.003536999  -0.1946913531  -1.113270445  -1.504801029  -0.6362221331  -0.3128536037  -0.6264606319  -0.3872718563  -0.8251965335  -1.12677832  -0.1936956061  -0.4704510106  -0.3457476055  -1.039494151  -1.372254351  0.5219053606  -0.0004283297132  0.6303541002  -0.2222684734  
-0.08964137083  -0.6243177673  -1.325493384  -1.426365513  -0.5047660742  -0.5069357935  -0.4448724555  -1.571759762  -1.853665422  -0.4827687197  -0.4182871145  -0.9843841165  -0.2247587971  -1.15002016  -1.369665644  -0.4786874713  -0.1367560817  -0.3972207796  -0.3505246942  -1.658385962  -0.9042985602  -0.3490739685  -0.6315219357  -0.2598533282  -0.5268302403  -0.3444732036  -0.086408235  0.2086511488  0.9183835384  -0.3162824209  
-0.2399351327  -0.5545488091  -1.173076175  -1.756637601  -0.6721059708  -0.5655203646  -0.3940478013  -1.140896966  -1.506907516  -0.5813661429  -0.2804575659  -0.8191009604  -0.511615757  -1.034642826  -0.7824415557  -0.4410900699  -0.3083509377  -0.6982893939  -0.6496417855  -2.014129606  -0.6781044141  -0.4088836304  -0.3460122767  -0.4696185352  -0.4507793056  -0.08916762414  0.08103395711  0.02588459452  0.4381438496  -0.0869022362  
-0.4106450664  -0.1813437575  -0.8258117839  -1.624336377  -0.5319842394  -0.736628717  -0.4308255335  -0.8978479126  -1.352757197  -0.4300874123  -0.1726509835  -0.7010878093  -0.4899647869  -0.8680529604  -0.7093724507  -0.08194332197  -0.02963006047  -0.3845649012  -0.6577031529  -2.128754541  -0.7715911402  -0.4236461072  -0.5432991681  -0.4084432643  -0.289319713  -0.5479805789  0.02844781819  0.2551538078  0.6983335388  -0.1608362122  
-0.2143549627  0.3435664032  -0.1521587706  -0.9590302934  -0.434895771  -0.5928016085  -0.3189996151  -0.474214679  -0.85770506  -0.02980155775  -0.1105403497  -0.5932255892  -0.2531876668  -0.1713906352  -0.2585319345  0.2152373571  -0.1852964489  -0.2419028576  -0.2635030839  -1.337119639  -0.3481883829  -0.2824303786  0.5482426967  0.1936245256  -0.2034017908  0.05932455142  -0.2969696092  0.03648761045  0.3109402483  -0.04580855172  
-0.1421574469  0.235223105  0.01370621926  -0.4156061354  -0.3736436638  -0.7465314726  -0.4540510107  -0.4682244261  -0.6279956288  -0.1882989149  -0.04161984205  -0.9773617194  0.03086474756  -0.3766111248  -0.5181126481  -0.1111906324  -0.5493075675  -0.2464903122  -0.03033744677  -0.6214933764  -0.5295077958  -0.326993553  0.3721109251  0.04495307341  -0.7125181  -0.270770911  -0.5083498885  0.3385344278  0.4443448291  0.2608379551  
0.07128554728  -0.3346815789  -0.1228571125  -0.4551788041  -0.02500133818  -0.1820513564  -0.4108424553  -0.7765974322  -1.033452996  -0.1708200404  -0.147602283  -0.7289471205  0.167867563  -0.6403856087  -0.6043022201  -0.6318417822  -0.5504525247  -0.3697335015  0.1796657503  -0.2905781306  -0.2307217685  -0.1581478503  0.1622761117  0.220624917  -0.5992532509  -0.3184411448  0.1533286328  0.1118987847  0.1107926427  0.2814609952  
-0.01412767331  -0.4593088379  -0.4568073635  -0.8432919891  -0.01186862347  -0.3614393465  -0.4690557249  -0.6397722741  -1.383872791  -0.4804740769  -0.2141029647  -0.6425568238  -0.01286686156  -0.8589546732  -0.5607410478  -0.814086209  -0.3351768092  -0.3343637522  -0.02742855001  -0.8643385498  -0.3685722814  -0.3254544243  -0.4737043593  0.1690029033  -0.5120095649  0.001332640392  -0.01870980742  -0.0262919286  0.03299464985  -0.08810358701  
0.00918828631  -0.552161693  -0.3636012142  -1.145925744  0.006651364018  -0.444269734  -0.5652918468  -0.694055039  -1.721810055  -0.4493863543  -0.2624154929  -0.5150368595  -0.02212605091  -0.889750169  -1.04139923  -0.5031232779  -0.05131996768  -0.638801082  -0.1346839279  -1.625834395  -0.3985172445  -0.3708870448  -0.6392854313  0.1205347823  -0.437004158  0.08680240415  0.1647834431  -0.07209813371  -0.2305016789  0.3536534759  
-0.006493811519  -0.4301511108  -0.1088351474  -1.121448528  -0.04102049695  -0.2903013053  -0.3301094121  -0.5739680998  -1.83455424  -0.2196488779  -0.07429439476  -0.6722786321  0.1952284665  -0.3346631016  -0.955379963  -0.5864090951  -0.2105629764  -0.6188882118  -0.07937366911  -1.441387615  -0.1429314173  -0.3134161083  -0.291570736  -0.2514014282  -0.5371048186  -0.3159620029  -0.02322890328  0.03495122766  -0.3487425967  0.04130381321  
-0.02062304059  -0.7388652653  -0.3568367406  -0.6674994444  0.002381488207  -0.1294645755  -0.3210152772  -0.8092649454  -1.77091328  -0.223301166  -0.1602413561  -0.5846614916  0.3097349245  -0.5639115332  -0.562577099  -0.7209601596  -0.1398951438  -0.2970845896  -0.1395400809  -1.140749718  -0.2562782744  -0.2007422503  -0.04150624462  -0.3631373666  -0.4190065095  -0.3008086439  0.1458431166  0.1027252336  0.183748888  0.006786542473  
0.01797773481  -1.300566208  -0.6798572211  -0.700584643  0.03355065484  0.09911937734  -0.418754295  -0.6514103794  -1.422059979  -0.2016741924  -0.1609012489  -0.2052024771  0.200971066  -0.7908597492  -0.4536092785  -0.5517419612  -0.1318178549  -0.3812025067  -0.2356995908  -1.366535169  -0.02801589227  -0.03550067743  -0.5029328364  -0.7308421053  -0.4124678985  -0.2575124409  0.2584014391  -0.2535859418  -0.1646690068  -0.05059268612  
-0.1281895833  -1.234328975  -0.8863910018  -0.8976782129  -0.06085364742  -0.03281952554  -0.2861376951  -0.5279468454  -1.136191168  -0.1896888388  -0.2167101569  -0.0908342867  0.07799906803  -0.6138178063  -0.3845089692  -0.4389546339  -0.06630869611  -0.3499084278  -0.249455248  -1.305070609  0.05229648345  -0.2026624669  -0.7107180333  0.06548500436  -0.08791313622  0.08427749576  -0.1524086485  -0.2291115433  0.2071963245  -0.395052716  
-0.3077182132  -1.219317798  -0.9890262354  -0.932664964  -0.1239016072  -0.04657922076  -0.3245399901  -0.5036594543  -0.9928438596  -0.3654471286  -0.3296769921  0.03979476901  -0.1143082289  -0.6936743898  -0.1946377991  -0.3373689053  -0.1956771185  -0.3306241501  -0.2986527575  -1.511960677  0.03994813058  -0.08074903999  -0.9355602484  -0.3285429148  0.04638641278  -0.1472379254  -0.2483886692  -0.1951414934  0.3211021211  0.06145618201  
-0.2678189895  -0.37168426  -0.583012281  -0.876365012  -0.06982965534  -0.07698067373  -0.0544113907  -0.5351268993  -0.6069449724  0.1277547773  -0.1136317942  0.3656623405  -0.1180265122  -0.2967921085  0.2956260917  0.07508376925  0.1069916851  -0.2054138927  -0.07072305448  -1.574056051  0.1846958821  0.08927013448  -0.966287651  -0.3388910497  0.3121157028  0.150711035  -0.3892706102  -0.1974262801  0.7131275289  -0.003180675211  
-0.1164036651  0.02078946719  0.07078867783  -0.2411949898  0.1026138405  -0.0275492982  0.1371705552  0.0813932928  -0.4932279666  0.4780071131  -0.04846679311  0.3367805778  -0.06450340509  0.3557918485  0.7204243054  0.3475066432  0.1889006425  -0.09025671585  0.124097589  -0.4076895354  0.5220896379  0.4504199067  0.1445930049  -0.09194444992  0.2723762031  0.2776973102  -0.5228280938  -0.243350846  0.1870901292  -0.04946115467  
0.0917701054  -0.005937978499  0.5526143633  0.2872628491  0.2381740067  0.008222492292  0.3170894366  0.2233097581  0.464880481  0.6730585032  0.1112917237  0.4008468157  -0.02172437294  0.2875956174  0.8161441014  0.3370243194  0.3018541115  0.1922962295  0.2931232726  0.7080656225  0.5860895508  0.2641179957  0.4597908752  0.2084684832  0.3316849385  0.2505360573  -0.8200463248  -0.2849086505  0.001130245092  0.01708876559  
0.1435392679  0.08915831222  0.8725101347  0.6062502368  0.3370831751  0.3117008631  0.3158604605  0.6543870291  0.9488906191  0.6546417664  0.078408016  0.3900925303  -0.08546632039  0.4486324434  0.9320574894  0.4053504149  0.1543641155  0.567673257  0.0892350934  1.076228692  0.552223173  0.2582572968  0.2324080776  0.1179585473  0.4461134415  0.144500887  0.03614707801  -0.3001251019  -0.5422464768  0.3684267794  
0.05921723304  0.4979093135  1.004319039  0.6906908702  0.3204166595  0.1779244588  0.3270538915  0.6733281446  1.334495475  0.7885066656  0.1966116577  0.4040458004  -0.1317899015  0.4883553796  0.7730465947  0.4632256488  0.08042709624  0.6513784999  0.0002391202659  1.289310662  0.2556389912  0.1639025825  0.3942014118  0.01253758665  0.6590534386  -0.3567223866  0.1796921219  0.03862655243  0.08346289891  0.3224835955  
-0.0753986042  0.8061186656  1.103553015  0.851812646  0.1744966153  0.06969514878  0.3242899062  0.9041625112  1.337704138  0.3326977307  0.33901765  0.2819304592  -0.3624152745  0.7601110692  0.701145549  0.4801031445  -0.212423028  0.7522783433  0.3047906348  1.646934878  0.2037004659  0.1960134386  0.5954006216  0.6187065787  0.5656285846  -0.01411252101  -0.03285270896  -0.1594637622  -0.4860742564  0.2074109769  
-0.1577249041  1.098648532  1.025643008  1.129215856  0.2601630821  0.01994330669  0.2841145865  0.7163997919  1.260781065  0.2576932081  0.2676909885  0.405543859  -0.3211249204  0.9731120918  1.003177582  0.6742429164  0.1396210105  0.8151040318  0.4768928927  1.736374481  0.06293496721  0.1470240195  0.1794352161  0.5435347279  0.5304967116  0.3263896305  -0.2510852875  0.1657482191  -0.3769490509  0.294568004  
-0.1152829708  1.138976334  1.059937806  1.176332334  -0.04935407107  0.2984748832  0.2393844527  0.8289539479  1.408090404  0.3617860244  0.2335580061  0.4807387514  -0.3777232518  0.9059224166  0.6550858236  1.069759309  0.3600496062  0.7604536553  0.3239857659  1.46157481  -0.1678246436  0.3747023743  0.07147136912  0.1584727647  0.627499421  -0.4595290471  0.3482103961  0.1222229226  -0.4244655287  0.3863162044  
-0.04817478363  1.261672769  1.187646759  1.408715623  -0.1325607807  0.2505219506  0.1093490448  0.7865619696  1.51921789  0.4752577403  0.2754544972  0.4135381015  -0.5407034837  0.6773629597  0.6815665893  1.203248151  0.3343050059  0.6986707569  0.4772146009  1.454570796  -0.4023175212  0.5562331063  0.720622254  0.4373586836  0.2742228974  -0.4526597031  0.1788398001  0.3177453794  -0.09456834682  0.5956069786  
0.03572804278  1.000434719  0.6023539449  1.404858842  0.0615923371  0.2845891328  0.0002766526197  0.9103956742  1.717684771  0.1365927301  0.2339797732  0.3033942097  -0.2611044102  0.8319176895  0.5008516377  0.870269566  0.1990962785  0.582591595  0.4139850182  1.868455802  -0.3265811434  0.1307449088  0.8401146047  0.974206826  -0.1009911624  0.3310492726  0.05249948566  0.3745299469  -0.4341241692  0.2147131813  
0.1176321258  0.3103218848  0.5060451058  1.383202902  0.3587833138  0.7496022716  0.1445190944  0.7829878699  0.7985588305  -0.1234172996  0.05846240973  0.2139978677  0.006780509111  0.7683998406  0.1265835054  0.3682895601  0.4233765516  0.8459299999  -0.0325638248  1.169824319  -0.04434371481  0.1435173928  0.2448872492  0.5270997436  0.02434648873  0.3943992463  0.4629229105  0.1490555822  -0.4277861404  -0.06387480848  
0.04034959691  0.1411803407  0.6109617944  1.174915072  0.6792854025  0.8726656142  0.2137847889  0.6704007189  0.6041724286  0.06980631552  0.1522010537  0.5050605147  0.2752549666  0.6428137192  -0.0157785091  -0.003031830952  0.5046180028  0.6267209654  -0.2499699164  0.4625722068  -0.07635774229  0.07832424569  -0.1506343235  0.09424759324  0.4517677371  0.03013817686  0.1013755379  0.1458362645  -0.005313692199  -0.005923609278  
-0.1026844122  0.3315442152  0.5316006327  1.011943278  0.546422492  0.6391084479  0.05842427379  0.7074725347  1.167452446  -0.09453206369  0.353569897  0.6772106143  0.4156858434  0.6731374698  0.3521728529  -0.2823772136  0.3281611553  0.7446936114  0.04396698553  0.2100864531  0.1679408647  0.08206356761  0.2285104086  0.2169284975  0.3399435963  0.3792757612  0.1437502024  0.3635510412  -0.3995391472  0.02584266022  
-0.08908807297  0.557972467  0.4713869071  0.797310637  0.619566241  0.3209083139  0.09292105538  0.3984754445  0.8760360755  -0.1008203257  0.2048228855  0.6262513758  0.4817007031  0.4081130198  0.5803520903  -0.0329676021  0.4318241845  0.2771373352  0.1637103585  0.4272822399  0.1467526056  -0.09755376037  0.04190837482  0.3888743187  0.6473425659  0.2606229021  -0.01960705866  0.432596611  -0.04870509645  -0.04092527543  
-0.05387281996  0.4611370877  0.4605920263  0.2951858384  0.1468124793  0.183044284  0.1906276822  0.323007358  0.952831619  -0.0374822103  0.1569130131  0.4740486692  0.4705527897  -0.04027104783  0.5717254143  0.03732808897  0.2554898978  -0.1449377346  -0.04970870278  0.1014928957  0.4254780056  -0.3019146441  0.009629671197  0.2568863274  0.6102616359  0.2660161784  0.4932341544  0.08005455183  -0.1759038235  0.1676513018  
-0.04998816183  0.6400741279  0.5551603313  0.1522705107  -0.009135710124  -0.002548903105  0.1575307707  0.101830657  0.3986646465  0.2337611491  0.0002554127485  0.4884551445  0.3821534688  -0.2782767562  0.5236282268  0.1726977987  0.1216986691  -0.4064556067  0.1754927656  -0.03671279559  0.2887692107  -0.2937316188  0.06757291933  -0.05010417839  0.6654554747  0.1527352471  -0.1678685898  0.1030235089  0.05125183918  0.3246975235  
0.04505348236  0.9810764201  0.6127614243  0.1451429289  0.1297349678  -0.04788911294  0.2636812137  -0.008727674587  0.2841303963  0.5023023119  0.1423274961  0.3760895646  0.166462859  -0.1636959583  0.8327403557  0.2993191172  -0.004397503305  -0.2313547596  0.6345336636  0.9981464659  0.3068925449  -0.2080177388  0.2248048561  0.4400428991  0.8188623543  0.2798853246  -0.6721565618  0.4172752157  0.0577775453  0.2708715933  
0.0810333587  0.8896294694  0.6859822435  0.247313127  -0.157834241  -0.2092234832  0.2070391671  0.05441279653  0.5082210914  0.4634108553  0.07281146157  0.1397892185  -0.2020954983  -0.08819590903  0.7091021188  0.6382678242  0.0776082765  -0.2212809886  0.5572458444  1.188999608  0.1579456443  -0.4027731745  0.3162807831  0.3822429898  0.7403661689  0.08689175244  0.437949483  0.1959363476  -0.1615374496  0.541679422  
0.1323465422  0.6344952485  0.7639215661  0.2926852229  0.01407083127  0.04336471487  0.1402090145  -0.2275947658  0.3732574895  0.4992903695  -0.01612826391  0.2223215179  0.06013107203  -0.1143947124  0.2888578454  0.8819181066  0.2399549387  0.1187604387  0.5020513181  0.8648384132  0.3517014212  0.1040601325  0.2718644228  0.2830625814  1.210353986  -0.1013250136  0.2676093043  0.2099368489  0.05220786439  0.48429217  
0.1332029996  0.3393705737  0.4697002785  0.2544162042  -0.2738093039  0.1792397209  0.2675572822  -0.1343676303  0.8496508077  0.1232008139  -0.1660664199  0.509071602  -0.2422890182  -0.4191750772  0.6583821122  0.8226851766  -0.03158174078  -0.05950531666  0.2507934431  0.7560826716  0.5773135293  0.3212841981  0.3992347314  -0.3853780938  0.7504279751  -0.03997518194  -0.1144496248  -0.3298394565  0.1028718151  0.6653148871  
0.05071162114  -0.01835497364  -0.6737578568  0.04111068212  -0.4711051691  -0.2736388619  0.1205580935  -0.1140236307  1.300162113  -0.2034429845  -0.1203088548  0.1381838505  -0.05994960484  -0.2315097745  0.2390338852  0.8723092414  0.2014697076  0.1903345846  0.1578142407  0.43424663  0.3282631351  -0.0193218648  -0.004343353819  -0.3031635321  -0.3272764457  0.4081694933  0.07562966829  0.03251686067  0.4558870184  0.2940679996  
0.08689406001  -0.4825648875  -1.172188798  -0.2811582921  -0.4021185784  -0.3417492365  -0.150437588  -0.1646509827  0.7561412823  -0.3585628048  -0.2556960973  -0.3856074824  0.08048358734  0.2817129465  -0.5868106005  0.1519814346  -0.2530963523  -0.02338287895  -0.1414074594  -0.04755321756  -0.05810171428  0.1791745529  0.2536076431  -0.236517465  -0.5598767753  -0.1885193932  -0.06372387059  0.04011757648  0.3726008186  0.6735171172  
0.1001399009  -1.020986769  -1.108709913  -0.433223729  -0.2558028923  -0.1568345592  -0.2135445459  -0.05736404049  -0.5985801341  -0.7793777871  -0.4764108794  -0.4206859597  0.3373856723  0.2770234645  -0.8030936549  -0.5973343611  -0.2750532764  -0.2483850627  -0.5035138079  -0.2404165898  -0.2770958573  0.1157906021  -0.1062942447  -0.3262689657  -0.7832178801  -0.7191952954  -0.5497940508  -0.1613237358  -0.01857319357  0.8116087299  
0.02545876861  -1.049157205  -1.530753101  -1.205338502  -0.1101533186  -0.3089349248  -0.08838508409  -0.1903659687  -0.8999381886  -0.7653981569  -0.5525763434  -0.2729431236  0.3223519272  -0.5418648922  -1.133392132  -1.377273675  -0.1096497246  -0.5503480771  -0.6639070427  -1.076769427  -0.6450148413  -0.3146987841  -0.7047829123  -0.6942776664  -0.7607213676  -0.2645574007  -0.02327653907  0.08641078782  0.6942070401  0.9162005381  
-0.1342177257  -0.7945468197  -1.513664184  -1.460918318  -0.1537916433  -0.1662890114  -0.1435641816  -0.220976548  -1.656222343  -0.778538366  -0.512363931  -0.1548016988  0.1527053254  -0.3692798194  -0.7092669502  -1.128952272  -0.4547327223  -0.5847778086  -0.7569939763  -1.592968739  -0.5704173475  -0.2192497683  -1.075395164  -0.7511799568  -0.5558799456  -0.01625469882  -0.4099998095  -0.08166408501  0.4152503374  0.9785374288  
