# Supplementary material for: Large-Scale Brain Network Coupling Predicts Total Sleep Deprivation Effects on Cognitive Capacity
Source: PLoS One. 2015 Jul 28;10(7):e0133959. doi: 10.1371/journal.pone.0133959 (PMC4517902; doi:10.1371/journal.pone.0133959)
Supplement: S1 File — (ZIP) [file pone.0133959.s003.zip › supporting_data/dual_regression_timecourse/timecourse_TSD_subject10.txt]

0.1998652039  0.3069428518  0.3358411109  -0.04569931608  0.436874324  0.2348813969  0.3750129082  -0.3254298181  0.2347434719  0.03648068571  0.5174865625  0.4153291806  0.4319089043  0.2709171226  0.541670104  0.2575509616  0.08612434655  0.04392997837  0.02088867269  -0.6565143444  0.2696049923  0.4219843921  0.006315285356  -0.0817007747  0.1885422833  0.03087868327  1.471126101  0.5236206377  -0.4435151505  0.2557331444  
-0.09309752241  0.1689043077  -0.1700688445  -0.06319705032  -0.0004570133561  0.2247453852  0.1107123967  -0.3921951261  -0.3320728633  -0.3826930849  0.455706696  0.04707029053  0.8416219226  0.6431256427  0.4323985727  -0.3873130759  -0.1763601281  -0.3969661939  -0.05036280319  -0.5013526931  0.1978665347  0.001142626438  1.126141235  0.6043598846  -0.4299563735  0.653490324  -0.8183454655  0.1049661484  0.4876595046  0.4586327675  
-0.1240933502  0.1546923813  0.4572078331  -0.001669153617  -0.03158012589  0.2420470635  0.8309558527  -0.08605209983  -0.4710915784  -0.2268180222  0.5105676724  -0.1721838637  0.9617072558  0.6634459201  -0.5623713413  -0.1787141179  -0.008567537721  -0.4388835651  0.03997653625  -0.04495003953  0.3001107638  -0.02449760727  -1.638866655  -0.9710774422  0.1162309577  0.009511487015  -0.1629372952  -0.07782612715  0.3427862285  0.5324571923  
-0.2129136573  0.1923310196  0.5601405691  0.09375692698  -0.3496830845  -0.1005026448  1.713452576  -0.004648464068  -0.04893909417  -0.1171876314  1.177956528  -0.2991434304  0.4567859737  0.3267361348  -0.1999643663  -0.3710694664  -0.4477998571  -0.5480921263  1.041124162  -0.5086312289  0.5084095578  -0.3806429205  0.04683820337  0.3507414802  -0.06910055495  0.8782205871  0.318305098  0.04068180438  0.3800849365  0.8496863998  
-0.4174027375  -0.373295994  -0.2905281608  -0.008395137259  -0.4096495524  -0.244241306  1.303654354  -0.3737449077  0.1118711073  -0.4686026681  0.8125425316  -0.5879330303  0.2854684187  0.1789012073  -0.9110337906  -0.5689315194  -0.2469150668  -0.7652671615  0.7355968378  0.1906319426  0.02526290071  -0.7172729969  0.548084815  1.022518875  -0.5284108178  1.15506305  0.4306395916  -0.584646239  0.7098898132  0.7317653443  
-0.1942871808  -0.3138358537  0.1051840981  -0.07657872422  -0.3617235936  -0.002137685329  1.175456302  -0.4561067111  -0.3544381182  -0.1549466977  0.8190676125  -0.6221885239  0.2591372639  0.2701495238  -1.184750976  -0.4446865065  -0.1816162839  -0.565397331  0.5791913865  -0.6813849958  0.05715398672  -0.0994789523  -0.7173578131  -0.2508245685  0.009725973491  0.2584279531  0.8913925924  -0.5032476254  -0.01259425715  0.4130397686  
-0.2920222859  0.2064857891  0.3747257216  0.1871764177  -0.07234022777  0.04794703737  0.8915963672  -0.2634768351  -0.5087931948  -0.0921450742  1.06454665  -0.2741170147  0.4130192801  0.5795418259  -0.08720213569  -0.6312548861  0.1345885865  -0.3298750456  0.9605919618  -0.4004583119  0.3448523422  -0.6391078139  0.8026142786  0.90948333  -0.2170800902  1.176160813  -0.7545479879  -0.7553162477  0.5853093894  0.3613570372  
-0.02460679665  0.2067698704  0.7769784557  0.8045746543  0.4313342453  0.333608463  1.278615562  0.2460581751  0.2460593269  0.2472746646  1.062145918  0.1919778402  0.2939318176  0.1573648238  -0.6981648598  -0.3288009009  0.5821527732  0.2746931992  0.6092339429  0.1145297802  0.5006392764  -0.6178113053  -0.7293306109  -0.5295219782  0.477585725  0.06314705642  -0.7967880818  -0.6915776354  -0.2915123087  0.4238886044  
0.008255748194  -0.0243797026  0.1084110937  0.7146128607  -0.04850404406  0.1037795846  1.150368665  0.286241695  0.6230237691  0.1633473036  0.9663499946  0.5687199421  0.3135282861  0.2411990342  -0.3846844129  -0.5551772951  0.005555566901  -0.08941179041  0.5332139758  -0.007236038871  0.6428127626  -0.3913777049  -0.02109651319  0.6583591831  -0.1064444595  0.9816411764  0.5702765972  -0.3293460854  -0.1845688631  0.8575628214  
-0.2269076515  -0.122781406  -0.4145110537  0.2185809062  -0.01233380674  -0.06365642646  0.9019692183  0.1336612094  0.6502189153  -0.3033486903  0.6504508462  0.1139900633  0.1900925162  0.3840002711  -0.8572224669  -0.4041171453  0.2919611288  -0.06120393087  0.04288328347  -0.008322183606  0.09399049391  -0.2814591139  0.01941781539  0.2035852595  -0.008120994943  0.4198397809  0.2421216005  -0.3591604941  0.3309638971  0.1568842519  
-0.08785887911  0.1484122624  0.2915727107  0.3365756189  0.2347598699  -0.003807686525  0.4793981551  0.2098337968  0.1141649792  0.1796492524  0.3697924388  0.02500222102  -0.01375104226  0.05380327011  -0.1272397501  -0.5531309879  0.05073771149  0.07799182761  -0.1610101351  0.1314517302  0.2397556582  -0.02992796038  -0.4184085936  0.6588788294  0.08606139131  0.3523554923  -0.3976836436  -0.1092494091  -0.259400248  0.1518307671  
-0.1368053952  0.1258479467  0.2293370901  0.4952149231  0.7685808962  0.4022437468  0.4196443693  -0.06067580671  0.2686801919  -0.08062126968  0.2292058001  0.11991309  -0.09354179107  -0.4285616321  -0.5794270226  -0.4556193184  0.4154668726  0.4032369267  0.7937645374  0.4956566098  -0.3037546159  -0.1745802378  -0.1803590228  0.01900317514  0.03842719653  -0.2592193546  1.137768213  0.004249391543  -0.09838018746  0.005172455265  
-0.1794138601  0.001793886949  -0.1504732917  0.3751779024  0.6342717406  0.1291361893  0.2528627889  -0.195450271  0.3865964993  0.1336242029  0.1625718383  -0.03361006056  -0.3152703622  -0.205930574  -0.2677954519  -0.604127498  -0.07365095431  0.3253088595  0.5786752453  0.5939772852  -0.4918866827  0.01702376846  0.6944348192  0.782680287  -0.2084200604  0.2348228162  0.2433948074  -0.03590940593  0.02605943037  -0.00154733791  
-0.05627313655  -0.1417630447  -0.2235718515  0.06900588366  -0.05722542873  -0.4274197881  0.5672816091  -0.1538329586  0.1640881826  -0.1912883545  -0.2702766514  0.4034744257  -0.2860472548  -0.0677472663  -1.089934716  -0.325306916  -0.08466352622  0.2777351735  -0.4965694533  0.2134039095  -0.3155022374  -0.1708777282  -1.46637972  -1.059472815  -0.2755870522  -0.4514912112  -0.4598385436  -0.8039129842  0.1268511675  -0.5003553275  
-0.1170038573  -0.1117777206  -0.5609322922  -0.3036628683  -0.2729315228  -0.3991410038  0.4888712988  -0.4561346498  -0.1464795708  -0.2147562579  -0.1420465777  0.4687228964  -0.1824345651  -0.3840355008  -0.8675010454  -0.6459404009  -0.524688127  -0.1331577129  -0.298293039  -0.8799934955  -0.100269126  -0.3807930349  0.02310815643  0.2931387644  -0.3591493285  0.008717139253  0.827740968  -0.1835262045  0.5218258186  -0.001399472874  
-0.2159677516  -0.2373463347  -0.5532190121  -0.8274834513  -0.07332845542  -0.6735180819  0.5212144108  -0.675849868  -0.7011771462  -0.1607900438  -0.42245637  0.1621126337  -0.004064478331  -0.2697155619  -1.22244334  -0.6011971873  -0.01089639796  -0.2591233534  -0.187193396  -0.9008135154  -0.109581049  -0.6748642949  -0.8209224774  -1.064398951  -0.118109638  -0.602795552  -0.8445686414  -0.6458295496  0.7276982712  -0.3069622975  
-0.05036803286  0.1464237865  0.02129259581  -0.8192049203  0.1522794644  -0.5151977312  -0.3123787769  -0.4088438475  -1.14337609  0.1137408001  -0.2224562152  -0.2141174323  -0.3922967116  -0.006288209277  0.1953896601  -0.3305010133  0.05095912409  -0.05153949137  -0.447745084  -1.17006346  -0.05915299161  -0.3619435765  -0.516655203  -0.3080444283  -0.07270487833  -0.1738073775  -0.734461964  -0.3628625971  0.351225358  -0.2953428665  
-0.1177020862  0.04808540254  -0.01973867571  -0.4105620631  0.4006459  -0.01676876272  -0.9467510539  -0.1417739137  -0.9121786422  -0.4237839425  -0.562251347  -0.843309804  -0.3101359577  -0.1900937829  -0.6153743592  -0.06943122064  0.007559066277  0.05899480862  -0.5514526132  -0.4661515283  -0.4918067921  -0.5113276489  -0.6936197677  -0.4134347703  -0.08329157426  -0.3839616306  0.7360511556  -0.4574263868  0.2604455927  -0.246083698  
0.171897676  0.3748665751  0.3128256694  -0.05224609212  0.3486970288  0.08645944001  -0.7804743958  -0.1707369257  -0.404872859  0.01725548777  -0.321734804  -0.4966941194  -0.226853141  -0.02982668776  -0.06405036046  0.009712688842  -0.5379797519  0.368004747  -0.3014896123  -0.1340757067  -0.02386515124  -0.1577277228  -0.809699773  -0.2831693501  0.3768860694  -0.5769705955  -0.3250137697  -0.2272374571  0.02374519979  0.1657360181  
-0.07989674984  0.425102422  -0.2274834535  -0.1506125811  0.2151231629  -0.3878307243  -1.055653795  -0.2465631574  -0.477429073  -0.5268757065  -0.4535123968  -0.2969715595  -0.4497997697  0.3555893073  0.4210539426  0.03477942099  -0.5034679252  0.3558112962  -0.2236976088  -0.3239058318  -0.4210450245  -0.4944572864  -0.4937997619  -0.4497075745  -0.07060997603  0.3856376787  -0.4277851762  -0.884065713  0.1051186695  0.2348301404  
-0.07978721442  0.3612050783  0.3090488801  -0.005495358616  0.2664758568  0.2175689602  -0.5704004721  0.2173010539  -0.08258591161  0.02977526027  -0.2105383577  -0.1411377318  -0.1676026429  0.2823456319  0.2179585557  0.03392135046  -0.1193461487  0.7366932661  -0.09808410968  -0.4745523747  -0.3588895817  0.1377397839  -0.4722155439  -0.8547321542  0.724694519  -0.236214786  -0.6085916606  -0.6191742505  -0.460988846  0.3158686685  
-0.06681867099  0.612982771  0.6022612272  0.3457603065  0.2773327992  0.362493159  -0.1614201386  0.3671039903  0.005984211917  0.2006103316  -0.05466124608  0.01137233949  0.1011498174  0.3952233403  1.356576568  0.330856781  -0.1746061466  0.4204665285  0.03846709839  0.205355174  0.2220670806  -0.049184438  0.4557534531  0.2279843867  0.1647183712  0.6417473992  -0.800957104  -0.3463501973  -0.5546258282  0.5103723711  
-0.0607887211  0.01996328885  0.1983357725  0.5062993417  0.2625696532  0.7519145486  -0.4263103437  0.0003810348422  0.6175212787  -0.4190745239  -0.1737756461  -0.5900037001  0.1178281553  -0.1223380421  -0.0569870546  0.242892853  0.3347577019  0.1713667288  -0.4487594769  0.5588359719  -0.5140347703  -0.1507860025  -0.38049983  -0.6928706467  0.2165845813  -0.6284719146  2.438727257  -0.5902091198  -0.589263271  0.326432733  
0.1015167829  0.04590980622  0.1367692629  0.3127250061  0.3363732711  0.9494852501  -0.9144869888  0.01747002227  0.5184714122  -0.2191348466  -0.1279239752  -0.2973771553  0.03633340689  -0.3545554728  -0.19822349  -0.0942745552  -0.5735763699  0.1729369582  -0.6051120737  -0.530161501  -0.4485813419  0.05282164565  -1.161704382  -0.8059252751  0.6207826017  -0.8480589016  -0.4829454118  -0.6449823231  -0.9708961042  0.257194535  
-0.1551038244  0.269776843  -0.3510176225  -0.2207892389  0.2266790135  0.386423213  -1.127607693  -0.1709554818  -0.2078672767  -0.6350090039  -0.3016911868  0.1552534421  -0.2827629094  0.04987780477  0.7292652127  0.01433503179  -0.707429835  0.1962142556  -0.4091768169  -0.7892787406  0.1394057327  -0.4009146185  -0.2392430059  -0.1977052956  0.4120363591  0.4023868982  0.05268987162  -1.526451994  -0.9058426084  0.5707047236  
-0.256769341  0.2122151184  -0.2326236326  -0.03443172077  0.3968816258  0.4676872779  -0.38833556  -0.3299428852  0.16401466  -0.4666668823  -0.3769883278  0.4712655011  0.1273898806  0.1128624385  0.7846396674  0.1961912771  -0.3601557937  0.5481839569  -0.05917891411  -0.416955371  0.566155577  0.3659762338  -0.4487892046  -0.9130383318  0.9487163154  -0.02198405929  -0.4316198542  -1.159477148  -0.6345943728  1.355597316  
-0.114194428  0.04194484774  0.2184183659  0.1517901283  0.2578940693  0.4639940314  -0.2098257754  0.09849413655  0.7561394153  -0.1646690546  0.741727409  0.3160752415  0.0763181976  -0.01830338332  1.569804446  0.2746920531  -0.5708986218  0.8271801648  -0.008480960511  -0.6412120424  0.6311096127  0.7633761968  0.222798441  0.3918497543  0.4019075238  0.5576724124  -1.64854933  -0.4007539361  -0.7569663615  0.08828144077  
0.09591169264  0.2932985225  -0.109319834  0.3502354577  0.212187722  0.174506444  -0.6724779433  0.9611064972  1.540198163  0.8025229806  0.3683424327  0.9808135386  -0.740475583  0.4347547006  1.495192469  0.9270692982  -0.2096876217  0.4655723789  -0.3582550552  0.7227808132  0.00642147951  0.7347633591  0.9205418259  1.376556931  -0.04386170275  1.050164077  -0.7510020388  0.3177368771  -1.189292073  -0.7181269807  
0.2875452409  0.9799332431  0.2204672597  0.6910257084  0.2903788263  0.2649633378  -0.06672679241  1.882743923  1.163905881  1.03401822  -0.4778324887  1.352321377  -1.284370039  0.6510326063  0.6480929007  1.548030207  0.4087621368  0.1117358901  -0.2767137702  2.909039221  0.2029495983  1.204079564  -0.01360269459  0.6154888141  0.05413440502  0.6113731459  1.197257657  0.6367994983  -2.653254533  0.1490498104  
0.3665009331  0.2678405391  0.03225244718  1.159106516  -0.4791218023  0.05273273036  -0.5530253616  1.52943291  1.839164119  0.5662171346  -0.4469126993  0.5667023026  -1.372349508  -0.1176737246  0.01630602987  0.7209783485  -0.1617642784  0.2237436402  -0.7150324021  2.456969346  -0.2784354673  1.375739225  0.4365751716  -0.2276349622  -0.1310073672  -0.7238020703  1.767278197  0.4373231461  -1.779675519  -0.2030092381  
0.3482142225  -0.4131836666  -0.1183677397  0.7472744006  -0.4336332119  0.196025952  -0.8544315146  0.787344702  0.9784096542  0.322115406  -0.3190628416  0.5990410183  -0.726805536  -0.5622400148  0.1911153803  0.5065878312  -0.4664330851  0.5096996763  -0.3566742664  0.9509224002  -0.2911279556  1.133891446  0.5374761527  0.2189278793  -0.3780358415  -0.2928352432  -0.597268802  0.04509271175  -1.122872841  -0.3277806987  
0.006068552155  -0.5038572201  -0.06499762628  0.3513649082  -0.1423404133  0.4096343797  -0.8222558662  0.203239663  -0.05200240608  -0.05435696005  -0.4528380147  0.2864024826  0.09257207405  -0.5259946576  -0.3459240728  0.05843256602  -0.1193859455  0.02284844295  -0.06751071712  0.5767179025  -0.2944142433  0.4896978826  0.6495335  0.569598332  -0.682954439  0.2703153166  0.6453194464  -0.08626443295  -0.4089495281  -0.2550191127  
0.131626171  -0.6013343488  0.5858894346  0.5278575526  -0.3143211028  0.9679834462  0.01718543028  -0.03923031795  -0.04547157579  0.2756768621  -0.739860028  0.3714135237  0.7630518051  -1.257167618  -1.403011891  0.2846661118  0.240485041  -0.586368662  0.1908137233  0.9956012104  0.05018178483  0.7793988377  -1.085693193  -0.8184297779  -0.04406112804  -0.5484319844  0.7495079974  -0.1592245258  -0.7498520238  -0.07729041675  
-0.009971612199  -0.603490035  0.3175422906  0.4147705019  -0.5492116538  1.28241289  0.2397557934  -0.4968033817  0.08179550629  0.1965828282  -0.2486810554  0.1543097457  1.076730547  -1.415308318  -0.8767491335  -0.1692230307  -0.4370332648  -0.7696233968  0.5516342393  0.2335016818  -0.2256631488  0.5382165188  0.1523765712  0.1554596436  -0.2171252757  0.2264602267  0.3132815198  0.3399211903  -0.4107523198  -0.1734715449  
-0.02915967341  -0.6234050423  -0.08819860273  0.08967772954  -0.561439412  0.515360715  -0.0549106862  -0.2726686791  0.05710396233  0.1636633758  -0.372176529  0.05908564312  0.7494125835  -0.5888118308  -0.7672868772  0.05235935481  0.4344200432  -0.5153215935  -0.3245346143  -0.00656596684  -0.624630289  0.1019046814  0.6508748361  0.3714884005  -0.485209794  0.5684733015  -0.06794942971  0.01726484562  0.01773031592  -0.7891369898  
0.413887305  -0.2835798638  0.1795960295  0.2639216635  -0.5584061945  -0.4306153228  0.4057603863  0.09320539624  -0.2205485183  0.3703183114  -0.1126467346  0.02677920106  -0.2806833474  -0.487702111  -0.6604587515  0.117564538  0.604237974  -0.6658931825  -0.5180366952  -0.4282963566  -0.3553774038  0.3305246215  -0.1258263548  -0.8528803401  -0.183370471  -0.4209170702  0.3591754822  0.5283729864  -0.4736552907  -1.2231528  
0.3000240315  -0.2117846361  -0.1686379526  0.09484551933  -0.5771878688  -0.639689949  0.1275065159  0.08947018431  -0.4845097561  0.01458797357  -0.1831787457  -0.2611451777  -0.6163805574  -0.4093538881  -0.4055684748  0.03500255078  0.3027817385  -0.7383834625  -0.1619085153  0.1931439433  -0.3002565286  -0.3439105463  0.6111979348  0.1400478056  -0.569861095  -0.1141364719  -0.134186581  0.2444336892  0.3653816966  -0.8006586937  
0.298232998  -0.3221767575  0.3656183918  0.02146731726  -0.4069187138  -0.5679251496  0.452170997  -0.1674053697  -0.5328334171  0.1921291118  -0.3928763523  -0.4255093517  -0.6792174995  -0.7753666244  -1.365463151  0.2303026688  0.5270109683  -0.8705307957  0.4457765729  0.7750643586  -0.2322915114  -0.1820398766  -0.7077248524  -0.9082030459  -0.02488801742  -0.9313086354  -0.02955580961  0.08466123037  0.1804430323  -0.8014926925  
0.1299269959  -0.1419062893  0.4665740258  -0.255708872  -0.4737978047  -0.8695283813  0.2845064191  -0.4136453836  -0.7718413727  0.02673917343  -0.1479444078  -0.975805189  -0.8926956736  -0.5408237598  -0.4423342134  -0.08833828948  -0.334998811  -1.125796263  1.480955622  0.3068302427  0.03751989875  -0.5761032554  0.2245605843  0.2870005552  -0.3601357503  -0.2913037821  0.1111602676  -0.2629328491  0.1711928545  -0.5480862258  
-0.1954211299  -0.2944378332  -0.1732941117  -0.9786945369  -0.3889595113  -1.292723916  0.1431762332  -0.4085598638  -0.9528458485  -0.2674347701  -0.5127457354  -1.583863441  -1.065692386  -0.4535062878  -1.047443636  -0.0722325803  -0.2387198371  -0.9163798084  1.077619906  0.7940555332  -0.2574876459  -1.038121474  0.4973698434  0.5978490983  -0.3385089626  -0.06755698386  1.242598531  -1.23474055  0.7954382747  -0.4930061495  
0.01912347942  -0.3952660151  0.1239218497  -1.442329726  -0.3570385993  -1.260533414  0.3116863105  -0.6057246024  -1.129842077  0.2811910616  -0.5579076585  -1.367930967  -0.3625209022  -0.6192588249  -1.005611584  -0.2754578147  -0.6964819871  -0.6888595518  0.7530962215  0.07659890733  -0.1520240058  -0.6110205453  -0.4446120298  -0.1611866527  0.09200910788  -0.8240839855  -0.3440578295  -0.9773225126  0.8103501281  -0.07618947365  
-0.2014068362  -0.5723282728  -0.7922512614  -1.587616857  -0.3848048457  -1.218365211  -0.1386612894  -0.7532429094  -1.276052134  0.003442049218  -0.3855343573  -1.344467782  0.03635706941  -0.5606785938  -0.07265488736  -0.4652834551  -0.9101842046  -0.9326009273  0.3735928033  -0.8140513335  -0.4804615244  -0.8737687144  0.04228122181  0.4028771238  -0.6466666469  -0.02672393762  -1.587172227  -0.5698572423  1.185489006  -0.2048204914  
-0.1071891179  -0.5543748058  -1.160404294  -1.661047652  -0.3403520047  -0.979066755  -0.5338949931  -0.7495995785  -1.35557631  -0.004918937312  -0.4202559921  -0.7308322777  -0.8323999693  -0.3604666345  -0.4141003609  0.2447497426  -0.1574667508  -0.4426939675  -0.5484061792  -0.5717069244  -0.6968156236  -0.6814727879  -0.8070895559  0.1588252847  -0.553799898  0.07494168301  0.2764099541  -0.3083549325  0.674723794  -1.048274215  
0.009173688523  0.3758566301  -0.7880873692  -1.240253321  0.08648498659  -0.4358810142  -1.188469031  -0.2405103002  -1.333618778  0.9722016605  -0.4516945546  0.6531013856  -1.333685996  -0.06068482629  -0.07234970689  0.5208826132  -0.1247291849  0.04991582428  -0.3346714398  -0.7559989031  -0.6228282428  0.09447113265  -0.7835168974  -0.9852294193  0.2357909948  -0.5970579224  -1.105655226  0.3289024179  0.3472041597  -0.5664216838  
0.08677734682  1.193801136  0.03082381407  -0.1933363598  0.4960732025  -0.05691088236  -0.7151401673  0.4245909281  -0.2140493641  1.205488164  -0.2387641973  1.145249697  -0.6373917206  -0.2914270427  0.839161931  0.6055822419  -0.1713493015  0.532001141  -0.0677668711  1.215953926  -0.02518678821  0.8712804096  0.9786962206  0.9015085405  0.224988394  0.1283610595  -2.102747869  0.7950440981  -0.2769480495  0.5565326832  
0.02435022975  0.7564072679  -0.2036729418  0.5794992518  0.121703789  -0.1809389176  -0.4177377468  0.4327252939  0.1914608583  0.3800900942  -0.5615778061  0.49498538  -0.3551971245  -1.10758133  0.4229459761  0.5863856886  0.1509963095  0.4021287423  -0.4804163377  1.550730995  -0.2827092192  0.5170687262  -0.04640677729  0.7483274431  -0.4147945654  -0.02102153791  0.7634932348  0.8008035658  -0.6534507542  0.1563085181  
-0.01429038741  0.1265108565  -0.899543528  0.3148836011  -0.3729239537  -0.3188484533  -0.3831858699  0.4314103359  1.234993048  0.3608462339  -0.4268783325  0.6228277514  -0.7969284484  -1.479089951  0.1887254857  0.6019417335  0.3294399285  0.7248949071  -0.6853186849  0.8653303897  -1.048138202  0.6773484885  0.01050786621  -0.1674666758  0.5925195501  -0.6229137988  0.7961765719  1.091689292  -0.3578347706  -0.4836274027  
0.7251993184  1.065777729  0.264235676  0.6599885371  0.1520650605  0.1912607798  -0.5335677125  1.570717975  2.113094646  1.027905  -0.1243621188  1.670215273  -0.3156367711  0.2175380156  2.0895646  1.237547158  0.4875582532  1.508673121  0.0081208391  1.750125433  0.6707154522  1.023632162  1.666011399  1.052747301  0.9692198178  0.4200242243  -0.2860984418  1.479777967  -1.866518719  -0.3035771954  
0.2706478821  0.9505040684  -0.2302530222  0.4359362945  0.02849903665  -0.009939718643  -1.672138035  1.702956845  0.9243930371  -0.01607662158  -1.100649996  1.080953427  -0.3203995556  0.3495479125  1.507804601  1.429437308  0.5699234299  1.345582225  -0.3539479231  0.4646295069  0.4563091439  -0.1974312359  0.5977275899  -0.2095546474  0.8162945362  -0.7325082743  1.455681199  1.133720183  -1.632129264  -0.6523663115  
0.2529638496  0.8729909335  0.007723165547  0.2126526551  -0.2901050926  0.004472458646  -1.105555408  1.329355405  1.245121254  0.3717733219  -1.020104711  1.069122512  -0.3445810933  0.03680656672  1.293738128  1.203388758  0.6728845838  1.162120696  -0.1337309664  0.3000708882  0.4569367962  0.4888846645  0.5952421734  -0.5670077075  1.080883381  -1.006726235  0.2592388949  1.414015913  -1.582613532  -0.6374539355  
0.09687940384  0.4399320242  -0.5998759709  0.03748670692  -0.7226616276  -0.4760741267  -1.023374963  0.7980335434  1.373768428  -0.04474029782  -0.7354877281  0.8764928526  -0.6362069331  -0.4891224758  1.72110117  0.8975553418  0.02410861147  0.6136188075  -0.1937635121  0.7232762738  -0.06900015744  0.28685795  1.339709955  0.2704834896  -0.03486413704  -0.5305998836  0.07345752822  0.8498142884  -0.9158980343  -0.9817274769  
0.004797366508  0.02845973933  -1.243216948  -0.7176437844  -0.5440238373  -0.4934995746  -1.063059066  0.5407200648  0.6136333254  -0.6244124108  -1.232595533  0.2951767955  0.06567088362  -0.1480748555  0.4343561738  0.6207769113  0.1670225833  0.2195998746  -0.6390819501  0.09884257375  -0.457771636  -0.05038231439  0.5768665544  -0.1592766671  -0.2118762069  -0.7333243724  0.8800981544  0.6933125394  -0.1376466891  -0.6890566705  
0.2712789806  0.2428522226  -0.2439565307  -1.231119785  -0.2670845712  -0.07978336621  0.09795932735  0.6027349088  -0.5874334665  -0.2500807717  -0.8895042848  0.201216556  0.5982492232  -0.07030129778  0.3952966621  0.4051218894  0.4600823376  -0.2950844018  -0.01823949201  -0.6750037636  -0.06273439252  0.4545919735  0.1090003554  -0.6975764711  0.04141623328  -1.079885971  -0.5984221107  1.097762288  -0.1863681427  -0.2142088912  
0.05925400077  -0.1606538984  -0.4212279266  -0.8811845999  -0.3414021808  -0.05794666965  0.02354910889  0.1768082931  -0.9690444592  -0.2588386896  -0.7072311385  -0.3854843944  1.209138195  -0.2416109958  0.7082143161  -0.5438128788  0.07359279347  -0.5058105112  0.1017712149  -0.1741832028  0.1457394174  0.2039797928  0.9409496063  -0.005543087069  -0.5996857598  -0.2928822657  -2.034288357  0.6499479686  1.296832125  -0.1307979991  
0.1785935878  -0.6308820687  -0.5696208073  -0.4512018655  -0.1589135471  0.01770685666  -0.167660403  -0.1646396805  -0.8173266655  -0.1705971178  -1.140357915  -0.3956594898  0.9214484747  -0.2833604801  -0.2536222562  -0.1030755639  0.6125723997  -0.09640803959  -0.6996791253  -0.1344888533  0.03525790455  0.1205455029  -1.269698615  -0.3786949963  -0.3935565598  -0.4730302208  0.03978080676  0.6550436634  0.621734235  -0.7573715562  
0.2196559428  0.2553677266  -0.4688754082  -0.3931217567  0.1305174184  -0.02194638904  -0.5961978017  0.04541078521  -0.2666060753  0.09040578935  -0.6756059556  0.1963227858  -0.2097886179  0.5632042019  0.4289768946  0.1488103975  0.344884351  0.260266677  -0.4322249324  -1.08913467  -0.02508842762  0.1812864366  0.1353372092  -0.4280403385  0.3118245252  -0.7313199293  0.3170234917  0.7929256686  0.2882235129  -0.584425827  
0.2612239978  0.7803062545  0.2882566997  0.06640832394  0.4759849723  -0.1800775368  -0.8239056368  0.3421984502  -0.4581591283  0.2709776304  -0.7552120954  0.4179303364  0.1097658148  1.010313915  1.235469186  0.3907790011  0.328037606  0.1335974884  -0.2329056128  0.3886293808  0.5528602764  0.4136239863  1.159454113  0.6395541625  -0.08906291949  -0.004887400604  -2.724563662  0.4966097785  0.7907512581  -0.07963611633  
0.1452546685  0.4285670378  0.6389303506  0.1972765393  0.5115804478  0.1851871961  0.08256920471  0.7228667869  -0.1282605494  0.08476171743  -1.003663029  0.1614095882  0.7110089692  0.9012843016  0.3002167989  0.3949232487  0.6800309415  0.104120322  -0.4456468328  0.5176914656  0.7817369134  0.4957297464  -0.815360322  -0.8079651106  0.1142412662  -0.5571280476  0.5819427123  1.243325559  0.2541066033  0.3071994327  
0.2443468242  0.06666893021  0.9564185337  0.4985656919  0.5068893279  0.7251210156  0.6956540983  0.6480478194  0.6981981202  0.1403147005  -0.5078131744  -0.05125067604  1.362027605  0.8936360283  0.4043157598  -0.02462784117  0.4310221039  0.335033561  -0.1900260861  1.113584096  0.8266264139  0.6059699298  0.6022809509  -0.0361866151  0.2968109296  -0.6101277022  0.4070768286  1.86604143  0.1379200079  0.4943713624  
0.2174575897  -0.1604959201  0.479424178  0.6859416246  0.1601111582  0.4202885479  -0.707140471  0.06808845412  0.5711031695  -0.1939724478  -0.4467732234  -0.1606428881  0.4164665778  0.8103949059  0.989276545  0.2563920172  -0.01909910127  0.2361892867  -0.3338753179  0.04300709028  0.322261408  0.2397888791  0.7660358243  0.07667130181  -0.04324883468  -0.656255801  -0.7907285755  1.229112268  0.2230120473  -0.03779546367  
-0.05008904969  -0.4080176457  -0.7312862625  0.4984008238  -0.1689212905  -0.07930956926  -1.632652827  -0.3443967147  0.3398202713  -0.697202819  -0.6195428797  -0.4797624928  0.1732391594  0.7743045045  0.8128395827  -0.1992412541  -0.2877595789  -0.0177708623  -0.4742223301  -0.3339448463  0.02277779385  -0.5154077299  0.8428944125  0.1898987284  -0.2198473577  -0.2725370311  0.08064060915  0.3673749532  1.024364248  -0.1922961587  
-0.1115326965  -0.5450092572  -0.5908467312  -0.4970180688  -0.1587947153  0.01400543098  -0.6598183686  -0.589324802  -0.7064807572  -0.8418876086  -0.6470391406  -0.6211119112  0.416264919  0.8275276385  0.1537854258  0.07151495826  0.1565938165  -0.125298288  -0.33288837  -0.8434548674  0.04192568522  -0.4953158036  -0.4529851126  -0.5286239881  -0.279836785  -0.07708779741  0.5365961452  0.1687562413  1.056333264  -0.1165622163  
-0.1317084848  -0.5088176038  -0.2944401222  -0.8410077356  -0.3572902183  -0.2041709716  0.1130844873  -0.8465021658  -0.8335727088  -0.2180487348  0.1991421903  -0.7355693729  0.5945208965  0.6924658271  0.1324029383  -0.2913522711  -0.05044171941  0.007289812199  0.01972986764  -1.447073185  -0.1397754338  -0.2349788693  -0.3109937839  -1.117225574  0.502551472  -0.5592904369  0.03136370834  0.5828241836  1.393881121  -0.05087845819  
0.01759110813  -0.2406917004  0.2356591178  -0.4608186299  -0.295039928  -0.3308427861  0.5608668258  -0.8494122499  -0.7598526779  0.101832453  0.5929234734  -0.7567361363  0.6709187638  0.8420303769  0.919735947  -0.2723834391  -0.06514744953  0.2347300211  0.3831826501  -0.563977614  0.3662880684  -0.4350526924  1.04636127  0.9213150697  0.1097479928  0.3764100629  -2.052619618  1.032588164  1.532595403  0.296278612  
-0.05252540892  -0.4284490322  0.01760107078  -0.4099812318  -0.4917817746  -0.1545630462  0.05321475924  -0.776134332  -0.4830112151  -0.5858086558  0.2877953334  -0.846229576  0.330576688  0.6853708126  0.04159042788  -0.3041817625  0.4171133434  0.2318839408  -0.4402075628  -0.2641766872  -0.04157414691  -1.016347111  0.004469874195  0.4911931613  -0.1841187217  0.1353345051  0.7100258569  0.6142112987  1.468620672  0.05043624348  
0.18820974  -0.4446474227  -0.09992020122  -0.1989979504  -0.6672757146  0.4413068867  -0.09594432218  -0.5949511454  -0.04384281441  -0.1902821312  0.4628870069  -0.158009931  0.08571109383  0.3825696249  0.2183371456  -0.2510196521  -0.08427089466  0.3220244393  -0.4816618461  -0.5497394071  -0.02301662826  -0.3073395555  -0.8666620723  -1.102424424  0.3589792453  -0.4526068789  0.3088485326  0.2510523329  0.8017355193  -0.2904710554  
-0.008401756367  -0.3646706651  -0.3906322678  -0.5637547617  -0.2878827285  0.4711821063  -0.9323979972  -0.7054865361  -0.1855508659  0.005023807284  0.749725353  0.1138682234  0.1479523149  0.4412566898  1.179440402  -0.1255780995  -0.637273158  0.3897545704  0.2361417529  -1.304560344  -0.06552125065  0.1225468618  0.3698944839  0.1292719127  0.3802678637  0.4854277524  -1.171810186  0.302760866  1.166609969  0.2126154984  
-0.2049066551  -0.3425582024  -0.4143987638  -0.4689310513  0.3733344838  -0.118853733  -0.900629453  -0.5089763773  -0.4180278194  -0.08337412831  0.729824211  -0.4928723972  0.2201915623  0.4894591335  0.7758262248  0.1354097974  -0.4577483264  0.3050928176  0.1160018703  -0.08618243679  -0.06660496375  -0.2717275702  0.8859122432  1.220510935  -0.05900006673  0.6559740071  -0.48693833  0.6510387875  1.037235819  0.3084281728  
-0.1822992707  -0.3356379326  -0.0009693869049  -0.4674314004  0.1848823885  -0.108994978  -0.3793471995  -0.7229991333  -0.07201961374  -0.5225152167  0.4187127645  -0.7087740224  0.06321413628  0.3420755462  -0.0474731606  0.3542295281  -0.1182194429  0.2732360335  -0.2037928516  -0.2099516559  0.06278034994  -0.4154553819  -0.8628375583  -0.3427390672  0.2301311513  -0.5323481701  1.347624822  0.5030639158  0.8745692345  0.2090258699  
-0.3084366536  -0.14393047  -0.09486480885  -0.1958706485  0.1354711891  0.05547963573  -0.09966527284  -0.6530063796  0.2432869088  -0.08593253286  0.9527467716  0.008114144475  0.562472784  0.4425258169  0.9921292658  -0.1694105823  -0.4531300392  0.4699848578  -0.06952937857  -1.050576504  0.0673342419  -0.1464105707  0.2490735845  0.01731950004  0.4396316629  0.2433162775  -0.3809088646  0.7958320835  1.174957362  0.5147468411  
-0.1534105167  -0.1768717605  0.2373356437  0.02522643463  0.4774262151  -0.08389984004  0.904606804  -0.2511114238  0.544246944  0.1427967351  1.110010776  0.1698043264  0.8590105134  0.1830974547  0.8736333332  0.2768587391  -0.1487687635  0.5449803967  0.1733203035  0.1064711543  0.1501376464  -0.281393723  0.5016319351  1.044249306  -0.03243950116  1.170324719  -0.5390077756  1.322389901  0.6421827639  0.7958835239  
0.08414488811  -0.2327738531  0.3453740553  0.1970614862  0.542712905  0.2205539912  0.8946550444  -0.3310315666  1.18877787  0.0733276426  1.147971961  -0.1768578269  0.6781367287  0.144627427  0.2756079672  0.4136377939  0.2340869598  0.5871201622  0.2282456933  -0.06491716145  0.3499967296  -0.05770450776  0.1936795516  0.1931125679  0.5223634708  -0.04828117624  1.277149852  1.875722948  0.1868232013  0.2095727212  
0.1972098477  -0.1531393027  0.7871405169  0.7155658532  0.1943663215  0.3519543758  0.1340581097  -0.2006559756  1.364040991  -0.02867245033  1.187110553  0.0213960911  0.616674831  0.4442811954  1.218580306  -0.03199042661  0.1822330392  0.4584501834  0.006054682319  0.1429417292  0.5972316213  0.2930706084  1.186194112  1.026307429  0.2442234723  0.410949214  -0.613366368  1.332136346  0.1539516884  0.06632121055  
-0.01517268553  -0.2158676759  0.8013286061  1.009011737  0.2477393297  0.05255238704  0.01065808465  -0.2030924158  0.6182656184  -0.491614769  0.9309572135  0.1745149359  0.143944489  0.4458628987  1.001107851  0.1555925171  0.494234558  0.108953619  -0.248959732  0.2553890005  0.2993765445  -0.1634711501  0.4195092328  0.3756592948  -0.2965776306  0.8085557372  1.460226792  0.5325048504  0.08974502523  -0.3468004239  
-0.0108346855  -0.2334071375  0.9166796765  0.8297691083  0.2040339162  0.243784257  0.3751748336  -0.1299423238  0.8924832796  -0.1300843817  0.7777828895  0.1285137228  0.3597866901  0.1596177953  0.3903947724  -0.1192284026  0.6263469942  0.247407165  -0.5481482854  -0.1990582992  0.4363201311  0.4014480593  0.5782394485  0.1039426909  0.4897020651  -0.09163369973  0.8514349369  0.798481376  0.5339712999  -0.3230661646  
-0.07162243479  -0.4642081393  0.7599103212  0.8027441942  0.1683255813  0.1304094401  -0.44310088  -0.1672845539  0.8077330629  0.269615516  0.6110423892  0.4968817114  0.2263133618  -0.09206012761  1.198862343  0.2622961039  0.345055871  0.2976084974  -0.6455581697  -0.7300224248  0.2993665139  0.6799667333  1.238205883  0.7567434116  -0.07160931756  0.2051183441  -1.135092143  0.6849273895  0.4134509124  -0.5381847338  
0.01878648734  -0.7796699713  0.1885359563  0.5895147325  0.1863960244  -0.05070881869  -1.42371281  0.003993959589  0.7362248309  0.6877486837  0.1815573866  0.8207071299  -0.7492959457  0.05657454523  0.831898829  0.8441326788  0.858896713  0.7428184929  -0.6899490554  0.3022833972  -0.6199954002  0.3048183255  0.7600222267  0.7219971497  -0.03884436224  0.3447307196  0.7362181955  -0.1179192398  -0.2328803575  -0.8269769934  
0.3643710445  -0.8230668324  0.4622816772  0.4505300748  0.09371252263  0.200232224  -0.8205143586  0.1380484251  0.4832707595  1.002479548  0.1880304749  0.5533954489  -0.8845754737  -0.545772806  0.09623157186  0.615764767  0.6402517602  0.9577220774  -0.2172226548  0.7276638181  -0.4976607345  0.7322383079  -0.4805109897  -0.8476371016  0.4072458446  -0.8088263595  0.1242596196  0.2619328631  -1.035042696  -0.6956873176  
0.3118786605  -0.9480303634  -0.3235913669  0.2839630667  -0.003742862755  0.3753310805  -0.9173786592  -0.303053043  -0.3359604558  0.3233795809  0.2545473369  -0.1683012343  -0.1935235703  -0.8560405688  -0.2115360997  -0.3088068743  -0.2843758056  0.07941975729  0.2198741923  -0.2983438145  -0.1640157341  0.8935040794  0.5583459013  0.4589570056  -0.5240595821  -0.5006146647  0.3289009182  0.230124583  0.4234438384  -0.4482661556  
0.09216667836  -1.200599955  -1.259879617  0.03601200705  0.1328628413  0.2829723528  -1.201544556  -0.6715923534  -0.846718542  0.2091675143  -0.4236131335  -0.1898550258  -0.03405996588  -0.981405453  -0.6345826996  -0.2477764144  0.1820511315  -0.3614946478  0.1374937991  -0.3483069307  -0.1839353201  0.559169452  0.8086313849  0.8471455049  -0.9240722751  -0.02818152763  -0.3633043592  -0.471394036  1.070978057  -0.755707965  
0.03809210966  -1.243598409  -0.900550398  -0.1177626371  0.1893040029  0.2592512667  -0.5210747457  -0.6431075297  -0.9582986146  0.4207455526  -0.5588775438  -0.1422387382  -0.2454786674  -1.28852028  -1.695396265  0.0449299351  0.6350419515  -0.2929408145  0.3457133581  -0.3826587385  0.02801837213  1.03385709  -1.044129099  -0.6487027497  -0.5717327521  -0.8638705515  1.111738239  -0.3843432937  0.5051681766  -0.7844408814  
-0.01270298452  -0.8430962403  -1.187450981  -0.1891518306  0.6220989421  0.04191283543  -0.5071242592  -0.4389413499  -0.6430037329  0.6205620459  -0.1966148727  0.03257744685  -0.07252507687  -0.8529842883  -0.5252952212  -0.007933431094  0.09502665964  -0.2573725393  0.4793804833  -1.19913757  0.1829220058  1.14875411  0.3747596084  -0.3665286243  -0.5343713217  -0.2651877263  -0.6408410933  -0.2170548135  0.5470681372  -0.2814071785  
0.07427091128  -0.7994213058  -0.7930708434  -0.02280745312  0.9852806439  -0.03893025859  -0.0147327285  0.1718364283  -0.7506673135  0.427439112  -0.3601669597  -0.3063165894  0.2484574238  0.01387567615  -0.5623893557  0.1863724993  0.5906223023  -0.1991004811  -0.2462532751  -0.8889189446  0.5819883332  1.013603808  -0.7004204493  -0.03736171157  -0.3438459554  0.04946247955  -1.586925551  -0.5207255686  0.2471053315  -0.1697337071  
0.1887022482  -0.293750417  -0.2984618358  0.5273434942  1.031090716  0.7643826713  -0.1185194623  0.6747235662  -0.1134296599  0.3556482071  0.1356697156  -0.1942680502  0.296330201  0.2704713969  -0.3316062919  -0.1060084665  0.4060065076  0.02852334201  -0.06403052995  -0.2782680241  0.7668761824  0.9767241581  -0.07046253529  0.4571381699  -0.01563354638  -0.165493835  0.1056744107  0.4910249375  -0.3001416302  0.1832617861  
0.2791453056  -0.4762229384  -1.297853107  -0.07051989112  0.3451036292  0.3132540911  -0.8630671797  0.7296847172  0.08993538152  0.159079494  -0.2784201777  -0.1615725222  -0.03622675315  -0.2068866176  -0.05041970178  -0.2347344138  -0.03177936735  -0.261153439  -0.8465034396  0.4125421818  -0.15472218  0.5650424575  0.7541420265  0.7297756972  -0.5758517772  -0.02249719817  0.09555490998  0.2601964292  0.3039900186  -0.3073772131  
0.4951288937  0.01697568123  -0.4325481822  -0.7107713919  -0.02267119357  -0.03174371865  -0.5139718807  0.8777342094  -0.2403310365  0.5549386562  -0.1461134734  -0.01938272401  -0.2943081609  0.4055971013  0.03127714742  0.1095915005  0.0922141074  -0.002821187453  0.01341649937  -0.308388281  0.03543510418  0.3013055798  -0.3009591192  -0.7668620482  0.3742687915  -0.3221807032  -0.7846303523  -0.2450236003  -0.1678257303  -0.2323903366  
0.08385594626  0.6833340459  0.6082496829  -0.511231361  -0.08969757292  -0.2245600049  -0.3449831046  1.43369963  -0.2169360429  0.2437855168  0.2362108121  -0.1974045897  -0.1555882756  1.190355528  1.164812755  0.1689530529  0.729555592  -0.02333872972  0.9288430022  0.6685466035  0.1330452361  -0.5995113265  1.093381906  0.6151634723  0.1124819251  0.467700366  -0.7199915893  0.2586361246  0.2256898232  0.3101372062  
0.1574902592  0.5732916103  1.531373991  0.031874085  -0.01303691425  0.1923647846  0.1218365906  1.637604013  0.7128634241  0.2775468188  0.07452107634  -0.3251201053  -0.03122919518  0.8332843919  0.6261424885  0.6077917056  1.245595677  0.1753995323  0.9753953792  1.530435691  -0.5285929998  -0.2805899993  0.6381554267  -0.1112370249  0.6254021894  -0.6475824593  -0.4449765784  0.3050770253  -0.2388986947  0.001863302064  
0.3558070183  0.7620995217  1.548426812  0.1800103287  0.2048842942  0.4540699425  -0.06644565333  1.437613248  0.5516464338  0.3713642951  0.05619557696  0.1138385761  0.3025135207  0.7823516852  1.241217985  0.4523889278  0.4197824531  0.003093048453  0.7721736003  1.66869571  -0.331619671  -0.06955960118  0.7972325638  0.369200484  0.1490287149  -0.03741345995  0.2674611518  0.519268675  -0.6280479939  0.02986099435  
0.1118751839  0.3853826896  0.8469783258  0.2172342325  -0.09833667463  0.2205029971  -0.01328224973  0.5765395171  0.3090952614  -0.259609269  0.09754227061  -0.4056392508  0.08109094665  0.8264966164  0.5431430398  0.2172211921  0.8927492361  -0.1825670751  0.1543450926  0.6293086725  -0.2922115033  -0.5470647735  0.7580879969  -0.2436990856  0.182102793  -0.5931837591  0.8414986734  0.3378030442  0.1813497359  -0.4792659082  
0.3052630142  -0.04135457465  1.056736288  0.4489478644  -0.1221621623  -0.04561695884  -0.0710365553  0.1148022212  0.06451834636  0.1108651898  0.1382675728  -0.005604688679  -0.1195231423  0.5974214372  0.5892437345  0.06818599787  0.2737407087  -0.2611837708  0.1702900238  0.2748439104  0.1590290521  0.3705678119  0.2520127928  -0.03723677502  0.0825318665  -0.170751845  -1.150231775  -0.3124036068  0.2601247777  -0.2623351382  
0.04032825979  -0.2119747196  0.03097621189  -0.0379923411  0.00179140706  -0.6795058186  -0.2254805085  -0.3451333234  -0.6642300199  -0.4830201032  -0.1515663913  -0.08176577198  -0.5981595995  0.1517735539  0.05914622608  -0.2952141478  -0.2703959061  -0.7402645115  -0.2190317494  0.2761037486  -0.08570764227  0.1638809965  0.5819296208  -0.009476573943  -0.6763878178  0.4358388833  0.9908528626  -0.9679653159  0.6440808749  -0.09099303322  
0.05214136911  -0.4024301733  -0.5589395272  -0.8619111577  -0.1450481829  -0.6124268563  -0.1965612439  -0.6141782899  -0.9450159522  -0.5942895285  -0.1443872488  -0.4185847641  -0.5918779349  -0.05293342976  -0.7389025645  -0.4501442722  0.02348664763  -0.6612602732  -0.8252025923  -0.3738592315  -0.305245198  0.1208200323  -0.5465780609  -1.047529532  0.07811102868  -0.9796045238  0.6466203655  -0.9324886104  1.238950295  -0.0369637979  
-0.04651746246  -0.1501575696  -0.6130091864  -0.9475273227  -0.02753186792  -0.6057380149  -0.4697159139  -0.5503200846  -1.642510227  -0.4773913538  -0.03730557772  -0.3263074583  -0.5418491312  0.07268376135  -0.2384823103  -0.3098016976  -0.2536453575  -0.559729678  -0.5919322581  -1.614410568  -0.4422570394  0.2975882149  -0.6211180883  -0.3800445307  0.01015006484  -0.3989196388  -0.8693869212  -0.3258982893  1.091774809  -0.008625194893  
-0.2762900242  -0.1507250735  -0.4443759877  -1.029900394  -0.03612605953  -0.7276988742  -0.1131119597  -0.2942341863  -1.312970953  -0.4292620813  -0.1764291863  -0.3761919969  -0.3884349521  -0.006589076609  -0.3364748639  -0.3445193282  0.05341564379  -0.4666774668  -0.7051057085  -0.6029353451  -0.5069338045  0.04932909646  0.1799819362  0.3326082219  -0.5449511868  0.2710252776  -0.3898610864  -0.3120686259  1.079849835  -0.2903689324  
0.05894923042  -0.186472706  0.04641449372  -1.055238492  -0.2606418747  -0.427287871  0.9583843323  -0.4471446299  -1.078862303  0.05743456769  -0.09889053026  -0.1771338719  -0.1772786695  -0.1611376832  -0.2911842833  -0.07868652656  0.2130149763  -0.2331421184  -0.2003083897  -0.6510442427  -0.1368374156  0.03558227041  -0.613243407  -0.8228189063  0.04081189697  -0.4685346393  -0.4413027282  0.4597194852  0.6303369689  -0.3708947926  
0.01988446126  0.04608850379  -0.2938279763  -1.094312239  -0.4293232833  -0.4384417989  0.2276026455  -0.7445843623  -0.9177381282  -0.1308374162  0.02499660224  0.02748508853  -0.1318614973  0.1989979094  0.7172450872  -0.4848981086  -0.2184782014  -0.3080001763  0.3204675389  -0.6760604654  0.3369788889  -0.5833945153  0.5805867127  -0.01931356135  0.1226937692  0.1478288758  -1.241838175  -0.1615228542  1.211130188  0.3352560331  
-0.1236620973  0.2508017424  -0.1639372075  -0.8899403507  -0.2478890046  -0.06303379629  0.3005887398  -0.6178664795  -0.5487948242  -0.5016569934  -0.2626677718  0.2180349932  0.2316083315  0.1703627005  0.6858205342  -0.02526662261  0.2702877702  0.1208202738  0.08976620011  0.3251201924  0.606399117  -0.6073513857  -0.6732805322  -0.2668519475  0.3571892555  0.3487873738  -0.8676507651  -0.72042339  0.85618927  0.6783822231  
-0.3360493003  0.7526393706  0.8758610986  0.3195595364  0.2318249433  0.8187838449  1.140347861  -0.3706752782  0.4753427096  -0.4349553145  0.5464909535  0.4270182829  0.9191374405  0.3224814586  0.9351362889  -0.02081698828  0.007105862508  0.6390821006  0.4187691531  -0.9025326332  1.173097152  -0.002926977098  -0.4319742347  -0.2427662131  1.005432454  0.7498996478  -0.9151407421  -0.02778608316  0.5177612236  1.530944088  
-0.3845365737  0.9440496605  1.069389409  1.023815612  0.3201521894  0.800443446  1.219392962  0.2371703961  1.169093703  -0.1869742448  0.5435817514  0.3209783947  1.077566017  0.5980359326  0.7839386134  0.07530248549  0.05718538757  0.6781224836  0.5592922865  0.9290797535  1.251259  0.0224666849  0.9424166278  1.290220257  0.5766088794  1.526628812  -1.093218349  -0.04249574401  -0.614665481  1.675532201  
0.1457210511  0.438757912  1.15169072  1.069271587  0.2724886686  0.6061020903  1.917982695  0.07412659756  1.790985874  0.2368928839  0.280516635  0.7819115708  0.8476239298  0.07014690443  0.2666517755  0.5589903412  0.1190596254  0.4789404021  0.3252986367  0.9276399414  0.8972785415  0.3843630088  0.0276986735  -0.4066822714  0.4850181651  0.2831337269  0.4527277223  0.966559072  -1.721911472  1.294646633  
0.05851573438  0.1506538008  0.4916114323  1.265667785  -0.2322432503  0.326724794  1.212451683  -0.4627819995  1.490662187  -0.5617724246  0.4832552418  0.3146765239  0.5773241864  0.2187634159  0.5215642173  -0.3057438702  -0.1754805987  -0.6153512603  0.2133635567  0.5704782986  0.9435332687  -0.1900391478  0.8372335683  0.3806219118  -0.1267884129  0.3179853722  -0.3378223695  0.226313836  -0.6028016847  1.317851434  
-0.03786850539  0.00591582616  0.7528693654  1.563364837  -0.147997651  0.02139102249  1.307419408  -0.5239158547  1.177445646  -0.7302438298  0.3433964016  -0.2730103547  0.3209667706  0.1908274083  -0.5824462211  -0.1571006295  0.3647526546  -0.3641124639  0.1760899616  1.539025675  1.190133504  -0.2789220871  -0.7600480277  0.1133129493  0.2486082358  0.4405923603  0.4438591264  -0.7601313621  -0.5893004583  0.8379932844  
-0.1473453012  -0.01872748867  0.4369379562  1.088973273  0.3606763624  -0.0352645654  1.303533042  -0.8581257054  0.7676577173  -0.3791679562  0.5082052897  0.2614663307  0.09895726536  -0.6466064899  -0.0382858171  0.04366354048  -0.07584852186  -0.09764153347  0.4805281029  0.1603444359  0.6712911893  0.3208237259  0.03377654842  0.3008279604  0.1912823047  0.1696655351  1.271036625  0.1519379247  -0.7355406476  0.5060609874  
-0.3825654692  -0.4536764579  0.07116510367  0.3394020399  -0.2308713949  -0.2808131717  1.257084756  -0.7820065105  0.7307855899  -0.3884986986  0.1277268652  0.1352921296  0.2283239751  -0.6636811627  -0.1975752797  -0.3687752298  -0.06806222877  -0.3664980081  -0.01587346399  0.1583844943  0.3132616479  -0.3251201145  0.8036690455  0.6458786664  -0.4894288192  0.721490046  0.02751315439  -0.06836236686  -0.02339654883  0.6250759192  
-0.1435441483  -0.5736869709  0.1322889429  0.1818744248  -0.2022731516  0.08637333446  1.451162708  -0.5560716096  0.3735044039  -0.1563317066  0.1534019174  0.4752070494  0.1491409766  -0.7300488546  -0.4359878835  -0.09662282309  -0.05262075438  -0.2148402197  -0.2562504712  -0.6297634127  0.2145973432  -0.2016411493  -0.211610042  -0.5496993241  0.1730355941  -0.06234213014  0.9061735367  -0.004375457384  -0.3175936018  0.3042417756  
-0.08331678427  -0.4626640301  -0.01655700124  0.2112902248  0.08402730798  0.2170030468  0.6650224669  -0.5402234716  0.1642017926  0.1890144002  0.2019773913  0.5672908817  0.5008605083  -0.3820085797  -0.09080559381  -0.6217965417  -0.2661194365  -0.3237484894  -0.1289066738  -0.5709093898  0.1683810132  -0.3052448803  0.880232618  0.4667663578  -0.2361183917  0.7667723085  -0.5179788581  -0.02743159416  -0.1304667828  0.8596191703  
0.08456669204  -0.585574185  0.1780152959  0.09343350804  -0.05865423676  0.2962335706  0.5701941581  -0.5911696577  0.2524032119  0.2002886081  -0.3030474291  0.5016734263  0.3772996787  -0.7479897559  -0.756490424  -0.7755755865  0.1710849688  -0.4356023614  -0.2310836339  0.6813434475  0.1604510229  -0.6614460673  -0.3173819408  0.4100390258  -0.4737036561  0.7739699519  1.815573439  -0.7603117134  -0.3375878374  0.5930244566  
0.07999325972  -0.4616278066  -0.143561542  -0.1830427528  -0.0591739343  0.2275297301  0.5483269725  -0.5967439319  -0.03176610235  -0.02875102662  -0.00102523883  0.5025163806  0.3578969464  -0.9595961152  -0.8993121737  -0.7413902944  -0.08924545574  -0.5679780796  -0.288936834  -1.326528562  0.05098915275  -0.6606999439  -0.4651494131  -0.5738879126  -0.03517004119  -0.3364018834  1.576218576  -0.3331591506  -0.05725251501  0.3908288569  
0.02489249683  -0.1487682873  -0.4557095694  -0.363821862  -0.1593958219  -0.5188106874  0.6111394502  -0.405693705  -0.5212881003  0.03114627928  0.0380898654  0.3517170572  0.2626072793  -0.2937488421  -0.3637528457  -0.5956906358  -0.3409674991  -0.6404456726  -0.4829603197  -0.8723763027  0.04488385029  -0.5689048166  0.4796035539  0.2981296331  -0.233889056  0.4994754411  -1.650957313  -0.3918076288  0.1989391376  0.4235106234  
-0.07546314135  0.005257664548  -0.4055860321  -0.4442333157  -0.02260592657  -0.3380354789  0.4675223807  -0.3470910167  -1.074951339  -0.5022790977  -0.2077578666  -0.03970019088  -0.3318650302  -0.3412830283  -0.9875000773  -0.2376081748  -0.002706620817  -0.5441989564  -0.2902037213  -0.4978066309  -0.2133566595  -0.7610251745  -0.59897935  0.04922244587  -0.1260759825  0.05036285141  2.204430607  -0.6595103861  -0.1601864417  0.03584852151  
-0.03391915348  0.02425539097  -0.2426685781  -0.2273658074  0.498561994  0.4259297356  -0.05717129003  -0.5636020677  -0.5774102186  -0.07862415615  0.1373780243  0.250097783  0.364937921  -0.6171104765  -0.1999981355  -0.5629148876  -0.0778353531  -0.3202187296  -0.04388631618  -0.987710835  0.3229051993  -0.0657115096  -0.4797153877  -0.344490687  0.2408005609  -0.2329605434  0.2935800533  -0.8288332089  0.1214278985  0.4202600095  
-0.01744279561  0.2008693313  -0.02597733136  0.3858763359  0.8207477159  0.7209222782  -0.05592711208  0.05792354439  -0.3297424542  0.1089169618  -0.1295441762  0.2341228824  0.736345265  -0.1405845289  0.006925364213  -0.3566619769  0.2501649995  -0.2239331649  -0.06680389761  -0.4073660651  0.3933537864  0.1736004522  -0.2134347385  0.1796601439  -0.1786797881  0.7993264538  -0.2572589929  -0.7345821978  -0.5740166243  0.709097066  
0.1517886747  0.1289846359  0.004894429236  0.6731576853  0.4623492435  0.7749249385  0.4292924578  0.2966701856  0.1274535715  0.1639647595  0.1620582333  -0.1924579539  0.2727747554  0.5701142274  -0.8581557889  -0.1754698314  0.0929869015  0.1057648747  -0.102755667  -0.7133313019  -0.07691741356  0.05094252674  -0.4203600868  -0.6799658516  0.2966031542  -0.07537802265  0.6843570358  -0.6480062098  -0.7499838285  0.1661542469  
0.2703536009  -0.1659901057  0.1284768049  0.06974096141  -0.2078126439  -0.06665865902  0.8583261574  0.2423146723  0.33565787  0.2103785477  0.2940904198  -0.1083527694  -0.02220839745  0.2615484071  -0.3591410922  -0.3909934361  -0.4165164066  -0.27547034  0.3425416758  -0.1226659899  -0.07350601301  -0.2488740415  0.5557733615  0.2452635602  -0.239688384  0.3090238088  -1.523082264  -0.8463711168  0.02102765446  -0.06115129544  
-0.1197014193  -0.7307912862  -0.3856580929  -0.6142264599  -0.3097603279  -0.8111480605  1.108390813  -0.436746349  -0.3994626283  -0.3304000859  0.1671262567  -0.3448796879  0.0360564337  -0.7688451575  -1.604008803  -0.6670450199  -0.3250670976  -0.9459665607  0.5216595957  -0.0940058966  -0.869775772  -0.9992218863  -0.2327152464  0.1642678665  -1.019948859  0.6176788675  2.618721345  -0.7956768839  0.544814408  -0.3386224626  
-0.01295715184  -0.8960453603  0.04139175632  -1.076220911  -0.2478314665  -1.035009574  1.142856563  -0.9294919454  -0.8701915102  0.3857384709  0.3368969997  -0.4277725034  -0.1782759338  -0.8380177669  -2.017102609  -0.9732062653  -0.4708340512  -1.098431271  -0.03031207741  -0.9827308106  -0.9310014473  -0.7343170671  -0.09061369943  -0.008656766719  -0.4552252307  -0.3318504595  0.7548725222  -1.028972555  0.8985191864  -0.4091847997  
-0.1718888965  -0.8168140722  -0.2649287801  -1.290704426  -0.2238588949  -0.9891985115  0.9198917901  -0.8428823251  -1.916293739  0.4940941767  0.0188835165  -0.4522964076  -0.1729728233  -0.5079387596  -1.581306099  -0.8579323077  -0.3299177768  -1.041359893  0.1292263338  -1.130198834  -0.5659999454  -1.094503198  -0.05172310005  0.4253143305  -1.019066129  0.04716629637  -0.3089154813  -0.9651598824  0.8501024317  -0.2108432101  
-0.2723903639  -0.75458673  -0.3408829884  -1.366686803  -0.1851512884  -0.6089306155  0.9810099692  -0.8923061395  -1.79350461  0.4090425327  0.3184826723  -0.8672636081  0.08530998304  -0.6367473408  -2.368672961  -0.7613198939  -0.06369617996  -0.5401480138  -0.0791843189  -1.56593622  -0.5999352742  -1.050449313  -0.8025136031  -0.5010224804  -0.343342217  -0.599252585  0.01127908232  -0.9649332086  1.034016441  -0.4098020859  
-0.06116599697  -0.4376804803  0.3155564725  -1.140778347  -0.0568354029  -0.08285629713  0.9627779842  -0.4320583919  -1.526256525  0.6186768067  0.5309795968  -0.3630637657  0.467003887  -0.5868790883  -1.211855711  -1.142028937  -0.3848091658  -0.5988178262  0.3985829861  -0.8937124849  -0.2222886776  -0.8944490207  -0.41991176  0.2658990079  -0.526678918  0.3350404439  -2.4885471  -0.5034536439  1.095177704  0.1706377192  
-0.1756422231  -0.4505326829  0.1902505881  -0.8684053195  -0.1360186475  -0.009913178447  0.9652078606  -0.102226945  -1.424392551  -0.294411997  0.2775248372  -0.5788350604  -0.03203453354  -0.7295841381  -1.966611183  -0.8781156306  0.06238725388  -0.8486981293  0.5190428039  -0.4058952007  -0.8133454306  -1.221395196  -0.7932306583  0.6216026772  -0.6667367721  0.3891701176  2.047737428  -0.4680031885  0.552448025  -0.4006274459  
0.004343107717  -0.1386071625  0.3115726761  -0.5224664765  -0.250683491  -0.3936078723  0.8642591396  -0.1149444994  -1.082806831  0.0595617477  0.4381939073  -0.8679895737  -0.4905777282  -0.4164658965  -1.858575533  -0.6797100004  -0.3231874285  -0.4663839841  0.1441250441  -0.2838513672  -0.7363692513  -0.5467697733  -0.478854951  0.4722473695  -0.09827591987  -0.1499197387  0.1428596464  -0.4932386226  0.5359930705  -0.4958490923  
-0.2572109912  0.2554908215  -0.6693650219  -0.6919180181  -0.3553249425  -0.9405859728  0.305604749  0.3782085587  -1.157221828  -0.2998853593  0.2984122306  -0.5193867401  -0.7737655597  -0.426464319  -0.9436361336  -0.5481592602  -0.5101557568  -0.3449770108  0.08314257748  -0.7941208424  -0.888304675  -1.126913486  -0.5848875627  0.2485051955  -0.5837816456  0.4747545973  -0.7057304611  -0.8109855458  0.6329553513  -0.5542056505  
-0.2653770857  0.5665509772  -0.5295543133  -0.9159333562  -0.3913771645  -0.5959224328  0.1433209658  0.6848593944  -0.905562775  -0.1318036316  0.08100231364  -0.189648254  -0.4474366537  -0.3127803022  -0.7928053499  -0.4288677314  -0.2422834021  -0.1951082431  0.01407513639  -0.734030179  -0.637622565  -0.824396382  -1.123791784  -0.7749105979  0.3777327345  -0.3202997143  -0.54575691  -0.820899493  0.5997830203  -0.3465548773  
-0.1978334494  1.101662469  -0.1214258769  -0.3259143929  -0.1230596799  -0.1968563038  0.2415247079  1.260714503  -0.7011008353  0.04920152756  0.1911388727  0.255775675  0.07656411963  0.5521969108  0.3825947957  -0.2196455844  -0.4402467711  0.1507909022  0.3109880126  -0.6086866095  -0.3193451632  -0.2890113018  -0.184845361  0.007531098138  0.2834863063  0.6849224101  -2.520136429  -0.03764799228  0.1507321877  0.3561490716  
-0.4200992436  1.275751522  -0.36503022  0.1635529107  -0.1327373468  -0.3939002458  -0.1304374021  1.751932511  -0.1313844069  -0.6938114912  -0.02947430023  -0.2161776412  -0.4562529138  0.9918165239  -0.4054382115  0.06914291529  0.07524288357  0.09457565116  0.1364514073  0.4508783218  -0.5783049977  -0.4987508414  -0.8270307935  -0.1381518206  0.236138937  0.471394553  0.2988053534  -0.1760753823  -0.8077100743  0.003571242932  
-0.2201560582  1.653328714  0.3635362313  0.6692985704  0.1735400846  -0.005808637987  0.2076137694  1.990134976  0.7986083774  -0.06162218858  0.2836055493  0.07460827558  -0.2315765932  0.9139266982  -0.3333967363  0.4249596846  0.01033136896  0.3089798978  0.5238182656  0.5472230968  0.04569926534  0.600017666  -1.62491317  -1.299499358  1.098937903  -0.2252747741  -1.043592288  -0.1413244556  -1.532479029  0.2552557097  
-0.2709871644  2.108664779  0.2899433953  1.327813029  -0.2540086383  0.02620563865  0.06684333921  1.977188461  1.122804251  -0.3041497428  0.5292694676  0.1192966286  -0.2013178108  1.360604296  0.7560337271  0.1977307567  -0.4020601643  0.05712427916  1.468150828  0.6795889366  -0.02959289164  0.1988429673  0.05910949989  0.4896146764  0.3030604381  0.7920116041  -1.182680753  -0.09666435666  -1.248136587  0.7519214623  
-0.2319234369  1.708407976  0.5162085955  1.228394896  -0.6742896686  -0.21480356  0.2864317697  1.652421475  0.9536756551  -0.5544257734  0.1723469343  -0.6924865961  -0.04499161583  0.9750569503  -0.6263827622  0.2940030895  0.06681989554  -0.5364608465  1.013889534  1.832666299  -0.271719989  -0.02633911271  -0.3925037586  0.390264089  -0.1380079211  0.365004814  1.272119894  -0.8243572757  -1.260180171  0.1297326701  
-0.007446516883  1.266103704  0.7142366177  0.7458886034  -0.3386158131  0.01333984932  0.6603184822  1.344473209  0.6136648386  -0.07662782637  0.172777463  -0.5608786817  -0.07675069296  0.4698053762  -0.9221868987  0.243019054  -0.2922094494  -0.3356122036  0.7780507614  0.7967804339  -0.1363558285  0.3961835361  -1.279863898  -0.6153619889  0.3372511144  -0.4969590904  1.011758016  0.02849419185  -1.202054884  -0.05770967413  
-0.2568236037  1.139003542  -0.2851314967  0.5291734777  -0.3197082483  -0.3141439332  0.2279800951  0.9385753118  1.086237003  -0.1651064997  0.2413479892  -0.2194697899  -0.197214154  0.895367701  0.146527075  -0.03136463673  -0.7925556669  0.02255698062  0.5368584821  0.8834499061  0.0108082715  -0.1869558018  0.4262663922  0.2666593748  0.2019763058  0.5713348537  -0.8086855701  -0.497754137  -1.221170117  0.3228564976  
-0.05471301191  0.7733858267  0.01596974873  0.1055430377  -0.02642414937  -0.1278420513  0.2854011033  0.5907404111  0.9326914534  0.09104798259  -0.09349083268  -0.05831734231  -0.08530419008  0.4642299553  -0.1739769228  0.6317387602  -0.4100544934  0.3239540149  0.5465083026  1.691862678  -0.09165203976  -0.2096812917  -0.644431542  0.1576030388  0.1037860675  0.5879231459  1.166442306  -0.4971491586  -1.486248519  0.312513219  
0.00103437446  -0.1616529575  0.1812227283  -0.1594993625  0.2308827639  0.3170233344  0.4259725532  -0.1657342507  0.2602470139  0.1862274743  -0.1336301839  -0.2725698604  0.234113371  -0.4922794727  -0.7561870207  0.1160804686  -0.4153854255  -0.4416361691  0.2117532237  -0.004445933931  -0.4943605541  0.1862007499  -0.5482757157  -0.6144199956  -0.03438732665  -0.6877980289  1.419065686  0.07436655827  -1.067989055  0.02302265419  
0.1361710621  -0.1328008623  -0.2879137352  -0.09948440072  -0.2124093814  -0.1981294666  0.2088484528  -0.5857902948  0.2602492775  -0.04287887532  -0.08753084543  -0.3271268094  0.08252493487  -0.2228382305  -0.4254508887  -0.2391986595  -0.6949425276  -0.5262201294  -0.2849476755  -0.102396739  -0.3134866567  0.0124229538  -0.1752590737  -0.3119046743  -0.2249613806  -0.09684260755  -1.375998577  -0.2702319958  -0.3389640129  -0.1213116853  
-0.1464213224  0.1890003977  -0.9209657583  -0.3209267328  -0.5006178647  -0.7718095797  -0.3579380773  -0.3151345042  -0.3954950055  -0.5757332661  -0.3194042501  -0.1942317094  -0.6758415682  0.3525906426  -0.4733270857  -0.03803224607  -0.4624380289  -0.3601820517  0.05174552804  -0.05237881024  -0.4180498926  -0.7126258574  -0.795401888  -0.3331004204  -0.5267590964  0.4534441083  2.106320563  -0.8575567142  -0.515807263  -0.2375514572  
-0.2412914465  0.8623202296  -0.0655740642  -0.1423312693  -0.03053049109  -0.1274575837  0.2206292312  -0.3426424278  -0.05993801463  0.07097422524  -0.02105934247  0.1033721745  0.02083756333  0.2683019549  -0.4377248145  0.2509325947  -0.06747827234  0.02019576396  0.5481389468  -0.1400631855  0.2352582559  0.3135948944  -0.9570649051  -0.6772740947  0.313633057  0.2413969178  0.633715703  -0.6754339929  -0.6309702012  0.5874182908  
-0.1944162474  0.6825731396  0.2175460981  0.213707995  -0.2962240735  -0.4536355504  0.5111029592  -0.226951477  -0.2255510899  -0.01646115705  0.1531833815  -0.1349686527  -0.2452405537  0.2829716005  0.3622644407  -0.04972654656  -0.1672413764  -0.01795867045  0.7356830606  0.361367684  0.1736838984  0.222634194  0.6867046848  0.5145297313  -0.3077047233  0.6118943377  -1.230850917  -0.1792739501  -0.2651989485  0.4030363011  
-0.06840670684  -0.1182790048  -0.3465034828  -0.3201001637  -0.6110256657  -0.6216635134  0.2545639071  -0.2931620567  -0.3315625922  -0.3769452875  -0.2051082278  -0.3296902905  -1.102169619  -0.08420046936  -0.9626707955  -0.03788335225  0.3639420198  -0.03390223932  0.4247747304  0.3886056686  -0.2414693342  -0.7952734158  -0.5167513987  0.04764299596  -0.09611618417  -0.3564522045  2.281423695  -0.9476392577  -0.2640555826  -0.5299957117  
0.2491361342  -0.1711805695  -0.1665834706  -0.1453385291  -0.4800786402  -0.0678311362  0.1012850833  -0.1007726952  0.04080696885  0.2129139538  -0.02873516368  0.002679942369  -1.039573839  -0.02881074764  -0.9228337886  -0.2811555508  -0.08379257764  0.4980951474  0.5044973795  -0.1806921233  -0.05158894585  -0.3311105044  -0.9082749999  -0.7304647217  0.379277153  -0.595744654  -0.2188237067  -0.9937590161  -0.5394423912  -0.3066406001  
-0.009710675725  0.3763206871  -0.5657145161  -0.02359602089  -0.2551609767  -0.1281510905  -0.4961002538  -0.08020494998  -0.5686611791  -0.2930248675  0.02389216823  0.3153251559  -0.8202354351  0.4606446687  0.1727716879  -0.3266964755  -0.6240243465  0.5515783421  0.6978654115  -0.4630818041  -0.1847227957  -0.3566520948  -0.02509169674  -0.3090085983  -0.5059591253  0.3591555062  -0.7264128626  -1.342130953  -0.5255486827  -0.03947188931  
-0.1425587161  0.6576152974  -0.2752077506  0.008623123883  0.01029674621  0.1667272062  -0.6859209272  -0.1784663787  -0.4466488661  -0.242043235  -0.1794390299  0.1634903842  -0.7280709553  0.5933584866  -0.4367836504  0.008280665704  0.09560922362  0.5002243947  0.07655717951  0.2607674502  -0.04465312591  -0.02457813454  -0.8911803003  -1.033959396  0.02680706121  -0.4212351067  1.739066044  -1.470567692  -0.7246771297  0.1147308282  
-0.1366650542  0.7105521316  0.01531722088  0.5580037864  0.3464809163  0.6824705533  -0.6340309845  -0.09635461487  -0.5984344502  -0.005584145773  0.07580015073  0.2518209772  -0.3984766436  0.6063744018  0.238261225  -0.05339911454  -0.3450766734  0.6829653811  -0.1862281561  -0.3221611098  0.3726384447  0.594524482  -0.7433644751  -0.7319320394  0.3828675829  -0.2548414533  -0.494748321  -0.6208387081  -0.7577195331  0.403633974  
-0.3398736727  0.3577313433  -0.335346313  0.5279351898  0.1787857431  0.3765015223  -0.7001521506  -0.1158487922  0.07632152829  -0.7240455199  -0.1312286634  0.1986154103  -0.4009586016  0.7472663697  0.251295971  0.03607078522  0.08275583985  0.7439678535  -0.508962925  0.4570128071  0.1485632668  0.07629244913  -0.1757112661  0.335270229  0.08850671191  0.6619205908  0.07628665037  -0.9021672987  -0.4332954189  0.441873656  
-0.2677558593  0.1886149393  0.08675769284  0.562549534  0.114708904  0.2862490193  -0.2503157813  -0.3695456405  0.3769414514  -0.4797889501  0.01415078169  -0.05668952272  -0.07286951286  0.04399400854  -0.3707019013  -0.008786221452  -0.1913759297  0.8406076159  0.1473330648  -0.08339323307  0.1453333955  -0.003920810345  -1.63994091  -1.35575742  0.4746716929  -0.6114989938  -0.2670490879  -0.3538058371  -0.3802568232  0.1905993869  
-0.3559271466  0.3838463681  0.4731158256  0.5168441087  0.2174220329  0.5088130701  -0.07253696586  -0.04850881673  0.2362637391  -0.2515440999  0.5082592511  0.3384988809  0.3461149133  0.9909599196  0.7684866102  -0.0977667289  -0.492307756  1.049987277  0.5672524429  -1.133763145  0.7477297725  -0.05277536663  -0.3085052804  -0.6922295979  0.3954900113  0.407538212  -2.216981693  -0.02538021215  -0.1485658926  0.7878871978  
-0.3308085113  0.003998988881  0.3749697706  0.7225028033  0.2224228078  0.6517661222  0.09982540435  0.3595989482  0.727078208  -0.3080865827  0.3406942901  0.002478588645  0.146260787  1.104505289  0.149933499  -0.02641305085  0.1918042978  1.063830024  -0.3493120611  0.8530820558  0.3709189139  0.002876937688  -0.2496521687  0.4138475758  -0.01351482876  0.6970870821  0.25597615  -0.09204986588  -0.5744643878  0.5857606459  
0.04012635652  0.1048356765  0.438251147  1.016364037  0.3952548353  1.100409332  0.2177836582  -0.02486615867  1.091464599  -0.08567167317  0.5048092728  0.242795808  0.3446750734  0.4173686284  -0.249452213  0.1334507238  -0.1933641614  1.132579745  -0.7158593765  0.6032861643  0.08392346571  0.5621109315  -0.9701079477  -0.4325698737  0.4303259334  -0.1706114667  1.168744549  0.2380857826  -1.153569957  0.3064569507  
-0.2235375784  0.205042949  0.05605368962  0.7863128279  0.08012303356  0.9440007469  -0.4521011956  -0.6571609726  1.130661848  -0.4780753154  0.6925577846  0.08628521614  0.7325876552  0.2536700619  0.4732771771  -0.4121861804  -0.7357053646  0.7551503087  -0.6247193681  0.5379392489  0.1089265058  0.3074932459  0.4565607671  0.2488695933  0.2706384589  0.6227428881  -0.9142941854  -0.1811391875  -0.7227414543  0.5187032098  
-0.2610813474  -0.02918439143  0.5348269099  0.8806347124  0.412273043  1.301748665  0.2390808069  -0.1131210792  0.8964474693  -0.4153652252  0.3766135362  0.3547473934  0.6446740594  0.2861694346  0.04891909985  -0.02313629852  -0.1018507518  0.686223737  -0.5097469382  1.133981028  0.6312901885  0.1666766907  -0.7007961532  0.3488969819  0.4715056527  0.8520496326  1.228404527  0.09442605519  -1.031065912  0.8356884862  
-0.2402566978  0.02032319619  0.5777600516  1.15660969  0.426347592  1.501747549  0.4281079802  0.2971759294  1.378488247  -0.4160073329  0.627691872  0.5432169234  0.389140534  0.3775817693  0.2245765799  0.1270127162  -0.2244914255  0.8678432136  -0.474820356  0.01829493973  0.5166194699  0.08242192164  -0.7266385177  -0.1759871815  0.7837297178  0.3858398793  1.352338859  0.6340149949  -0.6160367121  0.9288322313  
-0.1963738108  -0.3380607123  0.4829455065  0.80294565  0.299720483  1.070972478  -0.5282382395  0.2946973905  1.491967691  -0.2678740708  0.5365035671  -0.002640745475  0.1146147629  0.1516059695  0.4470081322  0.06516754182  -0.5414339565  0.5279537714  -0.140931096  -0.1307037416  -0.1972720472  0.3595762668  0.1304742687  0.3841965679  0.3325917137  0.3760551622  -1.090753575  -0.2579477334  -0.5446400289  0.5314977346  
-0.2407265883  -1.012663751  -0.1139841533  0.382932776  0.7967218196  0.8703245166  -0.6628954125  -0.6488348037  0.336679804  -0.06979098179  0.5596589503  -0.06588794913  0.1484007146  -1.254422243  0.2927377128  -0.4555587956  -1.159915375  -0.5139103235  0.3973749924  0.09236752766  -0.8740492213  0.4185955372  0.3373559378  0.4985436362  -0.696980147  0.6611193977  0.6331655262  -0.5397305379  -0.2710954092  0.02608945927  
-0.1634071318  -1.242547182  -0.7038283143  0.08673409277  0.4934958229  0.3898671506  -0.3757980515  -1.156837995  -0.2216242033  0.1347772141  0.5328838722  -0.1742173938  -0.1076908385  -1.47256867  -0.2652809562  -0.7331938657  -0.933563056  -0.5585811406  0.0605606435  0.2387997806  -0.9517292802  -0.03519991954  0.07785555358  0.9029557182  -1.033350746  0.8264568592  1.394573397  -0.2079794244  0.1448977774  -1.058401353  
-0.3142932317  -0.2834384926  -0.5791408046  -0.3457120533  0.2910982214  -0.2727109381  -0.5606937129  -0.8896629594  -0.8658084182  0.5053869749  -0.0386751518  0.2123355441  -0.8498375907  -0.4262282608  -0.9775373642  -0.1860607816  -0.4212013045  -0.4568458863  -0.3145075039  -0.7484883078  -0.8513683879  0.1762675975  -1.512610586  -0.5528926988  -0.3977261608  -0.3699411778  0.763535473  -0.3505082093  0.4686356629  -0.7433666788  
-0.06764707099  0.8346105315  0.5771213845  0.2743292835  0.5055879285  0.1049512133  -0.2844708517  -0.3250856881  -0.5593512842  1.234540736  0.2628659791  0.4653093033  -0.8690968873  -0.1266623842  0.05983488405  0.3765450556  -0.1044515103  0.1867486962  0.1483326172  0.6173645805  0.01704482861  1.085037562  0.1910600158  0.2931044365  0.2757911666  0.3003230435  -0.4357250372  -0.1928174281  -0.4701149693  -0.1549499464  
0.8703756541  1.338621607  1.615709168  1.599982683  1.038981881  1.021508345  -0.2680443042  0.7295915889  0.9303087689  1.446710444  0.4767451896  1.654782153  -0.1411447974  0.4081981698  1.882359516  1.710755364  0.6720451595  1.506807366  0.4545691518  1.736804506  1.134742029  1.327701846  1.764595066  0.5260421485  0.8537862129  0.2240036769  -0.8089598284  0.0180232355  -1.646030605  -0.5158999968  
0.3008181125  0.638806402  0.2877636465  0.9276983699  0.237390682  0.131390882  -1.033723923  0.7056076626  1.436487788  0.6049311694  -0.1238119846  1.084286908  0.07185780658  -0.6757908172  0.7138974613  1.322465596  0.3570129724  1.322802076  0.07758553294  0.8751956358  0.1932305175  0.3527073209  -0.9674213211  -0.7608339698  0.4630276307  -0.1021278729  -0.2139300075  0.1025158512  -1.882539946  -1.014390459  
-0.1443995745  0.484926622  0.02467000591  0.6589199351  -0.1591123006  -0.3935663221  -0.8996336776  0.1774689723  1.390656685  0.7191468713  -0.1990969457  0.7945934946  -0.9567707636  -1.729194706  0.9129809331  0.9496348551  0.03239046564  0.7154395828  0.1867407206  0.5173282896  -0.4001569672  0.4617070834  -0.1242745015  0.3171032763  0.4564207931  -0.1256043549  -0.002674026359  0.3660497062  -1.377842371  -0.3400959086  
0.1832368403  0.4880023718  0.1050754033  0.6520750185  -0.1490526218  -0.5475480732  -0.504570923  0.6649977307  1.590023489  0.209566747  -0.5851077093  0.6526565129  -0.9581349753  -0.861017579  1.051450817  1.230973819  0.15502933  0.6118496942  0.007807723201  2.53708472  -0.3364719312  0.5296374054  0.5986901186  0.4866470958  -0.001851646813  -0.3662170625  1.682864721  -0.118272062  -1.663530413  -0.6456383169  
-0.1019265556  0.05913998217  -0.6446601955  0.2460582808  0.02258965988  -0.2693676688  -1.052884641  0.2039666253  1.640162747  -0.09161050517  -0.471201353  0.374579585  -0.5434279781  -1.481980284  0.2121215521  0.4182534497  -0.3645735075  0.3027088109  -0.3449510883  -0.4966424135  -0.7872718107  0.4229202379  -0.1878459776  -0.7905455206  -0.09731632593  -0.9552366222  1.871964812  0.6334618038  -0.7294466349  -0.673373537  
0.01716747789  0.1603573134  -0.454498735  0.1938884409  0.2873322446  -0.02234176953  -0.9742363315  -0.07930230282  1.191411996  0.5845918057  -0.5230467216  0.7387477504  -0.2325354245  -0.8704589627  1.084374673  0.8811736802  -0.1982020207  0.2963316653  -0.6251582877  0.2314722044  -0.2944841071  0.8838073572  1.450616807  0.6693174154  -0.01876007234  -0.1340561007  -2.646928059  0.2056464266  -0.1540516669  -0.1773520018  
-0.09071286694  0.3778530494  -0.2070294622  -0.2591426107  0.4108564481  -0.2179575846  -0.5551631681  0.09369963558  0.9045492196  0.3275017823  -0.962219186  0.5627027259  -0.09852305548  -1.105243408  0.545540275  1.429918928  -0.03553406639  -0.07832640002  -0.4243714925  1.043272747  -0.1292501925  1.078298665  0.3316960366  0.4538254044  -0.2760091272  -0.05328120488  1.157099018  0.006555062948  -0.5638898853  -0.02932997666  
0.08128761582  0.1972569264  0.2008148262  -0.1036111704  0.4028660537  0.1652884552  0.04710970958  0.4945923569  0.5975024008  0.4179714216  -0.6055803663  0.06629426416  0.7486278562  -0.778706089  0.07975871549  0.2600585799  -0.1557469153  -0.5056397108  -0.4940872781  0.4156392878  0.1461232991  0.6946780919  0.90165763  0.1692595815  -0.2732799444  -0.3566090045  0.6450587489  0.5388745228  -0.05072033598  -0.01597057364  
0.3699104362  -0.3874566681  0.2307549873  -0.06833989916  -0.0613657036  0.2975430761  0.07318386578  0.01889011733  -0.226862619  0.4019304153  -1.032220931  0.2333619302  1.042746667  -0.2295285238  0.2059892083  -0.3689039561  -0.09424982234  -0.7135399848  -0.5897244364  0.5798969274  0.6416664088  -0.00622771966  0.7207549609  0.8779793051  -0.63475734  0.2166442113  -1.669311494  0.2257321102  0.4618086612  -0.119635725  
0.2368320203  -0.6094175944  -0.4867484074  -0.4544759603  -0.1059737043  0.6326584061  -0.09706598681  -0.3568145298  -0.6200608319  -0.1815230189  -0.9114357358  0.3289363892  0.7910835485  -0.4850023528  -0.8089947044  -0.3390790916  0.02066425178  -0.3912701921  -0.7797950678  -0.6116710538  0.3587966649  -0.1292337028  -0.2234812688  -0.1181745044  -0.08390646752  -0.7008173535  1.918055915  0.6037914958  0.519682806  0.05310909282  
0.2019179866  -0.8110456835  -0.6587848764  -0.7914605524  -0.5574909298  0.7280324339  -0.4974678515  -0.590840866  -0.3556731424  0.425935391  -0.4899450532  0.3056566649  1.061945217  -0.2990714754  0.2518625447  -0.4357497855  -0.5969569992  -0.2062745784  -0.4818419851  -0.9000241362  0.3510152833  -0.2740906185  0.5199533157  0.5804098914  -0.07192973052  -0.02773456422  -1.463498359  0.3640008197  1.040480794  0.1422142154  
0.1299805247  -0.8695406967  -0.8520197089  -0.8660735977  -0.4216327727  0.630090605  -0.8142147545  -0.5661784664  -1.142267951  0.1843998314  -0.8156111352  0.4333488151  0.9378450274  0.09499629275  0.2408490749  -0.2170240869  -0.1596594193  -0.3784570252  -0.8750593219  -0.6720411129  0.3656054249  -0.5164352412  -0.4204636492  0.2123379707  -0.43758191  0.1819083065  0.9091729595  0.07020757751  0.8174819952  -0.05524655044  
0.1498599873  -0.775067229  -0.3168395194  -0.7410551431  0.02950544996  0.3338260033  -0.3756626013  -0.3208636465  -0.631644431  0.493562206  -0.1947678167  0.048837767  0.5587233006  0.1533688966  -0.08290359703  -0.220454202  0.1931133517  0.01610693367  -0.7291033474  -1.607282945  0.3432687161  0.04852746521  -0.03574918241  -0.03485918473  0.4526187048  -0.2012462881  0.6194176682  0.654210628  0.792992128  -0.02971615161  
0.2515229172  -0.3824089152  0.5229134039  -0.5454842516  0.1456660714  -0.4004459371  0.2785219205  0.149294245  -0.5801050756  0.5489143438  0.0409367895  -0.2567641191  0.3498217446  0.6293655193  0.8132530801  0.03764085538  0.4141934975  -0.0751057595  0.2776274549  0.1713906497  0.5587955189  0.1176954501  1.340604557  1.313666192  -0.2710248168  0.5609320665  -2.462436877  0.7099264726  1.119502861  -0.2143283965  
0.2364903789  -0.3665525165  1.002398937  -0.0313612936  0.2469693941  -0.1267812985  0.8542622862  -0.09267086322  -0.3600553329  0.06012113723  0.07816604353  -0.4521135249  0.4207637868  -0.02868988337  -0.6232843916  0.04750661129  0.7812768198  -0.2711196893  0.6928469842  0.3191577688  0.4927627245  -0.4890611135  0.1643243824  0.2371268058  -0.06585713775  -0.694230955  1.028122754  1.355306298  0.8443475613  -0.2608582347  
0.3191927383  -0.4642619848  0.8065873886  0.338468518  0.002841745504  -0.251395367  0.726660174  -0.1070490113  0.03913726474  0.3646568805  0.147793649  -0.3860266504  0.3617223078  -0.2205367978  -0.3390288744  -0.131655685  0.4207852758  -0.5505055292  1.020649867  0.6445644123  0.6999752212  -0.3122685919  1.047238687  0.752271273  -0.0306987668  -0.1805626679  -1.278744947  1.165045505  0.8282921405  0.2116630462  
0.1927985728  -0.606671349  0.3020164652  -0.1544259133  -0.1991974282  -0.6575036796  0.4482051171  0.1425528855  -0.6394423967  -0.05875439806  -0.2725353462  -0.4402129454  0.001830288358  -0.07840238921  -0.1528391597  0.2311972683  0.6283540232  -0.4126992051  0.6663927143  0.7766224323  0.3408224267  -0.2817845104  -0.03614757338  -0.06713580802  -0.2802377302  -0.02983279375  0.5727527971  0.6896561029  0.5686424555  -0.134802256  
0.1731476128  -0.3181417695  0.2913893714  -0.6092123313  0.1684266444  -0.2421533589  0.1178084257  0.1807094672  -0.1306247624  0.09581212476  -0.2456613296  -0.3514716595  0.2944020295  0.568901011  0.2126986905  -0.07637327686  0.3425749092  -0.1545954802  -0.08725109435  -0.5527564437  0.1586276396  0.001295302317  0.4701645347  -0.4897041984  0.4151202387  -0.6595224003  0.3169421757  0.6849623245  0.3555447926  0.02397187097  
0.2596867016  -0.2893586689  0.001034770166  -0.6550246015  0.03269843083  -0.5290118532  -0.1839628027  0.01429237086  -0.6944623471  -0.2322091087  -0.3105872231  -0.50519195  0.1455061009  0.9093692104  1.033598941  -0.2533288326  0.274011244  -0.3807948781  -0.665317103  -0.76876431  0.2776457312  -0.1338672577  0.52353352  -0.212096037  -0.1662528909  -0.2625681343  -1.657762222  0.4227598279  1.125849596  -0.1712737148  
0.05430498242  -0.3499795299  -0.2236150633  -0.5494068746  -0.2308954223  -0.5155751577  -0.3087183599  -0.03884809297  -0.7662113707  -0.7016259087  0.001732426171  -0.6974900232  0.04210215354  0.8559022109  0.5234540639  -0.1264223218  0.7875185422  -0.2784828306  -0.2548471155  -1.706110257  -0.08957075249  -0.3449377296  -0.1836659072  -1.269597947  0.3628584154  -0.8229641162  -0.604633403  0.4630890043  1.253782195  -0.02495128181  
0.1806491112  -0.1333197252  0.03914254372  0.01842524153  -0.3397051387  -0.313936682  -0.3390655618  0.2512894874  -0.5204273952  -0.5100517223  0.2203813136  -0.745819622  0.1189058307  0.7587539746  0.3743853871  -0.07473637422  0.7141598387  0.006572553124  0.1320817818  0.05081869972  0.03336563702  -0.2461228179  0.543672924  0.01487169106  0.1111309006  0.2018866709  -1.155173182  0.1157524533  1.17077699  0.3006014199  
0.05756211535  -0.1593730844  -0.3125468682  -0.003399265027  -0.3246015833  -0.4909512536  -0.4069658595  -0.03787098812  -0.3815057576  -0.5865261978  0.269717346  -0.7972988444  -0.683242559  0.555477509  0.2605957016  0.1890733375  0.6208158401  -0.0116345211  0.005819541961  -0.5485566868  -0.2409200794  0.0002989722942  0.4221841397  -0.2239061845  0.08590855363  -0.7083687  0.4057960913  0.4842667651  0.8662444835  -0.374421167  
-0.05221948691  -0.2593998726  -0.9227996914  -0.8008488903  -0.4410945819  -1.145339602  -0.03187251681  -0.03190134044  -0.8443983415  -0.5939006446  0.1271602703  -0.412782654  -0.700261914  0.1794731698  0.4998329699  -0.01719393682  0.5687318348  -0.368432323  -0.08598439842  -0.798167977  -0.7945579443  -0.3045661068  0.9223739997  -0.2289232196  -0.2667665862  -0.2834823733  -0.7779660213  0.6976759647  1.54829412  -0.5483143891  
0.1340595982  -0.2197257205  -0.6896210447  -1.403975554  -0.6568471417  -0.776637529  0.3303293581  0.2379135225  -0.8026733869  0.009253026279  -0.1578967451  -0.1628280105  -0.5175948532  0.08414663091  0.1801966714  -0.0999718286  0.684411877  -0.08885833747  -0.2970294226  -0.05115618568  -0.5753070596  0.2267621512  0.4631431224  0.06443004459  0.04858458934  -0.3465433634  0.2457121227  0.6413234037  0.6590840442  -0.3583441794  
