# Supplementary material for: Large-Scale Brain Network Coupling Predicts Total Sleep Deprivation Effects on Cognitive Capacity
Source: PLoS One. 2015 Jul 28;10(7):e0133959. doi: 10.1371/journal.pone.0133959 (PMC4517902; doi:10.1371/journal.pone.0133959)
Supplement: S1 File — (ZIP) [file pone.0133959.s003.zip › supporting_data/dual_regression_timecourse/timecourse_TSD_subject11.txt]

-0.2388970183  0.4135914517  -0.1451864438  1.62249314  0.3253212815  0.5038111101  0.2185441455  0.5720883953  2.700630967  -0.9641077781  -0.3113980289  0.6879619331  -0.1927510894  0.3412889306  0.9790294479  1.349880221  0.2371375897  0.9166465965  0.1336274533  1.249494568  0.6484947587  0.1249479162  -0.4645262009  0.5011770027  0.5875156734  0.1114151475  0.3650198271  1.427742177  -0.6007772695  0.2018970253  
-0.2506348065  1.167693775  0.04345772709  1.950625995  0.3989277796  0.5324738373  -0.3912952095  0.8719200785  2.140799938  -0.3880453685  0.02504080835  0.5899775535  0.1209757497  0.625647242  0.5184875084  1.59483379  0.09833476323  0.9084460488  0.1883276697  1.169167734  0.9249025149  0.6003934829  -0.3670524489  0.3150578199  0.711870756  -0.4986053717  0.3872757417  1.29779346  -0.5404822688  0.2111762394  
-0.2262826852  1.525907472  0.1081444149  1.91914451  0.4437026111  0.6899176004  0.1129180013  0.8349648581  1.489480456  -0.2958497787  -0.02301440374  0.5010997104  0.6538661887  0.6589136943  0.3478170112  1.260529806  -0.1325776938  0.8383691391  0.6555095078  1.890225155  1.095959886  0.8279421211  0.3029127456  0.1385458125  0.3389789175  0.3443820833  0.4055383527  1.108428052  -0.6709514045  0.5303399059  
0.09757420802  1.062103549  1.196758686  2.039014497  0.709472207  0.9241803615  0.8288131446  0.6519353122  1.802056283  0.370471408  0.282136632  1.109922752  0.9140622366  0.4784864598  1.207577938  0.8014356397  0.6202030133  0.7691839601  0.379987279  1.084602822  1.337351731  1.177394241  1.181774414  1.747328964  0.2877573284  1.172696495  0.6600870843  1.254427203  -0.7051958311  0.08716364354  
0.4283687684  -0.3225082208  1.424268087  1.58487668  0.2264078846  0.06727459064  0.9439622733  0.8880531161  2.069992112  0.8645296333  0.4064436505  1.022576405  0.2408682723  -0.04833490572  1.100900247  0.06227896318  1.028258133  0.07787128427  0.01375889954  2.034279951  0.1033271204  0.6940605841  2.424829517  1.943246864  -0.7858207095  0.9399493234  0.3927818511  0.6496133289  -1.203469424  -0.3956450226  
0.7478271673  -1.425459274  0.8414085927  0.8309492281  -0.5634125471  -0.4838529311  0.5977340559  0.276619266  0.9899765828  0.5697327145  -0.1020234132  0.1122312078  -0.7204556168  -0.6076645922  -0.1245932785  -0.3703099901  0.5135428156  -0.4568937356  -0.2306190432  3.150043861  -0.7563799515  0.1827005688  1.630729772  0.7629559253  -0.9191880693  0.4070550561  0.7380609721  -0.4386226137  -0.4469939638  -0.4631232979  
0.4774057185  -1.962072437  -0.4170661849  -0.9941371028  -0.7309096023  -0.6800948906  -0.2379293497  -0.6718409359  -1.403259378  -0.2155370567  -0.8335348519  -0.6920026004  -1.15669681  -0.6899181098  -1.177026068  -0.8791537078  0.1924017166  -0.729441139  -0.5481262008  1.061492044  -0.8147508905  -0.03047849349  0.2317173627  0.0002411972444  -1.027700038  -0.2252237935  1.308610346  -1.321215117  0.4013942245  -0.1324147058  
-0.1025473224  -1.547162336  -1.155415976  -2.253102087  -0.2945516392  -0.2262818651  -0.1089319502  -1.360929344  -2.533263578  -0.7051456549  -0.8715200245  -1.069940795  -0.5357771373  -0.6476917412  -1.541216468  -1.085793793  -0.3938005292  -0.7402472842  -0.6853137263  -0.8557758442  -0.6287338714  -0.3470631689  -1.052088267  -0.4866896056  -0.6731685254  -0.7139555153  0.2476791728  -1.552391476  0.8605364776  -0.1419774123  
-0.6090891346  -0.8746375178  -1.541381786  -2.250975648  0.03144768832  0.1173153102  -0.01344706586  -1.50699016  -2.083804876  -0.8325511538  -0.5116221442  -0.5859704554  0.2284748901  -0.5347304289  -0.6429512159  -0.1274126639  -0.6122683578  -0.1434102047  -0.3739265884  -2.640599258  -0.2295300085  -0.6715894989  -2.609671163  -1.626441916  0.07398338167  -0.7381909897  -0.8256769453  -1.088391625  1.216456994  0.259738771  
-0.6514630143  0.2936949882  -1.068997925  -1.332010661  0.2419654294  0.3192285767  0.3184629002  -0.7441862765  -0.4806900898  -0.29120142  0.1090670032  0.02520746024  0.1437295248  0.4064744554  0.2906107425  0.7152782539  -0.3911383532  0.3165060221  0.206828458  -1.751908619  0.2433263879  -0.5918675099  -1.003378949  -0.6050579144  0.50609302  0.3154661516  -0.4375641371  0.0220331201  1.293824524  0.4968054003  
-0.05856540356  1.259953429  -0.5422555412  -0.8045704927  0.1157656614  0.2902563136  0.577024537  0.3710974319  0.5709655682  0.06307838871  0.3956575255  0.006776767667  -0.2332167508  1.311271832  0.1994793494  0.8037166688  -0.6291579779  0.5598559182  1.325524718  0.1990255247  0.4316313893  -0.2979605077  0.09848272252  0.2081705156  0.3156758357  0.7317657008  -0.339447575  -0.2094055414  0.2140803107  0.5530634632  
0.3586863523  1.340690462  -0.247307761  -0.1038336097  -0.1675690461  -0.1250333696  0.2682385763  1.442951166  0.6766045729  0.4440150343  0.2584250397  -0.03028604247  -0.6975289242  0.8600316566  -0.09036689395  0.4767172549  -0.6102420014  0.09576688278  1.003681946  0.5112331639  0.03821464016  -0.3611535734  0.52288669  0.7818686199  0.2084580069  0.8466020327  -0.1715446705  -0.9343316834  -0.322167438  0.4884366656  
0.3373466065  0.1756915159  0.7338962266  0.8604762335  -0.1489962914  -0.3160699402  0.30946625  1.40023344  0.6830716868  0.604198827  0.4220681209  0.3371308504  -0.7071950951  -0.1046801079  0.2551990827  0.2294534608  0.05476907849  -0.3459284453  -0.1045652534  0.7513189776  -0.2742720706  0.03072570914  0.491390139  1.125581751  0.1858201525  0.1069881664  -0.2420637371  -0.5106037059  -0.05968994456  -0.1658677798  
0.2007228181  -0.6490342092  0.6571642537  0.8690876194  -0.5267738812  -0.5961638788  -0.2112545391  0.2254571334  0.415748409  0.4425736826  0.2454250031  -0.1846368533  -0.6235752082  -1.477638076  -0.03589357277  -0.2636719731  -0.1461388673  -0.813987553  -0.3433001925  1.580975857  -0.5099544275  0.185494204  1.086169013  0.9920208203  -0.08054722753  -0.1209975289  0.5204719166  -0.1654802805  0.1676471066  -0.4886152468  
0.2330049756  -1.399765147  0.07070034342  -0.422098152  -0.7995520268  -0.9629430802  -1.135026258  -0.9499571205  -1.477410824  -0.004447404337  -0.3894721402  -0.8064515854  -0.7607530511  -1.557361019  -0.9668028376  -0.8747668761  -0.03413404445  -1.178795817  -0.9524576483  0.4794844376  -1.173480228  0.1764150171  0.4761957634  0.2928293558  -0.5391133213  -0.7773254055  1.632911286  -1.151708825  0.5744851439  -0.4513801467  
-0.2096935094  -1.653513305  -0.7938076039  -1.914328623  -0.670211167  -1.069072856  -0.9171979375  -1.736356808  -2.398827254  -0.3003996646  -0.4122022986  -1.20939888  -0.801470621  -1.473444742  -1.08133174  -1.338476781  -0.1494072923  -1.100916426  -1.492376422  -2.277862286  -1.364412281  -0.3519261428  -0.8682430271  0.003738854186  -0.3797566957  -1.116331918  1.026894474  -1.286130795  1.477705517  -0.529340592  
-0.5440779051  -1.043522136  -1.563613586  -2.99286782  -0.6350475223  -0.9764149917  -1.153076765  -1.776040762  -2.963534627  -0.3090761078  -0.3364972889  -1.548636029  -0.800176992  -0.9685810152  -1.031474506  -1.655365998  -0.618978275  -1.087217808  -1.233352171  -3.191217381  -1.385941307  -0.7986441871  -0.7770972462  -0.570075117  -0.7978247426  -1.171244336  -0.2164613317  -1.155353688  1.90123366  -0.3421823929  
-0.5731741594  -0.03796977688  -1.459759295  -2.798050512  -0.7870450904  -0.8254732006  -1.279547719  -1.49454664  -3.15791031  -0.379913029  -0.1693992365  -1.242476221  -0.6894387756  -0.6224040742  -0.8088086687  -1.443734677  -0.8083656451  -1.12012334  -1.039284529  -2.854969833  -1.423207679  -0.6700570701  -0.6527178027  -0.8080707123  -0.7363369041  -0.979871197  -0.9731521006  -0.9773506818  2.202912671  0.1328646715  
-0.3719038296  1.202921857  -0.2782822418  -1.208594768  -0.5604934458  -0.4151114264  -0.4678172809  -0.8423879621  -2.418869175  -0.1228646447  0.4174230667  -0.5524365148  -0.2175623468  0.6202226595  0.001035179114  -0.5579654589  -0.404890923  -0.6309158941  -0.2306397712  -2.055564698  -0.8513222857  -0.2805162008  -0.2664842558  -0.120123686  0.1936642602  -0.3056684679  -1.460583546  -0.581262972  1.59438407  0.2597206534  
-0.004269464464  1.995480725  0.8841401618  0.4272786212  0.09833157842  0.2702907405  0.02429564476  0.7103719435  -0.3908562398  0.4698920834  0.9428949014  0.3204104769  0.1038649797  0.9563658235  0.8192213327  0.6159543364  0.06196696702  0.1307516137  0.4769773306  0.3900100737  0.1242396863  0.06019573704  -0.2035467292  -0.1105860158  0.5972999182  0.4001460856  -1.111369322  0.1173534878  -0.0315753608  0.3494792598  
0.1055474487  1.975051452  1.025668382  1.261136526  0.2331225522  0.3533735093  0.1754264176  1.065268209  0.7631437251  -0.06006489679  0.9915838993  0.3379072702  0.6522193968  0.9862945673  0.6451638512  0.5864814631  -0.04407371096  0.4133353688  0.936970821  1.234607633  0.4057607619  0.1155216206  -0.8731298405  -0.22158058  0.7375392308  0.523695031  -1.084469761  0.5173170181  -0.7350537478  0.5297648247  
-0.1041853299  1.437038691  0.8354840059  1.655825828  0.0006940710879  0.2750444723  -0.1640017812  0.95451155  1.541523729  -0.461352806  1.163865733  0.03187243413  0.6912864853  1.076644708  0.3495441653  0.5733218298  -0.1703530138  0.5897460989  0.8815868365  0.7525641012  0.3692543018  0.07733364823  -0.3003946172  0.3699732323  0.6865404337  0.3579576889  -0.6645881213  0.1262863464  -0.9212935569  0.6094591922  
-0.1618647864  1.254779009  0.7917644665  1.808103247  0.07681518377  0.2940161267  0.2596633395  0.8468707441  1.702925015  -0.2971464746  1.433837538  0.3193602836  0.427528087  1.361291238  0.9352157563  0.9369731755  -0.09691432585  0.6411145749  0.9496880959  1.501795001  0.5736828462  0.2362392362  1.142172588  1.093796073  0.7708035266  0.9305984279  -0.3708383194  0.2307312752  -1.004981524  0.5761952955  
0.1874117172  0.9013326982  0.418785056  1.192916962  -0.01291652042  0.2060685407  0.8830147747  1.07261514  1.868037865  0.09393954788  1.208599239  0.3295597091  0.2904174402  0.8071285669  0.6824381494  0.3620495661  -0.08843253835  0.5398072873  0.7208039923  1.677469324  0.4921512075  0.2292029496  0.891122061  0.9766101288  0.638586493  0.6828796373  0.7435769506  0.5290255621  -1.141827944  0.1620256101  
0.2165956189  0.3023431958  0.140986961  0.5347493211  -0.09794608746  -0.1742436259  0.4723965786  0.6060191823  1.935171309  -0.02880421619  0.8215827896  0.03287443217  0.1531421772  -0.1737739637  0.2441580299  -0.05818508585  -0.2241651461  0.2166942766  0.3661349716  1.041419766  0.2827705292  -0.1790060585  0.7989257727  0.9475832873  0.3236671213  0.263022113  1.099769518  -0.01920826914  -0.2538267323  -0.1130336099  
-0.1258027116  0.2637397373  -0.2937470132  0.1041481959  -0.01969695401  -0.2482164398  0.6674371712  0.3277919349  1.134383435  -0.1913139876  0.5761451613  -0.2199323991  0.1987266612  -0.3146282214  0.1893991866  -0.270277245  -0.2949409206  0.1685568545  0.3730721335  -0.1719096101  0.1858294377  -0.261817684  0.4958568857  0.6182063483  0.3242608158  0.3494830675  0.1062931209  0.1146976766  0.4838721816  0.01339480997  
-0.4343212503  0.3087820095  -0.7033808407  0.01589030043  0.01348543169  -0.1922625026  0.3325891644  0.4528404298  0.3978672384  -0.005742720506  0.3657524147  -0.6909924342  0.1295842616  -0.09904534107  -0.1369872258  -0.3739400912  -0.5173653373  -0.06851971304  0.22499824  0.0815095107  -0.003487372203  -0.1396591679  0.9543853221  1.306793617  0.2902024139  0.75768086  -0.9177451353  0.1021411624  0.7677387239  0.3275308022  
0.1378094687  0.4068677014  0.1866415161  0.01034602645  0.212936908  0.3208068075  0.8464337559  1.076326228  0.1027659051  0.994415065  0.4384220246  -0.1694627902  0.9266692879  0.2514851842  0.1863619621  0.4177334845  0.200314091  0.2263700687  0.05763488181  0.6706828364  0.2690914991  -0.1605064992  0.2256419813  0.08376909859  0.6689262833  0.2924956814  0.1653708546  -0.1681249097  -0.5053788094  -0.2685066438  
0.7873655781  0.6316779493  1.278435254  0.5291363849  0.2535456347  0.06750099331  0.6667312497  1.321262069  1.838399794  2.091990948  0.9237125173  0.7731504111  0.6985476378  -0.11679364  0.3191115202  0.390596088  0.7550013514  0.251012988  0.330940696  2.628159606  0.1503526036  0.3547383674  2.245455903  1.831421108  0.6272124931  0.3808188296  1.454210552  0.01367178193  -0.8025349152  -0.8791696123  
0.7296573218  -0.6209385708  0.5093570998  -0.03153051629  -0.1737032034  -0.5694444545  -0.09863518846  -0.01107580911  1.796437925  0.9916476884  0.4698303497  0.4095119429  -0.04295208229  -1.645420603  -0.3572896215  -0.7143780764  0.4003702722  -0.6269894336  -0.01251561926  2.630304008  -0.8782798934  0.6423088638  1.777951398  0.3762138844  -0.4295965611  -0.4155484872  0.3881756103  -0.3440119859  -0.9396035994  -1.187265715  
0.2584186316  -1.852070393  -0.8333269746  -1.789077911  -0.5301367602  -1.153380177  -0.6492806707  -1.362029292  -0.241330928  0.1645346185  -0.2761572458  0.05695453286  -0.5865883448  -1.58407593  -0.8832479445  -1.31629004  0.09878726437  -0.9090060949  -0.5719478705  0.6001350313  -1.57079017  0.0006259818083  0.6636144192  0.04027768184  -1.111387496  -0.8956314903  1.137772546  -0.7774569436  -0.137155533  -0.9236582966  
-0.09046213696  -1.788017022  -0.8017112414  -2.646604429  -0.1860381803  -0.6995926136  -0.338973258  -1.988487038  -2.27280716  -0.0770218427  -0.7498010741  -0.4555599812  -0.2660355643  -1.011600647  -1.143840055  -1.125312739  0.4489607263  -0.8570425839  -1.426730371  -0.8641992669  -1.366392885  -0.1746656582  -0.3005946412  -0.8422665779  -0.7857556191  -0.9451719478  0.2931222414  -1.602712824  0.6242833785  -0.8666821226  
-0.2153741813  -1.50547988  -0.00546031617  -1.65332268  0.4973800383  0.1187656468  0.7136603803  -1.289303593  -2.056017076  0.519314734  -0.4313906372  -0.003234391395  0.4146625035  0.08237500054  -0.572934295  -0.529819136  0.5789014358  0.07146703119  -1.046517509  -2.297522783  -0.1140226999  0.07357931708  -1.599022104  -1.543529547  -0.5499800111  -1.242214842  -0.2354034807  -0.1560222107  0.7129273983  -0.2372712941  
-0.2177230195  -1.22380866  0.4076523943  -0.02848054924  0.5255315425  0.3120029343  0.796253854  -0.389374223  -0.6239448245  0.9100302422  -0.1133775125  0.1416446338  0.1283345535  0.4493751835  -0.390072195  -0.07343443055  0.6511514866  0.3979967665  0.09616352851  -0.6853211644  0.3348960869  -0.2550955362  1.042993477  -0.4495230151  -0.9090355917  -0.3197720748  -0.4616957447  0.4866429775  0.2557367369  0.1449646561  
0.1288677552  -1.523480591  0.2713397294  0.379295971  0.5081889474  0.04910505678  -0.3092230056  -0.8434670881  -0.6213194079  0.8620011269  -0.6644643183  0.04550869383  -0.1878758392  -0.5881732652  -0.9351075052  -0.115411834  0.5157411504  0.3204705324  0.4766426068  -0.5006167714  -0.3734477719  -0.2282234455  -0.05308243731  -1.405714798  -1.081631495  -0.626961884  -0.7340071359  0.1120260259  -0.2293874134  0.04115578769  
0.2767001967  -1.446749807  0.49654383  0.5069703353  0.5592851665  0.09929304531  -0.513890194  -0.9520926884  -1.085737439  0.8736034923  -0.8095215407  0.2064549902  -0.05066746297  -1.923283948  -0.6998995089  -0.1309282689  0.6311474221  0.05713108076  -0.317498171  -0.9761807682  -0.6902154542  0.2962447639  0.4710786546  -0.7132671018  -0.5948472249  -0.6362301235  0.4068907755  -0.006038743443  0.02008303675  -0.1362226066  
0.2242911713  -1.329871131  -0.08445750982  -0.2978356035  0.2244385971  -0.1805305974  -0.7340274338  -1.16322958  -0.6007966201  1.031675877  -1.427783919  0.3998435829  -0.1342508236  -2.443401606  -0.8672368554  -0.7717508011  0.5002563183  -0.1644825174  -1.002789729  -0.7246133613  -1.346281287  0.2561726763  0.7538092728  1.165995668  -0.2107015486  -0.5894041197  0.9365211434  0.08352366031  1.379413611  -0.3299518211  
0.1741939354  -1.477679364  -0.6183090075  -1.314227283  -0.2375132472  -0.5555582138  -1.125393732  -0.9511245971  -1.06349354  1.006141123  -1.893610267  0.2143734185  -0.6197540265  -2.666827914  -0.9536635194  -0.9984768633  0.5955890462  -0.6827980593  -1.528289772  -0.5660471296  -1.71240127  0.02851303377  0.7867810967  0.4817252908  -0.1701466218  -0.8995881833  0.7487614188  0.1490428369  1.222486492  -0.527365323  
0.1170418783  -1.399137533  -0.9006941677  -2.396552495  -0.1331239913  -0.752989885  -1.733603557  -1.537735796  -1.906901822  0.854627915  -1.870236676  0.2100458772  -0.9121328092  -2.012605098  -0.5815424894  -0.7234710308  0.2199098229  -0.6516660765  -1.473537822  -0.924127347  -1.373674291  0.2306775457  0.6553772945  -0.2290682603  0.1163851421  -0.9111289886  0.1253122276  0.2306586066  0.801726142  -0.1009615211  
0.05645467267  -1.119737509  -1.128642529  -2.782424506  0.04197124817  -0.6401149748  -1.888106069  -1.661388566  -1.847608429  0.4756594242  -1.736264948  0.09862580748  -0.7220736321  -1.122706516  -0.02126037046  -0.5519935946  -0.1199748248  -0.3041981608  -0.721003846  -2.168573508  -0.8376751143  -0.04697759995  -0.4283898246  -0.9486097318  0.2411480709  -0.6258409341  -0.8538503751  -0.128675748  0.3905166733  0.1821849952  
-0.05539914772  -0.8089980499  -0.8868939734  -2.561988673  -0.1394323114  -0.5831214692  -1.844579085  -1.492666026  -2.288801759  -0.2031430464  -1.263205401  -0.2551327619  -1.022124539  -0.4221171128  -0.3884897044  -1.037156237  -0.2984431336  -0.8997346893  -1.068271235  -1.897949255  -1.146843019  -0.233975431  0.7585738329  -0.395303554  -0.1610023644  -0.7380344307  -0.2733177595  -0.7348496418  0.7292309763  -0.002574111744  
-0.09483685179  -0.07653348638  -0.7141215765  -2.223028248  0.005913506378  -0.333281991  -1.281938365  -1.571930747  -2.498661478  -0.2702447877  -1.091399269  -0.08114066202  -0.5076174815  -0.1988590826  0.1680122555  -0.7565736435  -0.03891855825  -0.6393070964  -0.846891283  -1.954594567  -0.7546059698  -0.3156549692  -0.7396398726  -0.8593602578  0.2455406621  -0.6219534413  -0.5718317399  -0.2867425255  0.5396894714  0.09288534414  
-0.1109972687  0.1407493241  -0.4942735048  -1.401660757  0.1531552066  0.05107629915  -0.8942085463  -0.8936352797  -0.3967015042  -0.6684462624  -1.42243373  0.2142516242  -0.09925126102  -0.8238988037  0.4690375602  -0.2931759167  0.3128333505  0.2272133128  -0.3743948987  -1.855814548  0.05327463509  -0.4152608696  -1.567063468  -1.301411216  -0.05188275379  -1.179947867  -0.9387388173  0.4473783843  0.6733238452  0.1555666799  
-0.3707962655  0.696044975  -0.01705014951  -0.6769205148  0.1576663803  0.1620462954  -0.6172967443  -0.1483153213  -0.8550638273  -0.9477175742  -1.159732511  0.2525268859  0.316958136  0.3200057028  0.7121958477  -0.3742911966  -0.08572519709  0.002103089644  0.1445169222  -1.222122094  0.4444355754  -0.05015418221  -0.9505199791  -1.470610882  -0.07851917983  -0.9185767408  -1.424796074  0.4809435933  0.4973184581  0.3881694911  
-0.1964202719  1.229278415  0.6772872217  0.4582314433  0.7253684704  0.6718919781  0.4014194681  0.8108084638  0.05036518187  -0.5332793069  -0.538893962  0.7428074448  0.9333256667  0.9969586756  1.084252293  0.3135245825  0.3228484828  0.4640416078  0.4535518999  -0.5399466137  1.090752063  0.2308923653  -1.62476129  -1.859852387  0.1794855225  -0.2188292717  -1.78838528  1.209157698  -0.7805993606  0.3114077642  
-0.07131542631  1.474001661  1.065972129  1.200087739  0.9542986539  0.8994745444  0.9941379257  1.336806138  0.918808087  -0.2666827149  -0.2669249229  1.013756037  1.268721495  1.124627398  0.7614849275  0.9534176421  0.8616871876  0.9392217683  0.5802258628  0.3404934159  1.480021287  0.40416708  -1.801645311  -1.383444755  0.5733368402  0.002818785061  -2.093837381  1.020315507  -1.620477599  0.3809837083  
0.1993619471  1.571850045  1.420412634  2.407057767  0.3737997134  1.102651584  1.608323396  2.558759864  2.237777426  0.3320132163  0.04578588452  0.9770188695  0.7515120135  1.285901469  0.4680023545  1.153041218  0.9226971988  1.114520707  0.5143712825  2.235857463  1.638831998  0.5717065529  -0.7975660792  -0.1482286729  0.9377039459  -0.0266772737  -0.9424529045  1.703976825  -1.833985719  0.6052271276  
0.450714843  1.033284795  0.9558975326  2.407500992  0.3852638779  1.173016496  1.523899119  3.05373281  2.787893145  0.3171135945  0.4108202095  1.182868339  0.7574339975  1.941168005  1.17587979  1.104940755  0.7297438398  1.303884779  0.427379416  1.568741093  1.462567405  0.3827070539  -0.6598276875  -0.98137296  0.6329813937  0.3912239588  0.2825111104  1.882220973  -1.256918105  0.268781048  
0.1467863376  0.7642631096  0.776727261  2.208042852  0.3299530979  0.8937355359  1.215966203  2.547446412  2.004598808  -0.3648731233  0.4447869021  0.7014375463  0.7536066048  1.749456697  0.7667103866  0.5573105624  0.3906346153  0.8844635212  0.3520879406  1.060084268  0.9376905868  0.03166377081  0.3998802375  -0.07854588841  0.3590914957  0.8892336317  -0.09818916859  1.309503402  -1.138034158  0.1055126005  
0.1378686114  0.7591196536  0.4541545874  1.865922445  0.4394183062  0.5149390739  1.029111532  1.934724827  2.221164244  -0.1758962439  0.3612590898  0.7456052107  0.2908763435  1.257804222  0.8531387922  0.447071222  0.2931295682  0.6632713506  0.6469735553  1.208433449  1.106115842  0.145061089  1.198029713  0.2484313788  0.2428360807  1.021973096  0.1865938333  1.734993631  -0.8237045048  0.5056044919  
0.2563748605  1.133939118  0.1632941878  1.09127721  0.09442000463  0.2987832085  1.03991529  2.064603347  1.457657268  -0.01935204079  0.02075265939  0.2868104693  -0.009219116385  0.9166442494  0.2842900967  -0.002928651289  -0.1463341923  0.4334896674  0.859993574  0.549649863  0.7154240057  -0.07173666887  0.6465878006  -0.3805999939  -0.4104129859  0.7959221457  0.09189209216  0.7081732673  -1.466624664  0.1790925296  
0.07679175614  0.5189918224  0.03763227732  0.4383805839  -0.01601987612  0.1487855162  0.03099233296  0.9172240387  -0.4238733028  -0.4484981343  -0.3451190233  -0.2589933962  -0.3866967949  0.5846146015  -0.3057965189  -0.165869538  -0.561571823  0.074264742  0.1778663766  0.3262508895  0.4222295992  -0.3655791126  0.4982050108  -0.5059502587  -0.1021275715  0.05038889071  1.168145192  0.4200649233  -0.6831175004  0.4720404039  
-0.4581054753  0.3874884123  -0.4824042232  0.1104378684  0.2168738743  -0.1229735748  -0.02310537844  -0.003314553381  -0.2884299788  -0.9453496387  -0.4308440082  -0.008775388688  0.1644430798  0.7661335155  -0.08724230143  0.00924865581  -0.3832626497  0.3473835684  0.06021614147  -1.479070732  0.5338773771  -0.372134494  -1.445606988  -1.110282768  0.3390532184  0.1724506882  -0.3238423918  1.1903284  0.05400816622  0.4769219035  
-0.3058492803  1.188378404  -0.2268946676  0.6309254862  0.4931395265  0.4153237605  0.4443650612  0.4229022935  0.248975659  -0.6454698614  -0.3180501781  0.1854658881  0.4721901994  1.125191367  0.3759308146  0.7849740297  0.1480196893  0.668425469  -0.1463548757  -1.372652597  0.5933250542  -0.304873842  -0.7776034088  -0.8968336148  0.1916892781  0.7559511946  -0.7958889593  0.7541273982  -0.6099304819  0.1944373606  
0.6998381342  1.878089524  0.6798817604  1.866077624  0.8633158107  1.329069025  1.381392767  1.442527186  0.2805715304  0.2686825455  -0.03569110657  0.3957240055  0.4339535266  1.624933032  0.6174976975  1.133247939  0.5710320845  0.6644156756  -0.01030516646  0.7738437288  1.401916947  0.3839958669  -0.4727214958  -0.6851609661  0.7038131903  0.3620165027  -0.0221884162  1.272263488  -1.473630768  0.1667405408  
0.5384522236  2.059012584  0.7075912894  2.613730866  0.4894763559  0.8315909206  1.284373477  1.916234127  0.945897504  -0.2657973575  0.4173904776  0.2121638141  0.1413678804  1.540649335  0.4839961331  0.9094038743  0.4800157544  0.496736633  0.06602812744  1.02913048  1.102683446  -0.00475869794  -0.8522636125  -1.29300181  0.7215067222  0.2554028126  0.04329823758  1.739638112  -1.569932296  0.450774468  
0.356927295  1.42241526  1.160408443  2.25233041  0.007017525598  0.1365563325  0.48559774  0.9772344594  0.4684199501  -0.4266125336  0.004545090863  -0.4129504598  -0.02606843393  1.360415652  -0.04530234189  0.4793374846  0.1782126035  0.2833757712  0.8633375748  1.738835521  0.9589376853  -0.07290996602  -0.2034216244  -1.284281979  0.1086193529  0.6180502761  0.6892670403  0.9856856536  -1.386854389  0.4126514097  
0.3005316343  0.01493681702  1.248528911  1.336807861  0.5166940057  0.7553044862  0.3189444169  -0.2405848076  -1.098864199  -0.3403613747  -0.2730457591  -0.7695631983  0.6588360948  1.031301382  0.1158614195  0.2716836177  -0.1834230216  0.6117384835  0.8000846146  0.5794024017  1.381129576  0.2292947725  -0.1498319245  -0.8678920517  0.3560018316  0.2400122722  0.3276713436  0.5262624507  -0.7991120834  0.2165587817  
-0.2870694163  -0.6356492799  0.4449440696  0.2895184507  0.3453857646  0.5921408182  -0.06933619392  -0.9234679357  -0.8187609545  -0.6979581423  -0.2706716814  -0.7434872133  0.8788055228  0.3996273592  0.2140116916  -0.1700829839  -0.6289154384  0.7138344458  0.5479885644  -1.360632717  1.061850631  -0.2871564283  -1.404560782  -0.6863251232  0.3685390565  -0.3010468653  -0.10738281  0.3704272758  -0.2118192  0.09566003177  
-0.3802050721  -0.4332945288  -0.07143634315  -0.07076236574  0.1032500064  0.3128070803  0.120468192  -1.280345805  0.09011949613  -0.5730157068  -0.06726101878  -0.2696416851  0.7306011878  0.05252454575  0.4024070623  -0.1080438805  -0.29821955  0.2388995517  0.8622311551  -0.8870407719  0.9111737395  -0.04758521789  -0.3846946397  -0.6865187128  0.1730558308  0.316951  -0.3654591453  0.9154797808  0.3136384577  0.4912613275  
-0.09990356932  -0.00181350658  0.1466237827  -0.3417220915  -0.06499883167  0.3077580164  -0.01138210221  -0.9729920435  -0.5943003829  -0.4040894631  0.1247380179  -0.5404027416  0.6519654901  0.3843694508  0.2225813462  -0.03670513592  -0.2173149133  -0.1998403024  0.6980469158  -1.705054868  0.08918704762  -0.1268028025  -0.5918352208  -0.7995341063  0.1407784656  0.3937726725  -0.8074209784  -0.1608095551  -0.5390502694  0.1922180749  
0.06736386841  -0.2355140733  0.0203150175  -0.2752551374  -0.04346411151  0.74654415  -0.3130089059  -1.008401191  -0.9699374908  -0.4545034773  0.2786295832  -0.4821026341  0.5066411076  0.08326871727  0.08160360557  -0.2180742936  -0.5529490368  -0.01152615208  -0.04864378412  -1.55579133  0.0229413596  0.1799540607  -0.5777946504  -0.7099827616  0.3326121551  0.02122378816  -0.4087391693  -0.248260459  -0.4900975738  -0.06085667108  
-0.1086970384  -0.796474342  -0.6011435361  -0.2817845084  0.09236619653  0.1970039164  -0.7850409295  -0.5730982026  -0.02875874944  -0.3568258478  0.2192737273  0.226301863  0.6117743119  0.6382630842  0.3050088593  -0.003029796712  -0.375146269  0.1826373259  0.1939302026  -0.6737776135  0.2515207796  0.1249774559  -0.1686041319  0.2351180384  0.4254406167  0.1624562488  -0.8489134956  0.07287204683  -0.2113196205  0.07391920674  
0.0007845651215  -0.9327564098  -0.37193913  0.2316048736  0.2312682842  0.0452004202  0.2692675037  -0.006252055074  0.7509163324  -0.3974940946  0.09870787512  0.1646166624  0.07148145104  0.2492336052  0.3273384307  0.8213628491  -0.05662370104  0.1109801091  0.3670231577  0.1754331701  0.3830949743  -0.03230952901  0.07601776449  -0.1314268819  -0.1451291116  0.4584794766  -0.5271941889  0.419503173  -0.2351940535  -0.2558042033  
0.138909906  -1.039394997  -0.003058487461  0.0405997723  0.2884288824  0.2133351602  0.2316042083  -0.2698070062  0.3731457995  -0.1854381829  -0.3069765083  -0.05024830634  -0.2726554285  0.1524612909  -0.5212932527  1.091077163  0.106513232  0.1646056089  0.06340178616  -0.2403902685  0.530183688  -0.2795342304  -0.849460418  -0.05604170145  -0.3156840925  0.03087826304  0.9518970023  -0.5748497539  -0.2274917376  -0.5553982917  
0.06843184661  -1.015507008  -0.2371942749  0.2133331548  0.314573795  0.255937162  -0.3834657176  0.09986472471  0.3913939276  0.9047259924  -0.0124153052  0.295594397  0.075601743  0.4327830283  0.03866160782  0.8030072835  -0.05336094359  0.6134369086  0.4410770724  0.07133355602  0.738506428  0.01618992733  -0.2726288398  -0.6583178893  -0.248859884  -0.1066493192  1.142699657  0.1229818276  0.2313006781  -0.453484417  
0.04194263116  -0.8295297202  -0.3664506152  0.6696948023  0.1160970785  0.4196363447  0.08641074742  0.308893212  1.016498817  0.7394019794  0.5507832416  0.6818980694  0.4137844095  1.460500219  0.6323481213  0.8061752211  0.271347672  0.7511886044  0.4522420643  -0.1061021103  1.249848138  0.3540590621  0.7561411579  0.143363779  0.0428682849  1.08581386  0.4263465564  0.8612160834  0.3071577539  -0.03107914885  
0.4275815453  0.01649519027  0.5379128072  0.8886112641  0.1921149827  0.7061165513  -0.001441549759  0.8329261765  0.8654691719  0.9911663385  0.3666831731  0.8021153773  0.3540996158  1.782138519  0.7103145385  0.9998489675  0.7329243619  0.7000895588  0.3403179572  0.1871939112  1.113941738  0.7110705758  0.3081073928  0.06827809556  -0.01680794999  1.269250364  -0.3533532426  0.5213005162  -1.595683236  0.009176917773  
0.5590605745  -0.5259090488  0.5272361278  1.248054751  0.6046314111  0.539887564  0.5009684067  0.6437250339  0.767931275  0.5975066642  0.3129411332  0.6572749069  0.5624719255  1.058992007  0.4256490446  0.1440683067  0.5112027241  0.4075743816  0.387258979  0.9608118123  1.102592678  0.572829592  0.5464395599  0.512793118  0.1953317955  0.6436279612  0.2278263796  0.7091924813  -1.288415714  0.1885174955  
0.1864731238  -0.4233483418  0.258301183  0.8130546068  0.3782990386  0.1540171511  0.2553439439  0.3344311726  1.454669769  -0.2299843294  0.09340685715  0.5731540752  0.7518439301  0.20468496  0.4096139833  -0.2398879582  0.2989453135  0.528317184  0.5388532058  0.05940147061  0.9648360654  0.1191543108  0.09729057483  0.05154665099  0.04526275491  0.2302993393  0.4505388075  0.8381494016  -0.2699495871  -0.1090979793  
-0.09102011787  0.04672104613  0.4157004447  0.8571873547  -0.1706672397  0.08600507897  0.1151105726  0.07890953389  0.4386711853  -0.8317217416  -0.06475112423  -0.1000271417  0.4532760629  -0.1281007801  -0.1635581391  -0.2532243124  -0.08274824148  -0.05718243055  0.7464787276  0.01786206031  0.4780363519  -0.3143232264  0.3218482826  0.2578847523  -0.4600106494  -0.04531195508  0.1733227938  0.1754959884  -0.3210221304  -0.318620977  
-0.1946123705  -0.5585231117  -0.1943179513  0.080557252  -0.2338993392  -0.2186834828  -0.08762216923  -0.3503504868  0.06876185147  -0.8875325665  0.02801451402  -0.2499701667  0.3109012466  -0.792681814  -0.2371255695  -0.01467058673  -0.5204470535  -0.3745215871  0.7359559519  -0.2348324925  0.1957923239  -0.4405108319  -0.129547283  0.01724929783  -0.4849028477  0.3276101415  0.257936371  -0.3976322881  -0.8402569062  -0.4610678399  
-0.1777245433  -1.125319578  -0.4897850298  -1.33603255  -0.1925270837  -0.169879368  -0.4105964387  -1.415299924  -0.9601943638  -0.8315384973  0.06756170638  -0.6039256007  0.004922022029  -1.282215292  -0.265461621  -0.3649089874  -1.166821561  -0.6470416341  0.3884680713  -1.296529976  0.119089098  -0.3774708603  -0.2228953056  -0.1623523144  -0.5131484411  -0.4849586101  0.7303196068  -1.07044913  -0.1393063132  -0.426018381  
-0.6347164286  -1.13072525  -1.149647409  -2.216854108  -0.01296969749  -0.4405190996  -0.5938429915  -1.74657815  -0.5304952048  -0.8427764053  0.2221944275  -0.1531628303  0.1698974713  -0.7179601547  -0.02254559305  -0.2892037338  -1.07278869  -0.36082374  0.6757791679  -2.403490465  -0.1252572641  -0.4535578481  -1.04643317  0.7575119202  -0.005344295149  -0.2605648669  -0.07709069896  -0.776664156  1.265713115  -0.05107830098  
-0.2782153926  -0.2204205007  -0.04723113542  -0.8118250961  0.4427794986  0.395504  0.226700633  -0.4348037649  0.2907889948  -0.2788951523  0.4890826617  0.8833059445  -0.05499853232  0.3140083807  1.534179212  1.02793264  -0.2498116452  -0.07852203315  1.132543028  -1.125181449  0.2410798915  0.01995786203  -0.1883042282  1.015388864  0.9957315777  0.9516454054  -1.151411201  -0.496959861  0.3159788653  0.2158336236  
0.08515482966  0.7058563831  0.9172457582  0.9514910919  0.1512334148  0.4762560293  -0.2602815413  0.4392287168  0.9520380515  0.2526269594  0.3556113358  0.3002703724  0.01940204711  0.3065082082  0.8787590964  1.139144311  0.5950583627  0.1135315898  0.4576994739  -0.3205831763  0.377128569  -0.2717285561  0.5142683504  1.526180483  0.4049469994  1.227321119  -0.3033470038  -0.7455048013  -0.3969601554  -0.0604728839  
0.5937388506  1.072115964  1.500212568  1.929514521  -0.6261781903  0.006249897042  -0.7555632226  1.277031791  0.9489130471  0.8382696133  -0.07909278714  -0.0741341991  -0.1861265644  -1.121768837  -0.3878373935  0.2001828556  0.7194404177  -0.4642351468  -0.3535255546  2.545370216  -0.4536536975  0.1466477263  1.128145545  0.8289918808  -0.6620645934  0.9417193836  1.10613472  -0.5588498746  0.05874718537  -0.5859195639  
0.55305151  -0.4859167788  0.03325183486  -0.1594809924  -1.431105354  -0.9489892055  -1.518729224  0.3680845019  -0.8036886908  0.1398401237  -0.5590607474  -0.6436882045  -0.4957862502  -2.040195251  -1.727603832  -1.194031895  0.08037231933  -1.531055907  -1.550724677  1.379912587  -1.980924702  0.1645287595  0.03085653455  -0.6390052739  -1.403887086  -0.3503317795  1.376207585  -1.474050311  1.198309583  -1.079922892  
0.1664329616  -1.190134  -1.527871875  -2.366941102  -1.55538666  -1.318223202  -1.905203462  -1.020926262  -2.996450994  -0.3977223344  -0.6545898976  -1.420780576  -0.7601546612  -1.230405954  -2.204916479  -1.6469896  -0.6179508886  -1.589410642  -1.616604307  -0.8963592455  -2.338790169  -0.09743410207  -0.3262911667  -0.9615497775  -1.150102325  -0.7761827511  0.3735322991  -2.127510008  1.298224038  -0.9586862351  
-0.5052424945  -0.7153244913  -1.595040709  -2.550744244  -0.9962640579  -0.9036347174  -0.7919067295  -1.193793257  -3.798916671  -0.6364008253  -0.4765836779  -1.68354247  -0.2356140979  0.1209170031  -2.168889819  -1.377996364  -0.6153198874  -0.7616025969  -1.278433466  -2.392828822  -1.538699351  -0.492542385  -2.233144475  -1.578234531  -0.7720674213  -1.307486251  -0.5949335015  -1.30217284  0.8707631194  -0.04622909071  
-0.6853827216  -0.147865554  -0.3838412505  -1.344131193  -0.4334144035  -0.2114242461  -0.06555468878  -0.5501501197  -2.788317855  -0.2234265226  -0.04533808574  -1.084822221  0.04838418068  0.7756562177  -1.248367325  -0.570614175  -0.1039408324  -0.2668718152  -0.7800199874  -2.049736289  -0.6977078078  -0.4295726982  -2.146293088  -1.701523548  -0.6923869369  -0.7081053587  -0.8829772244  -0.2377300221  0.5929756971  0.5980223784  
-0.4545518299  0.3112269363  0.1391096496  -0.5564596588  -0.296361731  0.01541571707  0.176593477  -0.1094200231  -2.148609118  -0.0729317527  0.1525628122  -0.7770301929  -0.116779171  0.9028383489  -0.6677399819  -0.285683385  -0.4960147225  -0.5308894373  -0.6912347748  -1.017795716  -0.3370894125  -0.1113559307  -0.7746478318  -1.329240137  -0.4405823154  -0.219905229  -0.5352168046  -0.2272280745  0.5416908269  0.3366439248  
-0.5696541015  0.7087516137  -0.1197494402  -0.2093178696  0.04270744103  0.03952657139  -0.1849220616  0.1632008541  -0.734718468  -0.2880399907  0.4191538181  -0.03240495476  0.3847582156  0.7296578147  0.01539139561  -0.4118534238  -0.6409038259  -0.01838574905  -0.2375958033  -0.7593810166  -0.02512814182  0.0291002624  -0.9073076833  0.192492407  0.07001949519  -0.00607420581  -0.2178858508  0.2952703545  0.9521185705  0.5785962391  
-0.4484418284  1.153012673  0.583525084  0.50367637  0.09204789096  0.2603031503  0.7743475412  0.9314457232  1.600439627  -0.1411420186  1.02937473  0.7822871312  0.2482818485  0.5837090861  0.6159819406  -0.141021546  0.08736640292  0.2893065724  -0.0824058577  -0.4930565413  0.5952287544  0.1428531917  -0.5865222481  0.5151966182  0.2369054658  0.5806599331  -0.6325837306  0.6073824277  0.5396869639  0.8695173483  
-0.2872204343  1.83160719  0.5143364086  1.389509407  -0.5501442249  -0.189670287  0.7640048952  0.9342979259  1.78450262  0.262145248  1.219551118  0.205719088  0.3839613015  0.5707945919  0.657354958  -0.6488969439  -1.165059222  -0.1488969264  0.3888919921  1.529683659  0.852150864  -0.003577335987  1.183457403  1.681522556  0.480842571  0.05181058518  -1.036942333  0.4890548673  -0.1494602286  0.2338314679  
0.1628631265  1.501554817  0.9308882836  1.715029383  -0.3079155558  0.1398764061  1.879197144  1.142754083  2.660413202  0.1427249993  1.406885675  0.6165391875  0.6724780389  0.1893184044  0.7771934712  0.7572652505  0.3414237907  0.4350712288  0.5132227331  2.613142644  1.299658899  0.1589504003  1.269131024  1.673742612  0.5862792251  1.122891864  -0.1178012583  0.5254925193  -0.2932079026  0.1937202671  
0.3669352687  0.5534766864  0.5923396809  0.8359153193  -0.2508342469  0.1286561005  2.120633734  1.492426563  2.254111561  -0.01206830552  0.7649057723  -0.3992012389  0.2768969187  0.4921239665  -3.777038531e-05  0.2760753242  0.4957164417  0.151714372  -0.2706943699  1.65704827  1.113587766  -0.02469375685  0.1165423503  0.8568041487  -0.2840349762  0.7378910082  1.019982665  0.005456055425  -0.8070871615  -0.2266800085  
0.2067877501  -0.1802817481  -0.4675093687  -0.2702354945  -0.2893518459  -0.08260439709  1.460778796  0.688211563  -0.6125524413  -0.4433902046  0.2428876613  -1.009752087  -0.06237743434  0.05186273755  -1.14527097  -0.8712113557  -0.3266564791  -0.7971018973  -0.7804875916  0.7694268632  0.04803410471  -0.2905470437  -0.3787475499  0.07129425864  -0.9795733661  0.01769976875  1.398790923  -0.4061275051  -0.4968451264  -0.03020049029  
-0.1591231814  -0.3624867191  -0.4109286506  -0.3880942073  -0.1007804481  -0.07057099384  0.8845942394  -0.7779178665  -2.280009918  -1.010061585  0.3135755655  -0.9677693715  -0.1378461172  -0.2486282475  -1.204422439  -0.4440941566  -0.2256480215  -0.6340122546  -0.6731886635  0.2370424552  -0.08420775935  -0.2358641023  -0.8479075749  -0.2908657014  -0.4402936081  -0.4117048733  0.7700420207  -0.637389392  0.1792787236  -0.03615343807  
-0.4779933796  -0.0007063047158  -0.1138647573  -0.5312008447  0.236810777  0.05582743135  0.7675094579  -1.095781587  -0.9786969939  -0.9883687  0.771063814  -0.1934540207  0.4390559703  -0.2208040035  -0.443207642  0.2653376032  -0.2394210512  0.005528115163  -0.1884649545  -1.1546478  0.3918178279  -0.2595976498  -1.851185498  -1.713341598  -0.2702171229  -0.3993378327  0.1065170733  0.1914118656  0.4725618627  0.370374807  
-0.5662226929  0.2441197584  -0.2307450578  -0.3339023671  0.07625729014  0.1563620559  0.4588282939  -0.6368847239  0.4792569262  -0.6045895389  0.8220806775  0.5706856806  0.2453832546  0.3803157645  0.8812902644  0.9362389016  -0.3763110601  0.7223487641  0.3790546645  -1.187196434  0.415554189  -0.1653467135  -1.030690742  -0.6506545802  0.5906301249  0.7292707975  -0.2906353773  0.7165573726  0.7643642758  0.494265934  
-0.1846625923  1.108155881  0.5753600422  0.4816070356  -0.1274326314  0.5698718962  0.8207432621  0.05988130143  2.41950628  -0.03071797742  1.288501028  1.349047599  -0.1545584975  0.5048460604  1.798504496  1.880997946  0.6571150902  1.140647047  0.7362755962  -0.710248823  0.601152162  0.1818826001  -0.02257037376  0.1061598616  1.42096024  1.670635014  -0.769020404  1.093977795  0.02042735748  0.7568204932  
0.3309418086  1.343609458  1.295915791  1.408192426  -0.6638992235  0.5327415847  0.4638014411  0.2719007247  2.380210018  0.2910457637  1.274750417  0.352417458  0.1259698238  0.3978136149  1.25430349  1.036767637  0.2189973197  0.7329269502  0.9205591548  0.2960856969  0.8794863446  0.103112245  0.6553705633  0.1701589031  0.6475570039  0.9465395387  -0.5488746429  0.6470017573  -1.305446699  0.1012996305  
0.7369450367  0.5613688473  0.9640357149  1.343263523  -0.533592134  0.185151912  0.5607423781  -0.2843927556  0.727901488  -0.6427383286  0.8462421276  -0.57904828  0.2269201607  -0.5642205941  0.4737488461  -0.676137297  -0.4531250972  -0.1307836995  0.8171069259  1.607073424  0.8347711955  -0.05679476353  1.144511832  0.1859726806  -0.2130673719  0.2650840596  0.9297145565  -0.3040463533  -1.209942992  -0.40089577  
0.1390461149  0.7125699978  -0.2885529174  0.05122946231  -0.5832533604  -0.7342981998  -0.8900121549  -0.9335228288  -0.7399072411  -1.283469664  0.6229854258  -1.043716262  -0.001464928368  -0.1878761306  -0.4627159567  -1.550742604  -1.602412943  -0.7055274664  0.7237902037  -0.07123167245  -0.3691700271  -0.6913653271  0.1578840857  0.9140947604  -0.1794029385  -0.6543296387  0.3500895392  -1.140378767  0.005298805956  -0.6201934246  
-0.4148255839  0.6274850274  -0.5521536927  -0.6292129945  -0.8044500178  -1.020072101  -1.083887786  -1.411171546  -1.167342808  -0.974894266  0.7456719571  -0.7019771247  -0.02171251265  0.0286635989  -0.09161049281  -1.300186701  -1.774115354  -1.074056606  1.140819873  -0.3130829768  -1.038419187  -0.5432642122  0.03563816771  1.049574175  0.5126679283  -0.1417395972  -0.783275609  -0.9737661072  0.9978435931  -0.3485732059  
-0.7020805354  0.6622330409  -0.4510141368  -0.5591747128  -0.5817794597  -0.2840675535  -0.332936942  -1.07990489  -0.370983233  -1.571146094  0.9899205853  -0.2281673226  -0.1835913081  0.1427639506  0.1403511744  0.1450575118  -0.4500958323  -0.4585675306  0.630648306  -1.727561301  -0.4752982552  -0.7349140023  -0.8323691595  0.4110871363  0.5594623971  0.3355591287  -0.5862953561  -0.5919794469  0.7756772141  0.08154360796  
-0.6039109702  0.4893211519  -0.6268291971  -0.2918915178  -0.6892221727  -0.125607841  -0.363205994  -0.9640468163  -1.323499963  -0.8897856381  0.8334586773  -1.044033554  -0.4873071857  0.4006348358  -0.3406781909  -0.06383032435  0.2604315725  -0.4302720479  -0.2769783598  -1.972164038  -0.3868388003  -0.6584137356  0.1110001062  0.4923300821  -0.4382826922  0.5249656312  0.4860065389  -1.429916382  0.1316002001  -0.2709437389  
-0.1119052403  -0.5677070511  -1.017995741  0.07666911286  -0.715920207  -0.3771081539  0.01372774577  -0.2453218029  -1.375493225  -0.1350709304  0.8333204141  -1.172391396  -0.4183222947  -0.1898609448  -1.164094897  -0.8731666225  0.02991822965  -0.4858307159  -0.8350295993  -0.7591115857  -0.6195541565  -0.5627268289  -0.4308997742  -0.2633030971  -1.019952963  -0.4817223759  0.5522617765  -0.8779252217  0.09726254641  -0.7753786914  
-0.2372868022  -2.299564625  -2.14191028  -1.118838153  -0.8028913831  -0.8802207562  -0.4929585556  -0.8269750297  -1.548458987  -0.6652848764  0.6818553474  -0.9945693627  -0.5726707167  -0.6454257821  -1.290356723  -0.8342996043  -0.3435969923  -0.6172443021  -1.246883269  -1.325138823  -0.9425682105  -0.7382155734  -1.181279597  -0.3190044058  -0.8119426459  -0.7626690862  -0.01950585465  -1.606617755  1.550622236  -0.6364913473  
-0.355932096  -1.571305752  -1.829852311  -1.619785336  -0.3894806883  -0.7224104262  -0.6789899405  -1.194130263  -1.549681736  -0.1841367397  0.7939509573  -0.5380035135  -0.7157027802  -0.0757698459  -0.5384430778  0.2395426086  -0.2803473068  -0.3500357413  -0.610576482  -2.133510611  -1.337761377  -0.7564450034  -1.163609412  -0.001785407885  0.0441276238  0.1449612712  -0.947033035  -2.197306098  1.333072196  -0.8307160446  
-0.7072696032  -0.778014215  -0.9075482168  -0.6056415879  -0.05429179012  -0.251672242  -0.4689487117  -0.3986396946  -0.2201246293  -0.03720538692  1.183405447  0.2494949198  -1.142836011  -0.19724707  0.7548606777  1.035422036  -0.3334201379  -0.1774230255  0.2993156426  -1.116568435  -1.094484198  -0.1107100592  -0.9672066647  0.8130576577  0.7738914522  0.24870684  -0.2457799329  -1.82087466  0.3394368162  -0.4882449482  
-0.565696656  -1.020268848  -0.4123724318  0.1329382614  0.03102647471  -0.06313026575  -0.6422252076  -0.07899775969  1.270262137  -0.1614753271  0.9233170136  0.510403462  -1.1377899  -0.615319976  1.18985844  1.096235505  0.3486492989  0.2713717158  -0.4316025458  -1.292440122  -0.3534344468  0.03840096652  -1.294537479  0.1523616261  0.6639492308  -1.074158729  0.7133941908  -0.8315997879  1.372823183  -0.4865214528  
-0.297119842  -0.4649711807  -0.6128210595  0.6619341085  -0.1762283995  -0.3480879627  -1.57897592  -0.3255245597  0.3371214673  0.4051594193  0.5524758577  -0.6226856045  -0.6992471612  -0.2043820254  -0.1010244577  -0.1786155039  -0.04791430533  0.4016167485  -0.3611910959  -1.700262179  -0.3580783322  -0.1788391696  -0.04895469734  -0.6271655014  -0.01936796723  -0.3373818577  -0.3578638443  -0.8166306683  1.317104636  -0.1219191959  
0.2097211062  -0.4303863676  -0.04993513221  0.9320959604  0.239208204  -0.1142242636  -0.5608074937  -0.587357102  -0.1309929284  0.4314824299  1.011021547  -0.4392074286  -0.4503412333  -0.4171889726  -0.2064998863  -0.1098259589  -0.5046741655  0.3736450971  1.070693862  0.005554440239  0.1986729714  0.2641272322  0.306597686  -0.05217452482  -0.1658289666  -0.1293701531  -0.291409601  -0.9365607384  -0.01636996584  0.02612024044  
-0.07613911403  -0.1864416896  -0.09553571058  0.7811783806  0.5968900457  -0.1450687532  -1.095497653  -0.6871601358  0.7275237857  0.729552361  1.218129924  0.5818292476  0.03365503528  0.05784577753  0.4335568026  -0.1473425747  -0.8158754693  0.7676778875  1.535519546  0.6982807122  0.4883683059  0.6018100322  1.572194261  2.210151288  0.1412478216  0.08160806875  0.5648488629  -0.9741568179  -0.008008128139  -0.4460441542  
-0.1206163218  0.2593126703  0.1159169825  0.8577065124  0.3153510065  -0.2708554323  -0.01220066506  -0.1751062126  1.800289672  0.07612991657  1.21360201  0.9452747963  0.3167744154  0.05784176325  0.5765701515  -0.02572935929  -0.2929993817  0.4122221997  1.822810713  0.8666381018  0.4875904459  0.4106915791  1.106093054  1.304853285  0.3051109091  0.804703387  0.03751313879  -0.5809965157  0.1178476374  -0.4086748794  
-0.2349440086  0.4400303141  -0.1968495336  0.9826341268  0.1163104884  -0.568225749  0.0117914204  0.1887950478  1.058734296  -0.2377242142  1.183963955  -0.1964781193  -0.2281970581  0.4804899773  0.3264347616  -0.417295962  -0.3622536728  -0.51457118  1.766593821  0.285581203  0.3632860508  -0.0338945769  1.684640987  1.394482838  0.48727331  0.5679905252  0.5355338449  -1.241200755  -1.112501641  -0.4050224439  
-0.05697732002  -0.1126252555  -0.7859072698  0.895140901  0.4589622252  -0.2201945999  -0.8445747868  0.4972181254  0.3513493505  0.07236401416  0.9625372543  -0.5318591734  -0.06982888543  1.373717166  0.2833618757  -0.7783979204  -0.608890899  0.06357718314  0.8101204275  0.6224555087  -0.2133490669  0.2243224115  1.69939966  2.063626918  0.5196577756  0.2738724981  0.9551439968  -1.067343596  -0.7171217567  -0.4865386339  
0.1512696899  -0.785486035  -0.7317486329  0.09701482626  0.02601762283  -0.1389986253  -0.7305363324  0.4829528752  0.3843378002  -0.272538642  0.413913704  -0.4819855816  -0.5068321435  0.6586505744  0.04861596737  -0.01264534006  -0.1127182015  -0.04662517258  0.1513579022  0.4876269993  -0.4527679266  0.163166469  0.3700724202  1.199653656  0.526180762  0.6853213788  -0.2228491893  -1.397362216  0.2297450163  -0.5590629263  
-0.2356746328  -0.5247042593  -0.26515615  -0.3728553935  -0.009384969468  0.007366559053  -0.4740022691  0.5856818953  -0.006921143194  -0.7117894062  0.3978455987  -0.1317657458  -0.4943485977  0.5708330669  0.6437790294  0.4767604871  -0.264190336  -0.4126376169  -0.2237144933  -0.4471859073  0.141527207  0.1961973518  -0.569677786  0.8023996305  0.8290434256  1.1087325  -0.4635220751  -1.204433379  0.5860476043  0.1532500836  
-0.2031024839  0.2848964455  -0.06754118999  -0.7707537237  -0.5077755447  -0.1159911019  -0.6636699588  0.5966280621  0.8459219439  -0.1710322173  0.2442000541  -0.8642417927  -0.0263213906  0.790071572  0.38919438  0.1789264953  -0.5978673291  -0.5433204818  -0.5481884056  -1.014408547  0.385474951  -0.4814307754  -0.3882438492  0.7597457134  0.4205707067  0.624183738  0.2933254308  -0.8521850793  0.7895070302  0.1457813931  
0.234876539  0.3985776964  -0.2011768125  -1.56648113  -0.4682568647  -0.2993386518  -1.636872052  0.07319550958  -0.7033464049  0.9691280542  -0.4026936124  -1.184853495  0.2731986812  0.6472209787  -0.6278484543  -0.2205006334  -0.4896933778  -0.6016608743  -0.3078894176  -0.08398583428  -0.02129458358  -0.9317206486  0.8381998166  0.5950975097  -0.6369823867  0.5103917299  -0.01912226683  -1.483016772  -0.04180660896  -0.1913839916  
0.3986694578  0.4512380784  0.1134187578  -1.091842107  -0.03822191392  -0.2124477706  -1.643282342  -1.001071289  -2.138237448  0.8277068446  -0.7108777048  -0.001784007116  0.1359793241  -1.160202319  -0.8083598332  -0.4536842347  -0.03174033325  -0.8153925842  -0.1201570248  1.293503733  -1.113054549  -0.1737633107  1.07368076  0.01828813913  -0.9499741534  0.445825822  -0.08438270322  -1.022859715  0.3787114858  -0.2296303351  
0.2340571455  -0.2493080831  0.1725808786  -0.671260032  -0.1495320683  -0.3524053657  -1.452215197  -1.510532145  -1.769177161  0.2934914986  -0.661698294  0.171440953  -0.2839422903  -2.921838977  -1.048260982  -0.7006523395  -0.0922337713  -1.216924176  -0.2567480136  1.53888443  -1.655310555  0.179805169  1.156565959  0.1873524991  -1.033568992  0.04857686466  0.9859081782  -1.193030999  0.6430631124  -0.4697850876  
-0.2083699008  -1.711773645  -1.208714862  -2.152982114  -0.3783912153  -0.8770339668  -1.363903262  -2.422887576  -1.634807017  -0.08223914414  -0.8171566246  -0.5010456283  -0.4598520876  -3.529525762  -1.683682685  -1.19712542  -0.5214108265  -1.457477741  -0.971203713  -0.295701541  -1.952776894  -0.1763735533  0.09805783105  -0.4303726783  -0.9388128243  -0.5884979966  1.098051278  -1.161179214  0.9797692546  -0.6029309922  
-0.3520445428  -2.15923032  -1.331368208  -3.203776059  -0.1563079972  -0.7644635579  -1.465677139  -2.543251839  -2.740810283  0.3257146183  -1.239876836  -0.5576045981  -0.3703971336  -2.776220935  -1.802971762  -1.060886496  -0.1435556634  -1.295081949  -1.623710911  -1.617765994  -1.935759891  -0.09427897664  -0.3610210746  -0.6805608851  -0.8703551492  -1.193786061  0.4759085818  -1.047672417  1.386763549  -0.3644120862  
-0.1813109306  -1.975390443  -1.037705482  -3.297307782  0.3035152018  -0.5528139042  -1.458668773  -2.444851464  -3.046218208  0.8326140215  -1.281139849  -0.2055028721  -0.0352783782  -2.290377321  -1.548114937  -0.9890768749  -0.1637453917  -0.9042551663  -1.15548616  -1.46315299  -1.818540199  0.219068493  -0.5893920446  -1.34011049  -1.138207135  -1.236806598  -0.4180631178  -0.6864624435  1.460197989  -0.05757895133  
-0.2604751531  -2.197657861  -0.9811221449  -3.295684038  0.4213716664  -0.3432764122  -1.458959274  -2.626967984  -3.214001542  1.172099477  -1.004846785  -0.1330681147  -0.05530269572  -1.570613008  -1.347191469  -1.09774306  -0.1628908756  -0.6333782966  -1.034615555  -2.644650089  -1.513428598  0.1417927088  0.1187685503  -0.4154733006  -0.9171712601  -0.4456607286  -0.6975053245  -0.4401282484  1.285610436  0.4436144888  
0.06049859637  -1.478094279  -0.4754227751  -2.706237005  0.01689341672  -0.2066055173  -0.7308339925  -1.125328579  -1.561791459  0.9941546047  -0.5882780857  0.08502312265  -0.3323843508  -0.8550085128  -1.100008457  -1.052036551  -0.0335696465  -0.499691673  -0.8060159557  -2.013602965  -1.204901192  0.2851413235  -0.2305025297  0.1840847821  -0.429897177  -0.8435417349  -0.7324039427  -0.09652931247  1.049684017  0.1573015629  
0.08095525214  -1.217689817  -0.4025090444  -1.805891439  -0.2501387288  -0.2901208291  -0.2117594757  -0.4207545479  -0.8721325486  0.8922633962  -0.4092489538  0.1713392069  -0.2389746819  -0.7959277766  -0.4846732229  -0.7984086068  -0.08962638549  -0.7553392278  -0.3194980883  -0.5388147015  -1.029513493  0.3158092461  0.6393469357  0.7209909632  -0.3941665471  -0.2073394116  -1.020618545  0.006695627472  0.7548532901  0.02531273877  
0.2488993299  -1.27132962  -0.4180740701  -1.378490737  0.03414337597  -0.3574085506  -0.06023511508  0.2113886399  -0.5214273401  0.6534822653  -0.8194998082  0.1385083533  -0.3485929968  -0.9702384621  -0.227186298  -0.2963866312  0.2009140057  -0.4322451371  -0.6597893511  -0.1441012113  -0.6694229984  0.3148550439  -0.6566982768  0.07597276969  -0.5863079895  -0.3239292816  -1.024302175  0.05573559102  0.03476882353  -0.3587520468  
-0.0823591321  -0.9959733726  -0.8542590735  -1.271014422  0.2613526261  -0.2210431152  -0.4756806859  0.1342112572  -1.225405085  0.04551130862  -1.133079983  -0.1750519173  -0.2002832101  -0.1288119296  -0.8555948732  -0.2866090352  0.443471546  -0.1232697026  -1.36556807  -0.5280337216  -0.6445094993  0.2827959935  -0.7285822147  0.2170444292  -0.5492521362  -0.4132716693  -0.2035027139  -0.2673776664  0.4873027718  -0.1120064051  
-0.09038445817  0.2355090096  0.08694336624  0.08731843896  0.5307888148  0.364386344  0.2235972802  0.8541721362  -0.6772566228  0.700421919  -0.4760059422  0.4884169897  0.04288842911  0.7787421213  0.1967905993  0.008746785013  0.4865969816  0.1762784227  -0.8767051159  0.1723092882  -0.02492958429  0.6709025636  -0.5296260184  -0.476309859  0.02603259058  -0.5548254414  -0.3100363047  0.9162491135  0.4187528986  0.5671295869  
-0.1845353356  1.106786347  0.7030363655  1.676239562  0.8187846405  0.7191307796  0.6858923842  1.876725646  1.069635147  0.5733575344  0.2694587976  0.8516629436  0.2716832535  1.604118771  1.170505187  0.5143043432  0.5721088793  1.000978401  -0.1005114449  0.63639791  0.9068509582  0.6091067404  -0.3624209106  0.5572233849  0.4913178536  0.4178652784  -0.5779551559  1.634944494  -0.312990575  0.5944734969  
-0.1074772726  1.216015559  0.9414180393  2.448552972  0.9528014224  1.166456713  1.07090908  2.060443484  3.003714933  0.007991273749  0.5949078263  1.345643406  0.5037535223  1.615603079  1.544630463  1.259778681  0.9374686848  1.427727748  0.4701573767  1.402770402  1.682925474  0.5841758946  0.2454400142  1.180818609  1.049904529  0.1832540871  -0.5476916789  1.439950748  -0.4153845606  0.7606228572  
0.3038327188  1.477520367  1.236132789  2.960624181  1.129513839  1.785547596  1.68650098  2.290687667  3.901041101  0.7047757692  1.400333726  2.247676137  0.6952351021  2.191087331  2.595851118  2.018852222  1.337361211  1.699900755  1.379722272  2.346636424  2.172019236  1.226213577  1.481720385  1.496774406  1.468541355  1.537952352  -0.5926660074  1.635347525  -1.120574578  0.84714266  
0.2844103902  1.674354538  1.418938849  3.188423799  0.9538944673  1.495455371  1.353797849  2.815288471  4.569896588  1.077353234  0.9335916534  2.251459621  0.6678687241  1.813155953  2.691281338  1.996125415  1.005112575  1.626713924  1.54835572  2.573562699  2.172952214  1.069512185  1.496118082  2.031920217  1.357204835  1.411388138  -0.6751487081  1.933994752  -1.877413957  0.5317532531  
0.4323694748  1.916156391  1.927156627  3.546638985  1.019696257  1.228254299  1.155224591  3.013731143  4.572670175  1.443175476  0.121279381  2.0617591  0.3388351643  0.3506510973  2.143511355  2.289134187  1.541322713  1.493315514  1.101580887  4.035987732  1.14718711  0.634741035  2.196809101  2.349573768  0.7019968112  1.177573458  0.1096542803  1.94664843  -2.383124904  0.1955593961  
0.8200258288  1.613400654  2.043549551  3.375708305  0.4607347784  0.3912813264  0.9452507835  2.254782086  4.147179147  1.338253698  -0.6155556629  1.62057698  -0.1981982601  -2.08157727  0.9228304592  1.587137429  1.487967346  0.9781821179  -0.05484491111  5.802429086  -0.03462848283  0.6972393525  2.349405407  1.533997969  0.3874340746  0.5662106148  1.803660554  1.549847753  -2.14624408  -0.2152293478  
0.8034358822  0.2575056994  0.8772997053  1.591848891  -0.0784397858  -0.5224300893  0.3468227437  1.018163484  2.830007864  0.4569718931  -1.315794322  0.5162313023  -0.5658087872  -3.40947328  -0.4616347534  0.08253601919  0.2980740929  0.1210879043  -0.8081211278  4.47443787  -1.080926614  0.6159471739  1.373019167  0.3153481014  -0.03170419232  -0.6555371523  2.378250662  0.9675515655  -1.061680861  -0.5075807719  
0.4200574667  -0.5087866633  -0.3064053501  -1.143803681  -0.09633655327  -0.496356766  0.1320393817  -0.1904258674  0.330803265  0.04238090796  -2.221778067  -0.1431097669  -0.2504045536  -3.069233925  -1.130739277  -0.7919874086  0.05157149235  -0.233959729  -1.064247561  1.25788828  -1.532717678  0.3030479537  -0.2938833746  -0.9881954079  -0.1907188386  -1.50087913  1.467643105  0.4554690737  0.08291340837  -0.4184173288  
-0.04295540051  -0.4712714775  -0.7930855124  -2.15062929  -0.04608281523  -0.5630056537  0.0253657105  -0.8680125408  -1.359985455  0.113541398  -2.078628323  -0.1325919455  -0.2951384211  -1.742184253  -0.8572662175  -0.8433266535  0.04179515996  -0.4521977649  -0.998332622  0.4312363481  -1.57860168  0.2094400326  0.6193149332  -1.201776054  -0.4232849072  -1.880654682  1.211196125  0.3684713056  0.8009836407  -0.07647175504  
-0.3525833619  -0.498225174  -0.6732713144  -1.758721509  0.3124110027  -0.6828811977  -0.1409606398  -1.130964361  -1.587717362  0.4788008643  -1.856486956  0.07538492992  -0.3234979712  -1.330650771  -0.5382394388  -0.2831255231  0.08777440382  -0.1472971967  -0.6976762729  -0.4270840801  -1.310509184  0.175933945  0.09553574624  -1.446833488  -0.2574766033  -1.308217771  -0.3155071851  0.7414644189  0.4114925261  0.446070189  
-0.1979210257  -0.5737262139  -0.7496662967  -2.135111986  0.2736347433  -0.8520308489  -0.03809919938  -0.9931146594  -0.9332079331  0.5749420063  -1.618421612  -0.1166457991  -0.7237676861  -0.9297541511  -0.1282669742  -0.4166383789  0.03530486932  0.0577266965  -0.6048308002  -1.005496716  -0.9095706091  0.1773869169  -0.0959992705  -0.7314765554  -0.1950122502  -0.8697943989  -0.5199835636  0.3695820924  -0.03336935465  0.5957044132  
0.003223847247  -0.6417981631  -0.797802469  -2.317502168  0.09799086301  -0.4490320994  0.1475512363  -1.134180986  -1.253134015  -0.02880309175  -1.414983053  -0.4382746668  -0.4802791119  -0.379471588  -0.1426798759  -0.951376888  -0.3233091688  -0.3286066515  -0.5961979203  -0.7449634046  -0.6499121732  0.06936147425  0.7354186182  -0.01902454557  -0.5387636482  -0.7058563079  -0.08777772371  0.2179489845  0.1995600685  0.6776958471  
0.2464156434  -0.05705711493  0.241203835  -0.9251932158  0.4291414653  0.5685439175  1.012009354  -0.5321540114  -1.328687305  -0.2521257553  -1.49355213  -0.2454876227  0.2847980279  0.4506539495  -0.1924921491  -0.5424837642  0.4662903491  0.5306495636  -0.6226616212  0.283447787  0.401098962  -0.09580256189  0.006229411849  0.08957870305  -0.1864518861  -0.316180558  -0.7980657832  0.8020859983  0.1468348874  0.889059631  
0.4151864452  0.4860172836  1.467587888  0.9195151751  0.71413446  1.068260306  1.878423431  0.6242536499  -0.04492405704  0.1665318735  -1.122930371  0.4733181285  0.4266383876  1.144472101  0.5604956925  0.5316965963  1.177302756  1.161401946  -0.2914719344  1.556588585  1.505166852  0.3329278402  -0.3880118939  0.1034702008  0.508817039  -0.2622641526  -0.026341322  1.532827988  -0.2508517259  0.9317512283  
0.6613207062  0.8447854145  2.073636796  2.725048283  0.465796746  1.061780921  1.505383691  1.73828626  2.055190391  0.8756399044  -0.6203648478  1.023653102  0.3311836974  1.591333113  1.008256503  1.006556338  1.270489087  1.304556891  0.4930166167  2.769092033  1.266364885  0.5732639937  0.3806320382  -0.1662432487  0.3255067413  0.05054600232  1.045255113  2.2775878  -0.4758836786  0.5707774453  
0.6311622354  0.7423358348  1.836745594  2.720870352  0.1331701697  0.7551959536  0.9071373881  2.385299088  2.431882609  0.7683557165  -0.5633601035  0.7009146198  -0.2656664894  1.429061359  0.2889285255  0.602908001  1.146240854  1.281506409  0.1984178523  2.105731001  0.8472035866  0.5183688453  0.669188553  0.7037324704  0.01184126552  -0.3395962266  0.5351455258  1.890239822  -0.6380769992  0.04148236972  
0.2858700615  0.4715008407  0.7157124885  2.013116896  -0.06654837997  0.1752090539  1.016308565  1.840559591  1.47619909  0.3679329597  -0.4562610569  0.1490940771  -0.2591628922  1.176526576  0.1972511521  -0.1124481718  0.2572145542  0.7059965176  0.476594965  2.132738265  0.9051427079  0.2467839414  0.8136412252  0.372598038  -0.2962798753  -0.5698285782  -0.3105268298  1.416102549  -0.4732158882  0.122852598  
0.1256368638  -0.1437912492  -0.1185592964  1.360661943  0.3586039501  0.007073963971  0.9459463299  1.193946395  1.377857762  0.1830223717  -0.4242463863  0.4204327042  -0.03287413481  1.077275955  0.4588275822  0.4010882993  0.1922046732  0.6823908718  0.8428234849  1.773545673  1.023664827  0.04615400485  0.6124959318  0.4229975318  -0.005434411592  -0.2497186138  -0.7442928287  1.335565878  -0.4904812386  0.384081837  
0.02816688158  0.2504817618  -0.2669245293  1.426979421  0.4000728604  -0.1023473347  1.122333735  0.9879369925  1.786667169  -0.2949486328  -0.7231807914  0.3306968286  -0.0685058703  0.7277479749  0.4235842969  0.8932441279  0.3400287139  0.6904945795  0.719029338  1.471150167  1.034079006  -0.3405161234  0.1915836304  0.262016293  0.1381974439  0.3380274535  -0.1950114076  1.041530345  -0.5713137681  0.430791401  
0.130079542  0.9762090867  0.6629520668  1.501084963  0.3503081697  0.4250937437  1.436562842  0.8264044664  1.302332488  0.1886596963  -0.8047241829  0.4345324722  -0.1028185077  0.6841445771  0.8062346152  1.325705058  0.9263610422  0.7859663188  0.5403562761  1.175364451  0.9914797159  0.06534917039  0.3649726602  0.4423732433  0.8299999405  -0.02746752225  0.5694630383  0.829104685  -0.5834953619  0.4794311781  
0.4273875406  1.15758974  1.506030598  1.484851477  0.03452594441  0.5602995316  1.192571327  1.274002802  1.465758234  1.136796436  -0.1930795198  0.9061946835  -0.3909915498  0.70761123  1.177229224  1.212847228  0.8332000432  0.4831087625  0.4656628166  1.644141496  0.3714983255  0.3758378622  1.567421047  -0.135126681  0.6671330246  -0.2039500521  0.3065564539  0.8105883435  -1.131711555  0.2462137001  
0.5444222385  0.4643182434  0.8301680153  1.217471676  0.1252954611  0.6321186876  1.407736565  0.8839639619  0.8764153912  0.3721430625  -0.2771401948  0.5695532969  -0.2513657867  0.3630675021  0.4725687025  0.3724396591  0.3024007837  0.1089278027  -0.354939762  1.649027232  0.5491641996  0.2320714822  0.8835284056  -0.3658266322  0.8522076206  -0.5463713086  0.2501562401  0.6497459176  -1.143119983  0.237145055  
0.05797459067  0.8187299708  0.2369061521  1.06777805  0.2040093442  0.05700626368  0.7694681938  0.2576706152  1.313479305  -0.648320335  -0.1807326712  0.5861854592  0.1123242048  0.1023880106  0.6454129796  0.3718774459  0.1896631947  0.3908507791  -0.02378766869  0.7720931658  0.4715104217  0.009864165413  0.03569974869  -0.0620140701  0.7758912318  -0.6241282138  0.3219399243  0.8786398636  0.2492994648  0.5445260086  
-0.1615124329  1.293768615  0.7327610237  1.410969907  0.2324855854  0.2699850352  0.9439677408  0.07627552216  1.710047798  -0.4803125729  -0.1752475274  0.6955234463  0.1941924799  0.3570519812  0.826940332  0.9181666954  0.4252279341  0.1856960754  0.4032028308  1.406132673  0.1856360245  0.3675630202  0.955981472  0.3782797471  0.7097771123  0.2124624443  0.03344464483  0.9908661102  0.1378846395  0.7968245882  
-0.1786576316  1.600620687  0.8975483047  1.377036882  0.06897964988  0.4501366767  1.259188785  0.8042090442  1.731118131  -0.4015407226  0.1389471088  0.515382271  0.132366516  0.9975614779  0.8996882371  0.8359065781  0.3494282465  0.3454208606  0.4351646566  0.6244619231  0.3250719192  0.2843270635  -0.06160072541  0.246789359  0.8610534604  0.6800227344  -0.2137586156  1.072653233  -0.9074285796  0.7981543036  
-0.02631816818  1.096942789  0.3783986262  1.172124753  -0.0513103129  0.494741907  1.182379585  1.158005347  1.597271344  -0.7088053062  0.3170562821  0.6127179803  0.04749257233  1.054910405  0.6433040783  0.3057541164  0.4636906325  0.1265695199  0.05136806334  0.9529918941  0.6108389067  0.4399100252  0.8447178606  0.5356878689  0.679118843  0.1528594206  0.4374522532  1.533452772  -1.021354668  0.7581242674  
-0.1578338868  0.7152189889  -0.3543819353  0.5656702688  -0.345723938  -0.01189048043  0.9062877549  1.091921869  1.769720159  -1.017800445  0.2865847404  0.374866754  0.1795664151  0.4265537422  0.3888853363  -0.03369215815  0.07303922863  -0.1114481942  -0.1158109975  -0.3170486224  0.0825782511  -0.2171198283  -0.4434640283  0.1906085681  0.3978159281  0.4451745238  0.487533948  1.499959901  -0.7434974365  0.3152809905  
0.02859836184  0.4346601196  -0.4068150337  -0.05404562652  -0.4864172727  -0.2958868973  0.7629439563  1.513775134  1.580792708  -1.072675588  -0.06027013611  -0.2402937793  -0.1915512623  0.1881367711  0.1067724676  0.2529549786  0.2319559818  -0.3804839656  -0.1393686184  0.4489048357  -0.2973655639  -0.8160431111  0.6156990831  0.7146304432  -0.01438650053  -0.2328240598  1.083437272  0.7506447673  -0.3343490303  -0.4451281341  
0.3924325523  0.1270523108  -0.5269975076  -0.2630816853  -0.1739013503  -0.004702325818  0.6646067554  1.078893665  0.08774118077  -0.8038961931  -0.121037826  -0.3300526413  0.2687618995  0.4790705326  -0.22450947  0.173218734  0.4148153673  -0.1337173774  -0.004878165136  0.8661029179  -0.2012424174  -0.712381575  0.08471414128  -0.410019815  -0.08932626541  0.4396102451  0.01780080129  0.01324006997  -0.3646173  -0.3946993601  
-0.0115427109  -0.04104441071  -1.043669087  -0.7930362801  -0.4212494579  -0.3226370065  -0.0842867792  -0.2395872846  -0.5603378756  -1.112753043  -0.1248926058  -0.4554247985  -0.2705077472  0.226109467  -0.318416776  -0.02989496824  -0.1759994024  -0.1033346464  -0.1058631378  -0.01186369354  -0.1698665063  -0.8298123882  -0.3624271884  -0.6619562969  -0.006258522673  0.477456649  0.4688642338  -0.5906216865  0.1548423699  0.2281936159  
-0.4012262425  0.2443636168  -1.148370226  -0.760604822  -0.5685447967  -0.3779684811  -0.2883402823  -0.4977652407  -1.068750729  -1.126542541  0.03429064938  -1.049359938  -0.2308316181  0.4363664072  -0.3851315339  -0.3222122126  -0.9128933298  -0.4131800587  -0.3549861187  -1.373758267  -0.219193077  -0.5931499613  -0.7632591726  0.1455062105  0.3902403429  -0.1207757008  -0.5126508046  -0.7786692008  0.6798133563  -0.2978874419  
-0.02908067009  1.178401332  0.4166413835  -0.1491172484  0.01566611468  -0.2198289378  0.1569039283  0.1883810207  -0.3283159081  -0.3008848205  0.2753546042  -0.4252676865  0.1778222749  0.9685585802  0.1535446407  0.7957000694  -0.2250145513  0.09082581721  0.7154843806  -0.4881883265  0.4857734968  -0.2591897056  -0.7938832377  -0.2075157489  0.6794846975  -0.02506483947  -0.9583883366  -0.7101232871  0.2213329056  0.2419142564  
0.4192436266  1.595058725  1.750795561  0.7829265309  -0.3524450816  -0.0496176466  0.1362547166  0.7248429141  0.6075417764  1.420609949  0.7313007178  0.4312158763  -0.1484215003  0.5645580779  1.057524895  1.440433999  0.2864687746  -0.1439431279  1.244607839  0.9182992432  0.1998842164  -0.02370095739  1.414190229  0.4427270228  0.3506975525  0.7558345045  0.07599105156  -0.136961346  -0.652360578  0.06275536767  
0.8724883071  0.1952105777  0.8719045039  0.3032068661  -0.7874624096  -0.7141822267  -0.8764269558  0.5766133404  0.6064700813  1.308985548  0.2698015196  0.1296087015  -0.7289871085  -1.103301319  -0.1171640343  -0.2682288534  -0.1631176112  -0.6632131648  -0.01947586632  2.615297884  -0.859053778  0.2862410003  2.641254036  0.7113288458  -0.5564220508  -0.03279175133  1.772737618  -0.1893761995  -0.3427033738  -0.4659282692  
0.6954549676  -1.462877602  -0.5599177467  -1.558216245  -0.5820440852  -0.8900914639  -1.71646387  -0.545285941  -1.243526076  0.3459568329  -0.6055464341  -0.5062713577  -0.6053341098  -1.270417284  -1.14993135  -0.9477752764  -0.4141426286  -0.6795757308  -0.9133091811  -0.09376500198  -1.232259176  0.1187559982  0.5630469468  -0.5767144048  -0.9247335371  -1.089257502  2.275404  -0.8348149776  0.5584117133  -0.8843103286  
0.2407612434  -1.704462244  -1.141842001  -2.170967328  -0.641853535  -0.9889500231  -2.144928851  -1.626284291  -2.599660963  0.05546097734  -0.7030826765  -0.9163824085  -0.2875853222  -1.412394398  -1.570714647  -1.188397581  -0.9274937638  -1.083570194  -1.39289839  -1.192454471  -1.631739236  -0.068385251  0.8627185752  -0.6332504095  -1.197465224  -1.280474414  1.144116675  -1.312136035  1.420871436  -1.002324293  
0.103727329  -1.582877649  -0.8023852417  -2.881734407  -0.4565183004  -1.080563623  -2.016659221  -2.53626115  -3.941320622  0.1384025243  -0.6304614361  -1.028692297  -0.1708773173  -1.27289627  -2.032417121  -1.277767426  -0.7477928037  -1.063856003  -1.728315185  -2.505314484  -2.095903342  0.005023040085  -1.031464887  -1.727835724  -1.294751127  -1.237803788  -0.01230859386  -1.51987211  1.786667625  -0.9300622158  
-0.4027319147  -1.247390501  -1.223092712  -3.794572269  -0.2996233015  -1.145460823  -1.660676416  -3.116548336  -5.39675176  -0.163024169  -0.4545123213  -1.409297653  -0.3335611617  -0.3027029031  -1.989217235  -1.631486235  -0.8786158439  -1.447722625  -1.325865028  -3.643347685  -1.893150343  -0.5911361227  -1.308927858  -1.74871622  -1.118349476  -1.205339474  -0.1096028433  -1.697694982  1.755509162  -0.2682469222  
-0.298558186  -0.7020791293  -1.095298395  -3.090044076  0.06888259121  -0.5927497661  -1.707600411  -2.331804087  -4.613795637  -0.04974089963  -0.5844805775  -1.524242126  -0.2446616725  -0.4774694858  -1.404999684  -1.209659654  -0.6827972885  -1.038970388  -0.9417510052  -3.207458322  -1.030525266  -0.4088930943  -0.6990028641  -0.7692055876  -0.6810353476  -1.067653548  -0.5114742436  -1.764782781  1.515450132  -0.09302942612  
-0.2146636835  -0.5168962502  -1.259640346  -2.829739077  -0.0436662905  -0.4814600217  -1.593087227  -1.924099296  -3.307282249  -0.0005121356763  -0.6288240834  -1.012670609  0.147458167  -0.04354387215  -1.348977863  -1.127990468  -0.7334106844  -0.4309824857  -0.7936366432  -3.199728758  -0.6479705981  -0.2708915644  -1.44066558  -0.63203809  -0.669202914  -0.6978797079  -1.045807553  -0.6189931991  2.085080691  0.3060285333  
0.1963293791  0.2839249085  0.495071083  -1.464259014  -0.3751860024  -0.1049753971  -1.017825649  -1.111337566  -2.477389189  0.5473174822  -0.3209495883  -0.6786624598  0.01791381929  0.21316826  -0.1022536491  -0.400535726  -0.3428994022  0.05192963993  -0.119657196  -2.008494327  -0.3799310838  0.06928013104  -1.044677569  -1.078902048  -0.6082569461  -0.3698755829  -1.513492266  0.08632246706  0.9429610723  0.05365118395  
0.3151024747  0.1268583809  1.471995914  -0.006785276271  -0.3450700168  -0.4381643556  -0.07356012259  -0.8037124584  -2.091132616  0.02583910087  -0.08736556439  -1.164082665  -0.03206217422  -0.2266944332  -0.4000878418  -0.5844940902  0.5011046352  -0.2204911932  0.005336343532  0.3598750785  -0.04768537046  -0.2140653329  -0.4798731952  -0.7227876537  -0.9237069643  -0.1539512313  -0.2126147447  -0.4953616881  0.4844426628  -0.2807022368  
0.1984918469  -0.3405072689  0.9200471485  -0.2900686341  -0.2533833572  -0.6326357322  0.5017433155  -1.189078464  -1.996033737  -0.3318893379  -0.1674935697  -1.379123363  -0.3221801647  -0.706728814  -0.9222808767  -0.6497259998  0.6156704236  -0.2956452899  -0.4024532732  0.08290061962  0.03113415278  -0.3929921659  -1.73377244  -1.897342967  -0.3467501409  -0.4136130544  0.3838692657  -0.6222979517  0.4774333456  -0.2734084835  
-0.1311438585  -0.1978636308  0.3518962578  -0.5014235544  0.09992976694  -0.3177830979  0.4510670451  -0.8726148083  -1.222491851  -0.3659156605  0.05102243911  -0.8285464249  -0.07620624557  -0.3730464195  -0.3370483528  0.09820707164  0.2790918916  0.09725282521  -0.1892214074  -0.4579925209  0.346394575  -0.5277906078  -1.95308666  -1.944376456  0.09478210282  -1.017223459  0.276751612  0.02322469391  0.2470927792  0.0998536351  
-0.3219999066  -0.3434610262  0.1902692898  -0.3379092987  0.2600045621  -0.1046989906  0.498697406  -0.2967282456  -0.2337208063  -0.378128328  0.2013469288  -0.1971523456  0.3437210717  0.3440511358  0.005692109775  0.5489660429  0.02125153692  0.394642608  0.4673376652  -0.3294882722  0.9695406192  -0.4843464551  -1.311954266  -1.690627361  0.06747673462  -0.05201449922  -1.011133812  0.04861076158  0.6121063824  0.5347306764  
-0.5187011424  -0.105162018  0.2539834293  -0.2317783086  0.3990748631  0.4339605622  0.3840858084  0.2629210128  -0.125439751  0.3396073563  0.2657834187  0.3041585193  0.6194444768  1.124806999  0.4892181795  1.191873122  0.350281338  0.5253905433  0.7145619023  -1.500008942  1.011887914  -0.1415466351  -1.514692411  -1.820605674  0.4926649012  0.955677016  -2.263299235  -0.2909999209  0.09412668678  0.536428208  
0.1000664867  0.9298209982  1.084687166  1.61169422  0.4303334291  1.249779239  0.9418886653  1.778357669  1.340249278  0.7593279286  1.065646203  0.7178655713  0.7162810684  1.403540072  0.882940188  1.104037916  0.5128231803  0.290956712  0.5767909585  0.3258213602  1.690990866  0.6714426261  0.2456518637  -0.07464164364  0.5695817409  1.12738329  -0.6380170971  0.3809645001  -1.464891304  0.3654334437  
0.2698932018  0.5508678033  0.8733152024  2.147952057  0.3702416256  1.218425562  1.1772053  1.764321493  1.748916361  0.039906103  1.172840112  0.4424038584  0.9331301676  0.5761251739  0.5449008769  0.4908461749  0.2110899737  0.238981897  0.5667276229  0.7391704571  1.491690219  0.4219057389  -0.3791162883  0.3676471951  0.580020524  1.073866269  0.2373957458  0.391721581  -1.391213389  -0.1493329717  
0.2451390885  0.6628011374  0.6312384612  1.805522517  0.1134120161  0.8361530675  0.3876124183  1.101834111  1.633942371  -0.3081652387  1.12026414  0.1782729279  0.7271932241  0.2058513866  0.0477841107  -0.1008459456  -0.3430664191  0.04642338717  0.7610633718  1.009915406  1.213829144  0.3312352858  0.09604570883  0.3545511653  -0.08309280329  0.9544771717  -0.3549299486  0.2942119527  -0.4140818797  -0.08638504844  
-0.2028314486  0.2730539053  -0.05602553758  0.9370927239  -0.06617770294  0.3367620104  -0.2264849844  0.1181466538  0.292970116  -0.5706095747  0.5735733465  0.1102139222  1.048323663  0.2995450297  -0.5150930743  -0.5114591932  -0.1014218093  -0.1625372641  0.4565872166  -0.05942513574  0.5393185101  0.1665882002  -0.3324591763  -0.5158670049  0.1359912279  0.9780872184  -0.376460251  -0.2999714691  -0.2776207888  0.04804084614  
-0.5975700041  0.1184650664  -0.6105885386  0.5993098585  0.01950786861  0.4733753645  -0.551714881  -0.3325592357  -0.0343632718  -0.6800590628  0.8270908548  -0.01690673647  0.7514548788  -0.04968934641  0.2244072194  -0.442901874  -0.7215859143  -0.3250076569  0.154005156  -1.917188047  0.5092328597  0.1119560909  -0.5239410335  0.004606947787  0.4415903991  0.6379278337  -0.2608100672  -0.618667853  -0.7029169682  -0.3381225874  
-0.6912681757  0.2173231793  -0.5983664383  0.8463232602  -0.3036286507  0.2881565996  -0.8848221726  -0.1545887418  1.027757155  -0.437646075  0.6950074335  0.03029537698  0.9588651821  0.154385005  0.4187217189  -0.5887331028  -1.039978393  0.3213362577  0.4781672727  -0.6984384458  0.4296791113  -0.04327036687  1.304389988  2.595233112  0.3696645184  0.9014674213  0.2420716339  -0.07922336374  -0.8557117368  -0.4217492717  
-0.2096968426  -0.6930830885  -0.7660182013  0.7010326521  -0.1826095881  0.3043013641  -0.294911465  0.06453570176  1.309113305  -0.4153117569  0.5441630468  0.2790839476  0.1149508285  -0.3291222415  0.1512111273  -0.100401053  -0.111313222  0.2914332962  0.5274658067  -0.09274712384  0.1157543857  -0.2580815201  -0.001176482392  0.5432723013  -0.01867310148  0.7457027439  -0.3562669444  -0.3425507304  -1.167539987  -0.4419525007  
-0.3935911689  -1.669480912  -1.633239965  -0.582996572  0.3572218711  -0.001718138738  -0.2950300823  -0.5095925189  0.5374836338  -0.3390091198  1.020530467  0.8463202221  -0.7049186634  -0.3036429383  0.6110250277  -0.3130871143  -0.4949837418  0.03619232842  0.4463278806  -1.71679423  -0.4664601336  -0.3557335413  -0.3850240192  0.6259956028  -0.08290944744  0.6067985137  0.06419991575  -0.6059425124  -0.2467489807  -0.2803322425  
-0.5228636199  -1.062937371  -1.174249794  0.2294970046  0.3135492993  -0.05475663523  -0.3906311042  -0.3319385981  2.043413748  -0.2072743679  1.279105721  1.049760631  -0.6823828293  0.3666229875  1.306413577  0.3837696216  -0.4944843606  0.5006938754  0.6903579703  -1.122446141  -0.4925448996  -0.3243973601  -0.1702567596  2.359812449  0.1850849684  0.4574750624  0.2395570676  -0.1800988254  0.3583363705  -0.5258589233  
