# Supplementary material for: Large-Scale Brain Network Coupling Predicts Total Sleep Deprivation Effects on Cognitive Capacity
Source: PLoS One. 2015 Jul 28;10(7):e0133959. doi: 10.1371/journal.pone.0133959 (PMC4517902; doi:10.1371/journal.pone.0133959)
Supplement: S1 File — (ZIP) [file pone.0133959.s003.zip › supporting_data/dual_regression_timecourse/timecourse_TSD_subject12.txt]

0.2097816159  -0.1663554027  0.552467435  -0.05013296271  0.3239744365  0.3569074116  0.2159538081  0.1726349004  -0.1320823629  0.7395960513  -0.6204941823  0.3784011901  0.0583962566  0.4611855138  0.5952993261  -0.09579327252  -0.1088894128  -0.1266218139  0.04373953589  0.09401048949  0.03826324128  0.2606940692  -0.2356529306  0.0434737853  -0.1753488576  -0.2367041653  0.7551206735  1.651798258  -0.8642956074  0.2084210089  
0.4784095216  -0.1910245784  0.5308706164  -0.1283945073  0.1122324222  0.2686951839  -0.5254218353  -0.4289972435  -1.119957676  0.5972501745  -0.5772018433  -0.042795553  -0.09823390491  0.3284612372  0.2922419868  0.2058227088  -0.4846155335  -0.4360728738  -0.4124479502  0.499880048  -0.2431232781  0.500115963  0.7109456717  0.3663131726  -0.2218587212  -0.02857375664  1.612679117  0.3266347972  -0.4745438711  -0.06633188114  
0.3426211989  -0.2172272409  0.06381443749  -0.7824967214  -0.15239395  0.08528694634  0.2113409755  -0.2897091221  -1.17183282  0.1554841236  -1.074446939  -0.3596232511  -0.01277921574  -0.2002186644  -0.3556825056  -0.246043411  -0.1552993101  -0.2481738917  -0.5364359783  0.7018082973  -0.7051011768  0.2343605487  0.1667080621  -0.2068919138  -0.3563390282  -0.5006939906  -0.0986869255  0.5675188342  -0.01964945567  -0.5331607915  
0.2133698665  -0.2559031084  -0.3942907293  -0.5150595068  -0.1447431837  -0.08602754802  -0.5919454236  -0.3534603776  -0.3421485606  0.275890376  -0.6467122227  -0.09228422291  0.3958307704  0.6755693093  -0.1542812961  -0.1111751179  -0.9192606693  0.3437332083  0.1162334608  0.07349836289  -0.5300113026  0.4082886229  0.6223413089  0.2873420639  -0.2787465514  -0.1164648385  0.4733707614  0.6776020247  0.08957504587  0.1262665077  
-0.02822179314  0.2589750101  0.07972567924  -0.8174646063  0.04382830484  0.4912895898  -0.0113751084  -0.1430715047  -1.340687289  0.256223809  -1.053148206  -0.1151431829  0.5769264948  0.6073316688  0.3090247615  -0.07101479028  -0.3350430716  -0.0427535707  0.105504508  -1.343771069  0.02936891399  0.4274018044  -0.6668320377  -0.6552650142  0.1451854598  -0.2041585176  -0.3976454153  0.5871900233  -0.2292278038  0.6230562844  
0.4090395293  1.096056913  1.303571738  1.129635169  0.3673728  1.253604133  0.65875747  0.8156527925  -0.5382255349  0.9368292314  -1.044117714  0.2263621874  1.274365567  0.9764479966  0.9625062058  0.2398055853  -0.4138584489  0.9145915148  0.9993550128  0.9975151804  1.28090515  0.8840660491  0.5505931834  1.917926435  0.8441259391  0.7001904067  0.1141724168  0.9126106249  -0.5102050852  1.32436445  
0.2487671624  1.215899509  0.1264399836  1.674140532  -0.3351185703  0.5976720662  0.7824781043  1.546531008  0.2957051329  0.2751266269  -1.096975856  -0.04147055488  0.9182473841  0.7379194578  0.6422999978  -0.2432328541  -0.8148554336  0.389230259  0.4608279511  1.588028878  0.6117325804  0.4186003848  0.1932733662  0.7259608915  0.4250340715  0.1428554984  -0.1236351471  1.061197781  -0.6768776786  0.6535629355  
0.3917330906  0.6426080012  -0.4234213471  0.8411125129  -0.5648331947  0.6387194262  0.2562945435  1.296407208  0.5838822033  0.1801349666  -1.163990471  0.001832167918  0.6117207652  0.1144530638  -0.1227963941  -0.1098924757  -1.10519174  0.3990563628  0.115070142  1.397574666  -0.05360688309  0.4620136317  0.1011898565  0.5756620184  0.3529528533  0.08678476798  0.8061660406  0.2358258103  -0.453813764  0.2826363683  
-0.08475339382  0.7792020099  -0.2169482554  -0.06356585475  -0.3304069315  0.5734522305  0.158448016  1.242597597  -0.2188043742  0.658627928  -0.9280070704  0.2955314374  0.7249909102  0.7498220184  0.5833815581  0.1631140407  -0.490563811  0.5250601864  0.3063890627  -0.485800393  0.4763437551  0.264648902  0.05338099907  -0.1592585548  0.6643959195  0.3560082387  -0.6511577797  0.09311558774  -0.07145829729  0.3923138485  
0.09548290415  1.08625642  0.5558578542  1.218378361  -0.1048686084  0.7522934421  0.5634353421  1.441591768  0.5633441993  1.148737488  -0.4957035331  0.5620250257  0.3638904202  1.560296104  1.412337854  0.6160412233  0.2080206497  0.4162254838  0.1519544916  0.4020313675  1.141271595  0.5405986057  0.8644324757  0.5931623911  0.7165065257  0.838868836  0.237497786  0.01851535527  -0.9369331944  1.051191416  
0.4469105397  0.1912427035  0.2333952473  1.393818999  0.5401944008  1.147812411  0.7815776246  0.9187491405  0.2616689626  0.6783082337  -0.5826669982  0.4346241308  -0.05821614006  1.123283381  0.4110037298  0.2929177538  1.119397244  0.3424373451  -0.3398063511  1.552308403  1.115493377  0.217711541  -0.2342156818  0.3366051696  0.8249333911  -0.07686604644  0.5741303215  -0.26585424  -1.643781518  0.2761228631  
0.2515330883  -0.8671176596  -0.4757296953  0.0308779849  0.3644777935  0.6700420336  -0.2103973213  -0.396006931  0.160320484  -0.0268304171  0.2955408446  0.07029119892  -0.5669854808  0.3283794985  -0.1609780896  -0.4393196733  0.5647813463  -0.3227636293  -0.7171114778  -0.7292190262  0.4592585136  -0.4378163884  -0.3932750937  -1.287355767  0.1253955271  0.2788313346  0.653587373  0.04428158524  -0.4180463831  0.2742975174  
-0.1742152155  -0.7516847255  -1.050131936  -1.2961087  0.2800861285  0.08093901513  -0.6967989796  -0.6918973644  -1.097187369  -0.2194562  -0.1474147467  0.1001136396  -0.5921735377  -0.07216875159  -0.4952755476  0.01087617  0.6215173724  -0.3732882587  -0.694519079  -1.455692766  -0.04229701656  -0.6418641282  -0.755365832  -0.9946156906  0.05209818113  -0.3609047026  -0.6640532942  -0.9097081981  0.4281092507  -0.4260601354  
-0.2965431721  0.1049995226  -0.249799638  -1.063531525  0.6233941537  0.1852060745  -0.2696804213  0.3621790644  -0.1112100661  0.08657609662  0.1960598916  0.520963103  -0.4315575755  -0.1254262161  0.02889702801  0.321305748  0.9593665069  -0.05316244495  -0.5067044005  -1.866279124  0.4701522305  -0.4727700527  -0.8720257318  -0.8759178724  0.2736448486  0.9004238648  -0.3152396164  -0.1854636305  0.1267313556  0.2452044607  
-0.07535297257  0.282567484  -0.02331646095  -0.2322139206  0.6855241387  0.007738161106  -0.05351428514  0.8667290942  0.4122373989  -0.09492679383  0.3234667245  0.6219500142  -0.4232055257  -0.3049864579  0.2606572258  0.4802396553  0.2829859124  -0.1114792745  0.03347586779  -0.146450866  0.3130066076  -0.1793893413  0.02885398353  0.4265670364  0.2822674115  0.4721154876  0.1064682616  -0.3251209246  -0.4855509999  0.03879164754  
-0.1709978654  0.08513409463  -0.464263819  -0.719257007  0.4201559475  -0.2500265906  -0.3073598288  0.1139235245  -0.1152815291  -0.552212222  0.1815757533  0.3999968412  -0.4133600079  -0.6363454763  -0.1415516046  0.2319844605  0.2628696924  -0.7015433136  -0.03725488641  -0.4776837847  -0.1861550498  -0.5135409255  -0.3712265479  -0.512092004  -0.1834008277  -0.08102239282  -0.5913906888  -0.08176446958  0.1312833494  0.1662674563  
0.07810638071  0.230394953  -0.1062029777  -0.52081987  0.3544560147  -0.08722983903  -0.341101186  -0.5178634287  -0.313529571  0.14166467  0.1142773708  0.8347164663  -0.2963032057  0.01810482788  -0.1035903791  0.2801769894  0.4202240192  -0.3421476742  0.2347016712  -0.464051668  0.3043009375  -0.1237398101  0.05670229399  0.01936877084  0.06124140578  0.3124440779  0.2429262244  -0.7736963595  -0.6107875494  0.1616812962  
-0.07808029515  0.1439162765  -0.4705359586  -0.4301502779  -0.07239301588  -0.4543274654  -0.1940342612  0.0004592892868  0.3039960711  -0.2716620519  0.09900959761  0.2427149323  -0.5603269684  -0.3416730955  -0.3569863158  -0.110821761  -0.1013273306  -0.510965615  0.02026316669  0.6453484323  -0.07311443878  -0.5955157513  0.6932703967  0.3211832178  -0.5544762901  0.3669126283  0.07317153879  -0.5667116945  -0.2713625367  0.1809071264  
0.02696359428  -0.3587620856  -0.4632050077  -0.5783491424  0.1902956614  -0.3156695823  -0.3853824891  -0.2591144241  -0.316643162  -0.1466424858  -0.0379639102  0.0579323662  -0.5102380734  -0.6707536589  -0.6590080987  -0.245648149  -0.4121236934  -0.4592051959  -0.2651144953  -0.3211429037  -0.01217092861  -0.09171933934  -0.4876568064  -0.2151581286  -0.1272231461  0.05994572443  0.8805329979  -0.7821746843  0.07911684883  0.1899013997  
-0.2168562612  -0.1847704275  -0.3407301833  -1.049767042  -0.2104690825  -0.3286928332  -1.095586162  -0.394581547  -0.6336296958  -0.22143095  0.2229759217  -0.4261012651  -0.1401782137  -0.4993110204  -0.6075025596  -0.2412343648  -0.4408821913  -0.6022301275  -0.5284263808  -1.128320688  -0.4301834419  -0.5336342963  0.4088039439  -0.1785239323  -0.425222799  0.0322824935  -0.6345361263  -1.154134683  0.6526842428  -0.2883881294  
-0.07256923569  0.004052841023  0.2763789966  -0.4351026725  -0.08251643806  -0.01955250728  -0.949655156  -0.3597388276  -0.3130774363  0.1929672857  0.2318421728  0.2784526423  0.3355900572  -0.1376264206  -0.2666498926  0.07800625785  -0.1052414017  -0.2104064035  0.1155500081  -0.3125370414  0.1150965668  -0.01786872962  0.05427735267  -0.1073987864  0.0372463162  -0.2172557374  0.08286067567  -0.8588305405  0.0008028760224  0.176029588  
-0.1866922124  -0.3800573474  -0.07850819028  -0.8803627416  -0.103119847  -0.01226327542  -0.5815723898  -0.8036438523  -0.4790003349  -0.3907828699  0.399345615  -0.1366676616  0.1478465449  -0.7951528777  -0.3295866531  -0.02942152639  0.6769300882  -0.4693788055  -0.4091910955  -0.1323200415  -0.1364072836  -0.5068767398  -0.116550675  -0.4989975375  -0.3414640651  -0.1504694472  -0.4804648649  -0.8698324984  0.2342016768  -0.5921701368  
0.005894866514  -0.3246184337  0.01029483975  -0.4766207172  -0.2919081562  -0.2136635449  -0.8329917276  -0.7335502015  -0.3988490422  0.1121012644  0.3433966059  0.1777841834  0.1249450513  -0.6641978854  -0.8147380409  -0.2516713214  0.5465591257  -0.3249730973  -0.08865904722  -0.0053942968  -0.378846175  0.02318753612  0.2392692866  -0.2940097765  -0.0526022425  -0.4968868161  0.6388033833  -0.774911739  0.417964259  -0.4133641725  
-0.2239297676  -0.1054112558  -0.05099125857  -0.803545491  -0.389062154  -0.5061324212  -0.131542558  -0.1923300952  0.2613903168  -0.07911968142  0.1495538539  0.09036468534  0.04663067089  -1.15155326  -0.6895618432  -0.06074135584  0.5867572373  -0.1216646002  -0.1115023921  0.248215293  -0.5426972964  -0.6671386159  -0.005452144068  -0.1641668552  -0.1558676938  -0.4790330631  -0.9934074114  -0.6533342517  0.750059633  -0.8967941327  
0.03496455486  0.2914663619  0.7443420987  0.07881862335  0.3696861478  0.1991515609  0.1752577426  0.6351098069  0.08717304156  0.5827439012  0.4478233971  0.6559417294  0.3691378618  -0.04330907859  0.1863374102  0.1935446109  0.6208641418  0.1849074154  0.2784099838  0.2430732991  0.2346332893  0.03190580916  0.4163709669  0.6964228649  0.4738686622  0.0623901105  0.06365535258  0.04219858864  0.2881011494  -0.02190652518  
-0.04309410746  -0.004219855436  0.3965577681  0.3790850431  0.5923334263  -0.1095454357  0.7392685125  0.6011630298  0.7487880633  0.2634375911  0.4076867129  0.1219700851  -0.002409585549  -0.9075414156  -0.02146576647  -0.09025198857  1.32328974  -0.02407561934  -0.4880807966  -0.09728170581  0.2001429822  -0.3563346466  -0.3997385899  -0.6193722875  -0.01499705485  0.2853371157  -0.7854874143  0.4951337335  -0.4643597172  -0.6861113441  
0.1332983515  -0.01412672331  0.2452782587  1.078878448  0.03781873261  -0.357060417  -0.1244524161  0.3044094334  1.346941714  0.1286693749  0.4721472054  0.2508248099  -0.09454643839  0.1693662607  -0.0759199513  -0.175903027  -0.006578218253  0.1294994699  0.3655272507  1.912522646  -0.3869330124  -0.1572774868  1.163077361  0.5449884576  -0.1095336647  -0.05178814266  0.5239447031  0.331050518  -0.4428533436  0.1126684183  
-0.2592978079  -0.3782919106  -0.07496857937  -0.2218772812  0.0154508696  -0.2179219813  0.1138737148  -0.4999846616  0.03684906495  -0.4849273064  0.5580020406  -0.5273694311  -0.0549728471  -0.3821407013  -0.4981852839  -0.5034714465  0.3380023253  -0.02404998286  -0.01966847101  -1.290284922  -0.3911868414  -0.4847507012  -1.178307716  -1.333896946  -0.03101996495  -0.3409900222  -0.5083880107  -0.009224189637  -0.4820950622  -0.5045244039  
-0.1658363569  -0.05527557726  0.310761921  0.1813150736  -0.04902278095  0.2324983961  -0.4949186467  -0.01414517078  -0.2595680653  -0.09841850369  0.4452656609  -0.418432724  0.112462746  0.4702548893  -0.1926796581  0.1018672425  0.3071541877  0.372870519  -0.01826927556  0.3197763314  -0.7622365241  -0.4613507142  0.8574165971  0.316573143  -0.2903915431  0.07997593939  -0.5529019434  -0.03383484676  0.1145312846  0.1018562131  
-0.1347888222  0.05209529111  0.5033906724  0.2630841595  0.03979231353  0.2850492834  -0.4750156568  -0.3968668165  0.7821086554  0.2472701657  0.6711087817  0.03068419775  0.3911827958  0.05172245183  0.4090185146  0.1574818733  0.106249818  0.4302229222  0.1586042503  -0.09331199251  -0.07702617444  0.009010651519  -0.09843072606  -0.5596434998  0.2108557377  0.3555357766  -0.09867091986  -0.2892900993  -0.3344132686  -0.108298116  
-0.2815271625  -0.1669715446  -0.1601479541  0.6270525129  0.004657547564  0.04843386433  -0.1611222037  -0.2920948965  0.3037016133  -0.8407864469  0.2783033351  -0.4836058261  -0.09681787202  -0.256424341  0.4441167968  -0.2000336182  -0.1758843828  0.1087033705  -0.4101536264  0.5427554363  -0.2470579733  -0.3364479117  -0.027488072  0.09893613423  -0.1892371916  0.1644602596  0.204392612  0.1401548332  0.7952888104  -0.1539639433  
-0.1451826357  0.05090561134  -0.1452830442  0.1255000931  -0.3249167544  -0.1449932993  -0.3994052164  -0.9335605325  0.2725524981  -0.1032740124  0.1452064536  -0.475816109  -0.05970848119  0.009808724395  0.2015955149  0.09379424571  -0.4405169713  0.604737518  -0.08669908982  -0.8600925115  0.03235800732  -0.04366828189  -0.1254760023  -0.6651147277  0.1271413162  0.5778997162  0.6677698443  -0.892165912  0.305419998  0.1618955902  
-0.1346116149  0.6515983134  0.6675125685  0.2566060938  -0.5342518658  -0.2098037137  0.3283237692  0.03782782024  0.07509593913  0.2431929071  -0.009404416612  -0.7610312653  -0.2825031054  0.5458351801  0.3454960334  0.3224234847  0.2193873185  0.2905304676  0.1628603675  0.745361077  -0.157489671  -0.1254344041  0.2940542815  -0.3043170596  -0.287197781  -0.4427724902  -0.4957087383  -0.6277552693  -0.4741694813  0.09399981455  
0.2699804812  0.1063749612  1.003671619  0.7364982468  -0.3751591747  -0.2418030079  0.44666151  -0.6709867589  0.1758371271  0.9141187877  0.8341836908  -0.2566160236  0.1748926399  1.092402945  0.7317351548  -0.3129322685  -0.3186258955  0.08290490401  1.142665882  1.18416801  0.5682036954  0.7631304129  1.142525933  0.7750071509  -0.1150402939  0.270082808  0.5683622401  -0.5378227801  -0.8113649144  0.4628556367  
-0.1102255696  -0.7470150091  -0.2696900765  -0.3464802858  -0.6536347823  -1.112999982  0.2865729527  -0.6650935656  -0.3210827565  -1.071312198  -0.3052502695  -1.206593966  -0.60341151  -0.2566367472  -0.3871814506  -0.7815022615  -0.1684967144  -0.7371025856  0.00478571346  1.150518122  -0.419786794  -0.5501847455  -0.1096145984  -0.5272509342  -0.9770649427  -0.3670289421  -0.0775797885  -1.092454894  0.5846103019  -0.8132038558  
0.1005235098  -0.5074745304  -0.1066590908  -0.04908872762  -0.5118402022  -0.5366811284  -0.9851758383  -0.4369694334  0.3576268367  -0.2043544952  -0.2685738039  -0.05065833579  -0.2784417337  -0.5616951345  -0.4033836202  -0.1645091042  -0.7769195338  -0.3292215263  0.04470502368  0.3259975289  -0.09998401342  -0.1223423229  0.3517351103  0.01689726624  -0.3754472343  -0.4930946209  0.6337868041  -1.195827013  1.132950672  -0.04460670916  
-0.3925031939  -0.3166988455  -0.4916968316  -0.909947151  -0.1852774566  -0.4459363235  -0.2017117938  0.01970544957  -1.017182176  -0.5740879563  -0.1803676465  -0.5994448678  -0.07148049916  -0.7771495315  -0.5470663653  -0.2473042292  -0.5536872706  -0.7942800248  -0.3569481126  -0.8988041723  -0.422340285  -0.4180156781  -0.3566570902  -0.7822978825  -0.4024183874  -0.5852596998  -1.157195052  -1.079025655  1.325049225  -0.8473559525  
-0.2215696999  0.2027272606  -0.2108273893  -0.2031911542  0.2759268917  -0.1119546195  -0.120865079  0.7990585995  -0.2322588462  0.003064158072  0.2154178184  -0.1889983807  0.0894299765  -0.0164089294  -0.5721839345  0.07145277785  -0.7170127424  -0.2952143533  -0.3104413789  -0.3349815301  -0.3943665258  0.2866290612  0.5012866945  -0.1142823248  0.1260640914  -0.1004104767  0.08838681942  0.1634207202  1.049370379  -0.2161686467  
-0.1669504661  0.22141061  -0.07939938623  0.3418568386  0.07867876473  -0.6798009237  -0.3584467343  0.5306905437  0.9498545733  -0.3033577357  0.1373331745  0.20649636  0.1436692114  -0.1437337217  -0.313853035  0.4559140764  -0.5604467512  0.4405903121  -0.1637827666  0.6831284055  -0.4032041521  0.1354183147  0.8208071016  0.7305768336  0.2357141158  0.06806988617  0.7633191702  -0.2815397523  0.4656967993  -0.477905345  
-0.4537666621  -0.1865897092  -0.3563141035  -0.4752913008  0.4423845055  -0.7457731816  0.5694643497  0.1368198827  0.01714295889  -0.7074808072  0.4237092118  -0.5153658067  -0.3125391408  -1.145216454  -0.3934916558  -0.04955299783  0.143583878  -0.1746858279  -0.9203701276  -2.023797845  -0.3942406368  0.1201083936  -1.674955014  -1.846888831  0.03333490232  -0.230337982  -0.7046697805  0.2278975636  0.4306036789  -0.7161973885  
-0.08013027089  0.09251601221  -0.03309864043  0.3007458456  0.2686597935  -0.491498308  -0.1997865247  -0.1065457052  0.3877420017  -0.2771579849  0.5962658967  0.04040875903  0.3969270514  -0.2183621367  0.04389288252  0.3752636678  -0.3831843972  0.2684566219  0.1777887545  0.2760959848  0.1891309386  0.539748174  0.6868219157  0.8785908014  -0.09390490105  0.3906808786  0.2477381911  0.1862910406  0.09428615205  0.08769711324  
-0.3752436401  0.06981658604  0.3061264073  0.6706720203  0.3002068652  -0.5552336234  0.8253175224  -0.2839739023  0.4247353223  -0.7250269435  0.6010737846  -0.2476534399  0.7160109658  -0.9012021663  0.1945687468  0.03327531874  0.4838400095  -0.4358968618  0.08259846825  -1.058664422  0.255706026  0.4194857117  -1.484798055  -1.005750403  0.1886072031  0.2416956236  -0.6491063291  1.077041696  -0.8997362167  -0.1595471596  
0.05013405275  0.4903209917  0.5047861476  1.17513613  0.2406595045  -0.3209530147  0.6901685686  0.4607832041  0.3886299366  -0.3553728142  0.6339293054  0.1540501148  0.6506133614  0.4100030772  0.1495266627  0.1683578501  0.2189130082  -0.2598104189  0.593599308  1.085595796  0.2647227151  0.3327972642  0.529829711  1.430517272  -0.1203647634  0.4036605211  0.1941770403  1.012761876  -0.7313337202  0.3350152486  
-0.09784863614  0.2023346189  0.4687842763  0.991976549  0.4668016078  0.05889936896  0.7186338555  0.9790454475  1.855156594  -0.3590173297  0.5453955594  0.211151387  1.110778465  -0.2489340433  0.1215458222  -0.0778126006  0.3519377006  -0.08939429147  -0.003843748583  0.1200874158  -0.1497688133  -0.005016688329  -0.3613980496  -0.07099479354  0.1386235606  -0.04454738445  -0.4019889259  1.462993519  -1.26556243  -0.2990346343  
-0.1795995727  0.008549010773  -0.05428744125  0.9664604042  0.1848165914  0.2477730426  0.1961369322  0.3558373765  0.157136977  -0.9299044734  0.5141058902  -0.01242816797  0.3793093004  -0.4885331486  -0.3074874151  -0.2114634936  0.02082638752  -0.4190073076  -0.3669035211  0.5178402349  -0.3918072382  -0.01226508024  -0.3207687212  0.004173182175  -0.1121746823  -0.141593749  -0.02403356669  1.053328219  0.01161981323  -0.2831851884  
-0.3385503094  0.3933431242  0.3815443524  0.8371643441  0.1596321969  0.1816354525  0.2274889224  0.6750469523  -0.08090635847  -0.3829376128  0.2017267827  0.1886572663  0.5779935787  0.1098751256  0.1257462275  -0.1697009277  -0.2225867197  -0.1431473513  0.4084285537  -0.385112494  -0.4301816907  0.3070791103  0.103015648  0.1233811649  0.2580790743  -0.04090208271  -0.3528768214  0.3282455312  0.1414855211  -0.03118751236  
-0.03945832959  0.9596238566  0.5195930183  1.628527587  0.2162289584  0.5044304344  0.7575892383  1.998422844  0.775435218  -0.1197812213  0.3915883234  0.2726646957  0.2070012912  0.6305233957  0.1744273253  0.1525430065  0.3848499764  0.2327884888  0.08724528611  1.225030571  -0.5019575675  -0.350357886  0.8466538959  1.438044447  0.2381229136  0.314241306  0.3642490778  0.7964916851  -0.6996238311  0.004406540702  
0.2717762147  0.6379404477  0.4504435731  1.836489519  0.1829311158  0.2636946614  0.1645554302  1.3656912  1.248984794  0.07279059032  0.6276070597  0.7390478433  0.3327607523  1.494701197  0.298284843  0.03968296686  0.1802580624  0.4659755511  0.5151483532  1.874031149  -0.4644774207  -0.2542529379  1.421090568  1.278685542  0.2151320755  0.2792247092  0.6479913353  0.6639424309  -1.117713139  0.2557025574  
0.003957602304  -0.3121189387  -0.03115995787  0.4227538686  -0.3414871749  -0.2074488443  0.431967704  0.7816305874  0.9029078734  -0.7741051089  0.1268457805  -0.1581610809  -0.7906490693  -0.3601644506  -1.124640726  -0.3241608742  0.340751614  -0.5167668433  -0.5068347417  1.294522907  -1.189379817  -0.8805979426  -0.4469144077  -0.3417581316  -0.5387026267  -0.9482688514  0.2266720572  0.2291849277  -0.08107323572  -0.5639957678  
0.2223745235  -0.750282827  -0.467352329  -0.3141637638  -0.3555263142  -0.2801797559  -0.5488021626  -0.5024919346  0.72879647  0.09832116479  0.339240955  0.3567906587  -0.9582362809  -0.5006983065  -0.755808348  -0.19959733  -0.6921307142  -0.5636862357  0.3924197384  0.9631580547  -0.9165594424  -0.3885074516  1.396586827  0.4809930858  -0.4456444742  -0.6248562927  0.6877324801  -0.5073680709  0.932385994  -0.2377440026  
-0.3021602116  -0.8682180596  -0.6327024843  -1.426602733  -0.1679258802  -0.512979235  0.1446099036  -0.5691371618  -0.3486141488  0.01919817257  0.3071161156  -0.07603818244  -1.301091671  -0.8665267112  -0.3706624052  0.169186803  -0.2412521942  -0.4960620189  0.3750864098  -0.8843252885  -0.6421778454  -0.4206375606  0.1493840501  -0.9272820898  -0.129531404  -0.7398493038  -1.068929595  -0.7711597359  0.6480543018  -0.8250435864  
0.07992337234  -0.4369399443  -0.4505843077  -0.4309891452  0.327929089  -0.1724442853  0.1870447202  -0.1023857342  1.343075194  0.5015903906  0.5936394316  0.7272014261  -0.913691935  -0.4501335626  0.2484939969  0.2246206285  -0.02116171426  0.5364569396  0.7185013985  0.5723800185  -0.007213748879  -0.2811725451  1.24856758  1.05099506  0.1487397651  0.2572625506  0.2965160146  -0.2437594058  0.2057814606  0.3829093957  
-0.08494705813  -1.360092963  -0.6516135656  -0.5436923531  -0.2115008942  -0.6460453267  0.3875361795  -1.546108839  0.4559096361  -0.4492226956  0.3022725277  -0.6504135312  -0.7522458769  -1.437321243  -0.6759363701  -0.1803266003  0.371800895  0.3036607208  -0.1816796974  -0.2561215235  -0.2528139221  -0.3461902374  -0.4074404884  -0.3685189518  0.06777388214  -0.546840738  0.3995989359  -0.9165762067  0.408048911  -0.6703421058  
-0.3695062151  -0.8598753154  -1.245089823  -1.340292394  -0.821494223  -1.208511904  0.121964379  -1.805224809  0.2806270189  -0.8733319016  0.5582000555  -1.185820397  -1.006391505  -1.595184401  -1.066792081  -0.7908875501  -0.5138488938  -0.2620669149  -0.02877757749  -1.392872777  -0.5424633678  -0.5645755687  -0.7511295838  -0.5777147389  -0.3886350317  -0.6585884477  0.3153311117  -1.09931547  1.416038443  -0.395923072  
-0.3112580973  -0.7635405859  -1.06282132  -1.816638729  -0.149536167  -0.3254531849  0.6120291683  -1.412146565  -0.9001921805  -0.2549463444  0.3074754345  -0.8933551604  -0.05284560491  -1.225391763  -0.7919878774  -0.02537864862  -0.1586006575  0.4358463132  0.1782058301  -2.480666067  -0.08942821671  -0.4428692628  -1.352169806  -0.4222291649  0.08760807281  -0.3368546031  -0.2547091311  -1.326528465  0.952890705  -0.1324143318  
-0.1955679152  -1.11499634  -0.6494267605  -1.473857873  -0.2835455722  -0.2703269864  0.8035303184  -1.09378809  -0.971137264  -0.03978437001  0.5765154531  -0.8099248097  -0.7006100674  -0.2428134347  -0.275922489  -0.05480324965  0.1463302125  -0.3921967487  0.3839779884  -2.018309091  0.1041962044  -0.2357740384  -0.9496158885  -0.623918886  -0.2355971325  -0.4741986225  -0.9191283632  -0.2312174436  -0.1840281848  0.2677477253  
0.6640925728  -0.9910634016  0.5052639241  -0.05053625717  -0.2460301319  -0.7751645236  0.2754661522  -0.8681111387  0.09002011547  0.9567825141  0.01129061565  -0.3096451435  -1.132971178  0.3912898379  0.04776079007  0.7182786519  0.4458488524  -0.04748193766  0.5467168502  0.6723235092  -0.3388749506  0.623899404  0.04671988889  0.2542332008  -0.4047332451  -0.450816347  0.6461294609  -0.3428961417  -0.5655194261  -0.2691272451  
0.4031419717  -1.836395717  -0.1952535936  -0.7637953765  -1.132020093  -1.656993038  -1.182816363  -2.245225316  0.01277562793  0.3953420331  0.1171656809  -0.7860190368  -1.867604271  -0.7692675931  -0.2962451008  -0.4305039129  -0.07547348134  -1.055659355  -0.5167185575  -0.07442717604  -0.8744121893  0.3195164232  -0.0226381085  -1.350459523  -0.8914505685  -0.9814509196  -0.2903032822  -0.7053610639  0.124634268  -0.8197035023  
0.1927348892  -1.933337417  -1.362029856  -1.612262314  -1.755938517  -2.167440798  -2.513682912  -2.824154218  -0.9774529643  -0.4540343956  -0.1760357488  -1.08973549  -1.967941395  -0.9362833237  -0.6702140674  -0.4913028577  -1.082548781  -1.280199736  -0.5795283813  -0.6330258316  -1.570784953  -0.0369177453  -0.3692304993  -0.6355692583  -1.305876932  -0.7361483138  0.3673194075  -1.740972946  1.052047792  -0.5503303809  
-0.3721995986  -2.214341376  -1.378393431  -3.261885426  -1.446412779  -2.024731341  -2.012056396  -3.736002492  -2.77178402  -0.6564051365  -0.6838433642  -1.681487446  -1.765184391  -1.802962693  -1.629108842  -0.6857065426  -0.5642210236  -1.491617425  -0.6721917024  -2.695577184  -1.639907766  -0.3451936299  -1.861686368  -1.731832564  -1.36581891  -1.791087338  -1.040697782  -2.350903183  1.903454895  -0.8298306336  
-0.4110353021  -1.502402697  -0.5711636825  -2.648924036  -0.8252114456  -1.108054981  -1.968095886  -3.931954396  -2.630793978  -0.6118440138  -0.2334962054  -1.226804167  -0.5557588258  -1.346432825  -1.292071758  -0.9280362581  -0.6793127192  -1.477575293  0.2826340136  -2.702296814  -0.5378554834  -0.3815891137  -1.343197179  -0.4111651043  -0.9992963356  -1.258522253  -1.219708731  -1.714517385  1.915030611  0.4802464696  
-0.7207834588  -0.7363287419  -0.7997595042  -2.288960952  -0.346654046  -0.7029382301  -0.8589095039  -2.634767188  -2.3731094  -0.7188199319  -0.09104365273  -1.063092196  0.03360114237  -1.103140604  -1.367248712  -0.5715453811  -0.1430846265  -1.034946214  0.02586610116  -2.79998664  -0.006134451413  -0.4446823571  -2.815058804  -0.9582650392  -0.512758326  -1.29257333  -1.347555679  -1.468076737  1.414297137  0.09257959158  
-0.4494160203  0.05567806962  -0.4163891429  -0.8267604962  0.02600623393  0.3965852791  0.2841273412  -0.3420737092  -1.236068553  -0.1678504881  0.528587971  -0.07642657653  0.2499575434  -0.4323342336  -0.2651500549  -0.7234870006  0.05357814091  -1.15752684  0.1854239294  -1.140060209  0.6132469292  -0.02780318189  -1.04772237  -0.3092435452  -0.03867901686  -0.2726112907  -0.6806523989  0.004123426104  0.6120760931  0.8731566418  
0.013379223  -0.09300755083  -0.2896777024  0.2501420696  0.588767378  0.8399929745  0.4996746599  0.07944049475  -0.2696363212  0.2090713773  0.6668667334  0.51424579  0.6616466789  -0.102488434  -0.3683129209  -0.1481219357  0.5970978183  0.1433804382  0.02129606193  0.7427013743  1.407394669  0.1001128789  -0.8724433225  0.7649370041  0.4339492935  -0.0617957069  0.1308042205  -0.09302803321  0.4067717295  0.3980204652  
-0.182471374  0.5926984664  0.01809354615  0.8141507534  0.1862720801  0.7272530032  0.9081075751  0.8403863373  0.9211312048  -0.2021342015  1.035044628  0.3448308425  0.2841940166  0.06932716623  0.3481713527  -0.7154199419  0.2066323607  0.01895426231  0.0836015795  1.00597713  1.232911687  0.01106025822  -0.4758193992  -0.06755021477  0.3462515667  0.004894153445  -0.5803291892  0.5194336588  -0.06803346147  0.2355242731  
-0.1749811377  0.4840885436  -0.203700806  1.351741462  0.2857873228  0.8141879816  1.408274072  0.9023151911  1.005662703  -0.3523744532  0.7133854084  0.4116322872  0.2741039141  0.3317218345  0.794680215  0.0925038784  0.6792820774  1.124577257  -0.4225138833  1.139244037  1.162698182  0.1337208294  -0.2282905762  0.6057726098  0.8569629349  0.6794453939  -0.224185422  0.7791626232  0.6597251343  0.2710365799  
-0.2224366544  0.9797438992  0.1124620098  1.287852327  -0.04197231893  0.7080357774  0.3887425453  1.064975421  2.107818481  0.2365913438  0.8636940358  0.808558599  0.2953046416  1.123033312  1.420061686  0.6239218325  0.2385688141  1.534375579  0.2892614956  1.054278248  0.7833239342  0.4122094301  0.6045845489  0.4991713143  1.029650604  0.8405741932  0.09140803392  0.08039039253  -0.7909495906  -0.1255741392  
-0.3564499758  1.115765523  0.5162037051  1.642972579  0.5239190482  0.7582077385  1.349580771  1.241418413  2.589260058  -0.6426889297  0.6454160501  0.3263099773  0.2261395645  0.2441241417  1.091701586  0.7040394636  1.137506944  1.794111372  -0.4347940537  1.054221375  0.5465994669  0.04779411969  -0.1617161154  0.5590540955  1.028864265  1.10108809  -0.341573098  1.287024159  -0.7780959783  -0.3241371737  
0.06741390858  1.663202717  1.203481026  2.008006058  -0.05246839965  0.2973722419  0.3213415649  1.271808567  2.522100813  0.1870940481  0.6859870488  1.010571843  0.5018462055  0.8066507354  1.670535364  1.008295535  0.2279418469  1.970768231  1.069139746  2.197090633  0.7293434051  0.4636543459  1.840101684  1.786577576  1.128753875  0.9489864806  0.8913410567  0.5259085329  -0.5325108766  0.5644369278  
0.03745668966  1.557168576  1.185942473  2.048603249  -0.1490385766  0.1532599108  1.039655757  1.518476351  1.608657829  -0.4327841821  0.4040957043  0.03132667558  -0.3432130386  0.2926703263  1.202664216  0.8353189121  0.2898473425  1.361740765  0.4967952935  1.783283213  0.1673867003  0.2008049927  0.9924622544  0.8973087142  0.5928771751  0.1003565005  0.06967233985  0.5026623758  -0.2973636326  -0.2341973625  
0.2401227056  1.637496118  1.228528749  2.450491835  0.24485603  0.0811585867  0.5040925405  1.809014044  2.079726473  0.6298915941  0.9391485891  1.372580515  0.3136945807  1.875400907  1.330131793  1.232354231  0.04408705475  1.958665913  1.228246577  2.855194542  0.5548219408  0.4014797212  2.857165696  2.1900811  0.5914272662  1.13641404  1.260068888  0.822164589  -0.240605952  0.6845082749  
0.01791224043  1.02376405  0.9724865118  1.954678406  0.1891001816  0.04850855852  1.204238936  1.083250656  2.349836269  0.1081500377  0.8478661297  0.8707468993  0.1320473609  0.5152203055  1.176020055  0.3092478639  0.4975482219  1.216420322  0.1831070265  1.543143592  0.3922573979  0.001628954829  0.5477041019  -0.2722065991  0.5263894315  0.2901710652  0.6154255999  0.9403833789  -1.185610928  -0.2900711884  
0.3653448099  0.3394537516  0.5473113845  1.351824161  0.2773778305  0.4597818943  1.097313472  0.1554259893  1.872596325  -0.2226403162  0.8969956936  0.4476326654  0.1300787889  0.5252661441  0.8988478334  0.4236467587  -0.2438751904  0.9241429686  0.1133145605  0.6105877476  0.5984195902  0.2131848022  -0.04280850993  0.144681184  0.3255996496  0.6747821873  -0.07826762796  1.420524617  -0.2424891321  0.4960432346  
-0.2370500963  0.2896054048  0.3528440934  0.9598746636  -0.1283655192  -0.06257915263  0.6243212201  0.04513413016  0.3034231241  -0.112114635  0.2955293234  0.2129229279  0.1269921582  0.9183268199  1.350482649  1.050952619  -0.4684876905  1.148303442  0.04928479601  -1.02423702  0.3045265071  0.4186340328  -0.2796674466  0.0923852954  0.3089839911  0.6750528104  -0.2849208314  0.7888787341  0.3484846895  0.1534486879  
0.01426141751  1.103441244  1.279968199  1.657718351  0.4799142745  0.5882071902  1.528888266  1.630086612  1.667985507  0.238230072  0.06485336902  0.00140783384  0.5581092189  0.6698070121  1.142116415  0.8566895676  0.3225887077  1.130877881  -0.1116391077  0.6584494177  0.7468709781  0.2335127211  0.7390959012  1.48055454  -0.0133093366  1.54206371  -0.05500233665  1.41418224  -0.2156607087  0.1997873142  
0.6136350397  0.472223117  1.281627494  1.533004324  0.50984545  0.7078593087  0.8723839741  1.067894303  0.9972887041  0.7259383672  0.4265700904  0.668165886  0.9262612765  1.272898848  0.252227039  -0.09356458393  0.0152964849  0.1754776582  0.6778767665  1.137895242  0.589038376  0.6202525493  1.017887041  0.7504182245  -0.2476682071  0.3252537498  0.9088443861  1.5270291  -0.811309764  0.3252076903  
0.2257729794  -0.3806179179  0.2397194623  0.7892217222  0.3108612081  0.1016699431  1.050187859  -0.1376790205  -0.3421289435  -1.2813916  -0.2808404784  -0.7415411022  0.05950360993  -0.3339080278  -0.7863560042  -1.003201577  0.2420311627  -0.6980982568  -0.9116304764  0.1419932646  -0.1083192541  -0.6120325828  -0.9201427458  -1.649822964  -1.032201352  0.08550344407  -0.4091339457  0.7999657842  -0.06933824805  -0.8660637367  
0.293460565  -0.319763571  0.07192205274  0.4992246964  0.09327803062  0.1648652856  -0.7330896014  -0.5142968681  -0.4101846345  -0.1924004486  -0.3294826038  0.1864550195  0.3112943783  0.5650291096  -0.4537512964  -0.07806034016  -0.5573872006  0.2237979532  0.04994842302  -0.1046252893  -0.1670084266  0.4036963448  0.4082680241  0.2285336563  -0.1436751916  -0.01822332712  0.3703917716  -0.05247073761  0.4939870186  0.09075352689  
-0.4020223667  -0.06287648485  0.12497823  0.3596477471  0.6240454201  0.4009536561  0.1908793204  0.4840650812  -0.1819483327  -0.3139345779  -0.1815080114  0.2297023335  0.06251358212  0.3082099873  0.2871618128  0.08940312652  0.5736999076  0.5339157087  -0.2562203875  -0.8049640676  0.1672872341  0.1827267613  -0.3683511786  0.3344190204  0.03347711057  -0.05845251214  -0.7719499191  0.999438199  0.3209606267  -0.3158290953  
0.1950331247  0.9632425111  0.826913059  1.437132092  1.428149692  1.040031407  0.6880942897  2.21718814  0.8813665787  0.5212146872  0.2356091182  0.9052808028  0.7222064157  0.9046249645  0.4032434857  -0.06607699351  1.052735439  0.3684288506  -0.04603103135  -0.1425267303  0.7167382664  0.2584190385  0.3731623698  0.1427002677  0.4204127635  0.579495566  0.009193323537  2.235938007  -0.7198282556  0.4106841066  
0.4320904346  0.4302286627  0.7761936633  1.628711377  0.8859685156  0.4230252335  -0.05882025301  0.9014557081  0.4840719046  0.3808402585  0.03320490183  0.8518709447  0.7945537277  1.030568746  0.1772141618  0.8009107818  0.6843583876  0.8327725495  0.02214659187  1.059593224  0.4644281935  0.2127902628  0.7722501463  1.615632257  0.3211176119  0.3275859881  0.7665937782  1.054765182  -0.8323894561  -0.1490047042  
-0.003500955004  0.231530551  0.1932241736  0.5486943282  -0.05025767873  -0.4520043336  -0.02627813989  0.1109964633  0.603138159  -0.6716459911  0.4221733173  -0.7622603441  -0.06591027798  -0.3154426335  0.2028269813  -0.1730758094  0.05082150357  -0.4410499905  -0.3641290417  -0.8138594106  -0.1594862989  0.129736438  -0.7680998603  -0.7153163589  -0.3697488452  -0.1964739637  -0.1494220289  1.450137045  -0.3404357051  -0.9360968021  
-0.09997682532  -0.3944786601  -0.6241996786  -0.6849933946  -0.2429645122  -0.7522964324  -0.5221701639  -0.7124644568  -0.8841605047  -0.8232479199  0.08814301974  -0.7868564368  0.2942909093  -0.03054129679  -0.7238684811  -0.2981677851  -0.2397492572  -0.3258658867  -0.1514217526  -0.6951282368  -0.2637159922  0.2210990387  -0.7811148502  -0.1877007953  -0.6694137372  -0.5387023954  0.05585552005  0.04961384113  0.5512399453  -0.9225520278  
-0.4732173332  -0.06036267466  -0.4793123047  -1.178674985  0.1813704882  -0.2189408724  0.449232003  -0.4502907351  -1.090891688  -0.6045753708  -0.3302472908  -0.2117872678  0.6130245344  -0.5935592414  -0.3687212613  -0.8386620048  0.415232739  -0.7108639666  -0.2380195406  -2.010159286  0.02869147673  0.1977783205  -1.493486777  -0.6120469664  -0.6459312148  -0.05285770018  -0.8825490464  1.009652155  0.5842336161  -0.4450275697  
0.02650571498  0.07668620963  0.1902707238  -0.4048850021  0.4309258454  0.756793484  0.3748525979  -0.9709824628  -1.106469199  -0.09897649858  -0.2762714111  0.4377263475  1.165173851  -0.359189318  -0.3135858518  -0.4298618857  0.1581904579  -0.1818882203  0.5387525964  -0.4427336187  0.6385629192  0.5128932222  -0.5151590279  1.212304067  -0.4652654681  0.2691476558  -0.4295528839  0.6234273846  0.9393188905  0.6734277682  
-0.2127655369  -0.1941430982  -0.1561298207  -0.6338291137  0.3200782724  0.5560701773  0.5199459605  -0.9322129682  -0.8782258506  -0.5121590305  -0.3724571984  0.04208083268  0.8648405932  -0.2041241245  -0.04358405883  -0.7336591944  0.4295834849  -0.04306217765  0.1773384398  -0.1335674508  0.6026790287  0.1018346861  -0.2538683455  0.08639683916  -0.4992080423  -0.3823662912  -1.009519717  0.8391269428  0.601900254  0.06843620167  
0.3252061529  0.2932719133  -0.1410327564  0.1223053918  0.2944077542  0.7097519438  0.5639129771  0.195816842  0.1608370812  -0.03298681289  -0.2106879231  0.5783652757  1.13187212  0.01986656668  -0.0591786612  -0.487741339  0.3326574519  0.4421620426  0.3962277653  1.117538218  0.5328062802  0.5088731623  -0.2228576167  0.3264052228  -0.03122617796  0.18717013  0.235941178  0.7877457146  -0.2101169504  0.5489355588  
0.3430215334  -0.2558326415  -0.2463699511  0.02806401454  -0.09081978682  0.1385464219  0.2800250409  0.5849683205  -0.1019561055  -0.2368392068  -0.09911191795  0.05313350565  0.4597301914  0.3670143428  -0.3990175322  -0.5399579126  -0.1848083243  0.6559140394  0.186206339  0.4985141213  -0.04248795563  0.1973159138  0.3502974275  0.6651546508  -0.05604986483  -0.1321993081  0.2588710283  0.8222540321  -0.2222319529  0.05312356776  
-0.004682140341  -0.5278766175  -0.7145745989  -0.6807823285  -0.9002322293  -0.5636355152  0.468944617  -0.1356221823  -0.1920196904  -0.8764270945  -0.1626689822  -0.6940521233  -0.5960546152  0.2579715513  -0.6682557994  -0.6361515283  0.001725616512  0.03036535767  -0.2470614915  -0.5035719734  -0.5467971854  -0.4559294367  -0.7328114243  -1.235586291  -0.7183176988  -0.8335725668  -1.680061756  0.5861459223  0.02221841142  0.05065719162  
0.2028673958  -0.8132957109  -0.150258514  -0.2145058056  -0.688763851  0.2529368187  -0.00934655834  -1.245015024  -0.734596774  -0.212030816  -0.5192900592  0.4797743549  0.2044629123  0.5041245278  0.14185475  0.4352896562  0.04454086397  0.6208693395  0.5082397833  -0.6345365937  0.2087535834  0.6830427956  -0.7227271568  0.6182744975  0.1768418392  0.03504803514  -0.5922013321  -0.3046751357  0.9365630914  1.268182398  
-0.3414275144  -0.3975023048  -0.2105508302  0.02560920968  -0.6595882519  -0.1618942194  0.6003589205  -0.6458132538  -0.1604492059  -0.271313881  -0.1012628418  0.2343949302  -0.5661450458  0.3809685256  1.539524221  0.6124013778  0.2419451689  0.8506180785  0.2377479869  -1.722150665  0.4895543509  0.8712948156  -0.71348767  0.8897525021  0.5304090969  0.7402748481  -0.8065133854  0.1698379161  0.8781585175  0.3807653242  
0.1769452432  0.5671934657  -0.3116710467  0.5921332926  -0.4936255766  -0.33931802  1.212762974  1.465002862  0.7633358841  0.2462069227  0.09399080442  0.06090799492  -1.070400025  0.9896327203  1.24506719  0.4616830137  0.2488448803  0.8367494187  0.1756171523  0.0429148245  0.5827549175  0.4000007436  -0.05512556745  0.708137664  0.3768564793  1.061005565  0.269973929  0.771079453  0.7880350088  0.3499249546  
0.6495028998  0.4195707244  -0.5008590323  -0.1218566815  -0.3550112896  0.004785474825  0.6849678074  0.6736580817  -0.07415744404  0.6913984644  -0.6472845436  0.2479226313  -0.2996597543  0.9247264581  0.2790713838  -0.009926593427  -0.2138896947  0.3436696237  0.7879901749  0.3347662945  0.4671205218  0.3308183081  0.1326017448  0.07240277025  -0.04032351557  0.538843365  0.3646998461  -0.2649797667  0.198996177  0.3914151275  
0.3265820185  -0.06199748535  -1.036142896  -0.5348660591  -0.7115550276  -0.1258650199  0.1557871739  -0.07268956828  -0.5623012112  -0.5738712781  -1.281809778  -0.8332792154  -0.9217149791  -0.8368932971  -1.01936652  -0.3789024229  -0.9058516513  -0.5484397765  -0.06768325434  0.4089111987  -0.6124094388  -0.5615201261  -0.08733119006  -0.4077969198  -0.9113149189  -0.4180486647  -0.2461916166  -1.014085887  0.7403707039  -0.04858095671  
0.3149939513  -0.3187581669  -1.015841292  -1.391119231  -1.156042577  -0.9918991104  -0.9573074168  -0.4790721987  -0.5007666511  0.1769312269  -0.8981585909  -0.6035272351  -0.9713347891  0.4150257224  -1.021700799  0.1118667048  -1.753351736  -0.1558331359  0.552535417  -0.9564964501  -0.7876031823  -0.4620687907  1.101955654  0.4012147972  -0.7881618509  -0.3789519084  0.2808169629  -1.819118225  1.218830011  -0.2510401219  
0.08815985012  -0.2699622263  -1.242638926  -2.122226656  -1.020335219  -1.023298632  -0.5720734538  -0.2163813041  -1.359231313  0.3213742385  -0.7165701388  -0.7623651574  -0.978853428  0.4542284297  -0.7770229165  0.1490039669  -1.311967236  -0.2842508222  -0.005053505241  -1.722372224  -0.8572041479  -0.4969774968  -0.6977128524  -0.8902729613  -0.7460629911  -0.769958725  -0.7143583945  -0.699758589  0.4426432661  -0.5325375498  
0.4221723818  -0.7768253168  -1.723301216  -2.122676724  -0.8006009562  -0.7854406709  -0.6398850299  -0.915616845  -1.689835085  0.3368582933  -0.4010894347  -0.6958093842  -0.8491823719  -0.2508804331  -0.9586416547  0.02203521285  -1.180428015  -0.375438639  -0.4392079462  -1.779663949  -0.6437222901  0.1692923811  -0.8802545694  -0.7754620017  -0.4050598356  -0.5389989759  0.2298216501  -0.6362851992  1.220269185  -0.456425454  
0.1120173454  -1.331559891  -2.270845739  -3.352239095  -1.198298069  -0.985655716  -0.7634443027  -1.875981659  -1.804177801  -0.1815708265  -0.5085237298  -1.029480794  -0.4600085151  -1.202489743  -0.8396459956  0.215399934  -1.455269684  -0.4899111407  -0.5623615702  -3.48751427  -0.8662642806  -0.09350505575  -1.259458976  -1.321995549  -0.6669020365  -0.5255459736  -1.185493732  -0.24769899  1.803641561  -0.6448861888  
0.05713131896  -0.8280643882  -1.519317059  -3.226026255  -1.029755513  -0.6646141745  -0.7513618233  -1.110554461  -2.633418861  0.1121422261  -0.6217730253  -1.03059461  -0.8304164507  -1.237265964  -1.285436037  0.46474346  -0.594908545  -0.4703665437  -0.9851657715  -3.520196792  -0.7012268108  0.07585394425  -1.8641521  -1.313108598  -0.4333622286  -0.4915390194  -0.7390855845  -0.6573245181  1.324011598  -0.5925755989  
0.4028569723  -0.1040401816  0.06278466495  -1.578807433  -0.6538184621  -0.5869655886  -1.921597933  -0.7646877973  -1.765488362  1.083101332  -0.5599756949  -0.03105911573  -0.7222365744  -0.4494989763  0.05082876062  0.8045809248  -0.9717473861  -0.4236706388  0.2992339668  -1.582761611  -0.9724322979  0.7443090701  1.017491698  -0.03040354693  -0.724339374  0.0644860528  -0.5750252907  -0.2889548858  0.9675945181  -0.1272595049  
0.1299525464  -1.60913847  -0.6897568164  -2.292423579  -0.6266534442  -1.036047214  -1.340646212  -2.405899875  -2.776983181  -0.2609028913  -0.7417161669  -1.703146561  -1.420495954  -2.176454805  -1.052765427  0.3549192703  -0.5341162202  -1.09393091  -0.9240854042  -1.934028538  -1.251703952  -0.1633962495  -1.550129377  -1.293658532  -1.168856163  -0.6863089566  -0.7667782975  -0.4075165461  1.793121523  -1.206595603  
0.3124980052  -1.554330808  -0.6430387004  -2.641220154  -1.172296555  -1.334192919  -2.560365304  -2.999915914  -3.243447149  0.2111527485  -0.7162213458  -1.139365686  -1.01735511  -1.27262455  -0.7030700293  0.01441835116  -1.494773461  -1.156738487  -0.1259509661  -2.745712914  -1.676683449  0.4382299468  -0.3372371017  -0.8493990393  -0.955209903  -0.6661441205  -0.3268334237  -1.431556149  2.484029657  -0.4332855931  
-0.1210275995  -1.472286958  -0.6369228077  -2.613286653  -0.7211561985  -0.4862484728  -1.368309703  -2.238246475  -3.185776464  -0.2158189818  -1.020586122  -1.426466189  -0.287664623  -1.423336165  -0.787117368  -0.2403069899  -0.6166200897  -0.9085941992  -0.4033872992  -2.024520485  -1.455444029  -0.3076954453  -1.699947002  -0.7397815022  -0.8052298217  -1.124808485  -1.409336652  -0.7487989886  2.526052924  -0.3717084089  
-0.1338124892  -0.5207304266  -0.1424694774  -1.691325667  -0.1433249353  0.5648299836  -1.250999552  -1.486231357  -2.952638699  -0.07526222975  -0.5058530293  -0.5981507969  0.3040592213  0.5691578241  0.04697961475  -0.3656019853  -0.3426998665  -0.7701388632  0.05065432832  -2.419105197  -0.340785451  -0.1132713811  -1.558148272  -0.7178706735  0.0490312378  -0.5841943893  -0.7482094371  -0.1115583825  1.656297538  0.8215488835  
0.00717443461  0.8262240064  0.4451619551  0.2939171677  0.2486982858  1.04105443  -0.931125015  0.1711329938  -1.247265818  0.3552208245  -0.09568947424  0.4203920034  0.8840422969  1.384917547  0.7122339269  0.2812474856  0.1625397169  0.3059558918  0.6619349773  -0.5819746833  0.09044220039  0.196954206  -0.1595335121  0.489848514  0.2441529057  0.3141624344  -0.07484694047  0.780143669  -0.08885972058  0.9280256063  
-0.03279229236  0.02116155072  0.08440503306  0.6817281109  0.1564937339  1.23332348  0.3440440845  0.1914390072  -0.220515013  -0.73336518  0.3834993852  -0.3079697502  0.2645010635  0.4101905654  -0.03501572551  0.2058933518  0.612586485  0.4162072707  -0.544134806  0.2140424956  0.2473378041  -0.01722159431  -0.2486327805  0.4880717491  0.2679864142  0.09140479845  -0.3374506886  1.56411912  0.342905189  0.1601632734  
-0.007330787435  0.2500499125  0.06549716403  0.3665636857  0.114920009  1.260491698  0.04470533463  0.2868587219  -0.2101695469  0.1061895636  0.08315559441  0.3503498474  0.9075729426  1.444574203  0.6157475461  0.4249956115  -0.3267423306  0.8148657062  0.2796255122  -0.4389735966  0.7982450779  0.928433708  -0.5863793668  0.142126488  1.136472565  0.2307474256  -0.3361484809  1.445749237  0.3378069169  1.224074862  
-0.2264032337  1.462050789  0.5588886848  1.142009816  0.4810201307  1.479820098  1.314459842  1.192020403  0.742531231  0.362611917  0.07503334064  0.9760294975  1.023947213  1.301602692  1.731249167  0.7318255702  0.5079190726  1.234809178  0.5785804911  0.3928053485  1.663300144  0.8188655504  0.363263815  0.4747257642  1.547739043  0.6938543524  -0.2646879222  1.773324437  -0.9875674125  0.788928496  
0.06328424812  2.059101295  0.9601473414  2.438857126  0.4314808354  1.482515216  1.527159809  1.991672035  2.280641207  0.6568212826  -0.1675964711  1.117438059  1.327574628  2.107355373  1.808748022  1.248743243  0.1785438883  1.743067776  0.7691636696  2.683943288  1.690553395  0.9345397226  2.626027894  2.515820127  1.497284142  1.206351584  0.544062922  1.527995682  -1.136815988  1.191467801  
0.03722747787  2.378189747  1.525151824  2.722561393  0.8782459073  1.427150117  1.743491206  2.729576215  2.475879166  0.7695509936  -0.1374127565  1.543594773  1.745230686  2.540410916  1.95179854  1.044170601  0.3345917991  1.502541923  0.9703710018  2.564911227  1.826465243  0.8996105641  1.595309335  1.635370565  1.466089194  1.41358545  1.020493217  1.978321853  -1.545800406  1.472333679  
0.1604495491  1.84718538  1.5333681  2.458778088  1.076700538  0.9842317249  1.599529612  2.518232017  1.656679732  0.3116270907  -0.1209828404  1.148037661  1.144207964  1.502783736  1.302882282  0.2092500674  0.7502078789  0.2999642543  0.5656701859  2.451907566  1.385611743  0.5625103583  1.191289553  0.8932553088  0.8996418911  1.491937617  1.431235065  1.243838029  -1.688778145  0.8603872003  
0.3647117687  1.057877823  1.401538137  1.807075859  0.9721366539  0.2926819696  0.4777060258  1.837111858  1.490425612  0.4720245565  -0.09186368141  1.144196513  0.9149087802  1.242256595  1.096327805  0.08071190796  0.7017713535  -0.1299557381  1.140347786  2.485859801  0.9580441644  -0.0567710721  1.933505793  1.399064802  0.297298967  0.946221057  1.470716645  0.7405377509  -1.62834739  0.3252995424  
0.2331920392  0.2199990153  1.118461201  1.171026054  1.188078201  0.2789857083  0.6210599023  0.4455083217  0.4942751031  0.3005448341  -0.2573042228  0.9698746373  1.033470482  0.640706282  0.8027560589  -0.3979731343  1.030963401  -0.3773288952  0.5246015139  1.603317958  1.059066504  -0.5285932993  1.338225935  1.450595059  0.2010833834  0.8133234301  0.7192545226  0.6180395411  -1.418440625  0.4181748688  
0.1575121589  0.3051437979  0.7694342492  1.212208696  1.235420986  0.2599319855  0.259125831  0.736699488  0.5418908154  0.3002958348  -0.2938183699  0.9179849734  1.405342469  1.147750184  0.4338945231  -0.3152301478  0.8077312639  -0.03595073809  0.3147022374  1.251637379  0.6962022894  -0.3427786826  1.719772285  1.312411132  0.3852861399  1.362296981  0.9453799183  -0.03063509557  -1.013471461  0.2550844394  
-0.02277426886  0.4049703389  0.5537742379  1.003969167  1.351433906  0.7086344553  0.6223960203  1.853838891  0.5082111946  0.3247994323  -0.150253858  0.8556583587  0.5987101125  0.4939629217  0.6357649891  -0.2158843177  1.116141975  -0.2787045702  -0.219292379  0.6018737794  0.5431395438  -0.5405816759  0.3285271251  -0.4360099726  0.2414111695  0.574355153  0.3694723948  0.774292905  -0.7815130201  0.07845249038  
0.3372939654  0.2559568546  0.7612999085  1.463128974  1.547349969  1.142731298  -0.09105182982  1.492271245  0.4411508807  0.7363880439  -0.3009361063  1.057304793  0.2469950797  0.7143278744  0.4990669042  -0.1471028689  0.6663768428  0.1956869266  -0.3819369439  1.182799432  0.5625242631  -0.06439414236  0.464496907  0.03792364097  0.8103489405  1.144722622  1.132348361  0.3808732675  -0.8874989622  0.4936133042  
0.08020560583  -0.009833410756  -0.01245749353  0.8368336379  1.186667052  0.6787877615  -0.3890540902  0.7697625862  0.589458831  -0.09566667902  -0.4433265197  0.4204070619  -0.3136600832  -0.08655220518  0.2164210744  -0.03700793422  0.3477929067  0.4812868945  -0.7740950135  1.143752131  0.1717306944  -0.4410896022  0.4166119725  0.1612033209  0.5875310217  0.3269996764  0.2993288296  0.2278428834  -0.2516866308  -0.1701225442  
0.1790343543  0.407506296  0.3317518122  0.7685883674  0.9091748071  0.8524709781  -1.18080239  0.1905097295  0.4025760736  0.5814439176  -0.5946284468  0.6585577043  0.1546954826  1.00867415  0.8885227389  0.7348555427  -0.2946363667  0.9276728194  -0.1315256401  0.4883913617  0.7814252173  0.4617607739  0.9905572789  0.9836236899  1.297193771  0.6466824721  0.7830041468  -0.2347637982  -0.2169098608  0.3592779862  
0.07588525803  1.321988459  1.10067887  0.9579158454  1.199046919  1.211173256  0.2463394761  0.550617515  0.01674980809  0.9974352597  -0.9072386404  0.8169444001  0.7908196794  1.383566578  1.316941938  1.011942949  0.6070508645  1.382073383  -0.07823507211  0.431509415  1.702516044  0.4009354093  0.6840266233  1.067030334  1.620495749  1.324809088  0.4410896572  0.1905200659  -0.8169078437  0.6966985008  
0.5453932931  1.288588549  1.161669657  1.656994291  0.7627245225  1.029159417  -0.08966576122  1.108038947  1.213530606  1.379207787  -0.2897616332  0.6539664824  0.9830717617  1.510108668  0.933884499  0.4736666467  0.4068372506  1.464235913  0.4174756558  1.95250387  1.385894282  0.2710335604  2.123846865  1.391362389  1.409191203  1.44739355  1.715804596  -0.03272774348  -1.148557111  0.5232763053  
0.3648241712  0.2415004538  0.009918060184  0.6856237713  0.1946482355  0.3762015302  -0.0738896692  0.480818544  0.6102090256  0.2973092168  -0.5991615142  -0.05410299358  -0.04551807101  -0.2063518204  -0.05369121296  -0.4542702913  0.01736195577  0.1947940322  -0.605973054  0.8546727005  -0.1173476946  -0.3252104211  0.384217202  -0.5262626454  0.8628693662  0.02696467841  1.255370776  -0.2929291054  -0.4115835431  -0.2047888469  
0.2411269248  -0.3520056851  0.2087084158  0.1644779599  0.4111480836  0.4319343492  -0.482867266  -0.4291620204  -0.8213862403  0.1115191111  -0.9801110956  -0.2868830602  0.2532024119  -0.7419696195  -0.5366560876  -0.4247625299  0.1742531482  0.1534648519  -0.6406024491  -0.2484164859  -0.322798853  -0.2553462992  -0.351650753  -0.09006787285  0.3494622939  0.2328818059  0.3222247706  -0.5966504223  0.5192544113  -0.1714955647  
-0.3929605521  -0.8124117886  -0.1921030955  -1.058541045  0.08962978543  -0.1278084032  -0.5945554891  -0.7880391414  -0.3085055561  -0.3305090174  0.006165734575  -0.5875588124  -0.1348488135  -1.632255072  -0.8932404831  -0.668496924  0.5012891095  -0.4421030905  -1.028880828  -1.029091519  -0.4090929391  -0.7329230032  -1.484250476  -2.268190973  -0.5965794637  -1.414487585  -1.359240435  -1.554600161  -0.0910655447  -1.467094251  
-0.874342042  -0.9151837005  -0.002362575144  -0.8534783797  -0.2550273776  0.008381309986  0.4783214637  -1.297059017  -0.1535962459  -0.7489358756  0.3284688047  -0.1073983695  -0.4857809389  -1.921106025  -0.2321100843  -0.05242066137  0.5254436662  -0.8896963202  -0.9819222227  -0.531432165  0.3582838317  -0.2775270674  -1.705989936  -2.816348178  -0.09046636881  -1.293158317  -2.593279165  -1.555783006  -0.2688879981  -0.7868518911  
-0.2333049062  0.3026309917  1.236685379  1.169433406  0.2317419665  0.7591810597  0.1567615782  0.434375962  1.419930901  1.265616712  0.5076793476  1.28967403  0.390768194  -0.09416091163  1.761699346  1.637148219  0.5852467978  0.5141383904  0.4787338533  0.7401015887  1.348536348  0.846734478  1.438068378  1.224643396  1.383737856  0.9690808859  0.6429621794  -0.8178154019  -0.6973659734  0.3843202498  
0.3515961474  0.7632300719  1.120626664  2.0875723  0.3615041126  0.1241173434  -0.1556806364  2.355976968  3.424821493  1.760615063  0.3063058036  0.8689086774  0.5258995231  -0.8075969506  1.146290313  0.5516909075  0.52406632  0.3812973936  0.4051987486  2.651197565  -0.1181635834  -0.03498324707  1.712219493  0.6432963435  0.6079098833  0.6788367919  1.228701031  0.294019151  -2.891207782  -0.9798337248  
0.5775632965  -0.2080227173  0.3305792471  0.5089459907  0.2217665467  -0.3051318147  -0.6458517915  1.181166071  0.9903378659  0.820984835  -0.1858897052  -0.2102699647  -0.5574223768  -1.592489629  -0.7269092433  -0.4409436597  0.335371128  -1.036843811  -0.3369965457  2.758970253  -1.632022991  -0.3584757122  0.1790176395  -0.5421800336  -0.06013891222  -1.01230638  1.135777362  -0.6161802496  -1.559072131  -1.222731696  
0.1164993611  -0.8998093572  -0.1886739449  -0.8087007827  0.007034650747  -0.589917615  -1.162486397  -1.305544683  -0.4487141272  0.1420235797  -0.09031929142  -0.5839844064  -0.5983067995  -1.240734586  -1.011363025  -1.092954714  0.07411740416  -1.815997226  -0.6250394193  0.5583945945  -1.593602951  -0.6771691071  -0.1827770886  -1.328816426  -0.5973096458  -1.450293983  0.1035124493  -1.267989842  -0.9900584022  -1.246933535  
-0.1982329511  -0.608685897  -0.2935278409  -0.9145642279  -0.01966358392  -0.2932332008  -1.101974565  -1.131757591  -1.333073318  -0.01540367223  -0.05090347857  -0.6542952791  -0.4669994666  -0.340247563  -1.222972024  -0.8632442807  0.3912475245  -1.45414491  -0.9103691816  0.2447455232  -1.550354643  -0.6995257044  -0.4254276747  -1.108810897  -0.961705536  -1.192408257  -0.1190072878  -1.116168125  -0.962336126  -0.6061142097  
-0.4003905632  -0.5749677271  -0.1658040271  -1.078870387  0.003630128153  -0.206529691  -1.309378954  -1.155000254  -1.009333908  0.3345230891  0.3571083565  0.002020217393  0.0024728165  0.3093808621  -0.4586641048  -0.5123521873  0.2156549829  -0.7099363741  -0.3246496618  0.241957081  -0.6675717178  -0.4711780472  0.3820322595  0.1457136202  -0.5354048233  -0.773026965  -0.0394328587  -1.490193133  -0.9328244338  -0.5506127574  
-0.563764058  -0.469141414  -0.1544445053  -0.8671784283  0.1206946709  0.08806245114  -0.2064856022  -0.5126912994  -0.6902084969  -0.7642482958  -0.1103303743  -0.5533903726  -0.5569578231  -0.9918164222  -0.4418561961  -0.9105488853  0.02668273614  -0.9421916863  -1.168722779  -1.027247966  -0.7462997039  -0.8816350279  -1.314930824  -2.12628029  -0.7390683898  -0.8908131266  -1.802303948  -0.09517026072  -0.1199196509  -0.1068352565  
-0.09302517902  -0.5191504916  -0.1434189496  -0.3363822802  0.1638301275  0.3205885881  -0.3689147079  -0.2669746845  -0.6006679436  -0.4231493118  0.01444365386  0.141252162  -0.03742954088  -0.5427830214  -0.5938484796  -0.358152634  -0.436207262  -0.08421772173  -0.3412099954  -0.1989694853  -0.4439075907  -0.1543851001  -1.245107671  -0.2477095367  -0.1749050523  -0.4599859335  -0.3180195207  0.1302291484  0.4596960997  1.122677492  
-0.3537033039  0.1392703891  0.7688381565  0.3152920597  0.6221512048  0.3007318484  -0.07879198564  0.4025677247  0.3475677321  0.1186837026  -0.09540717631  0.84009052  0.2822990805  0.1207528538  0.7444827693  0.7643427487  0.1123784695  0.8814940125  0.1972368443  -0.05452266311  -0.02683761522  0.2687654899  0.5073764511  0.7682063987  0.5289206408  0.1885085603  -0.4916461702  0.300955603  -0.0332581911  0.4739062615  
0.2360340399  1.328350334  1.401018993  1.753955354  1.436501793  0.9725695044  0.8374176177  2.53767336  1.553309762  1.344912803  -0.0451574866  1.615375622  0.2117640621  0.7351073243  1.468155682  0.9678764476  0.6482403653  0.9696185995  0.147313397  1.557037198  0.3325254486  0.7879463409  1.294946477  0.5947857149  1.134217891  0.6314994045  0.9951803974  0.9858047642  -1.227352496  0.8299454008  
0.6797511389  0.873661719  0.6737439125  2.124154508  1.46205578  0.8023912542  0.2893025056  1.843119086  1.631738009  1.426352603  -0.2003636023  1.444591487  0.1718795691  0.8179121437  0.675266672  0.5071307116  -0.3742012637  0.7400451816  0.4565647671  2.215244427  0.2123448689  0.7578474958  1.266589318  0.857481555  0.9518136063  0.6160633828  1.509852225  0.07317696637  -1.954666497  0.7260023927  
0.2562100174  0.1427485381  -0.3552077011  1.489686143  0.5624527603  0.04209398265  -0.1513905828  1.251662235  1.540097733  -0.3273988975  -0.6742660613  -0.1060693376  -0.33313735  -0.001115821616  -0.512794026  -0.4250652221  -0.1636746946  0.02001206683  -0.4171994137  2.001305689  -0.5908149293  -0.6063777965  1.33587092  0.6487766261  -0.4419881509  0.02915573155  0.4716786677  0.1280518584  -1.128615304  0.3116010843  
0.08525877946  0.06537409907  -0.4580480348  0.5551400714  0.1330031262  0.08828729157  -1.259219187  0.5537357763  0.2007919164  0.1148250694  -0.5244599683  0.3303439975  0.05609077777  0.8222100395  -0.8359459431  -0.5903820405  -0.3884217229  -0.04010943018  -0.03406482211  0.2011512282  -0.7436252481  -0.1485322642  0.4844984341  -0.2684923352  0.1189641701  -0.3097810734  1.563674947  -1.004778329  -0.1701427824  0.4647687627  
-0.2307754705  0.7223498158  0.5658634533  0.9558968869  0.4423111778  0.5330370082  -0.3696939118  1.135495614  -1.06652367  0.06613927566  -0.7455121746  -0.1182000436  0.1661355265  1.483067353  0.4514027984  0.2897580781  -0.09996819584  -0.1254559191  -0.1590814163  -0.04125294936  -0.4607145711  0.4321036478  0.5818816392  -0.2419851248  0.6187312668  -0.03122065391  0.2386690785  -0.3391057862  -1.213872635  0.7005083583  
0.03705671711  1.061654286  0.8986027284  1.934254161  0.17695015  0.6005677127  -0.3351746262  1.420960204  0.3238790938  0.3748578724  -0.5997222321  0.5722289702  0.5724811459  2.412844935  0.3481885607  0.3722319547  -0.1699251134  0.7062727158  0.6348563026  1.383586675  0.5280947804  0.5741280573  1.590303515  1.66646542  0.6787837042  0.6051336259  1.058043947  0.0307687402  -2.115948272  1.214773569  
0.04034106023  0.9584239618  0.7074286098  1.221515854  0.5270393002  0.497011316  0.2156623701  1.271556966  0.2507249272  0.3031119249  -0.3695330773  0.4597440648  0.1119276404  1.315123184  0.02745114009  0.3249647705  0.1798616135  0.5427706536  0.01825041052  0.876996  0.2892828768  0.1995662528  1.475995156  0.9603470549  0.5377899567  0.3897579924  0.6901801951  0.6636071887  -1.42341462  0.543880444  
0.3809178635  0.5456543894  0.329851403  0.09175910775  0.6325211682  0.3009856614  -0.4205525041  0.7922953884  0.3477566686  0.6329143547  -0.4707408838  0.4578678093  -0.1255651037  0.7230275553  -0.7133105939  -0.07255969441  0.1213821118  -0.2070197902  -0.01358948174  0.7540121782  0.4413168353  0.4001962622  0.9664161564  0.8460219602  0.2480521691  0.2306638461  1.356841766  0.2726591816  -0.4071426905  0.1202068747  
0.2395725076  -0.190082928  -0.1410876986  -0.4695428913  0.4842241834  0.181963615  -0.3906483754  -0.427353832  -0.479366082  0.2827941576  -1.106398008  0.365448076  0.09272422598  -0.2998322853  -0.4315708713  -0.2012790273  0.3887014513  -0.6686258505  -0.5025365179  -0.7595517394  0.3974730278  -0.2529564491  0.019476203  -0.2827683761  -0.04083846496  0.6614230623  0.6703167615  -0.3461440485  0.2630990743  0.2891003945  
-0.1752924453  -0.9802021074  -0.6060240915  -1.225598756  -0.3754654708  -0.4199044777  -1.104090624  -2.1368271  -0.5469499021  -0.5492265756  0.005049375804  -0.4959184245  -0.3251686778  -1.306382493  -1.010583575  -0.1757331815  0.1920329263  -1.160308371  -0.4938693446  -1.931619749  0.1071716189  -0.8796086655  -1.449721937  -3.475365969  -0.5847145749  -1.361863194  -0.395238508  -1.926416536  -1.090031435  -0.8710414851  
-0.367898489  -0.2374922011  -0.07212682951  -1.187156057  -0.7107011232  -0.5282262337  -0.8198123174  -0.3227959864  -0.05372850504  0.1533201445  0.4966114775  -0.3276807502  -0.5130771297  -0.7601238555  -0.06264277591  0.5123245759  0.09316108876  -1.402357563  -0.01732685459  -0.269671527  -0.06452642623  -0.48669997  -0.03725938933  -2.60020751  -0.4292432582  -1.099017816  -0.6674845857  -1.312260632  -0.7382909629  -0.7841121665  
0.05011054154  -0.04913835161  0.1059273771  -0.7531496523  -0.5021220989  -0.8837707035  -0.9931210252  -0.2300445153  -0.251184083  0.8495090264  0.1724857258  -0.2843954027  -0.5468183108  -1.362016291  0.06665389849  0.4639567703  0.06757904112  -1.641360873  -0.2146353402  0.1888067237  -0.1216801775  0.2443646221  0.03671963535  -1.424841938  0.1167268764  -0.3924544348  1.687399011  -1.295096158  -0.9091756253  -0.7956212088  
0.2429057152  -0.6309244654  -0.4049892592  -1.313420634  -0.1556956679  -1.208169469  -0.4331952105  -0.01409611465  0.2874207877  0.7442114625  -0.1338954736  -0.1160452474  -0.1572562662  -2.079745611  -0.8639741967  -0.143529183  -0.02719023163  -1.297068097  -0.1921602961  0.06584060187  -0.8803276699  0.1316672526  -0.2533631837  -1.36921387  -0.1260671017  -0.6536005079  1.202350823  -0.8199904618  -1.082018001  -0.7757942488  
0.08676998729  -1.526499072  -1.72786027  -2.56427668  -0.9196267187  -1.737443255  -0.5640207204  -1.081647016  -0.7474925622  -0.2899406228  -0.3469679649  -0.9549368588  -0.632719189  -2.309487367  -1.458676558  -0.9633011506  -0.763055428  -1.973983692  -0.9931382409  -0.9503629755  -1.608396849  -0.6876440054  -0.7859589152  -1.875567384  -1.352533128  -0.990372122  0.03273700522  -0.819221865  0.01934226117  -0.898310101  
-0.1225697271  -1.857313827  -1.40433388  -3.1051261  -0.9638689992  -1.135563706  -0.8090752892  -2.29809913  -2.244077805  -0.2780788504  -0.5360557431  -0.6562964526  -0.2190806904  -1.669392376  -1.726870125  -0.8430760969  -0.9957921905  -1.491447247  -0.3398801068  -2.652436667  -0.9262160968  -0.4342255479  -1.561545786  -1.233220573  -0.8837895455  -1.23848552  0.1551773199  -1.789154813  0.4063675459  -0.09273473032  
-0.3361056425  -0.8439714382  -0.6124300377  -3.028250221  -1.021568157  -0.7934567895  0.3017831415  -1.638429158  -1.705385489  -0.1049617067  -0.3462947432  -0.6740680135  -0.3485501751  -1.312089939  -0.7559567353  -0.6243516312  -0.4008572562  -0.949727331  -0.1353636935  -1.998961173  -0.119331107  -0.877503051  -0.5123302212  -0.3513189819  -1.130249131  -0.9911380128  -1.155989836  -1.446410325  0.6212214936  0.1978129078  
0.2088830085  0.1598437147  0.5555947481  -1.153740999  -0.7838701726  -0.5043525499  0.3153491483  0.1885434593  -0.2050428574  1.093303138  0.3325406493  0.226581691  -0.2745235516  0.2445092862  0.1417077355  -0.05818930951  -0.1917150361  -0.4270042406  0.7138676479  0.07509001779  0.5072114556  0.2543597323  0.6226398755  0.3621113521  -0.8334194047  0.09460172313  0.2268598573  -0.8333029996  -0.4717690776  0.4565703085  
-0.07956466868  -0.8833429498  -0.4872073229  -1.244611886  -0.8671824874  -0.9207671799  0.4731422397  -0.7686761945  -0.4940866459  -0.6361487422  0.1131412646  -0.5429573554  -0.6165986662  -0.8051006169  -0.8937124146  -0.8036087027  0.05373970333  -0.8339114854  -0.2986080953  1.318520295  -0.08249702416  -0.7569867675  -0.7782956953  -0.5259929116  -1.68145955  -0.1328607501  -0.3397589756  -0.9401242549  -0.3048551923  -0.3204173433  
-0.01030142649  -1.026804578  -1.104738568  -1.375201608  -1.045474458  -0.1377728376  -0.06886746051  -1.65903778  -0.1786044142  -0.7460678125  -0.09571618947  -0.4022101828  -0.436174575  -1.622468328  -0.8349440503  -0.6990274607  -0.8571235666  -0.2548447768  0.00913149531  0.9154759467  0.1133082414  -0.0363053118  -1.184188836  0.02728041369  -0.4099112603  -0.5340740959  -0.01593032799  -0.8866313985  0.8439154303  0.3324156194  
-0.6654103272  -0.5454159811  -1.392663081  -2.045927886  -1.386444949  -0.3047891013  -0.4118604433  -1.742830085  -1.204711721  -0.7677993267  0.3498088189  -0.5714744821  -0.4835782484  -1.173595171  0.305408976  -0.1756735715  -1.21069917  -0.5069673601  -0.07672597267  -1.2191127  0.04453826632  -0.241865214  -1.318552285  -1.321687748  -0.3797998122  -0.6231013836  -1.137304957  -1.185883321  0.8453803587  -0.3979899519  
-0.3208892771  0.6635236291  -0.555717634  -0.6031650491  -0.8181995167  0.6640051253  0.8657900372  0.8719716948  0.226951222  0.2392835853  0.2096023661  -0.01677657122  0.4482394723  0.09437248602  0.7425232146  0.544009292  -0.6347794353  0.3024726962  0.357298896  0.5993732102  0.4283495616  0.05001720319  0.05917509856  0.6176858307  0.1637673301  0.1190578578  -0.351809349  -0.4738777708  -0.1057829329  0.605187059  
-0.4112185414  0.2404782673  -1.501420407  -0.8900744989  -1.176175827  -0.3162204368  0.7273454415  0.6971681566  0.3821441111  -0.03255587411  0.7697637039  -0.2474646852  0.3334694146  0.1543996116  0.2348221687  0.05371154888  -0.8895096912  0.03712605244  0.3710805665  0.02618042318  -0.119059762  -0.4357289747  0.2482036399  0.2721537021  -0.2127786734  0.3473027676  -0.2440422213  -0.6103150261  -0.5234096296  0.06295446333  
-0.2738139875  0.3891286992  -1.519824785  -0.7513968299  -1.061107908  -0.3792711281  1.171026984  1.479743715  -0.295114765  -0.8612861637  0.2461268948  -0.8561995047  0.06485066  0.3957987922  -0.7345152594  0.05461222173  -0.3651981343  -0.01244691658  -0.6287881382  0.4570972146  -0.8084696621  -0.3607822904  -1.017131485  -0.03599105649  -0.3951765129  -0.4241949686  -0.7849670384  0.289717619  -0.1585004741  0.3554807044  
-0.2909079483  0.3839668938  -0.6454469271  -0.4479475222  -0.7451649274  -0.3705049082  -0.09147981534  0.774312542  0.5927158052  -0.1808051054  0.9746642101  0.04380615163  0.7798899973  1.053892378  -0.1361700865  -0.1189685992  -0.3103658376  0.4275020603  0.5701694317  -0.4202999731  -0.1555308547  0.07282742182  0.2506678279  1.231556362  0.02743763835  0.6111554163  0.5894583831  0.5091832596  0.1450565162  0.6033960904  
-0.7880390173  0.6765488002  0.2761169751  0.3185732058  -0.03524053268  0.2740827789  1.550167688  1.521781105  -0.1007948097  -0.462428051  1.034309263  -0.1751205468  0.7325934627  0.7144113861  1.082066861  -0.03779678927  0.6932562121  -0.2224939728  0.09333605467  -0.9445112889  0.1193851676  0.405049565  -1.179566099  -0.2953112628  0.3528431349  0.6534655055  -0.4621136398  1.297565177  -0.5804584338  0.09747998741  
-0.07182854876  1.526408374  1.096310312  2.061924101  0.3947759597  0.9902040226  1.790907696  2.675601084  0.6839000845  0.227367615  0.7835267948  0.2561447662  0.6652968426  1.827632127  0.7945808661  -0.4745182704  0.6115533935  -0.0478758673  0.5793387144  1.320125157  0.7548993882  0.7712467197  1.018359074  1.757883627  0.4033680786  1.185125632  0.3925173871  2.081097922  -0.9387904173  0.8144940174  
-0.04954880409  0.7575899555  0.3121566862  1.316317047  -0.05454503772  0.1573124502  1.72589121  1.736832712  0.6066951938  -0.6326991537  0.4337934825  -0.7338852095  -0.212131993  1.142621532  -0.4712403566  -0.515364863  0.2453124509  -0.4749996599  -0.3624144319  1.343649245  0.2623735677  -0.4875977676  -0.07911278215  0.6260902324  -0.5428039313  0.1310831702  -0.006205862287  1.457543446  -0.5606871897  -0.2209452382  
0.2434549202  0.7554975012  0.3765623739  0.7777280428  -0.4991448526  -0.004693572809  0.1007349047  1.048349655  0.8183499217  -0.2796200598  0.1843346351  -0.3251691583  -0.3818842983  0.5330925221  -1.080324091  -0.5520415638  -0.6450064535  -0.5568007981  0.06888877753  1.609192  -0.1996610865  -0.3401750207  0.4058918551  0.4680485209  -0.275675857  -0.2123147249  1.578442688  0.3958652446  -0.1609502294  0.01717752453  
-0.1737969799  0.5879726406  -0.1980039157  -0.2647512235  -0.5304086787  -0.4187128566  -0.1610775985  0.2731110428  -0.8024919749  -0.6494447705  -0.2827920245  -0.8490379622  -0.6703082759  -1.021392142  -1.52282391  -1.034838758  -0.4363072543  -1.126168002  -0.3846110732  0.1685940834  -1.001855497  -1.112532761  -0.5239875109  -0.7674102152  -0.4114874068  -0.5396169079  -0.7120071087  -0.232938728  0.04004182977  -0.7266272784  
-0.06042076808  0.1121594539  -0.4697582756  -0.8938730495  -0.5289948992  -0.5939345421  -0.4890903607  -1.14591751  -0.482802467  -0.499586042  0.04006584069  -0.7803478661  -0.4937859535  -0.9717856441  -1.561623206  -0.5901779895  -0.7498488875  -0.6594207411  -0.1439691536  -0.3261803744  -0.3042722568  -0.5233113123  -0.09003136838  -0.05222245927  -0.3659400398  -0.2432790355  0.01833813941  -0.5596347634  1.125188013  -0.537889056  
-0.4244561821  -0.7004230281  -1.086243551  -2.135404964  -0.6028144375  -1.167271642  -0.03097014065  -1.226317156  -0.7637188899  -0.7720254415  0.02646892827  -0.8428862248  -0.7993043768  -1.076609002  -1.009235958  -0.3590396476  -0.9795472372  -0.9420801582  -0.4329824244  -2.072618114  -0.2684883485  -0.467565029  -0.8961666449  -0.8496636808  -0.673429169  -0.3210806285  -0.5657092464  -0.4557318613  1.456507549  -0.8638066936  
-0.1090344973  -0.2723056604  -0.5013961104  -1.646598183  -0.4695369582  -0.7595292915  -0.2298994447  -0.7979527533  -0.7879147089  -0.0923792727  0.4875297111  -0.670249026  -0.4304303618  -0.1326850884  -0.5620218596  -0.1041543284  -0.8489515874  -0.3682786036  0.07678856934  -2.401914197  0.2682173101  -0.1177124744  -0.3331335182  -0.4324546092  -0.1112115124  0.2949583403  0.4827075257  -0.5672739901  1.446109332  0.1392597986  
-0.1997127044  -0.3763967476  -0.5124512069  -1.459591761  -0.8121773309  -0.7327309113  0.2281995611  -0.6001292122  -1.264995064  -0.4396468229  0.4899889799  -0.9204841757  -0.3459789906  -0.5915328126  -0.7603423619  -0.5869592159  -0.4967362356  -0.6186351884  -0.1717754274  -1.623550999  -0.1356622143  -0.4329841443  -0.7741169407  -1.273204643  -0.3136439356  -0.2077003247  -0.4218233527  -0.02767197921  0.8801417361  -0.4158517431  
0.1836343539  -0.4471454819  -0.3795257184  -1.261035728  -0.7226184122  -0.3787256587  0.4600461836  -0.7267945259  -0.612279843  -0.3165158829  0.2158302973  -0.5565215891  -0.2806897148  -0.6821315527  -0.7410805862  -0.5249541841  -0.1497378751  0.02921471344  -0.1702512833  -1.272713278  -0.2207454805  -0.3492771911  -0.8499350783  -0.2222266329  -0.2646486161  0.3894355326  -0.400939919  0.2034034722  1.392410839  -0.178366353  
-0.07404331559  -0.8723087825  -0.5348912823  -1.33213169  -0.9128824546  -0.4508202889  -0.3332748926  -1.868935321  -1.693349282  -0.2929196309  0.0779930395  -0.875914789  -0.3570187024  -0.8043941774  -0.6129234602  -0.6085303758  -0.3172922679  -0.002660145018  0.2777743334  -1.805577414  -0.4183974493  -0.4321402531  -0.4348043003  -0.1093468051  -0.350986216  -0.828956561  -0.9594456134  -0.8654001684  1.223464498  -0.5772646408  
-0.02401363811  -0.8986731872  -0.02056984508  -0.2308593281  -0.3682922228  -0.01521868702  -0.9430402901  -1.641981193  -1.181838625  -0.2130120727  -0.2949908685  -0.3113604033  -0.2621691263  -0.8309580576  -0.4964285676  -0.4042715474  -0.1924310148  0.04813831605  0.5602921672  -0.6133840174  -0.9289859283  -0.6456980667  0.09913112382  0.4741605686  -0.6048695711  -0.4477056851  -1.171632512  -0.2590192472  1.190663224  0.3706381267  
0.1830525409  -0.6406861782  0.3565866231  0.5465262843  0.2112567256  0.2348560244  -1.378355374  -1.542625982  -0.4886020509  0.2479887893  -0.01646555612  0.6118029235  0.3349228058  -0.09834192232  -0.202729829  0.2129072283  -0.1261933565  0.887698012  0.9691839851  -0.3805206411  -0.518522115  -0.159866635  0.3209768079  1.223198155  0.008028485291  0.1600094711  0.5776487654  -0.5718544042  1.141967057  0.6678540954  
-0.2008520579  -0.6044063667  0.1079800483  0.7013896404  0.4934450025  -0.02844926899  -0.5862456471  -1.339189544  -0.4849163701  -0.1638603759  -0.122080753  0.3404364964  -0.1751060289  -0.3093817959  0.06344829758  -0.02099518472  0.5315610018  0.623803639  0.07803052046  -0.7705755885  -0.3823186934  -0.5093026152  -0.1103006397  0.4113184152  -0.1037998302  -0.1305214464  -0.4696892016  -0.3011152853  0.2968578935  0.227274069  
0.3227591675  -0.5616898883  0.3151073885  1.402326458  0.6914347677  0.3330392162  -0.7501242714  -0.875712463  0.6728164248  0.304371444  0.1124919302  0.8065096033  0.04445172439  0.2162261749  0.4322538651  0.2025959554  0.3781061425  1.141980644  0.2811502036  0.4080073443  0.06713744724  0.2266787786  0.9152522485  2.157748974  0.226252779  0.5261428418  0.3921561437  0.3230158437  0.3733805113  0.801362527  
0.0782389188  -0.2172772531  0.0499027436  1.18327708  0.4553712932  -0.1003380566  -0.6219853533  0.1337537225  0.6056167556  -0.26224975  0.02488235893  0.0728585544  -0.2618517275  0.3594262166  0.7584663394  0.006760804736  0.6460616725  0.7369076812  -0.144956705  0.3570651932  -0.220937136  -0.2763233105  0.4744509809  0.4848889561  0.01081991975  -0.3504672687  -0.2617165568  -0.1332961456  0.3840036013  -0.343495329  
0.1294154722  0.05774517473  0.1349191823  0.7678150227  0.3452504086  0.3049361333  0.6407599105  0.2526522323  0.4067869893  -0.4874409271  0.4749227308  -0.3011559081  0.09752105949  -0.1323683374  0.2009203916  -0.3605451923  1.143490544  0.2342583473  -0.190913158  -0.4277544137  0.1707426635  -0.09507433066  -1.765146224  -1.317777826  0.2318977542  -0.3016671574  -0.7331834756  1.008683921  0.6042500794  -0.001593121539  
0.2466772637  0.3780737466  1.017957573  1.476870145  0.7386630012  0.8380962373  0.8091315903  -0.05515533147  0.49557926  0.1182976118  0.3873344444  0.7230982334  0.5370570479  0.7278846458  0.8280311067  0.5537335099  0.8470303487  1.221817014  0.8387848597  0.1053232661  1.017079363  1.052805285  0.08706755227  1.362785894  1.08477619  0.8746231565  0.1360311896  0.8824778617  0.7486201286  0.2796434505  
-0.01235909275  0.9887847694  1.742115257  2.563604039  1.268509048  0.4931199058  0.8665219256  0.9683219416  1.628702831  0.06131631782  0.01604311815  0.3347121254  0.6807805264  1.090238289  1.365395257  0.8615986347  1.236390602  1.477801453  0.6958615886  1.849383185  1.328424044  0.5035353525  0.9428508158  0.7641740828  0.5398550067  0.2852446441  -0.3560532301  0.7862122893  0.04479219064  0.07787314977  
0.7458450044  0.463350232  1.393509225  2.482335706  0.7940052537  0.5776878683  0.6691797737  0.6776601969  2.276843071  0.4827238574  0.5332717733  0.7314919431  0.6457857501  1.366265511  1.102772004  1.146675908  0.7279555295  1.425677773  0.3823627425  1.779286874  1.106854611  1.340104634  0.170953721  -0.582702478  0.6017367783  0.03345841518  -0.4707142792  1.392209303  -0.1993880537  0.1898498292  
-0.03818176565  -0.4688532534  -0.3507392618  0.6528361888  0.6284703805  -0.1080694663  0.7033482402  -0.4061883143  0.8750039715  -0.8712284341  0.2670191755  0.2180859183  -0.2461227673  0.2106320979  1.388553222  1.557181257  0.2281165781  0.7021412422  -0.670531497  -0.3568001936  -0.005173462725  1.120548541  -0.01573486367  -0.4070527297  0.2260625028  -0.03609046642  -1.415846405  1.33102144  0.4137492615  -1.301022329  
0.0926058764  0.5164568622  0.03798818572  0.4188676194  1.052682642  0.1156012903  0.3772571904  0.8876862701  1.714524578  0.2326095537  0.01319075469  1.366096421  0.09277577773  1.085965315  1.944885034  1.627586128  -0.01577839072  1.503717192  0.1964510364  -0.2566414098  0.6719384018  1.779778548  1.055057075  1.477186273  0.8269052382  1.555464841  0.6962363482  1.788424967  0.1809519067  -0.3665292341  
