# Supplementary material for: Large-Scale Brain Network Coupling Predicts Total Sleep Deprivation Effects on Cognitive Capacity
Source: PLoS One. 2015 Jul 28;10(7):e0133959. doi: 10.1371/journal.pone.0133959 (PMC4517902; doi:10.1371/journal.pone.0133959)
Supplement: S1 File — (ZIP) [file pone.0133959.s003.zip › supporting_data/dual_regression_timecourse/timecourse_TSD_subject13.txt]

0.004222327398  1.065859412  2.059835427  2.139939363  0.09002898129  1.178247209  1.513939069  2.726881128  2.199823991  -0.01870061316  2.191410698  -0.6744484057  0.2400935782  1.220306792  -0.9574663242  0.04999572872  -0.756460467  1.165275543  -0.04303816036  3.389561817  1.659948699  0.3219143428  1.239121134  0.996621844  -0.2397995653  2.754771808  1.805172021  0.7463709037  -2.306054765  0.7396212604  
0.4355028297  0.4164562512  1.000726837  1.125120595  -0.4911726254  0.437696058  1.44424157  1.857776452  0.2900054241  -0.2734935607  1.951011106  -1.161772106  -0.2646546289  0.6970506627  -1.061319534  0.09050028868  -1.309995655  0.323376397  0.1743557555  2.67510013  0.6810116632  -0.2317634863  0.6101794804  0.2212121432  -0.5969008829  1.271334922  1.508676643  0.5333075689  -1.634441529  0.198667609  
0.4224433763  -0.3274927438  0.7021000205  -0.1359059836  -0.3951047395  0.05577898027  1.697129825  0.6406544363  -0.1062570475  0.2037581633  1.323425391  -0.823018571  -0.2495893081  -0.01848725293  -1.27260693  0.009811183988  -0.2545810712  -0.2156764932  0.7139508567  1.372045632  -0.1099544019  -0.6838771792  0.09945371572  -0.07354705512  -0.3026473196  0.9203807061  1.267050531  0.9280160297  -0.00479143052  -0.3389359593  
0.09277758037  -1.059542588  -0.04424766849  -1.151830883  -0.537603132  -0.2484987819  1.328694409  -0.3859854208  -1.133141634  0.3802910587  0.5459428778  -1.285037475  -0.03677721687  -1.194743751  -1.876507593  -0.5129046095  -0.8270345112  -0.5427457214  1.04997009  -0.005312057064  -0.8892642203  -0.5085632005  -0.09130120376  -0.6358589508  -0.8158289104  0.153629363  -0.003013350577  0.04826447912  0.8633069076  -1.257502897  
0.0436481705  -1.306392639  -0.864285286  -1.559764656  -0.2373288453  -0.4684354234  1.255533209  -0.5809529292  -1.952388592  0.03642331553  -0.1064244713  -1.408952051  0.328233005  -1.234391083  -1.387756045  -0.4494353442  -1.049262221  -0.709665864  0.6650053843  -0.7655683324  -0.965771457  -0.2666029156  0.3151747195  -0.2389939573  -0.9823186064  0.1312944719  0.4597526611  -0.5914214756  -0.04005391835  -1.264168881  
-0.3392612077  -1.63805304  -1.420361338  -1.527648945  -0.6192151984  -1.194393971  -0.327490844  -1.169025075  -0.7081674833  0.1753319003  -0.401695279  -1.194103053  0.367174529  -0.8327670299  -1.664372703  -1.107996027  -1.288524407  -0.9641212301  0.5321830407  -0.3506409701  -1.508921527  -0.4617871629  0.2787595755  0.3372008188  -1.133435956  -0.8408467447  0.5460776642  -1.538974568  0.9262411867  -2.092273134  
-0.3175362628  -1.01435459  -0.5553302157  -0.865479532  -0.5464688306  -0.8184167601  -1.513384953  -1.049164568  0.1276119105  1.034350554  -0.7700168294  -0.4613679941  -0.06110308579  -0.654229594  -0.4585339738  -0.09799078327  -0.2785986071  -0.1207828902  0.167684303  -1.13290066  -1.008722673  0.2819232004  0.0001258601708  1.35864509  -0.3535352602  -1.292290451  0.567900116  -1.528087495  1.028318685  -1.956943108  
0.1920240415  -0.67934496  -0.2590589785  0.06120059199  -0.2980622806  -0.3585768483  -1.709022952  -0.6443347725  0.682403086  1.377850164  -1.060102232  0.3981306515  -0.5667394786  -1.21645217  0.9668880429  0.6562665082  0.08086071782  0.4700069728  -0.04515908578  -0.154100602  -0.8724994309  1.185313801  0.951298426  0.9952702082  0.639720653  -0.7235121991  1.171361738  -0.6079682291  0.141362108  -0.747629602  
0.1455509961  -1.587166835  -1.751148437  -0.8448608787  -0.6602081641  -0.7980285097  -1.805831212  -1.35772483  0.2539434955  -0.157284908  -1.578391755  -0.6893942892  -0.9511975902  -2.899195675  -1.110182884  -0.5288025416  -0.6627411695  -0.8728448783  -1.140875341  -0.3110541466  -2.058036964  0.9688951194  -0.4417495222  -0.5798825532  -0.3868280295  -2.002943284  0.5167419951  -0.6330461774  1.246395242  -0.6091093575  
-0.03682290984  -1.857523009  -2.81061174  -1.918488006  -0.7145189687  -1.169658052  -2.531162839  -2.307212988  -2.067636414  -1.09397147  -2.050302767  -1.585347338  -0.3835262958  -3.037170297  -2.206421366  -1.142045982  -1.530686672  -0.7392746072  -0.875178276  -3.29294234  -2.579037306  0.5195027854  -1.546145857  -1.737198738  -1.343211315  -2.916961029  -0.6377858482  -0.7424318862  1.917627543  -0.6820721732  
-0.3031501146  -1.851401748  -3.288808467  -3.004622982  -0.4488727465  -1.753235074  -2.81327486  -3.290809133  -3.512293746  -1.320763172  -2.285800238  -1.727349868  -0.2178190687  -1.985892969  -1.703029514  -1.491224679  -1.332282107  -1.290060501  -0.04819608949  -4.912043297  -2.638868463  -0.6553291861  -1.626650546  -1.01755613  -2.382567895  -2.56343899  -1.921042179  -1.005240429  3.465457233  -1.068491407  
-0.05275284344  -1.185479728  -1.701701932  -2.646529555  0.538712393  -1.028158548  -1.509680654  -3.035013219  -4.164791317  -0.805087631  -2.089023953  -1.728061112  -0.176337247  -1.230430221  -1.699649073  -0.7174507072  -1.047115652  -1.224744823  -0.06681528344  -4.050808652  -1.495841876  -0.3445745605  -2.173529446  -2.081632466  -1.955266451  -3.051154099  -1.635319209  -0.08578296619  2.791819819  -0.76771357  
-0.1401428238  -1.171178967  -1.660616797  -2.407584354  0.254947964  -1.460889937  -2.124673743  -2.778861984  -3.987381036  -0.6135309014  -1.96127185  -1.658590513  -0.7811615649  -0.9653795426  -1.593430639  -1.101424047  -0.8426910322  -0.9390304102  -0.2236409546  -4.42503412  -1.771529033  -0.2284839405  -2.060815269  -1.677521569  -1.557342374  -2.615680476  -2.108271122  0.01553898075  3.164280558  -0.7237114444  
-0.08509942731  -1.108353714  -1.894303968  -1.449939427  -0.6310063333  -1.480598744  -2.55236158  -2.219608139  -3.327012657  -1.239408352  -1.922230694  -1.671251852  -1.214736078  -1.128681154  -1.153431502  -0.408001255  -1.010349158  -0.5639363757  -0.7268793706  -3.955726921  -1.425449053  -0.2363478633  -1.816919033  -1.346207692  -1.62714391  -1.932357209  -1.375218119  -0.5895315318  2.334074927  -0.5903291193  
0.1594577438  -0.7956412828  -2.077449503  -1.524950636  -0.4337217278  -1.000946157  -1.793263294  -1.679342848  -2.829689027  -0.7100420349  -1.847792646  -1.18455971  -0.851438752  -0.8908951476  -0.8858465805  -0.01555671911  -0.4289216186  -0.3507317709  -0.8861317015  -3.39516516  -0.9587651136  -0.3812867872  -1.928138339  -0.8169051908  -0.9568054351  -1.45751165  -1.036502357  -0.3308849001  1.875104886  -0.4277590705  
0.122533015  -0.4693456186  -1.957427695  -1.8606123  -0.6545281439  -0.791955116  -1.761267492  -1.290051381  -2.543759968  -0.01565887104  -1.470825306  -0.7161486757  -0.7613034406  -0.3461326679  -0.3604930236  -0.005919456452  -0.3616344929  -0.2316072281  -0.5420127123  -2.884031716  -0.976613935  -0.0783138405  -1.751040774  -1.756137876  -0.3011659112  -2.075123954  -1.403896502  -0.1733547652  2.058940266  0.02012872165  
-0.01784173959  -0.2973057085  -1.426455011  -2.145272788  -0.5405249626  -1.096595779  -2.100740868  -1.379677582  -2.821785016  0.0496079519  -1.329948251  -0.5766421174  -0.3331483713  -0.8069165507  -0.6659754006  0.02797308177  -0.5316618934  -0.147972429  0.08338253192  -2.935567113  -1.182885567  0.08677923147  -0.9035066373  -0.4848184803  -0.4186518871  -1.826414298  -1.369995774  -0.007472798928  1.852123083  -0.07205654668  
-0.03132309872  0.05294578632  -1.208392117  -1.42269288  -0.325577913  -0.8576673856  -1.171031517  -0.7153043733  -1.632340751  0.04113294617  -0.8960006468  -0.09895746024  -0.5805423887  -0.3839272776  0.003187522491  0.2358342984  0.01390776016  -0.149626118  0.03154103333  -1.985622308  -0.7193886884  0.3136353404  -0.3078652072  -0.04643536781  -0.165898062  -0.8437398789  -0.8491167408  0.3957273824  0.9429288028  0.1349833015  
0.09260486323  0.2736411592  -1.237586538  -0.9296940504  -1.00951233  -1.051207692  -1.779368746  -0.2014801531  -1.413918868  -0.3716839096  -1.419183223  -0.5517155325  -0.4775199054  -0.02013796014  0.04062495216  -0.1509666557  0.2790326273  0.1109166795  -0.4253739197  -1.935293675  -0.3871575874  -0.1404860712  -0.4917174724  -0.2813896452  -0.3998308536  -0.7728663352  -0.9247040996  -0.1687061614  0.8173971379  -0.3644238746  
-0.006829144931  0.5686081177  -0.951391515  -0.4073408343  -0.4098381648  -0.5754432035  -1.544516236  -0.3062347935  -1.439551241  -0.6279248027  -1.273276368  -0.308355553  -0.3101545242  0.149835383  -0.01408844321  0.344621068  0.3402134844  0.09339735736  -0.4634346205  -1.682368408  -0.2348517522  -0.3326108651  -0.4779334675  -0.2124184352  -0.5221395683  -0.7128395497  -0.4066023356  0.01459803222  0.4227270972  0.05656482074  
0.04002864319  0.2578171242  -0.2273941689  -0.1091215792  0.1790074362  -0.3197690095  -1.313372761  -0.8933517826  -1.644756782  -0.2557002619  -1.349837915  -0.2345406544  -0.533494323  -0.5034230896  -0.2377397157  0.2549693044  0.646860131  0.3153340249  -0.009700748161  -1.156409516  -0.3278398708  0.1027123443  -1.240875967  -0.6527611824  -0.4072280289  -1.866846905  -0.5461428888  0.4999877487  1.009684467  -0.4871118939  
-0.2012847025  -0.0867716056  0.02465336547  0.1805169086  0.334493454  -0.1087214682  -0.4878131326  -1.210237273  -1.456676666  0.1064351286  -0.6757072508  0.05417593868  -0.4208571412  -0.1291068621  0.2030020952  -0.1195988195  0.4301548128  0.2027500788  0.1523534579  -1.574940264  0.1928188069  0.7012731363  -0.7284816522  -0.3916167856  -0.1458336367  -0.5132260789  -0.7620540559  0.5128779181  1.303353057  0.03383570809  
-0.00868250555  0.2453578434  0.4583805923  0.1821133001  0.4825516993  0.1844164156  0.7454114378  -0.4242651412  -0.1871798359  -0.3002243229  -0.3957810157  0.1886687031  -0.09922888399  0.1573783704  0.3554317502  -0.1136169077  0.513080659  -0.05060277359  0.4184758031  -0.6807480476  0.8977826282  0.4120911021  -0.5997638598  -0.2865668357  0.3141495067  -0.4135227631  -1.258571845  0.9057249514  0.6721188329  0.5677759119  
0.006984235168  1.041520001  0.9878006511  0.2949103726  0.2241117887  0.6500474766  1.283676108  0.4127116325  -0.1475274321  -0.5024254824  -0.5005314778  -0.006159702838  0.7023373517  0.9926682404  0.9894702207  0.1317833045  0.04875825532  0.4295475878  0.5329329365  1.130039479  1.562792564  -0.03869002188  -0.3874380269  -0.02148272057  0.6785527103  -0.1540174081  -1.291732944  0.5700482154  0.04992744424  0.2340096057  
-0.2321545436  1.691622234  1.745436666  0.7726327994  0.946756613  1.372994265  1.619385986  0.8266701598  0.9898429036  -0.5990458396  0.02670174591  0.9138564456  1.420961028  1.684442169  1.498687017  0.29311654  0.9967825886  0.8309868698  0.4090207376  2.014346717  1.667077617  -0.3123672121  -0.3284100276  0.4414556323  1.264129853  0.6595248869  -0.6487318546  1.449127205  -0.6356522766  1.086885288  
-0.2618500069  2.248101696  3.457324126  2.407097705  1.434475126  2.307202097  2.181406383  1.999078882  2.501114168  -0.2188012837  0.6877377334  1.347933037  1.653001279  2.53281393  2.127171391  1.053879292  1.502703583  1.213648386  0.1302095504  3.879864181  2.496751655  0.2385379364  0.07166944828  -0.2016833264  2.167201075  0.7548927665  -0.435032281  2.008960624  -1.604983154  1.385806346  
-0.3159839386  2.526452205  4.100548788  3.595091179  0.8768109855  2.365034983  2.13288715  3.495339314  3.761182842  0.4538353687  0.7066576615  1.664462416  0.831018923  3.227949053  2.860489191  1.524781048  1.830046942  1.761350343  -0.04695326352  4.648297967  2.373262554  0.6552090523  1.487639819  0.3206677467  2.371700458  1.619097856  -0.005387116894  2.39831019  -2.797165465  1.134959237  
0.1202192347  1.881410152  3.683645634  4.119890536  0.5249572115  1.642150479  1.307496746  4.198551966  5.783611273  1.197712204  0.8025397083  2.099321416  0.214686984  2.494179017  2.239261902  1.261134668  1.977344882  1.77473018  -0.3245442306  4.660954727  1.665954332  1.137186862  2.049253827  1.356049162  2.007906505  1.856484256  1.46921195  2.889934936  -3.448979327  1.238502389  
0.3721527323  0.63667  1.771822315  3.240233111  0.1210180475  0.6631604359  1.284701603  2.804384621  4.628954737  1.158521853  0.7878105958  2.23334739  -0.6665167077  1.364622019  2.253795459  0.5567445836  1.233676438  0.6310286446  -0.7699110082  3.979076681  1.163145088  1.286466595  1.695384898  0.9434751739  1.269589896  1.633028093  1.464048331  2.258374968  -2.194014017  0.966040137  
0.1213732415  -0.6209172035  -0.2751014292  1.369164515  -0.3601779009  -0.1423496511  -0.01048144798  0.8132267429  2.590924973  0.1904427231  -0.03126765837  1.232599692  -0.848366006  -0.5695445076  1.003562132  0.03677423405  0.4555544396  0.126611418  -0.9527398948  1.393825609  0.1003419423  0.8337640759  0.8767009507  0.5517217961  0.3716132258  0.8812798154  0.5240652942  0.01279578336  -1.618082713  0.3292922014  
0.09923193591  -0.4741010772  -0.3795593628  0.1429445817  0.03788942487  -0.102374238  0.3450105277  0.1749019912  1.657343053  0.06694809934  -0.3139008452  0.9703887335  0.1012528949  0.09391942858  1.084354133  0.364588433  0.6312494393  0.4358846974  -0.3056743909  0.5873761037  -0.03356542542  0.1323404669  0.3961939685  0.2833124272  0.2446162117  0.5946248843  0.2613617334  0.06179915929  -0.9694987923  0.6839750387  
-0.1381325936  -0.01988892314  0.01164335265  -0.4907919064  0.4445317813  0.4366802389  0.9392786901  -0.2925672026  0.6837244064  0.228697389  -0.1554032221  1.228786872  0.3510599835  0.7202957383  1.038975535  0.3579714719  0.7672202816  0.1678994958  0.163120315  0.6973650952  0.4546922833  -0.1189866324  0.4929474613  0.6036266414  0.3802941719  0.7786233853  0.2097860005  0.02068113236  -0.5002342757  0.6936063933  
-0.227183528  0.3669879256  0.7137325108  0.785575679  0.8051631931  1.137582806  1.308768652  0.4655770186  1.068135476  0.414635187  -0.05642510813  1.331672198  0.7154172695  1.226169182  1.134316967  0.4955386152  1.160433462  0.4885250245  -0.07949194306  1.528133172  0.9369345754  0.1299716127  0.4369799155  0.1406167302  0.675743892  0.8028965176  0.1557713837  0.4435190972  -1.672048884  0.9635154261  
-0.1653686157  0.7938688865  1.400714396  2.006451053  0.9319417926  1.686982731  2.012910977  0.9550741731  2.542567177  0.3943694885  0.7773380608  1.942980581  0.9723725582  1.919568871  1.97813793  0.6683499281  1.307165291  0.4214311444  0.2603523934  2.521972226  1.48547618  -0.07502837165  0.4623204916  -0.4037946928  1.444812526  1.266998182  -0.1842700044  1.847497063  -1.390620377  1.512183117  
-0.07803897871  0.6435256143  1.572001979  2.091170544  0.6945408352  1.719038946  1.966413502  0.466433554  2.600773957  -0.1252711922  0.6704693348  1.610269649  0.9281875357  1.870335684  1.911959947  0.322731271  1.152545614  0.617029754  0.6111613758  1.879606126  1.737241038  -0.4572906786  0.6610194354  -0.135858673  1.326843715  1.56928322  -0.5438171441  1.354497537  -0.8382768013  1.400292255  
0.03167915922  0.5844992977  1.731659493  2.833741813  0.4697078814  1.743881423  1.034079124  0.8341189236  2.67738298  -0.4973780378  0.5018415102  1.06610698  1.110139514  2.373118533  1.555687348  0.1845293518  0.7181471555  0.6934894997  0.5866002429  1.686701037  1.660070064  -0.5463829355  0.7418917217  0.3641569143  1.453922333  1.176660566  0.1721383021  0.9916401477  -1.716067835  1.23448914  
0.09170766259  0.7433369774  1.177120553  3.29837981  0.5059502942  1.560996358  1.005000742  1.542065156  3.294351652  -0.1913053263  0.2874100095  0.9519309235  1.042755758  2.679257789  1.622505729  -0.02770524135  0.9155669158  0.8459061956  0.7026575968  1.656830901  1.321778882  -0.8657828395  0.95463565  1.248189276  1.349719756  1.649555862  0.1082053369  1.292959996  -2.141334902  0.9524765546  
0.268423905  1.279684376  1.090639074  2.993330386  0.09825241547  1.270152502  0.8137256596  2.406398135  2.572113894  0.06883358066  0.05265132555  0.5988727247  0.8601301147  2.72938932  1.486696842  0.6123593112  0.6511430125  0.8972560806  0.2528276319  2.594335508  0.969158044  -0.8603742595  1.106819065  1.098830785  0.8654080998  1.438028061  1.027451382  0.3660386224  -2.823196491  0.889550819  
0.2177223768  1.198917618  1.514571336  2.298816983  0.2166855975  1.117311648  1.444151603  2.191877762  2.798633488  0.2774526944  0.4265671839  0.8175270407  1.257417923  1.250247937  0.9397727483  0.1294726464  0.3770019523  0.3321063287  -0.2551798553  2.678854447  0.5970795976  -0.6275258875  0.7598233124  0.9238466438  0.7359254429  1.147844737  1.247504891  0.8449110199  -2.178676021  1.025651514  
0.03972837286  0.7606167211  0.2724712952  1.12228198  0.150453622  0.5747522327  2.133577109  1.504796431  1.606237419  -0.03432539361  0.396801364  0.4920044017  0.8467199473  0.2002306929  0.05228233746  -0.3012255363  -0.02313329383  -0.6128897202  -0.6963349626  1.858138623  -0.1776108268  -1.138571523  0.2506513365  0.6660572393  0.4066709116  0.7397174559  0.4921915864  0.6551255322  -0.559331401  0.3854968855  
-0.1988599389  0.5588048513  -0.5977711325  0.1559055029  -0.3772614549  0.269984844  0.7193592137  0.6045154765  0.4565092067  -0.5331250315  0.1873283133  -0.01630067559  0.8825963301  0.2914901076  -0.4152602873  -0.1891968489  -0.4417541411  -0.6162529038  -0.5205531083  0.295253731  0.02613281503  -1.398905326  -0.7226956431  -0.591750034  0.2721791072  -0.1839414937  0.2088080856  -0.8076945118  0.002853412429  0.1025929138  
-0.527383838  1.007757701  -0.311961189  -0.3931725929  -0.195146625  0.5170593168  0.8863533419  0.6923387172  -0.1652221581  -0.2891894798  0.9332859396  0.1737874658  1.049032304  1.295748535  0.3520890685  0.1438664673  -0.2583866624  -0.3562395813  -0.2179527721  -0.756652164  0.5858199595  -0.7979896999  -0.2232236125  -0.359774639  0.5574310311  0.7615081358  -0.545593322  -0.6915624943  0.1227189015  0.1712245421  
-0.1895814211  2.042392787  0.8581020471  0.4338010067  0.4644475431  1.252714182  1.72503346  1.809348611  1.279741565  0.1351838077  1.245327145  0.8862867834  1.680682073  2.15542957  0.900498563  0.4795724336  0.7106307043  0.1564015866  -0.1283521307  0.9762704926  1.510682321  -0.2753114397  0.8086790419  0.9282615959  1.132639256  1.68223596  -0.0665045482  0.3709220321  -0.9428556528  0.7975628532  
-0.03329522326  1.839273848  0.8363566391  0.7822871014  0.07916776838  1.096927862  1.1494734  1.540029555  1.361941439  -0.007248372572  1.692329526  0.9182628564  1.238468851  1.933969789  1.453902168  0.09071303217  -0.1778383385  -0.1425684821  -0.1279055104  1.566008008  1.591106688  -0.1581396425  0.6539025341  0.7944919071  0.911949736  1.451473053  0.8680925963  0.4104815319  -1.217661878  1.198454244  
0.1936959205  1.375573839  1.018272078  0.6528872431  -0.09942431532  0.2964557991  0.5244818733  1.552064468  1.070806541  -0.08510540599  1.100366644  -0.009642074032  0.9476807081  1.156238947  0.6398258518  -0.02934663427  -0.1142556222  -0.06407506722  0.149631322  1.132035005  0.9042915516  -0.4331664266  0.7666445436  0.9085446873  0.4548970388  1.074667415  0.5001543497  -0.2082228425  -1.420891407  -0.09278568232  
0.442640966  0.9368575638  0.8480586116  0.3151642814  -0.1346236179  -0.4443362718  0.9530074411  1.396425204  1.339280331  0.5151801882  1.325194373  0.01601945751  0.2433171344  0.4741510835  0.1703806783  -0.1137506061  -0.2202758349  0.09114928486  0.7811034407  1.698100618  0.2294233693  -0.671616253  0.9587756864  1.455653165  -0.1420665806  1.138201962  0.919937553  -0.7311325264  -1.183640901  -0.8009218759  
0.3842889414  0.2761478858  0.4298195591  -0.04198520216  -0.7616432745  -0.6745744707  0.6353703791  0.03852959728  -0.2040047092  0.09209966086  1.669757138  -0.183424302  -0.5810440301  -0.3709327975  -0.2496433744  -0.1387724954  -1.137463201  -0.6257907743  0.8310988617  1.399835635  -0.1697947897  -0.5803695639  0.5657062265  0.4929530895  -0.463739857  0.4838184992  1.026884741  -1.384383925  -0.382465157  -0.3859640987  
0.02998804334  -0.3246471288  -0.1495218594  -1.42250549  -0.9132972483  -0.5646149387  -0.3843103809  -1.576647616  -1.013706922  -0.4936169989  0.9765771701  -0.5355873288  -0.2273622565  -0.7305779741  -0.9319633139  -0.3767470362  -0.5479440394  -0.8961191258  0.7547530453  -1.283568186  -0.7136867681  -1.032798803  -0.3019118431  0.6963104437  -0.5662664355  -0.2465334742  0.1771437968  -2.168560177  0.999963792  -1.067879476  
-0.2146826537  -0.002957264857  0.03942560594  -1.568753533  -0.4014490869  -0.1426591174  -0.2126084411  -1.597546829  -1.670474886  -0.5246977452  0.7405660533  -0.05474328291  0.01110998424  -0.2844920111  -0.6662162733  0.1775040065  0.1981226075  -1.02142883  0.3892237156  -1.069173465  0.5427025737  -1.142700764  -0.5419312788  0.7187541048  -0.2864909787  0.6148669859  -0.4243563276  -2.665990062  1.339258525  -0.4467464206  
-0.3486485065  0.4724681132  0.9574327542  -0.4640885701  0.1887194103  0.9402935196  0.6904297813  -1.030870739  -0.9765673002  -0.3235004503  1.705861054  1.05468948  0.08261880647  -0.1127759597  0.3854089097  0.6220798623  0.4470791  -0.4668563465  -0.1191253056  -0.3972217372  1.549595038  -0.150344387  -0.07372820446  0.529590774  0.6861152301  1.367531765  0.1658180954  -1.38732217  0.5512577725  0.4700444597  
-0.3369732991  0.3657095886  1.055662454  0.2854031476  0.3706845731  1.190629674  0.633070196  -0.0221348126  0.07451631063  -0.2111855307  2.406322173  0.828053806  0.310670226  0.07538959775  0.729064651  0.6566984689  0.4318310172  0.4837695949  -0.06803176805  -0.04160810623  1.501459083  0.2539386812  0.09688267379  -0.0599631789  1.028011078  1.034322465  0.7735630888  -1.113384402  -0.3060545577  0.2812536243  
-0.02722626539  0.7075356521  0.7826724134  0.3259467207  0.5277643241  0.7175096837  0.5546784299  0.6678407724  1.494400823  0.2698363201  2.398229733  0.717780313  0.3019445955  0.3016265025  0.3059467189  -0.2629841337  0.6940846715  0.4838269043  0.1339503561  0.674035798  0.9736181337  -0.2102802473  0.7160150226  0.7824404407  0.9513717498  1.749136707  0.5385463265  -0.7489509616  0.05909822924  0.1611487  
0.3947762557  1.002932278  0.449965254  0.1775518027  0.2144630704  0.5012033291  0.8499290877  0.9587829902  0.6359631873  0.7163499723  2.535192306  0.9228863159  -0.2737415102  0.2120814232  0.3424283283  -0.3367476548  -0.5639386555  -0.4536895197  -0.4167451248  1.129607077  0.9176060801  -0.0825243483  0.9419530265  1.170608628  1.002561834  1.323776388  1.183420483  -0.8500235581  -0.5837888448  0.3917975728  
-0.04214688602  0.2666022666  -1.550494187  -1.501959012  -0.3763525644  -0.5597346908  -0.5475271721  0.249461342  -0.09328605245  -0.1945952438  1.978830865  0.3599308381  -0.7059705177  -0.9219370002  -0.5950485574  -0.3221458907  -0.7126609205  -1.13508836  -0.6556338428  -0.8501350809  -0.1710514097  -0.8292577695  0.07913439924  0.3990414955  0.2323809323  0.6007141878  0.8776295896  -2.624668786  -0.1426247378  0.1811921848  
-0.2300385888  -0.2180446436  -1.418173393  -1.811888735  -0.2427754556  -0.5703463654  -0.9216547049  -1.075615193  -0.8414639182  -0.2746180532  1.553602653  0.2626183199  0.02638900896  -1.376448186  -0.4068787991  -0.5329485813  -0.3903880749  -0.8919757317  -0.1934172812  -1.011820743  0.3831150951  -0.6798154779  -0.01123064293  0.901922104  0.2377475556  1.275227028  0.1552483122  -2.979061689  0.4578238041  0.222486549  
-0.3589863481  0.01859473636  -0.7555406684  -1.275313488  0.1618708131  -0.2532141691  0.1050759606  -1.348302768  -0.8204337178  -0.3756470267  1.816360382  0.5343782221  -0.2098745765  -0.8834598477  0.3269276958  0.3320899545  -0.1153169369  -0.6003551364  -0.3073297077  -0.8694316075  0.6088108573  -0.634397769  0.4780383611  1.133494948  0.621896599  1.738500767  0.6753115653  -2.810569024  0.06551117272  0.9148647506  
-0.3022434182  0.2708497844  0.04733147323  -1.075805278  0.5047226819  0.1627463187  0.8760662346  -0.3319722028  0.3068644347  -0.02542148025  2.226556901  0.6688656289  -0.4922767186  -0.3755300847  0.3783943165  0.2143600349  -0.03642111162  -0.3467812807  -0.2296871495  -0.006914863269  0.5702791444  -0.3204879827  0.7436617245  0.9871839843  0.7722693409  0.9844094721  1.797439094  -2.098406009  -0.7526654596  1.247942386  
-0.2648767442  -0.3065302551  -0.3327004671  -1.133002339  0.4990468601  0.1383495959  0.5367090126  -0.3169612528  0.92054864  0.5877266359  1.835092949  0.5763407963  -0.3764147086  -0.004572595102  0.1367511542  -0.8191648635  0.3158024945  -0.5512663525  0.1044153144  -0.5022630952  0.2369360376  -0.9376826215  0.821688035  0.6893189349  0.3503352041  1.31207657  0.73341188  -2.147939625  0.4979201305  0.7807164028  
0.07723968274  -0.3087671553  -0.1269796187  -0.5804364655  0.1415318466  -0.01828111198  -0.2574039327  0.1511014855  0.2364738958  0.5623217718  1.683563555  -0.2131416143  -0.0671758109  0.1639694568  -0.148438118  -0.6680204479  -0.6020116671  -0.675757258  0.4718135247  -0.3462731569  0.2163411739  -1.166798848  0.8981773354  1.436256015  -0.3909355924  1.168616318  0.7052462637  -2.542448186  -0.6465304654  0.9105862313  
0.1851371028  -0.7083891655  -0.4909778674  -0.8038389917  -0.0945549781  0.1107802924  -0.185963453  -0.3075021566  -0.6728777715  0.1859156372  1.603099946  -0.2470682522  -0.7796126166  -0.5534034795  -0.2191239287  -0.5443764769  -1.462056152  -1.554727766  0.2782149201  -0.5884014689  -0.1628469589  -1.168277167  0.344520291  0.4563510962  -0.8695400536  -0.002101412977  1.136177863  -2.069660316  -0.8177701251  0.8521126462  
0.1844091152  -0.7019156383  -0.8196205059  -1.002048009  -0.1032795393  -0.2410021342  -0.6565316629  -0.7247237105  -0.6544531897  -0.1142539127  0.5337888948  -0.4222462908  -0.3703612845  -0.8014870828  -0.2761395794  -0.8742895754  -0.9358763033  -1.301482862  0.4173050762  -0.5538017953  -0.5429021353  -1.440388432  0.4185349176  1.006367104  -1.062358704  0.2683912024  0.4101687951  -3.103475545  0.03026631832  0.07639943435  
-0.03477291371  -1.122912482  -0.9598259608  -1.391460367  -0.2427727942  -0.5304241753  -1.114730981  -1.287153106  -1.289890836  0.3035917556  0.7035413383  -0.4493660111  -0.9283384594  -0.8422028886  -0.1970571862  -0.120288528  -0.4237703683  -0.7658862675  0.2051276112  -1.971472591  -1.476787834  -0.7857219497  0.04977888374  0.974115757  -0.8592704439  0.3446371588  0.5830523527  -2.999282121  0.5751991751  -0.2444470362  
-0.1173904546  -1.301455137  -0.3973307056  -0.8140573981  -0.2250685869  -0.6647184683  -1.497324018  -1.228184233  -0.5532577008  0.723774418  1.127153217  -0.02988139007  -1.77691621  -1.131988775  -0.5918473229  0.2412783691  0.3644738088  -0.6142228394  0.04722783604  -1.636875507  -1.13684226  0.1728745238  0.0232246026  -0.4455680518  -0.4775523669  -0.1728592062  0.7928660746  -2.112016754  0.0722705021  -0.2511957511  
0.1185351353  -2.093539897  -1.442380972  -1.58604889  -0.8282150835  -1.407281113  -1.872304812  -2.025582727  -1.991351881  0.4708959171  0.7103927745  -0.5324356796  -2.25816899  -1.967277046  -1.445517242  -0.2532934896  -0.1493436155  -1.02236988  -0.2535191321  -2.409663006  -1.844972231  0.4132533219  -0.05129179202  -0.5094518459  -1.1778465  -0.7601256491  0.05813758415  -2.914605039  0.9094846649  -0.7669791524  
0.04720471225  -2.251762623  -1.739976458  -2.455176938  -0.01797889992  -1.000284354  -1.46093764  -3.210067401  -2.575663657  0.02984066909  0.6813563991  -0.137049121  -1.394246928  -2.045566227  -1.106643415  -0.850548608  -0.7574859755  -1.468616908  -0.2744569519  -3.765749772  -1.782192965  0.4885411612  -0.5749232311  0.08871514414  -1.263812229  -0.5808845114  -0.2852314079  -2.875644917  1.847196855  -0.03835406547  
-0.1274402997  -1.918409096  -1.881682171  -2.365500991  0.9557060733  -0.1020539068  -0.799293497  -3.002987092  -2.579300046  -0.5700685909  0.8608840481  0.3655467614  -0.4883022458  -1.408029258  -0.6518570865  -0.7969993259  -0.2499739411  -1.447549733  0.3122953701  -3.549620788  -1.113172427  0.1064328643  -0.8818438123  0.08638820842  -0.8645276551  0.2232552922  -0.7091669063  -2.277331085  2.205182555  0.4797506361  
-0.2501936786  -1.254760892  -1.792674454  -1.304983179  0.6969026729  0.01105972665  -1.630077383  -2.019462749  -2.337318555  -0.6817595831  0.8011856642  -0.316370851  -0.395038355  -0.563780381  -1.003186234  -0.5022906187  -0.06431711235  -1.237005925  0.3198384995  -3.193733103  -0.6077636835  0.0707842636  -0.8153708149  0.3399969204  -0.9389513058  0.09095370753  -0.4327232878  -2.539383288  1.039096866  0.2250282389  
-0.100631259  -0.270481778  -0.4084751116  0.5026226122  0.8326163154  0.7091342369  -0.7738368713  -0.5157426942  -1.145385618  -0.00754875214  1.122682929  0.09393925751  -0.1296072476  0.7432623315  -0.683734611  -0.006622483534  0.9250502208  -0.303629902  -0.06412794668  -1.317274402  0.3285761891  0.2954605656  -0.06606369917  0.9424633185  -0.3440507519  0.4887740518  0.2900798852  -1.543709627  -0.866607926  -0.06532305816  
0.1066202993  -0.1400497151  -0.1155016474  1.124951348  0.6417539742  0.9174737013  -0.6639746027  0.3010260343  0.0498932559  0.6311246618  1.556870621  0.3937436132  -0.6213207821  1.286419447  -0.6769416133  -0.2210923052  1.195480969  -0.1345355689  -0.5352800168  -0.2137560425  0.38019587  0.3806924423  0.204268097  0.6546543377  0.08065140312  0.3460305895  0.8725321368  -0.4723768882  -0.8577974882  0.1850967127  
0.1466197877  -0.1746757041  -0.3471095927  0.863023457  -0.487721067  0.0218344394  -1.86020188  0.4868526602  -0.4165417902  0.3324211127  0.9230786385  -0.3932974418  -0.7267250917  0.4029839466  -0.9790781446  0.02281665086  0.3616075887  -0.4017634001  -0.5627695741  -0.04747950471  -0.01092629011  0.06204445274  -0.04553577407  -0.2058846455  -0.1770958899  -0.000947640386  0.7323485229  -2.031424739  -0.606504993  -0.3217406366  
0.2469727343  -0.01197726552  0.3858123221  -0.1903005147  -0.2167947245  -0.2871619065  -1.56552314  0.2775059338  -0.4599931983  1.144660409  1.331721847  -0.3588090055  0.1097224843  0.1527178288  0.1503022355  0.1169139817  -0.3478183184  -0.6534629271  0.4248666555  -0.1880986393  -0.1148371526  -0.3204879364  0.9245626814  1.029104707  -0.1398800962  0.2275038231  0.5279742856  -2.34165369  -0.6032274358  -0.136868782  
-0.6915169154  -0.6041564713  -1.158067749  -1.491973902  -0.9395487298  -1.659660304  -2.333355527  0.4445603347  -3.53244259  -1.099988069  -0.4690549349  -2.469668797  -1.168551988  -1.669346848  -2.496784749  -0.6374775632  -1.468946975  -2.509701828  -0.6402159518  -1.486345922  -2.021057561  -0.8621789804  -0.2271399963  -2.498073146  -1.62003113  -1.537593616  -1.281600801  -4.247212018  -1.559793099  -0.6227535061  
-0.9024838865  -1.426067344  -0.5588568581  0.5564934331  -0.7273580615  -1.873849785  -2.701118124  -0.7296326398  -1.758884232  -2.359171291  -1.805677624  -2.479203749  -0.6718223921  -4.177313239  -3.633078648  1.023648061  -1.226299144  0.3739372642  -0.9822583469  -1.589431176  -2.493260706  -0.1605465282  -1.930798655  -1.794922995  -0.8616026494  -2.714384261  0.007642084797  -4.573796245  -1.339739485  -1.942462486  
-0.1755361037  -0.04125904603  0.5345080022  1.513949077  0.2047780546  -1.357945283  -0.7982538645  0.7328673058  2.954494759  1.673093663  1.127449345  1.356575998  -0.1037086411  -2.125196851  0.7574007939  0.4579712264  -0.01356332598  1.476730384  0.532924743  2.031711057  -1.140151794  1.172748163  2.045238339  1.896957426  0.9984761498  1.122968242  2.115297302  2.127862553  -1.080690526  -0.5306341416  
0.1240788941  -0.2635862355  0.3790943949  1.311439063  -0.7712097563  -1.2447798  -1.375873884  0.3709988295  2.486826146  1.252091977  -0.2239348584  0.7995234248  -0.6957561495  -2.905209956  0.5047339421  0.9440109296  0.06728639785  2.07545355  0.3092818986  1.139614949  -1.539069192  1.087038236  1.455754439  -0.2793015258  0.9340245732  -0.1114133873  0.6868486343  1.989203876  -0.4639203028  -1.605583962  
0.1773242729  -0.3064603988  0.7361112923  0.6138870737  -0.07539612253  -1.405452381  -0.1458142211  0.1846850317  2.457952737  1.394081683  0.3878228827  1.85611187  -1.329340471  -3.114947813  0.8569802798  1.113543226  0.1318536613  1.641480941  0.7219647851  1.387306307  -1.101432708  2.388747706  1.787073063  -0.4154867649  1.016602285  0.3650814423  0.8390105841  2.219586436  -0.6105001472  -0.1398486688  
0.01091537748  -0.6447388433  0.01523340709  -0.3838782091  0.3521875599  -1.484623692  0.1785894586  -0.3825654672  1.048817364  0.9011152508  -0.8758879632  1.647349687  -0.6654746137  -2.718885442  0.1187663705  0.7752577536  0.8377919393  0.7933180552  0.9129466465  0.8487541268  -1.029223762  1.606591162  1.521014873  -0.3171257529  -0.05661992112  0.1631540305  -0.0482993461  1.192441776  0.5023692483  -1.028621755  
0.2809928531  -0.2240215092  0.8182416471  -0.262120247  1.199161367  -0.442363085  1.532358957  0.006505689408  -0.4936664094  1.947070585  -0.8364290095  2.133747365  -0.4634381359  -1.514585556  0.9756443786  0.8600289765  1.144818139  0.7331070302  0.6577435914  1.163458756  -0.09890923248  2.630572064  1.299459902  -1.088758082  0.2823287766  0.3065891538  -1.065865584  1.923526682  0.6957033542  -0.319272582  
0.3671587874  0.1846312465  1.120042527  0.8029661582  1.390138271  -0.1228150031  1.464677799  1.068228622  0.3798443259  1.682390291  -1.024466318  1.743835322  0.172719869  -1.334448103  1.161356123  0.9036275233  1.387723355  1.256606614  0.6356919718  2.188191097  0.4728669166  2.81178795  1.499501835  -0.6127662347  0.06978391159  0.5701484788  -0.665794451  2.695189227  -0.959405145  -0.308999154  
0.4845443518  -0.04463708703  1.493693823  1.23476023  1.659354065  0.1144214919  1.735524469  1.640160054  2.30915889  2.11420168  -1.006949643  1.831825179  0.4154426733  -1.361135678  1.118886209  0.7812988396  2.002397727  1.568926038  0.09589355448  3.647524663  0.5790812535  2.669652948  0.6988926633  -1.134013815  0.1134255573  0.174889523  -0.1597863131  3.570154718  -0.8680683762  -0.144802209  
0.5240254408  0.1134467906  1.699613809  1.865475708  1.380179153  0.5689294991  1.703289699  1.824370697  1.991006619  2.177009231  -1.02406058  1.954742249  0.8465960451  -0.505858585  1.440424896  0.6739377719  1.124532365  1.442251088  -0.2985905661  3.373024696  0.6596147002  3.178719514  0.9135615264  -1.613505562  0.5076641633  0.298317871  -0.8946963432  4.274868306  -0.9380987464  0.3690116032  
0.2319250832  0.2071644576  0.8408231253  1.56044922  1.011037233  0.2429262274  1.312437196  1.882578845  2.100092367  1.407677322  -1.4615032  1.781639121  0.7773461065  -0.02165953979  1.480735624  0.5707919697  0.9710799634  1.495511063  0.03548052349  2.273956474  0.7015046184  2.845468972  1.092270733  -0.8171475314  0.3608829706  0.1560808338  -1.31216386  4.291387795  -0.858204642  0.2471215663  
0.3115796926  0.3813603066  1.172715323  1.656346508  0.3424818025  0.6212735741  2.076737079  1.800419954  2.077102946  1.28693137  -1.737178814  1.593832943  0.5207340452  -0.1879096585  0.8679019156  0.9747217694  1.435898057  1.62513914  0.08144767407  3.510481341  1.253643016  2.43724983  1.010573146  -0.5929446843  0.2677153172  0.4062308506  -0.6885232565  3.79082702  -1.247121068  -0.2172556845  
0.3231448681  0.781909147  1.770672652  1.779572729  0.3836316455  1.156442503  3.190117802  2.045735408  1.855393431  1.549872932  -0.7634883998  1.521395544  0.3574870327  0.4850280915  1.297044928  0.9535959986  1.413436857  1.462294674  0.09238049009  3.527911458  1.136341529  2.292915619  0.5536860135  -1.868215617  0.7962935637  -0.1921205977  -0.339157357  4.360994302  -1.623923588  0.4262531445  
-0.008287351143  1.099568419  1.450203416  1.515440019  0.2173197848  0.8247887022  2.339004547  1.724801861  2.310033741  0.5400523292  -1.231743747  0.6898636439  0.7283801269  0.832669433  0.5034103425  0.4631961774  1.785587987  1.792913887  0.02052743311  3.292380776  0.8778358455  1.650400902  0.7482227649  -1.051740451  0.845727868  0.2304532862  -1.560230955  3.489016527  -0.2597900043  -0.2447606861  
0.05525222502  1.656030177  2.07101559  1.995325708  0.3626278452  1.147674794  2.160462449  2.125442731  2.447528203  0.3120676231  -0.9108151772  0.87023667  0.9168796222  1.950012067  1.208003869  0.5909316991  1.277458591  2.387652713  0.1459547891  3.46362678  1.504710854  1.612449706  1.107879085  0.3182920127  1.080245982  0.7016729962  -1.1909224  3.182131698  -1.162782455  0.5280068949  
0.02612183115  2.103578087  2.80642655  2.735041533  1.258960969  1.474011275  2.450466187  2.895570016  2.551488225  -0.008172102767  -0.07798504949  1.018545327  0.9555610692  2.948446873  2.724379451  0.9661346245  0.8273903818  2.438481659  0.107766178  3.987814142  1.887575274  1.45899504  1.200174456  0.1107742615  1.151992873  1.134633591  0.1103649675  4.224515889  -2.922312073  1.079901003  
0.3799760175  1.600387799  2.43827872  2.334746877  1.126825935  1.078951393  1.504105792  3.243282266  3.187121362  0.04505104588  -1.088564922  -0.1766036185  1.104072896  3.073021877  0.9067554452  0.2362225087  1.210663908  2.419924536  -0.6375454974  4.42121546  0.9237957935  1.009652201  0.7676653165  0.07986206704  0.4008687363  0.2041704101  0.1018301446  3.793297845  -2.242674173  -0.2011277067  
0.4255346908  1.729656514  2.291004471  2.15889231  1.237254335  0.821886993  0.7076272014  3.120402523  2.448062733  0.5546026705  -0.9522352389  -0.1107469881  1.54015399  3.328893036  0.7106742543  -0.4177415198  0.6367160477  1.948489699  -0.6608010763  3.03188648  0.7792829446  1.091254809  0.767358938  0.01804794107  0.3770112014  0.2484467457  -0.7888861977  3.912351013  -1.640040615  0.1944384554  
0.303471812  1.564664391  1.561008163  2.118836324  1.447701466  0.6115569065  0.8066590357  2.437334765  1.128702778  0.05634810083  -1.123615375  0.08766309442  1.842195714  2.855261446  1.545010928  0.253951847  0.4350592366  1.288941204  -0.3996974381  2.588046597  1.240072445  0.9958240835  0.4047248408  -0.104174866  0.3384255079  -0.071433124  -0.4954092039  4.284058963  -2.179203174  0.4796507748  
0.2718919446  0.455245625  0.559266796  1.254360609  0.4711600185  0.0482408103  0.1880985351  1.779564554  1.631442403  0.2226877352  -1.862198757  -0.2158225558  1.345024452  1.013563653  0.50266692  0.4696371409  1.094672666  1.454852852  -0.6061252142  1.938576597  0.4468349534  1.219948239  -0.1827513591  -0.5083096565  -0.0279105823  -0.5862316465  -0.5729577365  3.515983103  -0.9232513421  -0.7554924106  
0.1958978025  0.09188399515  0.1701676818  0.5177001641  -0.3570933366  -0.3396887508  -0.3949628611  1.436475953  0.6954592505  0.5305087725  -1.408084204  -0.1586494263  0.2791948154  1.050888689  0.904886926  0.3225192152  0.07158223918  1.482438391  -0.0243916562  0.2191234281  -0.2982496581  1.772845164  0.2247737662  -0.3618507923  0.2003449784  -0.6274477003  -0.6714170381  2.770724638  -0.4352982827  -0.562324912  
0.1199248244  -0.207020162  -0.33773754  -0.04547218077  0.3259558045  -0.1574576738  -0.1158473691  0.6213205616  0.2162571064  -0.5570753446  -1.409326858  -0.412834347  0.3997702759  0.539662386  0.7779006078  0.08241421767  0.1631542793  1.022368834  0.4409080571  -0.3325633998  0.1026227669  0.8131676538  -0.2414495175  -0.8239103151  -0.2547647214  -0.6237668119  -0.6244151118  2.528629774  -0.5586409328  0.1308427808  
0.2462670016  0.3779778063  0.1859208217  -0.1626904896  0.2910688614  0.2994542368  0.2861912144  0.007041761286  -0.7241202147  -0.7753861279  -2.211066819  -0.6741350794  0.8413508147  0.6613930806  0.1037486578  -0.2247930273  0.8189224151  0.7466771516  0.2914585505  0.7394336844  0.4094496512  0.2136324904  -0.5049851487  -0.9485728332  -0.2015733635  -0.666249685  -1.071433325  2.269212819  0.2039440382  -0.4487612046  
0.1473121895  0.5960803272  0.1978915366  -0.3487714623  -0.1255820105  0.2573886811  0.06177975897  0.1220234326  -1.044547344  -0.4917487864  -1.492394909  -0.7346853294  0.5413387879  0.9362601941  0.12312561  -0.3460203264  0.1263422491  0.3691062185  0.2726796943  0.6023722392  0.7558595988  0.06388592745  -1.156908828  -1.484537297  -0.1676077107  -1.106236611  -0.7111364822  2.301864388  -0.05120584245  -0.2023006142  
0.03291288975  0.6720995847  0.4364386958  -0.1339714565  0.2095903224  0.2979594665  0.5635296623  0.3853366483  -0.7858758942  -0.5737984902  -0.9518224541  0.114603788  0.256637767  1.419578362  0.8725377633  0.1858423489  0.5281063102  0.01913368102  0.3538976701  0.4460236081  1.298578481  -0.3648025887  -0.9770680893  -1.707633529  0.6204180656  -0.4260916913  -1.616331123  2.751814462  0.9533482732  0.3184162594  
0.04214092972  0.9423268348  1.124346973  0.4139625801  0.3388479774  1.076104754  0.5326214018  0.7885455166  -1.083696556  -0.8255784009  -1.262300787  0.33511782  0.9431360149  1.740971719  1.360404927  0.4168703801  0.2349727312  0.5127157894  0.3466181508  0.8119894125  2.375515156  -0.3715238055  -0.8438653549  -0.9660588327  1.31679988  0.08663464563  -1.683665136  2.175458724  0.516340058  0.4657556424  
-0.08628401061  0.5474901007  1.222495445  1.099960716  0.5995676953  1.292421954  0.3498320324  1.187966103  0.5230364021  -1.228552255  -0.4413129696  0.9583973196  0.8423043319  1.555458519  1.61243374  0.1788476178  0.04816694447  0.945935757  0.2094731326  0.6333607923  2.193526153  0.1491904088  -1.01070898  -0.7729105065  1.943781262  0.1014109748  -0.8050900851  2.955664319  -0.3366730745  0.6407866548  
0.01644065271  1.153929651  1.521666544  2.146111282  0.8062555799  0.8605846367  1.094260385  1.564566443  2.223395952  -0.8735041448  -0.5217218013  0.8725328673  0.7281637259  2.152064676  1.536140127  0.4359939393  0.6554600419  1.533024216  -0.007059611186  1.696018195  2.634328126  0.01034590622  0.01635539052  0.9693172401  1.995361689  1.410070088  -0.124607466  3.439138569  -0.1966171397  0.6353786627  
-0.02975682413  1.74890834  2.127191651  2.316484418  0.759127914  0.4370617623  1.497436073  1.953814725  2.001873997  -0.3561489333  -0.09789786742  -0.0149212251  0.8885118058  2.757270805  0.8811090196  0.5224421819  0.4683099982  1.905150308  -0.01672024974  1.568352498  2.716085845  -0.3245717618  0.1369805405  0.8308570098  1.861168294  0.9090807839  0.6587607734  3.155189044  -0.6563243608  -0.04788461036  
0.365629752  1.770605116  2.453909016  3.043927568  0.5240162726  0.2254238738  1.279161042  2.622481459  2.479589385  -0.05077194125  0.007074671626  -0.5508884538  1.151150325  2.700975119  -0.4416691789  -0.2604570146  0.3321986839  1.752523895  -0.169347534  2.640768334  2.333589927  -0.5314808624  0.9217226594  0.7907003007  1.08346992  0.3763401157  1.017258721  2.888664539  -1.591704778  -0.07713120471  
0.4339514036  0.5124361564  0.2160563822  1.688481051  -0.6033200202  -0.2030541599  0.7367370626  0.9299513235  1.586453846  -0.3949811981  -0.4790501167  -0.97956688  -0.01823816245  1.031576002  -1.440164939  -1.081712304  -0.4797836268  0.5256975033  -0.6287423164  2.091093229  0.9665458879  -0.9669985431  0.09645227251  0.654953646  -0.429735233  -0.6334907705  0.20864331  1.685042787  -0.1608735006  -0.333674838  
0.0686297214  -0.520928359  -0.8796608469  0.01565527137  -1.010910734  -0.2866946344  -0.1801706702  -1.143581431  -1.389084752  -1.30376725  -1.057706585  -1.086725267  -0.4042686574  -0.4914391013  -1.684946138  -0.4768699206  -1.247959589  -0.3457716596  -0.7786796072  -0.6962286862  -0.2688753433  -0.7826336209  -1.371608333  -0.329236228  -0.2842284459  -1.673681194  -0.3912532504  -0.1490353583  1.248040676  -0.4974459363  
-0.3919766559  -0.3311999254  -0.8166416381  -0.8996121688  -0.7323416723  -0.7931345077  -0.223344098  -1.445638935  -0.783926098  -1.631368167  -0.937171976  -0.3254015793  -0.01009959069  -0.2985076572  -0.5995140987  -0.3523838428  -0.3889886793  -0.4156659006  0.5151114812  -1.61374368  -0.3429495566  -0.8877237087  -1.220231541  0.3167449085  0.4134456161  -0.6118833683  -0.7602797741  0.0148042781  2.045373593  -0.2124538917  
-0.2388361118  0.2978282268  0.2698436578  -0.3001659071  -0.4975664707  -0.1732637503  0.9953383281  -0.5495262952  -0.2643657612  -0.5647922533  -0.4354172007  -0.2350364117  -0.08315803608  0.469832749  0.4213232909  0.7232199616  -0.07291840425  -0.1112238694  0.9471323061  -0.4522324337  0.2654566144  -0.6763710833  -0.07352233577  0.430373361  0.2945101863  0.2598523008  0.2137919542  0.09663530844  0.8281482647  0.1150985633  
0.2488246717  0.08113938428  0.9264808253  0.4655320625  -0.5209964355  0.1849019448  1.006832512  0.4718110322  0.005698937129  0.3840570665  -0.5294737074  -1.210330832  0.3779955193  0.3793559949  -0.2791667858  0.02835351333  -0.3909216126  0.3871810781  0.5430479879  0.42382794  0.4081189324  -0.568710104  0.2459026252  -0.4915301454  -0.6452600087  -0.6251264752  1.217775976  -0.1196062281  -0.4493200738  -0.1797358433  
0.4903357443  -1.587232064  -0.7164948988  0.2885582447  -1.168886006  -0.4264865765  0.1221108016  -0.6349952664  0.4372293477  0.1539928662  -1.262270799  -1.291420164  -0.5449468202  -0.8721658486  -1.397770012  -1.112516259  -0.3324951551  -0.5018019332  0.1515528108  -0.6007720076  -0.8982435599  -1.559716596  -0.8294092242  -0.1361633312  -1.533872938  -1.407048775  0.4297653765  -0.6020383758  1.25463196  -0.6028110436  
0.2663127649  -2.87804073  -2.500554361  -1.154932409  -1.261153308  -0.7749556956  -0.03347844902  -2.755021478  -1.987252778  -0.8439782215  -1.061028506  -1.162036581  -1.225747327  -1.988151894  -1.53488072  -0.7501407317  -1.582256458  -2.031315596  -0.3307117452  -2.743029202  -0.7128810867  -1.479829797  -1.884341596  -0.8274173563  -1.703064135  -1.580817459  -0.2194473628  -1.778738707  1.757285816  -0.1744555299  
-0.2603989397  -3.17718057  -3.031575883  -2.597714058  -1.18405899  -0.9504568257  -0.3736565994  -3.438863389  -3.360101048  -1.871684029  -1.383904762  -1.04839663  -0.9485153815  -2.539793773  -1.254311297  -0.3219428671  -1.446720324  -1.887123227  -0.5771686  -5.206771111  -0.3655389216  -1.566193171  -3.275001844  -1.813113119  -1.229366219  -2.152131397  -1.036597398  -1.793653657  2.644440949  -0.08382277595  
-0.6227513278  -2.783807948  -2.176722587  -2.406934043  -0.4036116222  -0.4380825693  -0.03217753377  -3.294853297  -1.985851858  -1.26209381  -0.8511019768  0.2504215711  0.08550651272  -1.612919584  0.4642567884  -0.2717587509  -0.5485356711  -0.7774761127  0.3278368464  -4.753544178  0.2850575028  -1.055203568  -3.096554861  -1.309700502  -0.2537453996  -0.3655372345  -1.284711472  -1.161227466  3.57690567  0.3407682315  
-0.4595537453  -1.601912118  -0.9044812675  -1.100833753  0.02580351279  0.03461395665  0.2365013043  -1.850351268  -0.285121687  -0.6849920861  0.1074114698  0.02071085803  -0.3550249466  0.3241760916  1.272061376  -0.1849307705  -0.5305668627  -0.2491511166  0.8491084528  -3.645597432  0.7248173564  0.1915581797  -1.244512983  0.1021473698  0.0790984149  0.5957403436  -0.4352373363  -0.4246705163  1.340914016  1.059907442  
-0.03698706299  -0.4034888061  -0.7936227473  -0.01676963625  -0.06560267644  -0.4495904846  -0.7241807105  -0.0381534019  -0.325433545  -0.8022308409  -0.3889164553  -1.413103042  -0.7692359316  0.7743351645  -0.8777041548  -0.7009536253  -0.3544307814  -0.3764814715  0.1059502999  -2.928162201  -0.4516591221  0.1506544089  -0.5875593379  0.137820858  -0.8900100494  -0.313094311  -0.004062712928  -0.782354986  0.01307234245  -0.1181126288  
0.3875643453  -0.06999946089  -2.294424641  -0.2636722583  -0.8429821876  -1.267330537  -2.003962911  0.0828672956  -1.863670877  -0.6946977067  -0.9525583768  -1.847314945  -1.109269632  0.2179010118  -2.090057506  -1.321902254  -1.095390307  -1.345849106  -0.1908705488  -1.998577435  -2.174080631  -1.112270208  -0.7919194201  0.1069444755  -2.073228926  -1.315300155  0.1237189496  -1.475821451  1.142495671  -0.7606035548  
0.4110794195  0.08816079041  -2.86184276  -1.008137705  -1.526729836  -1.605449165  -2.259759788  -0.5301520966  -3.04874294  -0.9967329419  -0.7742430948  -2.374526825  -1.268558062  -0.4958244598  -2.444111199  -1.125686823  -1.694226784  -1.991086014  -0.07826031108  -2.948940199  -2.577308121  -1.931277431  -1.737216036  -0.3231482654  -2.060374127  -1.723919194  -0.06410501338  -2.310884665  1.056306835  -0.6145007422  
0.07478158302  -0.04290324686  -2.549202371  -1.830573207  -1.534049758  -1.818118194  -2.650537104  -1.196304643  -2.912999027  -1.199369323  -1.307196791  -2.533659993  -0.8310952976  -0.8047976961  -3.053027141  -0.6840128109  -0.8753695315  -1.8067804  0.153727863  -3.165389285  -3.015252036  -2.579278787  -1.966111331  -0.3409040586  -1.452504733  -2.116463653  -0.7250028764  -2.445053712  2.055440807  -1.095919558  
-0.4220978621  -0.2920403773  -1.990774518  -2.132175853  -1.60283213  -1.180117842  -1.95338451  -2.020365513  -3.641704056  -0.7502399542  -0.3855524657  -1.703766199  -0.4501022656  -0.60884153  -1.728831353  -0.0917140202  -1.287335812  -1.958726043  0.4510684615  -3.428526126  -2.25217015  -1.899057735  -2.136221102  -0.691408158  -1.09118002  -2.022881978  -1.000514342  -1.740814848  2.703051681  -0.4041995278  
-0.6605972359  0.2086155957  -0.6835943857  -1.045165693  -1.25965916  -0.2435606501  -1.128066143  -1.568464363  -2.028611874  -0.8908487782  0.6176818341  -0.5650163689  -0.331774999  0.04333866901  -0.4214141113  0.6366419536  -0.3439029908  -1.30218598  0.6678830541  -2.448550303  -0.8261581845  -0.6860942971  -1.355674321  -0.6151891075  -0.248408525  -0.2680164586  -0.9974465857  -1.231238287  1.798558928  0.7436055118  
-0.7536275228  0.5323606482  -0.009990382517  -0.6886388683  -1.486866484  -0.4604619429  -1.033176015  -1.573325816  -0.7354521464  -0.7008159297  0.7053618666  -0.6920588201  -0.683716092  -0.324439367  -0.1653041728  0.8358176674  -0.1080822869  -1.184315738  0.6851637022  -1.116022723  -0.9323655848  -0.4018680939  -0.9148031296  0.07915065489  -0.2155799433  -0.1339020979  -1.097198801  -1.540320935  1.487373656  -0.001793685173  
-0.501382992  0.9313881625  0.8179970647  -0.1408241376  -1.075672715  -0.3991570308  -0.4026749572  -1.113172873  0.6756481906  -0.7602082888  1.42795869  -0.4697066118  -1.273598533  -0.2698104875  0.8019462794  1.826477984  -0.3095655889  -0.3757344041  0.6287746358  -0.1487248982  -0.8188710861  -0.1264852798  -0.5520777179  0.2667303553  0.4305168498  0.1834577466  -0.06333494651  -0.9014835594  0.2638537745  0.6384129758  
-0.2733602327  0.9556851054  0.9877610396  -0.08548165242  -0.5072876954  -0.9004566138  -0.536849363  -1.077593057  0.9911193953  -0.1914237124  1.120446125  -0.4372820925  -1.22926618  0.08726323912  0.9126478469  2.108392632  0.1606515564  -0.1529045573  0.4510782365  0.5257924626  -0.4908791092  -0.3681187225  0.2486276761  0.9972555481  0.1136929812  0.8860643712  0.8051082693  -1.384939129  1.078811606  0.4877024081  
0.170903209  0.8433609734  1.06607433  0.2618711718  -0.5580563206  -0.3986188553  -1.27407643  0.2187751889  1.213508861  0.7679535686  1.279357711  -1.433892203  -0.360867427  -0.1826791467  -0.2969051805  1.571927851  -0.6400313017  0.0617722574  -0.4113316482  0.5946577738  -0.05502399197  -0.1161324632  0.9740735271  -0.3678455611  0.03691713954  -0.01394950477  1.650258043  -1.694377185  -0.2985537003  -0.1521204521  
0.5202225307  -0.2345043897  -0.7198167223  -1.075574299  -0.9767117906  -0.1825414933  -1.316713258  -0.4370443062  0.3079241147  0.779861255  0.8082273335  -1.043583106  0.546509756  -1.087701253  -1.89060339  -0.4176717935  -0.9212926788  -0.6559341059  -0.6201608361  0.3707193348  -0.6695295263  -0.5636542979  1.043180195  0.3452873611  -0.8580388198  -0.4311021383  1.202366013  -2.222267052  0.5130909034  -0.7270237145  
0.2561709687  -1.234247796  -1.418670517  -2.23727622  -1.082544379  -0.2829126544  -1.128885476  -2.723744774  -2.304977541  0.1455240937  0.4238952994  -0.559217972  0.3699113856  -1.630035929  -2.224367238  -1.525222173  -1.142563237  -1.632309137  -0.6269252197  -1.459984161  -0.896615534  -0.8820547791  -0.1132054967  -0.0192804047  -1.440576601  -0.9371163459  0.13463979  -2.467732837  2.320549628  -0.7284828791  
-0.1623290543  -1.092302766  -0.9751616915  -1.796937368  -0.6555864873  0.05190651075  -0.5393323922  -2.750543772  -2.769586864  -0.6750158035  0.8538602131  0.03226381057  -0.0583487681  -0.9378791997  -1.232466291  -0.5072488762  -0.6907627172  -1.306754162  -0.568501719  -2.043931116  -0.4676625796  -0.7226477216  -0.3625082953  -0.1463774803  -0.4511455506  -0.2985702728  -0.1099750861  -2.294815477  1.48719089  -0.1040914605  
-0.4549396237  -0.526424384  -0.7586593788  -1.702125895  -0.6542324939  0.1353965193  -0.7117940571  -2.057005302  -1.597325931  -0.5053397815  0.9256722356  0.5689424751  0.360718938  -0.3137754524  -0.4940124522  -0.6075043654  -0.4078564447  -0.451555901  -0.3042354124  -2.231614127  -0.238508451  -0.5123059422  0.2078164521  1.120803353  0.2134436789  0.8394995524  -0.2914468552  -2.595746842  1.140754511  -0.1281982762  
-0.3779290398  0.5754169071  -0.146101493  -0.8198053702  0.1251322907  0.6795698812  -0.1461945138  -0.3570425909  -0.9779767962  0.4911517395  1.45411769  0.3440775489  0.1585730225  0.9971620288  0.2143181164  -0.4747393025  -0.6098776844  0.406157988  -0.7835048154  -1.15499257  -0.1989632615  0.07832168448  1.439448645  2.085555285  0.4156430803  1.375242749  1.295975138  -1.570078785  -0.7877958305  0.1050906076  
0.04167513413  0.8875655118  0.123758876  -0.4357538949  0.5405266696  0.9444818595  0.320996406  0.8233627711  0.09180007042  1.50025883  1.72927016  0.06854719986  -0.2414006885  1.038230084  -0.2206477478  -0.4013761307  0.08258832428  0.1905793377  -0.8727528602  1.711554271  -0.3449292141  -0.429696875  1.887380746  1.881973593  0.08063920093  0.8806462841  2.209826049  -1.038807362  -1.502906213  0.1096109192  
0.450239143  0.02676376189  -0.3891782732  -0.8115086174  0.3151887062  0.602963098  -0.4333070424  0.4713873507  -0.8626730778  1.550703694  0.7274026284  -0.8708154803  0.15447704  -0.2440893262  -1.149132306  -1.148229994  -0.8191744579  -0.8462857316  -0.7923867181  1.546229907  -1.185001201  -0.5516611455  1.158751279  1.490844808  -0.8928226715  -0.083904485  1.58200774  -1.707649327  -0.6456053648  -0.4835114064  
0.3563344043  -0.9848458581  -1.789461144  -1.532797033  0.2582283963  0.1643808058  -0.3186865827  -0.2155603432  -2.266779565  0.4476134574  0.1505269637  -1.257942236  -0.1567661188  -1.26847148  -2.023276082  -1.233396251  -1.42303865  -1.388689992  -1.197775541  -0.1365869522  -1.526917235  -1.220014927  0.1066571888  0.9332865325  -1.359912074  -0.604697872  1.221188332  -2.244452897  -0.6270161457  -0.5899920024  
-0.02649774608  -1.373706669  -2.304771599  -2.120835949  -0.2041859718  -0.6491071558  -0.5701277453  -1.544095885  -2.314980668  0.1218131563  0.2083553496  -0.8820016854  -0.6273948283  -1.259174302  -1.397627193  -1.196989269  -1.230039827  -1.31251954  -0.5915297794  -1.28957715  -1.264557777  -1.349661242  -0.5842034817  0.2466820225  -1.118109292  -0.4637261914  0.2111033688  -2.047675533  0.8733979884  -0.3831921789  
-0.3213204983  -0.6859574079  -1.468113009  -1.91947856  -0.3201125329  -0.4847834132  -0.6641671308  -1.632579458  -2.799358435  -0.3480666152  -0.09540312246  -0.9370390969  -0.01430323133  -0.6803269944  -0.9463461763  -0.4011535286  -1.122717674  -1.086542031  -0.1701305309  -1.899192092  -0.6019114248  -0.7358816098  -0.750247427  -0.0721557188  -0.8561702273  -0.8213084453  -0.1477715458  -1.767966913  1.11326041  -0.2610334455  
-0.4349855383  0.3191823505  -0.0575119149  -1.052770432  0.4171971128  -0.3403539345  -0.05062684143  -0.3729714872  -1.096534816  0.08793173936  0.6298465252  -0.1165715238  0.6588998606  0.6803713878  -0.2071919807  -0.1985892239  -0.01240817999  -0.3244244093  0.495049218  -1.214981468  -0.03947711305  -0.2758489936  0.03412377027  0.679942557  0.08563580116  0.6294780217  0.212479466  -0.1880986788  0.5315365746  0.2632121245  
-0.2526971688  1.194706562  1.139970019  0.3717693678  0.3994892019  -0.3249476112  -0.2850157164  0.2559803139  -0.07613643536  0.4657350693  0.7380813234  -0.07122725674  0.7984357282  1.129461477  0.5955793541  -0.1486649285  0.3090281824  -0.1670490752  0.7156895877  0.4398262852  0.4897914972  -0.04072721824  1.509988753  2.10847076  -0.08647731733  1.282211695  1.098517057  0.5210719438  -0.4058450399  0.5672588256  
0.3748087533  1.03076622  1.201700559  1.133908492  0.3326264339  -0.1138113011  -0.492426928  1.088809451  0.5611144062  0.6830435141  -0.248626123  -1.275229846  1.323011887  0.2116364955  -0.4489377928  -0.3654759514  0.5778451928  -0.3398774367  -0.06442475816  1.825543219  0.03916619309  -0.00337372924  1.138756407  1.343747223  -0.7827391321  0.3212842344  1.688240447  -0.03498289747  -1.483002313  -0.6675272101  
0.8930412143  -0.1268643473  0.159468472  0.2306068951  0.4200384017  -0.4599755868  -0.3032901073  1.16320287  0.5904622012  1.401038987  -0.7176262042  -1.245510013  1.327772152  -1.088560458  -1.127517317  -0.948308613  0.4498828142  -0.5417936252  -0.4156119644  1.130906428  -0.9937977905  0.2574722933  0.1501697997  0.1239060528  -0.8459034505  -1.541546074  1.692711389  -0.01302039491  -0.8238576212  -1.304247689  
0.6171053713  -1.708510727  -1.743724475  -1.499652487  -0.2757793657  -0.8964387618  -1.237584894  -0.7739498425  -1.371783862  0.9044661233  -1.091370886  -1.293864286  0.1258633467  -2.152224399  -1.332209717  -1.614648542  -1.336917705  -1.285295839  -0.3620175775  -1.271080907  -1.981369193  -0.3244108343  -0.8688394076  -0.8629529825  -1.746015793  -2.100985988  0.6023740088  -0.8927073796  0.6312479043  -1.070615596  
0.1625360075  -2.366084853  -2.879615822  -2.909161465  -0.6926777806  -1.074438995  -1.989738775  -2.143525961  -3.244614827  -0.5952120938  -1.970179751  -2.07502476  -0.1755335057  -2.708631533  -2.415381628  -2.32864026  -2.278500273  -1.593746518  -0.1981685947  -3.880307323  -2.468412087  -1.063286571  -1.399415249  -0.7505052752  -2.248537092  -2.224823947  -1.317361586  -1.976939469  1.925609899  -1.83674066  
-0.07808743484  -1.467994897  -2.849887041  -3.27763973  -0.4134908631  -0.8358087643  -1.614457092  -1.768043916  -4.14357733  -0.5537601395  -2.046791109  -1.750403893  -0.1575182878  -1.386416805  -1.789613903  -2.112605538  -1.502180966  -1.3599998  0.2944946743  -4.548678824  -1.940524219  -1.35865096  -1.542223726  -0.6588068746  -2.14373089  -2.278558328  -1.739769546  -1.264861724  2.324362543  -1.535293133  
-0.1207621584  -0.9798802428  -1.509979114  -2.184913952  -0.01136886991  -0.06570982313  -1.018332324  -1.93170119  -4.141211082  -0.9055202718  -1.892751838  -1.012192267  -0.6291581145  -1.072685291  -1.009621721  -1.111808038  -1.109749401  -1.12195774  -0.1047273719  -3.192439669  -1.013389956  -1.016525235  -1.398864308  -0.9131885275  -1.464653789  -1.703452083  -0.8194651527  -0.9278995154  1.411807825  -0.5559160021  
-0.4710907724  -1.157756947  -0.9856927457  -1.039142921  0.001232460229  0.2278354885  -0.8976753065  -1.948431324  -2.928498373  -1.848022419  -2.028731675  -0.6121497044  -0.5082310804  -1.304176472  -0.4923454147  0.05066613713  -0.1483573078  -0.5136808079  -0.08302509934  -2.537081869  -0.7299302979  -0.547465005  -1.602601466  -0.9271251063  -0.6807829783  -1.415580051  -0.5641529368  -0.5360254367  0.9955166364  -0.5494410302  
-0.5765768182  -0.6857762414  -0.1452937421  -0.4310193502  -0.007096996106  0.3138046065  -0.3393560195  -1.551868036  -0.4239820576  -0.7846099284  -1.083808395  0.2907959917  -0.2961460963  -0.7458187392  0.5049571539  0.03030057074  0.4186642047  0.3513817065  0.6490032972  -1.629160059  -0.1046258336  0.006522538203  -1.213727616  -0.7129953644  0.08214995383  -0.7117236504  -0.963314885  0.4973346216  1.678220996  -0.335587495  
-0.2022992389  -0.04035380611  0.7666304671  0.7882587617  -0.2495872937  0.3310624572  -0.1022680104  -0.6501347743  -0.2615451216  -0.396778919  -0.5667324499  0.01819833043  -0.9246947719  0.3316311949  0.2455491428  0.4168074363  -0.09245988386  0.7699640244  0.3525724219  -0.3371739088  0.3354835348  0.6271414528  0.0558721643  -0.5499597484  0.3189759248  -0.9853389587  0.01525409762  1.190028572  0.07812760754  -0.3518955943  
0.1792099101  -1.087745564  -0.7118765838  0.6352417596  -0.6933153314  -0.2122445226  -0.7059954701  -0.7839323653  -0.2087115915  -0.3903562824  -1.055854293  -0.4966848759  -1.626637089  0.1798033167  -1.022150266  -0.3742162409  -0.03813833596  0.01250515331  -0.04556726868  -0.8384981925  -0.4722850519  0.3022063975  -0.4782345488  -0.9776140659  -0.2436691156  -1.737117858  -0.4395840457  0.6780151412  0.8855955243  -1.144850174  
0.3047924592  -2.387369487  -1.422713508  0.08641166905  -0.6840432054  -0.06336125795  -0.8351604461  -1.514461325  -1.634749884  -0.8476357649  -1.338358966  -0.8163998126  -1.161226182  -0.747527673  -1.01159891  -0.3334395932  -0.661704414  -0.3904095577  -0.3412863454  -2.235852474  -0.1886391763  0.3858679026  -1.637477097  -1.085765  -0.5006486407  -1.136453102  -0.9817289634  -0.05062839302  1.494229391  -0.4739005149  
-0.1879651111  -2.947180413  -2.363667754  -1.401217782  -0.6760847878  -0.1931459271  -0.9658707621  -1.996565114  -2.57661881  -1.153710732  -1.095773894  -0.3627354993  -1.21026217  -0.9574888954  -0.2459736151  -0.342546399  -0.7267171738  -0.3857135921  0.08013971407  -4.026664011  0.2459270734  0.5241726659  -1.987755184  -1.241402889  -0.290306469  -1.132957983  -1.378300558  -0.6266583461  1.437072202  -0.9210010585  
-0.5224073993  -1.723116603  -1.73063304  -1.203447441  -0.5770116097  -0.1218158701  -0.2422022725  -0.607812519  -0.876483619  -0.9115412812  -0.6151687772  0.3826372679  -0.8054876738  0.4448861792  0.6774374663  0.02589134501  0.2398889362  0.4340699411  0.2912551694  -2.484119963  1.087545154  1.014310817  -1.048247811  -0.8348449645  0.2741592674  -0.7333756577  -0.9201876313  0.283868378  0.4282703599  -0.6187852385  
-0.5194383937  -0.6753879988  -0.8686893251  -0.3659567637  -0.4154206223  0.09191347508  0.2221001904  0.5000975959  0.7152407253  -0.7184445285  -0.1668163545  0.6858015569  -0.6616944078  0.2439140132  1.297103899  0.8676946169  0.6331803635  0.6487314694  -0.1770529955  -1.787015383  0.3603703922  0.8084069925  -0.6066905829  -0.9762367703  0.6276283866  -0.07558220453  -0.1091331225  0.4988952756  -0.1579024007  0.1881373562  
-0.5679746581  -0.9814012871  -1.372047304  0.157826753  -0.6392014865  -0.03905479249  -0.2201430026  -0.1150327862  1.898004952  -1.083205845  -0.3189306304  0.46611949  -1.241279645  -1.473094811  1.240283425  0.9751790341  0.4060485964  0.257033498  -0.7338469638  -1.543922244  -0.5396253728  0.4001415246  -0.4442179598  -0.2470647468  0.5852658668  0.4365845592  -0.2841680584  -0.9001697045  1.025486366  0.1468777266  
-0.4589474684  -1.130857542  -1.336757486  -0.1286095049  -0.360476958  0.08904467611  -0.2661647829  -1.073988865  1.0193443  -1.208589318  -0.2081646529  -0.1118897511  -1.521217911  -1.667931005  1.249748416  1.102295555  -0.148081772  0.4906626386  -0.732525797  -2.118695226  -0.8410864354  0.5947792118  -1.216605181  -0.6197173775  0.6579338174  0.3622423818  -0.2014398949  -1.357541511  1.33661497  0.8441161315  
-0.5469749023  -0.9025183899  -0.8068293414  -0.1944137152  0.09588640089  -0.04093846424  -0.8070556395  -1.767088259  1.672866441  -0.6968622383  0.4873737462  -0.03774632669  -1.305786423  -2.022964814  0.9285920907  1.105060075  0.2571019966  0.7335539118  0.08680084726  -2.049563477  -1.063694531  0.4470568666  -1.338669807  -1.141879991  0.7869242711  0.0737030992  -0.5773282482  -1.195934057  2.290251468  0.3256666172  
-0.1787027096  0.5427695613  0.7841494585  0.6018683144  0.6141398945  0.786426356  -0.2027708866  -1.285012166  2.416145074  0.3105775483  1.002880466  0.5669771674  -0.02774607262  -0.7773443488  0.8587394902  1.326522588  0.174857819  1.11022779  0.5053840197  0.6179186931  -0.4544060059  1.014959539  0.162383071  0.1876266336  0.6929001296  1.093679224  -0.9125936001  -0.09187749646  1.735608299  0.5357013483  
0.08738514688  1.609532889  1.096127997  0.5666301714  0.6656014248  1.13458706  1.122021738  -0.343913934  2.109933188  0.8258356137  2.200043952  1.245414036  -0.149719891  0.1978895093  1.166029702  1.353947827  -0.09877828036  1.01648394  0.09702966634  1.935860179  -0.5853027917  0.9408485767  0.8944541094  0.4490381557  0.7260426862  1.109755413  0.2780141135  0.6933008345  -0.06755731447  1.063902037  
0.08934789463  1.751488993  0.9178741802  0.5707723444  0.1008271587  0.6164770486  0.8271812633  0.9096487913  2.114114592  -0.08484071782  2.047552769  0.5135694457  -0.8603495355  0.1795717199  -0.1666249837  1.169789345  0.1713918845  0.7523432868  -1.138956965  2.325725197  -1.286826668  0.2311974826  0.7251053131  -1.079526437  0.8847108483  0.08456118784  0.1908597097  -0.07539212572  -1.238657514  0.5187615564  
-0.2356864418  1.585336715  0.3104255714  -0.09582734112  -0.6998424577  -0.3942729013  -0.2348319405  0.919621196  2.596459251  -0.1405894412  1.618217278  0.471374041  -1.005545556  0.4808079504  -0.7157899253  0.5111043806  0.3226498686  0.5351899381  -0.6824081929  1.619474748  -1.821625422  -0.7906183467  0.5791917896  0.1668653391  0.7981528776  0.8854174425  -0.4948830189  -1.073679359  -0.4854049267  0.07585969528  
-0.3492711413  2.259818077  0.8346362418  -0.3748624355  -0.8303474804  -0.585907413  -0.4195059207  1.152053818  1.306624089  0.4861178049  1.744360604  0.2664167952  -0.6363913224  1.119806531  0.1164332223  1.328791824  -0.3227875798  0.4695279404  0.06640199539  2.424485853  -1.429024333  -0.6172118591  1.401827619  1.988475002  0.7880937439  1.587531756  0.9540865217  -1.534884455  -0.9644971692  0.2797423454  
-0.108299814  3.104974751  2.828413965  0.7029402015  0.3979371152  -0.01147377429  0.2139662661  2.361706461  2.26592913  1.91632064  2.560762965  0.9500871079  0.6143850658  2.369298276  0.9638220874  1.208807682  0.7668026301  0.403406706  0.7202578224  4.049969304  -0.3380696187  -0.1622476967  3.008872021  1.894661484  1.712608126  1.917174286  1.91577452  -0.0798140161  -2.041315812  1.297141334  
0.3298900044  2.382125962  1.968478183  0.5449552039  0.2081446645  -0.02311280587  0.1341583696  2.893490091  2.271497408  1.963411706  1.453865623  0.2041118367  1.271404366  1.525294358  -0.1079278233  -0.5830661084  0.1307893443  -0.2989577757  0.6430171445  5.071900228  0.004763061403  -0.8169353884  2.973558862  2.082869632  0.340242019  1.222283161  1.395977203  -0.7807351274  -2.634958158  0.6084324368  
0.5966783806  0.9570111483  0.9296607171  -0.05508492728  0.2835024922  -0.09696091507  0.1494361041  1.86386478  0.5854040681  1.28649287  0.8440184708  0.2066051845  1.312572139  0.1162395876  -0.6538261299  -1.080656632  -0.949640799  -0.7911163225  0.01039934851  3.667065952  -0.2225479413  -0.8947397219  1.416006145  1.277343864  -0.2515109746  0.3184515625  1.829828835  -1.135708236  -2.032191263  0.8566460435  
0.1581891026  -0.1857400958  -0.1498630156  -0.9175531329  0.3403758977  -0.300382951  0.1302276608  0.2778695557  -0.2263123039  0.5704128588  0.9487237891  0.5512195776  0.6331369771  -0.4836395324  -0.1919085171  -0.9725597358  -0.4701682251  -1.110813499  0.2135776085  0.9858736923  -0.09950610917  -0.8982388327  0.3902068088  0.1808579039  -0.1076023542  0.3935358822  1.13725856  -1.38983638  -0.8602553709  1.102310919  
-0.2120052025  -0.245126067  -0.1058931302  -1.310914616  -0.09052064089  -0.4548031535  -0.1717261937  -0.4688554341  -0.7174918933  0.02404503004  0.07636227808  0.1759128046  0.8203452634  -0.9335823967  0.04670649692  -0.678533165  -0.717690903  -1.025078862  0.5038073049  0.3951794862  0.166261233  -0.7022415844  0.2824787045  0.2878727556  -0.3204198965  0.8465309728  -0.1769595025  -1.571143499  0.09713046042  0.6953690642  
-0.3706506473  0.07759299984  0.455320736  -0.8647835631  0.4299007512  -0.09655843239  0.5511851689  0.009878589914  -0.7150479378  0.289499324  0.1794605083  0.7475916324  1.524920866  0.4622925438  1.32115236  -0.08553425785  -0.3430361223  -0.6633180036  0.7963066762  -0.4033793105  0.9344832483  -0.3668290577  0.8446278825  1.380032772  0.1345164139  1.465998029  0.2372601914  -0.6874743915  -0.698588348  0.8934370102  
0.1062286476  0.8371006871  2.107453971  1.028365982  1.348870072  1.053387755  1.531046342  1.390935258  0.7325811932  1.434481159  0.5336355147  0.9044477362  2.134048908  1.83074125  1.371730618  -0.06381724752  1.201750888  -0.2595476529  0.6874484698  1.66781867  2.149698185  0.3301094032  1.797381917  0.8072468919  0.431982352  1.512667004  1.418800838  0.8522973716  -2.071179376  1.225938604  
0.7978191668  0.5216167861  1.938518158  2.064507973  1.124060773  0.8244094041  1.170147419  1.980923241  1.376132012  1.628877823  -0.2399105019  -0.1162627021  2.333831422  0.7112050422  -0.3142288983  -1.118258219  0.6164523339  -0.4646363032  0.001433112933  3.158252171  1.392622145  0.6813976158  1.865174909  0.4496778698  -0.4330402774  0.4944734065  1.731784166  1.167528785  -2.321388543  0.5028939477  
0.9612468852  -0.3284122521  0.258042234  0.9137170706  0.7457546199  0.3967412179  1.186436675  1.202904263  -0.1288085709  0.5253088966  -1.139670243  -0.1991592867  1.571466271  -0.4439132649  -1.571741603  -1.408237812  0.1740596589  -1.326748586  0.007915899596  1.917882799  0.244967239  0.006253775936  0.6878933374  0.001673478798  -1.420210431  -0.772695902  0.7690087574  0.8738331533  -1.84846556  -0.3696246049  
0.6053797278  -0.882425908  -0.4603033207  -0.4018114567  0.943393275  0.1687122696  1.190244379  -0.5759409339  -1.796748092  -0.118167277  -1.248983574  -0.07102652714  0.7691957474  -1.077244325  -1.406048252  -1.157911142  -0.6585456498  -1.908373291  0.08932558478  0.006329506865  -0.02267380241  0.03271667233  -0.5505970158  -0.1351467969  -1.751348162  -0.6874923223  -0.3363985848  1.057480619  -0.2555157367  -0.4024981718  
0.03388685994  -0.9330962173  -0.6146419832  -1.139639004  1.008973814  -0.02063470552  0.4321553994  -1.405830114  -2.625296942  -1.050234832  -1.658046651  -0.8024074284  0.5479832864  -0.9868936989  -1.275379057  -0.7007006378  -0.9515460997  -1.876668016  -0.2850599613  -1.801732219  -0.3479913757  -0.05191489294  -1.397537367  -0.8255243332  -1.407556813  -1.186723931  -1.148001661  0.2535504382  0.3159510292  -0.6438013846  
-0.4320637132  -0.5154744014  -0.3475256389  -1.219276099  1.263399586  -0.1926933983  0.3121586201  -0.6405926863  -1.455587426  -1.02108728  -1.317951298  -0.6193281743  0.9670393013  -0.3280273499  -0.5405068273  -0.3968442741  -0.403082514  -0.7786457489  0.2959534223  -2.120141211  -0.2932682248  -0.3677556588  -1.408698765  -0.4902424293  -0.4996533363  -0.6894153616  -1.329683905  0.7910870772  0.5912369659  -0.5102594941  
-0.5704206499  -0.1224509474  0.9091504429  -0.3839644268  1.331087644  0.7930840707  0.8093758579  -0.2139581859  -0.9476667104  -0.6685495857  -0.5476473391  0.323789756  0.7475963386  0.123262229  0.9687410572  0.2597468611  -0.05235900529  -0.527725093  0.2720861634  -0.4060102419  0.6869809797  0.6072510007  -0.853718307  -1.022885663  0.3763911166  0.3612441153  -0.913878486  1.157384511  0.6333471923  0.3198294174  
-0.5776920199  0.1597754354  1.442507927  0.6238424667  1.061131089  1.304916979  0.8680114607  0.4664341792  0.2105017568  -0.5968355661  -0.3041792602  -0.024474719  0.9426332503  0.7113102756  0.7117648729  0.2198882588  0.5504734421  0.3333909703  -0.1488678545  -0.5473225401  1.504124539  1.155443187  0.0742645326  -0.797292609  0.8268643104  0.5265245128  -0.7633282671  1.303215446  -0.1893570564  -0.2503781357  
0.1183172846  -0.03302511226  1.097909223  2.239498445  0.8126629326  1.506856545  0.9302457919  1.613284775  2.552302804  0.6822130629  0.07322650883  0.5722065886  0.7455785973  1.615289734  0.53013272  0.2055840581  1.64341402  1.471894327  -0.3474767781  0.620469093  1.678757313  0.9177181632  0.6350898004  0.2405406195  1.076516287  0.6208735103  -0.147963124  2.222961895  -0.7634809389  -0.1054084422  
0.6813639057  -0.7431286476  0.2656812995  2.526577574  0.1168417303  1.601448395  0.6660301482  1.601003783  1.558607431  1.221749894  0.2347669111  0.927511481  -0.3298474257  1.229590901  1.165028799  -0.3281633768  0.9616323053  1.257161198  -0.6629798804  1.893905315  1.538328316  1.528631003  0.3221904781  -0.3682563203  1.179623665  0.7717233093  0.5064770119  1.685034262  -0.4411008919  0.1478212414  
0.2701425576  -1.343598506  -0.9021457157  1.477690503  -0.1205472632  0.9054444285  0.02077143125  1.035959873  0.7936253985  0.06011892509  -0.01547109434  0.7653308091  -0.5837495271  0.8276250982  0.8925453374  -0.5536964464  0.9662865784  1.712728359  -0.8231669194  -0.2618375488  0.9756829051  1.145363832  -0.7661486377  -0.9652896486  1.166466167  0.3661549885  -0.3087036433  1.089300388  -0.146287867  -0.2400851645  
-0.01153343526  -1.48566374  -1.58075553  0.4055235594  -0.3422263958  0.3071911101  -0.3703336049  0.2266512997  0.7419332387  0.03270990472  -0.441374721  1.321738708  -0.9394719127  0.7726670628  1.24233889  -0.6948269221  1.499661117  1.953568148  -0.3864678224  -0.6965975658  0.684427852  0.7535291297  -0.7602072273  -0.7306157694  0.8448506851  0.6124433351  -0.7689221704  0.78995265  0.8654938709  -0.2973527239  
0.01237233021  -1.063586229  -0.9151668572  0.2638047201  -0.360270872  0.4529640165  -0.06583092823  -0.2912771745  -0.7604678753  -0.2243414075  -0.05404934932  1.281140272  -1.056490949  0.3724687823  1.059964054  0.2683630527  0.7151761674  1.680237362  -0.1098223551  -1.345271063  0.4320337095  0.9417747094  -0.7091867717  -0.9985513781  0.531186236  -0.09513334292  -0.2700483131  0.4042047987  0.5252903124  0.09164032923  
-0.2885737784  0.08677385403  -0.304170851  0.567572287  -0.5585318333  -0.4193147493  -0.3464027499  0.2661319556  -0.2252516932  -0.6852761101  0.08165774426  0.6103548357  -1.142498048  0.09557465069  0.2967533915  0.7406271196  0.4134085328  1.552458869  -0.1261091576  -1.225058755  0.1398438149  0.3216776034  -0.3015224691  -0.6695378952  0.7959253666  -0.3961784135  -0.4302422232  0.07952647416  -0.6300332034  -0.4481892426  
-0.1471296781  1.338385027  0.7229742468  0.4763682957  -0.5993519284  -0.9437822728  -0.1019332376  0.7425312084  1.205050626  0.166262215  0.8267523505  0.8058460066  -0.8420406529  0.8084495738  0.688472741  0.8132041463  0.7433390554  1.268794133  0.5994245955  0.8010829231  0.6314088399  -0.2305788229  0.4088656677  0.4454992509  0.617407473  0.1765086743  -0.9205885738  0.7182667754  -0.7335557943  -0.2276824551  
0.1980975655  2.316200878  2.085220157  1.36133696  0.08713962322  -0.4178015604  1.040972931  0.6989547889  1.276258633  0.4011826647  1.196954266  1.329884424  0.03771251733  0.660796795  1.532639744  1.69664595  0.8880901553  0.6768487264  0.8675111246  2.594010695  1.147041072  -0.06661219455  1.05000464  0.6429878066  0.7156058452  1.10532805  -0.7209442855  1.25891352  -1.098847629  0.8970858221  
0.1762064861  2.453964016  2.023594718  1.781469103  -0.07358033112  -0.7870385841  1.181806818  1.077157545  2.156403982  -0.00696755878  1.484702474  1.039037401  -0.359481902  0.2151859633  1.245506726  2.128181387  0.8164049865  0.3871598553  0.2436168777  2.728528828  1.281749715  -0.4430049173  1.266787045  1.388701873  0.6891556255  1.17919355  1.203467135  0.6416595127  -1.738577369  1.252786579  
0.3089527613  2.209251418  1.771722518  1.911659886  -0.4072348829  -1.092095768  0.06800454293  1.072827434  3.141393053  0.5483841294  0.8419134787  -0.08625869557  0.28771624  0.1958967057  0.1569261431  1.305652718  0.4508126294  0.2834932937  0.2513700786  3.014106677  0.9022063924  -0.282784995  1.523126904  1.282311317  0.3743265864  0.7774823967  0.5902893417  -0.1376624404  -0.6867113945  0.3438074336  
