# Supplementary material for: Large-Scale Brain Network Coupling Predicts Total Sleep Deprivation Effects on Cognitive Capacity
Source: PLoS One. 2015 Jul 28;10(7):e0133959. doi: 10.1371/journal.pone.0133959 (PMC4517902; doi:10.1371/journal.pone.0133959)
Supplement: S1 File — (ZIP) [file pone.0133959.s003.zip › supporting_data/dual_regression_timecourse/timecourse_TSD_subject2.txt]

-0.4632912043  -0.1101884425  0.725732124  0.5502994169  -0.4071296462  -0.3874644277  0.7512618563  -0.1413646638  0.4650555775  -0.1534979798  1.327933915  -0.6944144124  -1.215306882  1.019206775  1.067510428  -0.3183251428  1.087993713  0.003223483755  -0.9649048918  -0.1562040281  1.138123936  -0.0672802915  0.5885340345  0.8671680567  0.67862757  0.4130808788  0.2490855321  -1.817663481  -1.46477047  -0.3885350004  
-0.2369961317  0.2226140588  1.920884596  1.728839053  0.1443452728  0.0252953424  1.610794984  0.3233725242  1.575952609  0.1873045218  1.869737009  0.2566127256  -1.462290552  0.9158049637  0.7288469252  0.02179252451  1.864407988  0.1715988567  -0.9164350486  1.567862003  1.39165098  0.9316528746  1.375169504  1.386632643  0.7417895346  0.8583495478  0.6876146946  -1.043533077  -1.843466978  -0.03228421716  
-0.3748447354  -0.2883425524  0.9567284216  1.313951718  0.3004713432  0.2215572709  1.785647377  -0.2869899914  2.102013333  -0.004644342453  1.467062184  0.9442312542  -0.1830218548  -0.3222720051  1.052164263  -0.4659202379  1.278008831  -0.5056344367  -0.9261222653  1.403520615  0.6982562334  0.8703933252  1.010190244  1.547137289  0.2726342248  1.28044657  0.8649964817  -0.9429676435  -1.332488477  0.300481162  
-0.3878888553  -0.1465086726  0.2582958197  0.9818257138  -0.2996448602  -0.3759445995  1.745046825  -0.9290444739  2.378812311  -0.651709762  1.725622453  -0.3347256915  -0.4892696851  -0.7244087422  1.107184415  -0.4207742329  1.418266692  -0.6692159275  -1.356035423  0.1057402861  0.7270287232  -0.1745521643  0.6993772727  1.011101959  -0.2601720096  1.123571323  0.3994557483  -2.3079405  -1.535020317  -0.6571051664  
-0.2600018843  0.1174761369  0.6303353848  0.7941837416  -0.3949479745  -0.8468305742  1.926929772  -0.5810218765  2.176666287  -0.5242121119  1.666559723  -0.9597814025  -0.6549310844  0.04721346608  0.4041880113  -0.6580393625  1.639680929  -0.2208474122  -0.8327914531  1.230421875  1.062606103  -0.3768388846  0.3903369264  0.2586850081  0.2110801514  0.4082446991  0.9392633463  -2.153733192  -1.492594935  -0.8381950856  
-0.07589454078  0.0416590725  0.92030836  0.5062537088  0.1101269376  -0.5102903906  1.641585341  -0.3996314084  1.149119038  -0.3163582759  1.679154189  -1.066906703  -0.3903965675  0.2879434676  0.2516950053  -0.8631765435  1.309694164  -0.5589458245  -0.3588913921  0.2538014896  1.242455912  -0.07630678196  0.5966006106  0.3838545207  0.6546934105  0.5025914703  -1.116946895  -1.755023749  -1.328605631  -0.3785401303  
-0.1487222281  0.03463759241  1.209096741  0.5843349016  0.6717819634  0.1092702292  1.285634711  -1.004801388  0.05362278157  -0.3081517625  0.9003720179  -0.04425341284  1.064870419  0.1819198895  0.7996928207  -0.3602206025  0.2154589291  -0.1860190532  0.855811298  0.4567952467  1.355293451  0.1116453001  0.5562838369  1.230754491  0.3589076515  0.4553221504  -0.4822496443  -0.2219144107  -0.2040024092  0.4075052813  
-0.2498802533  0.6022823283  1.524743825  1.508588107  0.3934636454  -0.28932676  0.7125080093  -0.04023220827  1.884485667  0.02918449529  0.5042811516  0.4207217362  0.6649080684  0.702411914  1.142115725  0.343876685  0.5767160025  0.07997547062  0.2571512558  2.522435131  0.4399721713  -0.1539936086  0.855146709  1.484546986  -0.2866111743  0.8566358616  1.520595958  0.08720223228  -0.7848916395  0.1799199426  
0.07790334269  0.9641834399  1.71882774  1.758718753  0.7684736122  -0.2457549181  -0.2455290678  0.9798507799  3.033534236  1.068693163  -0.4039168583  0.7498227297  -0.206267186  -0.09993930808  -0.08363086582  0.5962557824  0.3665543728  -0.1529660174  0.216610639  2.662067994  -1.152986976  0.6654685434  0.7030297258  0.2078749247  0.1255874569  0.06241631572  1.221387133  0.8506319639  -0.4104435174  0.08089930099  
0.2797174074  0.08136355704  0.2964453092  0.8998182875  0.6653407032  -0.4749435296  -0.7173665417  -0.5159984286  0.7395416713  0.5879947008  -0.4155821481  0.348185765  -0.8725307415  -1.903075848  -0.9261250261  -0.1097929659  -0.06123013674  -0.5230334593  0.1159203993  2.080912168  -1.734333984  0.9892283143  0.6586223948  -0.46027387  -0.3535668421  -0.6078497298  1.020958384  0.5581074794  0.7062889753  -0.4752720814  
0.007863882153  -1.298921933  -1.345269976  -0.8036169123  -0.0001374225025  -1.048963416  -1.205998686  -2.312267635  -1.56271348  -0.208031284  -0.2144773877  -0.6367220374  -0.598201713  -2.208249315  -0.966614755  -0.8083198219  -0.6063712061  -0.7475767338  -0.3816745303  -1.060117025  -1.288577488  0.7867493807  -0.2501825542  -0.00355402487  -0.7513424659  -0.8469066769  0.4303146058  -1.073587961  0.7696619143  -1.076177825  
-0.1420494045  -0.477430412  -0.7479919747  -1.044733037  0.04753269821  -0.2868229322  -1.406023902  -1.683592806  -1.218422167  0.45065653  -0.7862130863  0.3461191769  0.1150155298  -1.548894148  -0.1255426096  0.08803416863  -0.9330095061  -0.2459417042  0.6489054068  -1.516578692  -1.15306094  0.2376717953  0.2536144899  0.2956122054  -0.2158927523  -0.3377826362  -0.3531480751  -0.1873135191  1.423953701  -0.2986258442  
-0.2483546863  0.131144442  -0.0980425864  -0.5513165036  0.5134475617  -0.5483766967  -0.4020357962  -0.9855730018  -0.3728216771  0.4626997277  -0.2003598576  0.4878483353  -1.074773419  -0.971856839  -0.4225425241  0.5338843239  0.4943266212  0.05109438011  -0.1445107751  0.2221809802  -1.032124302  0.3721099463  -0.1154617676  0.3012518251  -0.3553303126  -0.06071674172  0.7411191883  0.5385770243  0.6709805836  -0.3924304813  
-0.1952648389  -0.8334038063  -1.189260073  -1.422878061  0.6906713347  -1.110243269  -1.027019028  -0.8486951135  -0.6451702573  0.7216470827  -0.7392466456  0.4952706376  -0.3982547716  -1.156423715  -0.7167537064  -0.1892515825  -0.420481356  -0.174272575  -0.2822008145  -1.34473879  -1.030290212  0.663441879  -0.2772476458  -0.4099818328  -0.2219866079  -0.459432473  0.1757716699  -0.04889186085  1.239329767  -0.2698356843  
-0.1738029745  -0.3671711702  -1.038646237  -1.705272194  0.4339509268  -1.014733617  -0.6025555359  -0.6773410057  -1.352536735  0.4956019478  -0.7843773111  0.7034537361  -0.004483384352  -1.270662277  -0.08891300143  -0.3158561622  -0.6026867525  -0.3218014854  0.2076810231  -1.256434644  -0.6935298073  0.5267868264  0.4045884499  0.4774103152  -0.1815523134  0.1298635228  -0.3737270538  0.3417395655  1.707561878  -0.1198306647  
-0.2307390854  -0.4639228402  -0.8792195108  -1.487484424  0.1694909983  -0.9001410427  -0.6479659253  -0.7424568314  -0.2428624493  -0.07048030456  -0.5231348548  0.5379333654  -0.3375864001  -0.9754733134  0.4349432435  0.280778858  -0.6510501776  0.02176947996  0.4349030788  -0.7396084952  -0.7280612227  0.1548282575  -0.1143108885  0.03911801675  -0.492340566  -0.08141645844  0.5301378259  0.5479304754  0.8215301961  -0.18112437  
-0.1871381489  -1.192632014  -0.7607657501  -1.663504191  0.04530960177  -0.3415985156  0.01632937169  -1.03241527  -1.037196815  -0.3106214646  -0.1050470698  -0.3433950818  -0.7062572073  -0.9825963535  -0.3090217518  -0.1093123084  0.4072288959  -0.6177955656  -0.7020527519  -1.352557609  -0.07449646527  0.2555366925  -0.6836143095  0.2378962492  -0.1725124369  0.1970809975  -0.09223249325  -1.546349484  0.1942775288  -0.4204077301  
-0.3895343643  -0.2635661051  -0.9083009953  -1.620074261  -0.01894057109  -0.1186851447  0.647397748  -0.1409303517  -0.2741920079  0.102509032  0.3039925089  0.6155964323  -0.3578469189  0.2014153409  1.056095751  -0.0915281261  0.4566924255  0.3737851475  0.07619054466  -0.6942030727  0.4269869607  0.3498156779  -0.1900792406  -0.2502859774  0.777659057  0.5466331182  -0.323608687  -0.1822010998  0.4607251105  0.1014861373  
-0.02578462983  1.120938064  0.6506857469  -0.1932122557  -0.08737258161  0.7734702447  0.7769620517  1.4722022  2.005831238  0.5050046101  -0.08313938339  1.533624938  0.3150705471  1.721462815  2.353185336  0.8652622011  -0.1487870507  1.372293158  1.317456892  0.4044021963  1.320056684  0.2047558554  0.9936481044  0.2469256593  1.100508121  1.019732186  -0.4113933992  0.9754670394  -0.6100933026  0.4566115733  
0.138061532  0.1598025576  0.8874593462  0.7153633066  -0.6532692423  0.2540895175  0.4003980209  1.303358494  2.535124011  0.04022428354  -0.3839113169  0.5245788889  -0.3049271444  1.244138878  0.6995960002  1.078853916  -0.4442961487  0.6886075839  0.4292160571  1.536991663  0.03915540098  -0.3043913061  0.39873197  0.7465728926  0.03213027105  0.3241869846  1.169129599  0.04039121885  -0.8440293124  0.03621180747  
0.3253443495  -0.4968265339  0.7617658706  0.4575358843  -0.368822333  0.5100321382  0.7663435212  0.7165092259  1.15723035  0.05662187608  0.01221368708  0.1920615795  0.1287201528  0.3462522024  0.4227371382  0.4436995888  -0.1103757642  0.03239112441  0.2784894654  0.950955103  0.4999313066  0.06547329539  -0.01648010808  -0.4138716611  0.5971936438  -0.2964805148  -0.2284193517  0.01223502306  -0.1424415596  -0.002543991454  
0.1661180331  0.3326507035  0.8203275557  0.1716076823  -0.1923656145  1.1398767  0.647629  0.6611881906  -0.198597964  -0.1056167947  0.01685636211  0.7706249396  1.156473108  0.5943205483  1.872532222  0.06290944569  -0.1669164912  0.6527919707  0.7172196889  0.1114962206  1.74887814  0.4602512896  0.3765430036  0.05513509083  1.280098783  0.6202751752  -0.4628552997  0.5517864533  0.4092576425  0.180614323  
-0.04178773659  1.726514811  1.366554173  1.277528154  -0.06096136173  1.610920899  1.046584185  1.917669582  2.270551162  0.2562057425  -0.06616885009  1.398326034  1.637998039  1.618120971  2.384685783  1.403926158  0.3276998725  1.344602732  0.9496855085  1.574123647  1.716557032  0.1953917921  0.5271733533  0.3973069429  1.123936957  1.538405679  0.3500983607  0.8999314979  -0.9456094729  0.3982072992  
0.09284364923  1.162470728  1.617816325  1.500209548  0.08601479746  1.880234083  1.594378973  1.733795021  2.926174541  0.5733073301  -0.09384589395  1.003304352  1.64051733  0.9258688151  1.537406339  1.252137989  0.9217686076  0.9745237915  0.7914390127  2.635497503  1.547305799  -0.3583581858  0.3375214059  -0.02247874162  0.843098935  0.785179471  0.2021983172  1.165750097  -1.020415853  0.3730932494  
0.1924155209  0.3832312366  0.7056391563  1.147538188  0.04020998708  1.395450218  0.9225568599  1.51472989  2.862846066  -0.194004537  0.2515027806  0.8486357234  1.563258497  0.6141158589  1.458666211  0.6504158441  -0.02236631999  0.8488277091  0.6455255196  2.067233972  1.577312923  -0.4324657232  0.6387374759  -0.4099811897  0.9551803497  0.3647364024  0.7180253078  1.161415595  -0.9478767845  -0.3262011085  
0.1309000939  0.629265044  0.3218538068  0.9278550174  -0.5310537965  0.777228331  0.03796866277  1.49289003  1.836084404  -0.5396187894  -0.4107529276  0.5075106156  1.321834074  0.5373213372  1.355792547  0.5474484193  -1.137908193  0.1628882495  0.5772702299  1.281243142  0.8415867961  -0.5556190135  1.09325404  0.08135242279  0.4636774186  0.6066723977  0.3409814132  0.7162183444  -0.6742987104  0.346194813  
0.2099311752  0.0498441081  -0.02224128924  0.5009517548  -0.4451817371  0.6085196344  -0.1070979128  0.6356551041  0.8152868578  -0.5287902582  -0.5436604996  0.04614860498  1.388124286  -0.07547891217  0.531025471  0.1945236517  -0.7895212003  -0.1841586134  0.7598815032  -0.1824969058  0.6199913446  -0.9623398063  0.06933655662  -0.172312989  0.03745192122  0.1607911325  -0.5840153242  0.3888723639  -0.2402764052  -0.05605997682  
0.06723795582  -0.2563308716  -0.1878975557  0.07078779006  -0.08640006242  0.5866994004  -0.1437015136  0.4522832148  0.2210119414  -0.4791834807  -0.6876483625  -0.09081879049  0.8157460184  0.5249186411  -0.001287462072  0.6165697327  -0.2584840376  0.538564016  1.034255287  0.108540759  1.160223945  -0.5483578636  -0.1691407774  -0.1854447885  0.2666897635  -0.1227369997  0.2350975252  0.3257179185  -0.09263922542  -0.3987877729  
0.1174427303  0.5693711923  -0.07125293159  0.5354448099  0.03761735289  0.2956633219  0.4546396404  1.073879983  -0.5086171059  0.05586721486  0.02726092549  -0.5231503961  0.6254257569  1.386984522  -0.012252652  -0.01248379504  -0.4483680667  0.6682016909  0.2265302214  0.06175171963  1.859868602  -0.2992901357  0.04694606362  -0.1013270271  -0.0187623792  -0.08683279889  -0.3113797998  1.052640008  0.03061041241  -0.1686748256  
0.2652870885  1.307789022  0.3294194184  0.7605024534  0.03668497141  0.3671182324  -0.3871907508  1.771042761  -0.06814200012  -0.007712579044  -0.2575112017  0.0189066741  1.282222513  1.555108277  0.4776043784  0.489155549  -0.9579946699  0.8647797731  0.7728329855  0.2303619545  1.528184224  -0.5800313693  0.3493972579  0.7445252979  0.2285762536  -0.1499032075  -0.5116517373  1.322146764  -0.2781104112  -0.4132825953  
0.5477913451  1.26731695  0.4290185592  1.001848466  -0.2129096316  -0.1141544781  -0.8253196332  1.320685413  0.4233413825  -0.06341081304  -0.4540453668  -0.2093624905  -0.5830817352  1.403320163  -0.438113598  0.9355901573  -0.1725004375  0.4144415854  0.1872715102  1.161423056  -0.3110170922  -0.4563477097  0.582462801  0.5448123331  -0.3950124442  -0.4406412527  0.9522618268  0.8343456336  -0.4550260573  -1.186141195  
0.5843419748  0.545292118  0.1351723477  0.7478950723  -0.186603057  -0.2512100113  -1.852212417  -0.4560648976  -1.284423042  0.5638287742  -1.009323999  -0.5574501858  -1.833707423  -0.4093214524  -1.789098289  0.09136025276  -0.9754944862  -0.4761254723  -0.01820313994  0.9975002714  -1.882392527  0.08346522758  -0.1791898817  -1.487441985  -1.265718902  -1.776695543  -0.4060969665  0.09041626639  1.112154711  -1.081767426  
0.3572664006  -0.8170868567  -1.065813205  -0.2941128248  -0.05239996245  -0.7071647463  -2.69037611  -1.899919271  -3.206197623  0.2243199231  -1.255276932  -1.064767163  -1.310538746  -1.613321008  -2.372351968  -0.7621959604  -1.538131214  -0.6234483529  -0.07825881201  -0.8155504516  -1.88897936  0.0009094886744  -0.1764947192  -1.063415967  -1.64192106  -1.284402652  0.06083252353  -0.6836432003  1.348723859  -0.8956372772  
0.2359387193  -0.8061058965  -1.836343181  -1.206838087  -0.07118447627  -0.2695083619  -1.516466138  -1.559259412  -3.900843893  0.1587704913  -1.199092424  -0.4416584316  0.07259220783  -0.8498513728  -1.037991632  -0.2572599797  -1.258085443  -0.593758173  -0.0171589986  -1.941923365  -1.158342595  -0.2005782945  -0.7053495045  -1.047581057  -0.9197320282  -0.8468000435  -0.4229077491  -0.5708099  0.915827709  -0.8462798636  
0.3524705096  0.2710765277  -0.4950244365  -1.214729791  -0.09123514797  0.7608234517  -0.3877449231  -0.4792781031  -3.56733238  0.4585867939  -0.8500188583  -0.1316734285  1.288722458  0.2852777678  -0.618451894  0.3626631998  0.1081839462  -0.2047666252  0.4187340292  -1.74935523  0.2753429291  -0.3407588172  -1.212053572  -0.7108189148  -0.4025213926  -0.3624594813  -0.4811567841  -0.09030207926  1.201039202  -0.4187515349  
0.1660951609  0.7918113823  -0.375963034  -0.8336953153  -0.0924805465  1.33628267  -0.423684145  1.133494252  -1.80987275  0.8490572239  -0.1949864578  0.2212550929  1.748884944  1.115180618  -0.06194365756  0.2879560365  0.06528319717  0.2223173066  0.2825992732  -0.9818483453  0.01030702774  0.2995028627  -0.4757749051  -0.9715658016  0.1901583581  0.5217720981  0.2055769215  0.8904369035  -0.1190951478  -0.3665304668  
0.549277217  1.271734801  -0.2003887066  -0.275999989  0.1241802972  2.087476947  -0.1811946822  1.87488881  -0.9676585211  0.5669305965  -0.377110478  0.640034945  2.049013109  1.911107461  0.367084577  0.3321344692  0.2590853374  0.5904919292  -0.01809457331  -1.265476167  0.7453158218  0.5909818314  -0.05184063778  0.2427621275  0.3455946737  0.5899421677  -0.3786406385  1.8347864  -0.1489004167  -0.6181602342  
0.5244522292  0.9711170079  -0.06163843465  0.5621734391  -0.1033865014  2.227608242  0.1516248918  2.051788243  -0.7505323244  0.02151617475  -0.3293045729  0.2381681142  1.859391695  2.240087813  -0.3699169329  0.3601138434  0.5728315044  1.183889915  0.04800850505  -0.3006689501  0.9511890001  0.1547232389  -0.9142054381  -0.7910383492  0.2533992587  0.2188574525  0.07481873024  1.460850125  -0.462803748  -0.6265605605  
0.5333404301  2.047392335  0.6123342508  1.991836239  -0.2997373832  2.391917888  -0.2885332063  3.317142792  0.3399637694  0.4800546597  0.1280054681  0.2504494949  1.85682544  3.20120658  0.4489052744  0.1559821897  0.2633233249  1.446564355  0.2608493529  0.5694734999  0.708262786  0.2826393613  0.4558362541  -0.2191199034  0.2260655731  0.7816386137  -0.1755555483  1.707607158  -1.603941041  0.15347307  
0.6644896271  2.661979142  0.3878413716  1.886153811  0.2472334373  2.409652877  0.1381355788  3.313920289  0.3241379453  0.03678267988  -0.1161028047  0.9019977078  1.810806921  3.705289703  0.6443636102  0.1493180215  0.1942336412  1.442262956  0.4101869678  1.77336625  0.7596497866  0.5239105576  0.3619449917  0.1940365595  0.6192889345  0.8554668192  -0.2715005414  2.295534709  -1.30730769  -0.305679125  
0.3925849772  1.629372657  -0.1783178586  1.304240236  -0.05426494995  1.151027014  0.1824844744  2.928050782  0.2493939441  -0.09663391373  0.03315044731  0.3420219637  1.100200425  2.935014085  -0.04789161595  -0.2505354992  0.4974631743  1.221940817  -0.7367664131  0.6088108098  0.2585646001  0.07476103345  -0.08704483349  -0.6478204838  0.3751981912  -0.1461283618  -0.7626670785  1.530887467  -0.4994903716  -0.8311751012  
0.6418812986  1.568927724  0.2165849957  1.2035879  -0.2682861498  0.6792126546  -0.1781432247  3.449209527  0.4462933547  0.4438545877  -0.6142849588  0.3799586596  1.018355213  3.135224777  0.1489979174  0.2904339161  0.2696313242  1.582423649  -0.1485663202  -0.1538218043  0.5022688204  -0.1423361644  0.5115535675  0.002837460592  0.5027267804  -0.1893991035  -1.496903027  1.084074146  -0.308028251  -0.8928210647  
0.8140991381  0.6602930996  0.7540416613  1.999620282  -0.0473584268  0.7475300935  -0.2199331164  2.457308875  0.5590542477  0.4915953325  -0.7960716256  0.5682682237  -0.1827094778  1.649953685  -0.5805129027  1.257694375  0.4228791479  1.125587044  -0.2366165557  2.021111301  -0.09974850754  -0.1672474066  0.4645218591  -0.4321075168  -0.01737755411  -0.5505339892  1.063520844  0.3314079428  -0.6189226331  -0.3386803371  
0.8400352658  -1.084171417  -0.1746425409  0.6751574591  -0.1570435813  0.2073476941  -0.6726628996  0.8082081435  -0.1735205696  0.1817816254  -0.897126167  0.09872772039  -0.5209447684  -0.01175135563  -0.6464271903  0.07972533209  -0.549911801  0.3174731759  0.1552702572  0.4533094349  -0.3797116474  -0.5568293544  -0.2706301112  -1.12241638  -0.2395067417  -0.5765705896  -0.6320232017  -0.548341347  -0.1911804337  -0.2214167009  
0.8293323337  -0.4712425301  -0.3677326046  -0.243983023  -0.02320007074  0.4350440738  -0.9817271318  -0.8788576736  -1.055665995  -0.1328924756  -0.7384720906  -0.003296688111  0.1212061844  -0.05414103851  0.3213546671  -0.2111437287  -0.7189212053  0.631385492  0.9068589112  -0.6678773115  0.145044486  -0.4618791326  -0.6053546363  -1.051993167  0.3531191466  -0.3596528983  -1.508576821  -0.3599996826  0.1701287438  -0.3913175425  
0.6530015553  -0.07871290604  -0.3966489392  -0.863695964  0.01115054652  0.2958519445  -1.039972588  -1.173182542  -1.817402134  -0.4855275276  -0.9235185065  -0.5941508436  0.9191228853  0.4864785216  0.3766237441  -0.04150183109  -0.8710794928  0.8979295986  1.063887714  -0.6810630734  0.3924988587  -0.8432726096  -1.024616369  -0.4792113217  0.02321811432  -0.3536277576  -0.2988995646  -0.9952658146  -0.06556809964  -0.321168493  
0.7486256778  0.8181398071  0.2395869305  -1.00299019  0.4787174983  1.02731595  -0.394957038  -0.4405674314  -2.412682083  0.2631586117  -0.4886072402  -0.3417796482  1.140956533  1.37299321  1.004429179  0.3117471366  -0.1770445613  1.076941261  0.9033959689  -1.417128051  1.513869993  -0.4084278515  -1.019202023  -1.219519041  1.276960257  -0.2991173063  -1.623384474  -0.5251118996  0.1927702811  -0.3029723961  
0.6143445936  1.523903611  0.3599942705  0.2734881629  0.6280135391  0.8030630135  0.2673530851  0.355300154  -1.838530562  0.1637980347  0.04668720322  0.1628673957  1.089532833  1.623115147  0.7899545062  0.2939598146  0.5725008406  0.8255291166  0.8470728241  -0.4582420467  1.915937536  -0.4259864308  -0.1984515239  -0.8876984231  0.8134493894  0.004862050078  -1.657101099  0.09187606905  -0.3460948598  -0.8068487203  
0.6944844874  1.600388711  0.9383242792  0.9318906347  0.8408582674  0.05537532575  0.2050692509  1.144923654  -0.03644091668  0.305960943  -0.2253671252  0.5398231781  -0.4164390216  1.31162417  -0.02567980747  0.6706588759  0.846853073  1.036050324  0.564926087  0.8475949591  0.8656057773  -0.6371074914  -0.5999302745  -0.6712653481  0.4076119164  -0.7121155556  -0.6244640976  -0.03022456813  -0.5500793579  -0.7939925302  
0.1910028184  -0.06745103671  0.3544063377  0.1222435683  -0.4816392552  -1.892352319  -1.138411023  0.6033080669  1.014563493  0.2309203461  -0.1074118926  -0.7794349807  -2.603783241  -0.8916706927  -1.772911551  -0.2836053655  0.9012452857  -0.581564396  -1.326226417  0.6169969949  -2.20141199  -0.478220026  -0.1448176013  -0.7658005949  -0.5823973671  -1.351460687  0.3964871369  0.05567604583  0.3452371674  -1.232378292  
-0.1075116034  -2.373111972  -0.9621813979  -1.406374076  -0.9960775821  -2.301888453  -2.812342089  -1.416915695  -0.2689317514  0.4017124988  -1.292372568  -0.9871441259  -2.454082069  -3.16914692  -2.979817163  0.04604382299  -0.674696401  -0.754419067  -1.262113678  0.1907772504  -3.417067328  -0.8342510839  -0.5976146437  1.67301936  -1.880856683  -1.44169909  1.469421988  -0.447429579  1.092272667  -1.066787965  
-0.1926535275  -3.223071524  -0.9862448133  -2.372994297  -0.07789291938  -2.329644963  -2.251130727  -2.392391854  -0.5768771446  1.025763007  -0.5454260549  -0.8953697434  -1.503845337  -4.262056719  -2.31948407  0.1284959285  -0.6387238456  -0.7662861714  -1.053318589  -1.76225387  -2.932032372  -1.110616682  -0.2719240569  -0.07000515111  -1.885136093  -1.417144425  0.471093238  0.2444978932  0.4367977966  -0.8325771742  
-0.2165570402  -2.535805234  0.05109655034  -1.046657907  0.1853440962  -1.766311239  -1.98811453  -2.294796325  0.5303455563  1.282976259  -0.8720360683  -0.5111150908  -1.245157485  -3.082792677  -1.353834482  0.1942046647  -0.2956749196  -0.4974824811  -1.082928178  -0.1619231207  -3.086708861  0.334629607  1.281784234  1.659602304  -0.3761053372  -1.296580349  1.378669467  0.9920098195  1.306080206  -0.7468220122  
-0.4146158401  -3.680135759  -1.352021049  -1.228379094  -0.4493136879  -2.357873826  -1.908558465  -2.9254706  -0.1776835465  -0.04208690468  -1.139790386  -1.405835529  -1.677009926  -3.599794912  -2.068253525  -0.6821835809  -0.2922366686  -1.322494138  -1.522058578  -1.02643337  -3.560924498  0.04351882089  -0.4941633199  -0.3569277744  -0.6622255447  -1.615098845  0.5741131698  0.1113682633  1.468134075  -0.3122589221  
-0.643807911  -4.326221757  -2.446614432  -3.1776108  -0.474582065  -2.801541284  -2.11551015  -3.960327604  -2.912722359  -0.9691117789  -1.232642524  -2.604794517  -1.211035842  -4.788301906  -4.214063291  -2.094950581  -1.228779969  -2.155040372  -1.305123324  -3.437937501  -3.622555321  -0.7909971743  -2.043151  -2.151993497  -2.212820087  -2.740966246  -0.5262877412  -0.9015803868  2.476211415  0.5827556984  
-0.7198316086  -3.337018984  -2.967906806  -3.762882455  -0.163596068  -1.956093698  -1.537703891  -3.986140381  -4.854601913  -1.123885186  -1.15816423  -2.065435808  -0.4016314652  -4.288287508  -3.916196547  -2.781684509  -1.349560701  -2.276477471  -1.127192837  -4.328303479  -3.173741069  -0.765779126  -2.18677962  -1.708797444  -2.285991165  -2.479860215  -1.871889161  -0.5783828146  3.570594109  0.8332907678  
-0.9281345797  -2.994268134  -2.995058197  -3.919712253  0.1665482048  -0.7798306699  -1.043677568  -3.772454143  -5.826053439  -1.421809644  -0.7539533686  -1.511576336  0.003557983238  -3.621709747  -3.039109946  -2.382262327  -1.235237717  -1.752034249  -1.014542179  -6.353415867  -1.903033029  -0.3728044564  -2.547981819  -1.184903974  -1.810637692  -1.754591189  -2.025910592  -0.2304591229  3.4775557  1.484389691  
-1.063721171  -2.313757937  -2.784302215  -3.687271008  -0.004023424649  -0.2510468601  -1.101144366  -2.851904687  -4.305237721  -1.124698478  -0.6563256267  -0.8436532442  0.4792571119  -2.666258415  -1.672193768  -2.101476654  -1.384502504  -1.117932269  -0.2715470968  -5.540528748  -1.414013223  -0.7683318089  -2.338158295  -0.5028476541  -1.670892852  -0.6865061567  -1.58641053  -0.9557428858  2.401012276  1.40103797  
-0.7836942343  -1.716252853  -1.704413384  -3.180848045  0.4555165962  0.8583273638  0.2693029566  -2.18882924  -3.980515451  -1.014663819  -0.2997558479  -0.2037723027  0.424952789  -1.740448513  -1.07484513  -1.094876823  -0.276772368  -0.8500162071  -0.4984218117  -4.140690436  -0.7218895949  -0.3843015674  -2.430274964  -1.022516905  -0.6883629223  -0.7315485248  -2.100701728  -0.4994335695  2.1964703  1.962002989  
-0.4764325987  -1.19059256  -0.7767513331  -1.751720976  0.6400593661  1.120369133  0.7895641333  -0.9624527015  -2.109031145  -0.2556962809  0.1006154949  0.4778483369  0.5336354011  -0.6649747154  -0.407239689  -0.748948867  0.02681034548  -0.4220124332  0.00763935413  -2.517210042  0.1072291816  -0.1472523008  -2.345140237  -1.547640698  -0.1571839538  -0.3277149988  -1.359194773  0.9962525568  0.6859230049  2.388285151  
-0.5970005474  -1.160105836  -0.4340273571  -0.9729120091  0.4385664814  0.846211192  1.113672335  0.002820569966  -0.8275518008  -0.58228946  0.5631709639  0.6750495502  0.2798426046  -0.4552544868  -0.322355726  -0.7765092322  0.5913036707  -0.7526699258  0.08720690495  -1.43592493  0.527841377  -0.001785092659  -1.038786033  -0.6187734292  0.3653031014  0.07979180548  -1.456532212  1.037769768  -0.1218372757  2.402115332  
-0.5214590749  -0.2054945609  0.8338517013  0.4793143353  0.05479775477  0.1174192854  1.839126276  0.8372213986  1.21451403  -0.6447512684  0.8616951188  0.596447632  0.3114629802  0.5524776506  0.443236348  -0.1042746994  0.4409243093  -0.09221985975  0.6847267826  0.4338443154  1.673460978  0.1562692034  -0.5614511099  -0.07511458469  0.8808724551  0.2848040981  -1.033800318  1.067834377  -0.5813604606  2.253430571  
-0.4982454808  0.6661769204  1.160963906  1.095474796  -0.07127328486  -0.6895574554  1.03703606  1.358947444  2.627444414  -0.631594905  0.8295351779  0.6290412032  -0.02157111072  0.2311110534  1.597667011  0.8010327982  -0.5010367532  0.1995991469  0.7072565388  0.7178259705  1.629932615  0.2167228254  -0.2131950948  0.426240441  1.23970569  0.5872718618  -0.3841555353  0.7586011026  -0.4213597188  2.589792088  
-0.5737691266  1.05334376  0.522940887  1.073279235  -0.4461121658  -0.947460205  0.97387843  1.60103775  2.731447563  -1.040569007  0.6264888029  -0.5026765791  -0.2069618091  0.4230945085  0.2204374672  1.047735718  -0.3262999378  -0.2938084304  -0.2283879985  1.449479624  0.940589083  -0.2404179612  -0.4175427682  0.06052418495  0.2104402009  0.3243458154  0.5280500502  0.232121307  -0.5679451444  2.45886517  
-0.3211968591  1.550508474  -0.1556382914  0.7557335648  -0.4076018239  -0.4558266398  1.065233795  1.975972815  1.243797209  -0.3605194217  0.3581132779  -0.6950135409  0.1161275502  1.193832311  -0.04619813531  0.4033219385  -0.7527795092  -0.4986401885  -0.6590875594  1.110688041  0.9594305146  -0.3687755744  -0.273582456  0.1442351737  0.3491639775  0.3425041013  0.5892638583  0.4211322254  -0.6739293111  2.300921732  
-0.1460264919  1.318239333  -0.3612111314  0.2871345507  -0.5989330469  -0.7789353732  -0.1435142646  1.039837738  0.1657850579  -0.2738143645  0.586136305  -0.6877646649  0.3170764766  0.6563927094  -0.000505980125  -0.08455834088  -1.518751306  -0.337447182  0.006856196076  0.3975620266  0.6355767547  0.06001886276  0.4122972337  -0.1574806938  0.3538449147  0.1305747624  1.140742515  0.1094719964  -0.3154596766  1.578751028  
-0.1421850473  0.681566338  -0.9522513644  0.594166966  -0.5367444624  0.1431170465  -0.03384514846  0.5249581621  -1.033220232  -0.8218731476  0.373940457  -0.7369762179  0.08920730331  0.7315250572  -1.078633637  -0.4313839766  -0.837069781  -0.8385424911  -0.4635546793  -0.1803485902  0.1181345149  0.3341888445  0.2065887474  0.01080680966  -0.5015429182  -0.01838920496  0.04445539409  0.1827098805  -0.3227326338  1.932449286  
-0.1605409458  0.3817903446  -2.458085434  -0.1720190481  -0.5752904763  -0.3867301793  -0.2984787468  -0.1872489681  -1.634930896  -0.658594212  0.2596524783  -0.2218253309  -0.08776079185  0.2213365337  -1.128556328  -0.6008876425  -1.399406679  -0.9266459439  -0.4013055588  -0.1310025974  -0.9573056774  -0.1435320978  -0.4177795571  -0.4032666605  -0.9769707358  -0.04160898586  -0.273143688  -0.06370360467  -0.1098347245  1.408899026  
-0.3326445852  0.6059871135  -1.843854569  -0.02194238359  -0.2332810573  -0.3287762172  0.5103815668  -0.1100330302  -0.5079046093  -0.907328762  0.534247644  0.8859437019  -0.5178681867  0.1052758912  0.8778513727  0.1000597019  -0.1666035676  -0.5139531057  -0.1792074873  -0.8280272817  -0.2686104214  0.5826755098  -1.081020322  0.4592782087  0.3861277385  0.5327828555  -1.126536376  0.8311720219  0.5340149707  1.820164363  
-0.512951421  0.06964363353  -1.187613558  -0.5016924581  -0.9263647264  -1.203559185  -0.1672769129  -0.3821025843  1.034204765  -0.913986825  0.2898552552  -0.153178978  -1.762266359  -0.2193536674  0.9406411915  0.4385953014  -0.7580551928  -0.6121959479  0.1125340064  -0.5623000691  -1.044107555  0.4862273207  -0.1661216789  0.8364669441  0.179434858  0.9860068933  0.8069839138  -0.07075266076  0.4915004346  0.9818892787  
-0.4401192017  -1.729485916  -1.689387312  -1.830381454  -1.256175391  -2.220831348  -1.157783272  -1.103711  -1.015002538  -0.8659646548  -0.1915576787  -1.936206678  -2.756948128  -1.516746727  -2.05058788  -0.6874337583  -0.9916627897  -2.1924109  -1.150161781  -1.542210356  -2.827727956  -0.4864370837  -1.014645478  -0.3575238144  -1.76447765  -0.4444795256  1.254812834  -1.010736542  1.224959819  0.6989305784  
-0.03644943519  -1.454359711  -1.534833176  -2.134035339  -0.2773077587  -1.508652064  -1.663798719  -1.081062315  -2.902115264  0.1419853093  -0.5116145691  -1.522142176  -1.623665841  -1.496759341  -3.071765468  -1.001593274  -0.6995726585  -1.70582807  -0.9585307676  -1.41236663  -2.809625024  -0.4646873772  -1.336499771  -1.681173712  -1.581836626  -1.451364855  -0.3081728198  -1.29687543  1.45975259  0.7254777776  
-0.2739583416  -1.746072901  -2.545721194  -3.320738317  0.6015779698  -1.245908284  -1.753770384  -1.850182563  -5.474974569  0.001408872039  -0.2740947653  -1.100116594  -0.9532646639  -2.294254381  -2.590036318  -1.087434866  -0.5885563321  -0.9379044683  -0.783403021  -3.877150263  -1.365183262  -0.5717712106  -1.460987581  -0.9826758631  -0.518507824  -1.169516718  -0.9409278053  -1.548811833  1.944257972  0.7319835036  
-0.2248581705  0.2002534038  -1.113409209  -1.762886952  0.4637997394  -0.9008409774  -0.6055635622  -0.6639652454  -2.762490656  -0.001954872482  0.3971221879  0.006987411534  -1.005425416  -0.8029333253  -0.06733529779  -0.5485287196  0.1122436349  -0.3917040353  0.1894170022  -2.448849223  0.06510920228  0.195432455  -0.7417360315  0.05991084301  0.6353312937  -0.02093839793  -0.3295159567  -0.4120501766  1.233908411  1.234017546  
-0.447768868  0.8351393956  -0.9282986185  -0.9334337171  0.1315327031  -0.7884517834  -0.2555365487  -0.2045922728  -1.012899203  -0.2880276279  0.4800460472  0.4691595622  -1.511813161  0.0923456034  0.6331599245  0.1897107041  -0.05830619462  -0.5594675472  0.1159730912  -1.476100965  0.05663488187  0.05183352192  -0.9999931052  0.09824705221  0.6849278154  0.307108694  -0.6383472552  -0.2770141228  0.6848541327  1.266149478  
-0.2774942147  2.132140266  0.8803834521  0.1613167313  0.4943224437  0.07180870777  0.9203431868  0.5865358965  -0.3764505177  0.2751634803  0.8689645615  0.4840096638  -0.6079042776  1.151097431  0.866427919  0.9533570905  1.206281919  -0.1121770992  0.6299126295  0.6742775899  0.4290023867  0.7045712263  -0.2448432913  -0.1542489427  0.736280828  0.4832703452  0.0972362642  0.04965183292  -0.110048404  1.393853752  
-0.2939104677  1.573563652  1.333894416  1.42561148  0.3042596083  -0.150092031  1.461730515  1.058118688  1.088060391  0.2111901337  0.970252418  -0.3536128702  0.002056402833  0.9808203648  -0.9380282561  0.3644507015  1.249936402  -0.2399433604  1.031481304  1.64330365  -0.2753028017  -0.008201616089  0.4032514655  -0.05146552193  -0.2417816299  0.4450869319  0.8191568482  0.7332605163  -0.2900633309  1.399832133  
0.01014085729  0.9672162747  1.806163311  2.10074858  -0.2039076953  0.2881173659  1.654116504  0.3157390371  0.7495825856  0.083176228  0.8009915539  -0.3940296724  0.2905193858  -0.3970741222  -0.2470919388  -0.7447417612  0.8456877432  -0.8954813573  0.9951467744  2.485702353  -0.2957745581  -0.1737987556  0.7822700662  0.5834360431  -0.5611804115  0.4085667301  0.2547531645  1.100020654  0.6017004984  1.391882511  
0.1067641478  -0.4053753486  0.8337328794  0.4928243982  -0.7216262499  -0.008052323605  0.9209236461  -0.7700938526  -0.8422002924  -0.5033796866  0.4804271783  -1.098735052  0.1081164396  -1.334804313  -0.5701385028  -1.176001947  0.2140268487  -1.354147627  0.642292283  -0.1170100476  -1.193105428  -0.5942588471  -0.4863392203  -0.1277284134  -1.353044395  -0.06044907104  -0.03750373547  0.1962223696  0.916944058  0.399690347  
0.1580396229  -0.2968726252  0.1637157525  0.1115533314  -0.6773149446  0.3107489272  0.5859961619  -0.3067041636  -2.42649979  -0.5028292699  0.005339806059  -1.249196806  -0.09662030217  -0.04040429568  -1.659311292  -0.9259717951  -0.1998643897  -1.312726906  -0.0856622877  0.07983727327  -2.174383322  -0.9322706807  -0.7893222978  -0.7919579687  -1.665910418  -0.4544134406  0.08229553003  -0.7083507924  0.6140580662  0.1631482396  
0.02153357985  -0.3609425248  -0.4936337572  -0.1934910524  0.1335100054  0.3907476191  0.4919665134  -0.1002262039  -3.025899523  -0.141304316  0.1838876069  -0.5468769993  -0.7592330306  0.2483568638  -1.51663913  -0.3255252127  -0.07656711608  -0.6630588971  -0.8141401827  -0.4293402198  -1.680779809  -0.544771454  -0.8387256595  -1.353068448  -0.4965769137  -0.6595087459  -0.3246619832  -0.1205052611  0.5546202023  0.5038581493  
0.002878415923  0.1556668445  -0.4316467532  -0.732143994  0.1624185206  0.1009461247  0.1644352442  -0.3364728477  -2.484122707  0.03666537945  0.1985105314  -0.395315219  -0.6111507082  0.5356957437  -0.4055785935  -0.3416331756  -0.4322702982  0.04226728494  -0.6755477547  -0.5520065437  -0.9199384549  0.2732518795  0.09840823441  -0.6675493194  -0.4617387554  0.2250580309  -0.6022726551  0.228843435  0.4054710476  0.2794614894  
-0.1699253232  0.5502988727  0.0359400954  0.0597869074  -0.008712823051  0.02711448745  -0.05151696755  0.2273218136  -0.250230522  0.006585236684  0.3370660073  -0.2373329602  -0.7647697931  0.6858743487  0.7050458475  0.1374193043  -0.578592492  0.2041873865  -0.4890692117  -0.6021928769  -0.5332102633  0.732982429  0.1806487949  -0.03104498197  0.3695810385  0.3912283508  -0.6035845753  0.2763611195  0.1483742998  0.3832236804  
-0.2080668459  0.8972850652  0.5322760274  0.4617944045  0.2433196653  -0.1377416332  0.05426873739  0.4099882046  1.133051421  -0.1979680469  0.2517719419  -0.1017188118  -1.207422278  0.4580857663  1.475844772  1.373418967  -0.1569241143  0.3527297779  -0.3214146276  0.0482035337  -0.7001492057  1.032856031  0.06434425855  -0.01920339532  0.986943833  0.5642435399  0.1334369651  0.02093039946  0.1591162643  0.5131799544  
-0.4477321268  0.9434679535  0.8000686379  -0.2991419923  0.4410811142  0.09216789133  0.7876187012  0.3240059159  0.8619026594  0.1213725441  0.666355484  0.5701858933  -1.048632285  0.6065632535  1.872887391  1.356494473  0.2886025097  0.8700592585  -0.007674101252  -0.2851182926  -0.4580542857  1.4479544  -0.6956627383  -0.2101533926  1.400098729  0.668652199  -0.40194383  0.5362107007  0.9050910219  0.8525710795  
-0.2910007086  2.228098422  1.878945495  1.40624823  0.289715463  0.6280534908  1.051408025  1.505345043  3.66274895  -0.1258052298  1.126936574  0.6086620636  -0.7980306394  2.041275117  2.168889934  1.272618306  0.8010030978  1.341896706  0.1413159951  1.529329541  0.09724190578  1.846576928  0.9783194529  0.4982768182  0.9821560558  1.292830901  -0.09558231508  1.400782583  -0.801902867  0.6556650842  
-0.06917288687  1.414445206  1.586061935  2.603600744  0.7663250769  1.809861593  1.471065781  1.320067248  3.936917949  -0.6048627827  1.059663755  -0.1641480439  0.3433997845  2.163729662  0.1562974147  1.040296872  1.826310135  1.524588429  -0.2117927978  2.988323095  0.5461313887  0.9507056728  0.6555526981  0.5661604807  0.09384068828  0.5864953805  0.6108406534  1.601704765  -1.789111009  1.177871446  
0.3834337854  1.074686117  1.212588711  3.177275162  0.1409961722  1.494143996  0.9482124358  0.6502557597  4.137248369  0.1310729257  0.7397178028  0.08039108098  0.833546022  1.113533993  0.6077838288  0.4028388096  1.376009846  1.416002456  0.6309938462  3.285292016  0.6803193634  0.3098332202  0.9238199476  0.2705650649  0.1073139356  0.6964700165  0.4412988513  1.646886829  -1.86596628  0.7692735816  
0.3648296662  0.7166212841  1.492185459  2.569953924  -1.153757755  0.1700241255  0.1800073915  -0.3429128321  3.776735974  -0.03105670683  0.6591608746  0.5526713654  -0.1274391363  -0.07711484922  1.121924287  0.7411552524  0.1624613083  0.2603572268  1.083294705  2.08691269  0.3726791355  -0.07011597735  0.6441966794  0.4168081004  0.103524095  0.3802415356  -0.8141016193  0.3497818192  -1.033868876  0.5962612578  
0.3469645552  0.7611759712  1.155546694  1.236966546  -1.408754221  -0.4268833712  -0.3441722734  -0.696159834  3.177497424  -0.1092741381  0.3747859363  1.002402555  -1.574422958  -0.2512062445  1.611868853  1.867689106  0.3097946508  0.533859765  0.9899814303  2.323784004  0.1018335937  -0.1637915964  -0.2141546474  0.3966742445  0.7818939768  0.3053168454  0.1935434201  -0.0744866412  -0.4426465763  0.2301154256  
0.1267991105  0.02886026526  0.8978896986  0.06521366779  -0.8713300939  -0.2607446742  -0.4297988994  -1.237551028  2.764893687  0.6857795426  0.4311228113  0.8752168841  -1.397958242  -0.7980797456  1.705961898  2.171359787  0.2694146125  0.9294530945  0.2482262191  0.9922427713  0.105075411  -0.01237930228  -1.012801497  -0.1535095726  1.422157506  0.07904222705  0.5395474479  -0.3100438421  -0.1008982496  0.414968263  
0.08103854206  0.07530135631  1.193149263  -1.096780441  -0.2827303398  -0.08974446567  -0.3499439655  -0.3021550372  2.613881316  0.9534110218  0.7077246163  0.6853054141  -0.545786184  0.293839829  2.442938372  2.047934379  0.3159145248  1.832765655  0.4682134168  0.6304387206  1.047891899  0.6264123861  0.6416099201  0.1352286775  1.450644102  0.8698447455  -0.41370028  0.1585818205  -0.8071008964  0.5398674682  
0.06296410421  0.6208951183  0.9711413333  0.3865989619  -0.3211420321  0.4635447099  -0.4293101614  0.4574549163  2.563743983  -0.1044373556  0.6959059848  0.2051628732  -0.6366202066  0.3454229865  1.176406262  1.052672061  0.04860821981  1.218075987  0.5916940791  1.610660721  0.7253270128  0.3417722081  1.109033562  0.7384500563  1.5243881  0.2439216994  0.4980038873  0.08912779925  -1.282599606  0.4512104639  
0.3659603929  0.2087156908  -0.1458332374  0.9689245344  -0.5253876767  0.06491858137  -0.9469525694  0.7842727771  3.157498197  -1.012272196  0.669072763  -0.187232066  -1.223922099  -0.09364523973  0.05606177615  0.01177552726  -0.6972135069  0.3909053149  0.3727455284  1.667921727  -0.1997007269  -0.1604694558  1.137615697  0.6727340421  1.199030154  0.05845962838  1.467272823  -0.6921527051  -1.426156882  -0.3579842878  
0.0923465214  -1.045320561  -1.761206598  -0.9374240973  -0.1036907682  -0.636381476  -1.317352026  -1.295229381  -0.966034832  -0.929655941  -0.3709910046  -1.050113069  -0.3586069234  -1.031478555  -2.580363362  -1.368159772  -1.372832796  -0.6136567666  -0.4055308574  -0.6448738035  -1.024749037  -1.514560993  0.5296767631  0.06216683772  -0.7563536578  -0.3959059013  1.274324209  -2.380901373  0.462673521  -0.8181195514  
0.1500600688  -0.95931049  -1.904661297  -2.292283664  0.433711667  -0.2849194477  -0.8490049366  -1.31765028  -3.232008188  -0.4738829641  -0.37824682  -0.9445760125  0.03093474631  -0.505924198  -2.040009061  -1.464949771  -0.9991537428  -0.05409033742  -0.697650462  -2.569297501  -0.06535726297  -0.9576469757  -0.8729601436  -0.6328085372  -0.05129520155  -0.5214057692  0.03262569228  -1.679743371  0.5070225831  -0.831971499  
-0.05026136009  -0.4069115494  -1.183048243  -1.748317105  0.4016510742  0.05148138929  -0.8714100663  -1.041026569  -2.493833394  0.2487611637  0.02624267899  -0.1805670152  0.2104973038  -0.3016979992  -0.6248491292  -0.7154908283  -1.096991941  0.2397942648  0.0476159049  -1.326800669  -0.4066303541  -0.4052444636  0.4932063537  -0.2401928968  0.9391542297  0.2766561079  0.1860627888  -1.238461603  -0.09998238422  -0.2961928196  
0.01719145007  -0.5520308691  -0.7630388574  -2.156553106  0.6647146394  0.1681570711  -0.3332082179  -1.229331924  -1.729415589  0.03382735471  0.3254037374  0.2747625759  0.2046344135  -0.5959123528  0.1918802863  -0.270975512  -0.9270022515  0.4073534139  0.02817421725  -2.511168523  0.3708220626  0.0709515436  -0.1588924833  -0.08226291272  1.066359532  0.6014902881  -0.7862621579  -0.5954312984  0.008845037177  -0.2155175097  
-0.0715494442  -0.4909323514  0.1795239787  -1.056284742  0.6018662973  0.2767295538  0.09175203473  -0.789821022  -0.0298067677  -0.1971252891  0.6900778171  0.9094189512  0.5676493474  -0.5610444479  0.7834461791  0.01359783312  -0.6713203919  0.08385986534  0.1218705115  -1.493769226  0.9221231363  -0.3803404977  -0.001317587554  -0.2060810723  0.655768489  0.475052245  -0.7805911979  -0.8157277869  -0.122854939  -0.2722511174  
0.04516987582  -1.16381946  0.3672834116  -1.262369854  0.7467890751  0.2620161479  0.5151733239  -0.1882027961  0.6300166911  0.0244829106  0.577968913  0.9868314683  0.5298745291  -0.5440501876  1.302043807  0.7149806907  -0.1958542623  0.0377905446  -0.03514879976  -0.963856464  1.515208897  -0.2473553053  0.1570743384  0.1499215513  0.2989410117  0.6471693316  0.1555805273  -1.368529304  -0.6533881953  -0.6734884622  
-0.147891943  -1.829007868  0.6204468404  -1.14310813  0.8501849272  0.007791577962  1.110660263  0.2213135296  1.922802388  1.253422121  0.9018911315  1.39454872  1.313652953  -1.400949841  1.387509528  0.54451314  0.1336319806  -0.3901516491  0.5745828199  -0.09511292443  1.585955083  -0.05899859386  -0.1952151501  -0.0155082695  -0.2429459633  0.7956355124  0.3917596476  -1.108718371  -0.8478678697  -0.2120524548  
0.1254904359  -1.997111264  1.062241265  -0.8872246893  0.714842351  0.06301857672  1.954024734  0.2196731425  3.016387353  0.600622325  1.175506379  1.703375148  1.581464947  -1.46558496  2.233422325  0.4069415923  0.5716980063  -0.374273385  0.7611511876  0.4847445911  3.030185758  0.4724980582  0.1609929666  -0.9422674223  0.1655226866  1.190097547  -0.6343240147  -0.9559534017  -0.9801060376  0.01472983547  
-0.2317526191  -1.176442784  1.076368388  -0.7224787312  1.130754664  0.0005554525799  1.569168121  -0.2295789632  3.010549828  0.8148681858  0.9763504959  2.246180969  1.834326732  -0.9703177614  2.822718731  0.2811377774  0.1923750066  -0.04124452649  1.185990281  -0.1504294496  3.006656589  0.5751345266  1.577967926  1.18228033  0.1699269801  1.45056326  -0.24649499  -1.17705623  -0.9986479859  -0.4187989723  
-0.1265887525  0.3289697095  2.014210516  0.7814956202  1.408519949  0.9836118235  2.262639075  0.3409838794  2.916464831  -0.05185531067  1.344713375  2.201026406  2.137112187  0.463258209  2.512482429  0.07128773494  1.734389779  0.5035159362  1.180423284  1.703645281  3.611788143  0.5471229507  1.404330049  1.041360996  0.1568602861  1.395076441  1.464794054  0.01692877574  -2.217246236  -0.3978662541  
-0.2008178979  0.7847788914  1.918479671  3.028149234  0.9359542821  1.472515223  1.452104187  0.3746486006  3.662915626  0.05983524873  0.4201570254  1.409368729  1.37521067  0.3556553411  0.7857142259  -0.1685299824  1.894729426  0.1955710334  0.736964703  3.502275649  1.776383089  0.2292891148  1.127420603  1.414335359  0.1704099926  0.8955941271  2.613816162  -0.2083762003  -1.652301468  -0.4805129492  
-0.2967298084  0.6073406485  1.121533002  3.205020499  1.343534844  1.60824169  0.5660870212  0.7553841419  3.045775869  0.169125319  -0.1251288706  1.469231058  0.7419710286  1.142586268  0.5692003975  -0.1747335837  1.831495084  0.5108794206  0.1988036244  2.019018083  1.14347322  0.7788876851  1.350744233  3.569180683  0.01689149329  1.617149548  1.745998349  1.96491012  -0.320591916  -0.6580652777  
-0.02670692225  0.9752761899  0.9675360953  3.60856807  0.5389245643  1.641243319  0.5611844834  0.7355142375  3.720881856  -0.02273508413  0.347151435  1.541286093  0.09051841989  1.604387626  0.5461686009  -0.6253990455  1.610733403  0.07289964913  -0.6314567653  2.231490737  0.1576813379  0.7504391406  1.799688922  2.378042885  -0.2978745459  0.8868201374  1.046408831  1.144812255  -0.612628932  -0.9684795199  
0.4889309175  1.667672908  1.521424684  3.332230551  0.4867235175  2.008013167  0.8691347124  2.364524507  2.690608738  1.130949882  0.2165121576  0.5746018399  0.4048373544  2.764366194  0.7170807596  0.1711585391  2.252955855  0.4381951448  -0.496382552  2.194294119  0.6980672385  0.500782197  1.69612194  -0.1225469164  0.7491373638  0.514748261  -0.1777231192  0.4379109595  -2.068761541  -0.7376352795  
0.672086121  0.5342141673  0.4120153941  2.68671673  -0.202617308  0.9565291261  0.3501228911  2.563812307  1.079615743  1.369093876  -0.1528177204  -0.328367306  0.2640084182  1.696042848  -0.4672783818  -0.415478569  0.7527346161  -0.4913544796  -0.3369950116  3.923878848  -0.579455719  -0.1611600194  2.721334887  0.4887625353  -0.7325302874  0.2563684137  1.606080348  0.126822824  -2.328251735  -1.041396669  
0.8561937219  -0.6068158536  -1.348357861  0.7747736352  -0.6840140725  -0.3540953034  0.1538550713  1.231389109  -0.5341895239  0.5679312276  -0.6375100637  -0.7725936917  0.06191204197  0.8530581092  -1.41442393  -1.144709765  -0.08837110099  -1.141928502  -0.4588040101  2.495187775  -1.503230758  -0.8056240836  1.235988273  0.1200884556  -1.538669925  0.1019162886  1.034572805  -1.118433859  -1.698968386  -1.903987221  
0.5503452524  -0.8715072461  -1.899792684  -0.82859748  -0.7990984235  -0.9797670797  -0.2379676905  -0.5951687336  -2.299762334  0.1897112554  -0.487061767  -0.9563760279  -0.07715909094  -0.1244291432  -1.655639472  -1.065760012  -0.4394933171  -1.411905266  -0.3773638258  1.05376498  -1.656006231  -1.437393068  0.9274389594  -0.09296015533  -1.702473599  -0.136741691  1.447268565  -2.17373574  -0.5473760597  -1.701218725  
0.2192972476  -0.5072912638  -1.120364791  -2.000787886  -0.7109402384  -0.9108831479  -0.1507782633  -1.035739224  -2.688677395  -0.02356232343  -1.280777174  -0.7921954108  -0.01018219719  -0.1183003972  -1.507006649  -1.141997868  -0.6009575617  -0.8778270642  -0.6807190452  -0.8941937723  -1.09766634  -1.052280755  -1.099299156  1.190989036  -0.7857013373  -0.4348021173  -0.1922689238  -0.4542055949  1.445154267  -1.211461256  
-0.1006631606  0.1174623341  -1.279292943  -2.372235319  -0.4756922153  -0.8326872314  -0.6850478271  -0.7005124417  -3.433377253  0.2091793139  -1.432712699  -1.183322709  -0.05114153859  0.2591037323  -1.930646859  -0.9599764244  -0.270871556  -0.9003034919  -0.8699135883  -2.719958021  -0.9790769391  -0.7047038402  -0.9838967658  -0.5732144374  -0.4289259287  -0.6168542488  -0.5278239955  0.2527991756  1.599317373  -0.8860995003  
0.07544211424  0.2375170325  -0.7162826194  -1.134653406  -0.7227553078  -0.5391429814  -0.9933386968  -0.411341419  -2.804610584  0.7496330192  -1.09844978  -1.253497722  0.6271027763  0.6929241045  -1.304937342  -0.8525482223  -0.2193089633  -0.9147779836  -0.3485646123  -0.9401616657  -1.518908077  -0.6815943923  1.416813373  0.2099962953  -0.9503873863  -0.486645322  -0.4520838193  -0.490884762  0.1325198038  -0.7929771767  
0.2924700882  -1.013664261  -1.300310901  -1.328091975  -0.5909624895  -0.4438035314  -0.7759486575  -0.7605464465  -3.578760275  0.8366543922  -1.351861904  -1.951567617  0.6937440268  0.1700883451  -2.203603558  -1.22473102  -0.1394160764  -0.6184248257  -1.021504315  -0.5972752088  -1.251231297  -1.077031857  0.42067534  -0.6613769283  -0.8901132623  -0.7981592426  0.3014059591  -0.8885332158  0.1824174359  -0.6063644537  
0.6235319118  -1.447265352  -1.819310105  -1.682904468  -0.595767625  -0.5929566245  -1.256006419  -1.787009988  -4.409899233  0.7864857921  -1.289680543  -1.610821809  0.7660837624  0.1517961527  -1.717109606  -1.724353036  -1.058838363  -0.1183477289  -0.7718297277  -0.9458490968  -0.3721182657  -0.609547068  0.334626793  -0.8077438878  -0.7734007299  -1.276995143  0.5333527383  -1.233635382  0.413408824  -0.9246236451  
0.08038958967  -1.747551214  -2.419853664  -2.346115016  -0.5242412893  -1.111646681  -1.218744273  -2.82573047  -4.915866815  -0.1179237024  -1.865875334  -1.342046139  0.3922932638  -0.2984607065  -0.9308662746  -1.683803466  -1.335136946  -0.05424090026  -1.130645805  -3.434791772  0.09054792663  -0.3181343317  0.06017455011  1.131270067  -0.5932912098  -0.5511296084  -1.169030696  -0.9466219296  1.884015088  -0.9529421263  
-0.1194293613  -0.6261847436  -0.8329048943  -1.283779069  -0.9236137966  -1.256313159  -1.972003642  -3.040643704  -2.33282836  -0.5745197906  -2.050031557  -1.774664957  -0.5475827642  -0.1464654347  -0.2791426876  -0.6295644722  -0.679937242  0.2021700814  -0.3856758323  -1.67203193  -0.00478134652  -0.2443157986  -0.3065480169  -0.3832120135  -0.3492111793  -1.020842592  -1.094292958  -1.90311394  0.5737428846  -1.294786404  
-0.2223353284  -0.07069602586  0.3917469986  0.1198249138  -0.008928320098  -0.8967392564  -1.218486288  -2.272410437  -1.439916439  -0.2887928099  -0.5980494475  -1.756679649  -0.09359896703  -0.1146470355  -0.08038269271  -0.3283565179  0.1435056027  -0.3218958166  0.2102895051  -0.7194093008  0.1551986872  0.6865454578  0.09513265156  0.03309319002  0.4472146406  -0.5414897609  -0.5463348128  -0.9878158821  1.129897113  -0.2177693389  
-0.1028349245  0.8037548987  1.090834869  1.180736084  0.3151476306  -0.3671344399  -1.306336136  -0.4689904591  -1.29229628  0.8012035464  -0.496609151  -1.859458794  0.6041095949  0.8148418696  -0.8661696382  -0.3768977157  0.03701309054  0.01305391319  0.450593226  0.5235113169  -0.01540654015  0.432292495  2.017339106  0.9648592265  -0.3143730673  -0.1498034174  1.074306638  0.2057536028  0.3032157823  -0.3850395364  
0.2034496137  -0.07907184862  0.1824409763  1.62631352  -0.4068158047  -0.2074543998  -0.7742437043  1.090804979  -1.083469931  -0.107368031  -0.7362100495  -1.332861082  0.1902753936  -0.09929383263  -1.274582256  -0.8272894518  -0.361741765  -0.3924858031  -0.516644081  1.618862674  -0.6439739994  -0.6031056234  1.467508898  1.784990221  -1.244130537  -0.2247817392  1.697415029  -0.5240059412  0.1665755137  -0.5674938213  
0.4378762075  -1.401031178  -0.9722276044  -0.3687818641  -0.8638628133  -1.197144008  -0.6750258574  0.2128345738  -2.272752404  -0.4501220386  -0.8185119059  -1.553481452  0.005760567904  -1.135622879  -2.519659116  -1.307196414  -1.045760641  -0.7348129574  -0.8639794452  -0.001520228447  -1.207767629  -1.379184601  0.01587346028  -0.09336773701  -1.457438369  -1.181972537  1.016626418  -1.658403841  1.114332959  -0.8863310819  
0.1746593916  -1.924821368  -1.778897756  -1.770667127  -0.237897873  -1.216481033  0.06306876133  -0.6238193164  -4.065348795  -0.5509288573  -0.887409155  -1.333046404  0.7637911297  -1.087844567  -2.217876234  -1.741421139  -0.6331997547  -0.9864925114  -0.8033634865  -2.569282652  -0.0886972426  -1.254709922  -1.448958543  -1.72793748  -1.570649481  -1.564727831  -1.368303429  -0.6929940232  1.395330229  -0.2551398935  
-0.0966909327  -2.306760363  -1.939583607  -2.637529067  -0.2360678698  -1.414805459  -0.5193232241  -2.066618922  -5.136384365  -0.5908998044  -1.197889302  -1.238419421  0.2442809005  -1.802217977  -1.524701986  -1.630597434  -1.204810265  -0.9595503932  -0.6480432377  -3.369351146  -0.4028756605  -0.6292950155  -0.6972470713  -1.095713713  -1.425212282  -1.19552246  -1.501875201  -1.684632186  1.769721543  -0.7621162176  
-0.4304139436  -3.081604728  -2.484319425  -3.862945769  -0.1862992996  -1.353243324  -0.6849402356  -2.85828122  -5.969962857  -0.4804030058  -1.064215441  -0.8424084313  -0.2235328824  -2.232216925  -1.137656598  -1.357198886  -1.166531514  -0.5144803424  -0.5199510682  -5.420320197  -0.03682288825  0.08017066029  -0.6583567917  -0.04632458656  -1.012137067  -0.5829848749  -2.037353677  -1.553578523  2.618097721  -1.085057079  
-0.4355654059  -1.975376202  -1.443533002  -3.101730706  0.08175977861  -0.7030119867  0.07178677715  -1.934961019  -3.703205935  -0.3221961281  -0.5818176535  -0.2047049426  -0.02527178536  -1.290769187  0.1515758864  -0.5549066401  -0.5524168278  0.02115397649  0.1030435256  -4.683227201  1.020537489  1.012171102  -1.212613896  -0.7784267377  -0.07261268598  -0.3576941547  -1.930317486  -0.568114718  1.583148186  -0.6764575152  
-0.4904247997  -1.654115501  -0.7621346033  -2.225441209  0.3398839177  -0.4171690743  0.4600803008  -1.394476541  -1.907529744  -0.1554568149  0.1555703893  0.3811836081  0.1964822608  -0.1972852811  0.5118609149  -0.5611266341  -0.3020413083  -0.1928036322  0.2598124022  -3.590984275  1.571461012  1.238128717  -0.5763168785  0.7863304633  0.0007889166797  0.11802279  -1.945836907  -0.1984050385  0.9535256039  -0.7234921249  
-0.3706127904  -1.435647412  0.5424517534  -1.315489031  0.6883199456  -0.2148386366  0.7459177459  -0.4128500858  0.1481803222  -0.2919991983  0.5047819441  0.4548373232  0.3532075502  -0.3568430255  0.2947728055  -0.02897086355  -0.1637079015  -0.06531513835  0.234817642  -1.516591319  1.509678687  1.367894503  -0.1110136734  1.899996032  0.1451600151  0.6193751048  0.2593117968  0.0172048493  0.4383645799  -0.6596811197  
-0.07131355416  -1.085808197  1.422911388  -0.162418841  1.471765437  0.1172024218  1.159368265  0.8825112628  0.9872864365  -0.1589687142  0.2407375854  -0.2638333201  1.107086014  0.09579024466  -0.8244116876  0.2171780407  0.6501936858  0.1256373318  0.01195033787  -0.5292551203  1.912778278  0.7977089269  -1.387498661  -0.6545610605  1.184870487  -0.3668776103  -0.6640643724  1.035151621  -0.7916643653  0.0007973715602  
0.304491751  0.4482576287  2.565395496  2.373341496  1.896034156  1.142752596  1.28863037  2.370080872  1.229659444  0.6459805828  0.7921710337  -0.0828608488  1.760897158  1.457113676  -0.4951725224  -0.2717450464  1.201834181  0.8184717918  0.5059152614  1.72136023  2.675661604  0.6291651497  0.4452950163  -0.1726513526  1.222920371  0.1678115389  -0.4232300486  1.843978187  -1.939075196  0.4488068493  
0.2387289401  -0.137115148  1.625816596  3.38238481  0.8932013655  0.304549112  0.4767422347  1.81032633  1.479205669  -0.03626759799  0.1735980727  0.05387271813  1.082146882  0.9717910667  -0.6257658553  -1.194705544  0.4460567676  0.5224026482  0.3816425249  2.267931178  1.651153223  0.1579532223  1.015560635  0.8272721424  -0.03000613322  0.03728278912  1.110237274  0.5741029392  -1.623755636  -0.5487701782  
0.1274617294  -0.5468144833  0.8488603969  2.964069226  -0.08168920469  -0.01123564521  -0.142913452  0.5531415684  1.564237101  -0.5767310999  0.07750213945  0.006042141189  -0.6705703415  0.03807778256  -0.4133059623  0.3431265495  0.09952934388  0.5246308766  -0.2251189983  0.9023792439  1.090194507  0.2862621871  0.2938549324  0.7314531475  0.5253462817  -0.05244088607  0.878495887  -0.1234434815  -0.8939274183  -0.6522810817  
-0.225590728  -0.4144346443  -0.7089856296  0.1900902716  -0.6366702917  -1.087828823  -1.084936587  -0.947140553  -0.2387202209  -0.3019911807  -0.4298027459  -0.1648958079  -1.480689727  -0.2326891757  0.2306387684  -0.2162835418  -0.7189603845  -0.00337184972  -0.1014091723  -1.658190142  0.133960144  0.05764354831  -0.3151175758  0.178983207  0.5144983737  -0.3485741479  -0.08830409765  -0.9569093856  0.337378876  -0.9576090522  
-0.4636930588  1.087036405  -0.5083048033  -0.5739884392  -0.3663285381  -0.3538764463  -0.5991866543  -0.258805595  -0.2782921757  0.4125424302  0.04468643433  0.3519117271  -1.691448628  0.6093628187  2.213958769  0.567299737  0.1234127792  0.4728094413  -0.133041931  -0.865312538  0.2541384389  1.454339516  -0.03187750335  0.4366752403  1.324396681  -0.08958829809  -0.4473493146  -0.5503821192  0.2074926157  -0.5248758235  
-0.6283270538  1.507937557  -1.014910799  -0.6663820915  -0.8737342611  -0.794362652  -1.005738034  0.4628554775  1.304790817  0.6381172477  0.09239912852  0.4931262759  -1.692009009  1.057033664  2.130769371  1.278230944  -0.3587663237  0.9673792101  -0.1243573129  0.4709391174  -1.116705708  0.4285139971  0.8115431742  1.283078108  0.4949752088  0.7795587553  0.5566160724  -0.9616244352  -0.7609255654  -0.7617790817  
-0.3361129512  2.501293179  -0.1911346755  -0.5167524332  -0.7070554661  -0.07219772784  -0.5515098107  1.404732507  2.493273135  0.6072815649  0.556580275  1.010395727  -1.513730815  1.596276696  2.294222064  2.41062589  0.2641361532  1.61609567  0.1202514815  0.9817985154  -1.233257778  0.6858229533  0.4328246409  1.327559736  0.7161808163  1.113504413  0.2835496175  -0.2481048446  -1.307782464  -0.36952368  
-0.1574435225  2.14435479  0.2978356103  -0.2078109281  -0.5371948393  -0.03334292117  -0.4134381135  0.9432760691  2.876951804  0.5286232983  0.3274366243  0.6544249591  -1.523045459  0.7444858219  1.411721636  2.305424164  0.34444258  1.456133818  -0.180432458  1.803416402  -1.766504854  0.9191351928  0.56424653  1.329171602  0.928503599  0.2907273689  0.8632089656  0.3138795274  -0.5566166221  -0.5189780756  
-0.2748476277  2.482860156  0.6691184161  0.1468471465  0.293855225  0.4613847834  0.006839901133  1.183003816  2.887309143  1.146895123  0.6308399683  1.217274343  -1.129093087  1.137189753  1.945230438  2.48606902  1.02062937  1.818378693  0.2432091516  1.92085481  -0.9775028615  1.268885158  0.2701844746  0.3287500263  1.31122324  0.3196714136  0.1669329638  0.5636198815  -0.7816057842  -0.3640289916  
-0.2361794533  3.091587838  2.416545155  1.658719564  0.4927114936  1.151607975  1.014263651  2.144857523  4.631098966  1.061808526  1.336449427  1.434153334  -0.6675294049  1.843139759  2.430031881  2.463497032  1.858539329  2.045605291  0.6916314909  3.823125277  -0.2292901693  1.298707662  1.524946682  0.419513569  1.11082067  0.9534310841  0.5942794864  1.468630459  -1.911294703  -0.2052613694  
-0.1301704796  3.439195867  3.442825504  3.355670554  0.2014130007  1.551598947  1.195172781  2.961005879  6.739267696  1.121718168  1.735907511  1.932886932  -0.5201132546  1.30198698  3.45778895  2.719374645  1.854773057  1.923370764  1.042844324  4.102899871  0.1899953197  1.282459648  1.621495178  1.336463187  1.089182244  1.123744328  0.5548095225  1.802279296  -1.547986229  -0.9465720056  
-0.01191037896  2.999452741  3.634651683  3.996280655  -0.2757120726  1.01509632  1.006972889  2.771117891  6.943248448  0.05342842737  1.632466058  0.9665627937  -0.428214307  0.6847492348  2.680026703  2.537233446  1.386703851  1.035281804  0.6606422613  4.952615188  0.142542704  0.6252985226  1.813856978  1.143822044  0.6311035212  0.9152368561  2.071422498  1.517212984  -1.517550382  -1.225229146  
0.08997689716  3.58152292  4.08906403  4.149547343  0.4428227715  1.229501242  1.098896645  1.877362462  5.907930382  0.4552963027  1.185247426  1.377776659  0.7337290749  0.6337906166  1.968698638  2.830280657  1.502241077  1.164244604  0.7047024107  5.050741151  0.5261926326  0.3265287243  1.587954188  1.634459822  0.8685712057  0.5154055088  1.64996194  0.7201161155  -0.7154551641  -1.243183385  
-0.03863289643  2.712446939  3.916715611  3.900465679  1.108083205  1.634129547  1.846533281  1.796846075  5.280319587  0.07207624916  1.357786234  1.664771715  1.372782464  0.2682746485  1.875915009  1.836121257  2.041072885  0.9596161087  0.4762087117  4.356789691  1.690045714  0.5008664399  0.6343453509  -0.1980036024  0.5901320642  0.4068544621  1.756779521  2.203215506  -0.8069896049  -0.4929112359  
-0.2013227237  1.805342863  3.173058194  4.564209424  0.5066778127  1.586914967  1.736427838  1.135655535  5.754291333  -0.1552505572  1.118248063  1.758713143  2.031468811  -0.372217109  1.234210455  0.5657796777  1.401756252  0.3291348763  0.3491265857  4.574207145  1.258851951  -0.04084650632  2.395324076  0.7207212496  0.02786002647  0.9823166362  1.89469904  1.600048133  -0.9207075782  -0.7387100893  
-0.03169054233  0.3939137768  2.068016595  2.910629126  0.5331766731  1.569261305  1.773763881  -0.1070321711  2.950658097  -0.5016336339  0.9093097426  1.651976262  1.60346238  -1.015241454  0.8187987965  -0.5053735184  1.253887777  0.1495653576  0.303873489  1.733263264  1.662305507  0.3802803911  0.7760957653  0.4598356109  -0.03870116315  0.6441437737  0.4413777751  1.136329744  -0.5271692786  -0.804605541  
-0.03206967098  -0.2597513706  1.514906896  2.733761928  0.4430897807  0.8595965601  2.111301727  -0.4188223758  2.810502759  -0.9243076368  0.7584336258  1.842314944  1.219280702  -0.5485525679  1.193320712  -0.5629466316  1.018179425  -0.1395653944  0.574254508  1.467448928  1.692502152  -0.1708353624  0.6217485665  0.6930061198  -0.4973147674  0.9029309555  0.8335021296  0.5886456112  -0.9137644559  -0.9840615214  
-0.06767401071  0.07309224318  1.155197815  1.506892096  0.5200882165  0.6495779123  2.037396098  -0.09503540689  1.852339625  -0.7138730467  0.5731287464  1.716544118  0.1162320119  -0.1989349968  1.137179862  0.3926687785  1.22404117  0.09814184631  -0.2334325088  0.8089027265  1.785957317  -0.002122554824  -0.4953449344  -0.05884785909  0.1612904927  0.609923462  0.3038328059  -0.3759295157  -0.9134733588  -0.5608035789  
-0.03821697859  0.6731505782  0.3884295121  0.7480002325  -0.1083207021  -0.1164234373  1.231880729  0.480915147  1.567786959  0.3676236323  -0.05349358361  1.224822091  -0.003879378471  -0.171410819  1.227627365  -0.1578248006  0.3718609312  0.02922458849  -0.5422605781  0.1907621257  0.8827671502  -0.04723667579  -0.8233423066  -0.8909440872  0.5441109897  0.185389467  0.6599384395  -0.3127398169  0.1189954477  -0.8463391816  
0.1277178646  1.190944568  0.9043593517  0.7067229987  -0.2294360064  0.4304478743  1.473370328  1.372311998  0.8112714363  0.3413484824  0.3498326285  1.291489538  0.1395755913  0.49697444  2.038091983  -0.02306338882  0.7715483397  0.1851413285  -0.1148163708  0.281216654  1.452067728  0.2792278505  0.1505924995  -0.6415249892  1.492154916  0.9640429246  -1.079021587  0.03424207435  -0.2969501076  -0.4836303862  
0.2417430703  1.10414074  0.8398174909  0.6275665445  -0.2635509211  0.6115957887  1.030754691  1.379214285  0.8768265953  0.3082187776  0.1221716932  1.391659847  -0.08649679204  1.051954996  1.985302673  0.08289905026  0.2222587697  0.5184587832  0.3571655771  1.827848269  0.6453887834  -0.3252187082  0.0949624855  -0.2342810045  1.338803293  0.7330076516  0.3038583395  0.01055401268  -0.8359467043  -0.5000825765  
0.1630841359  0.9266855166  0.1860617575  -0.1813025553  0.2129065697  1.145782541  1.629207512  1.323936762  0.8309017211  0.4043458413  0.2217380135  1.64176761  0.5077895506  1.572234991  2.559266159  0.7548115947  0.6797730817  0.7844758547  0.3787821697  1.41089127  0.6507443747  -0.03453947091  -1.009859418  -0.90301519  2.134006238  0.8509959599  -0.1904472319  0.7903885526  -1.536642556  0.09243539847  
0.2973805824  1.807410241  0.6871799655  1.212827241  -0.09273832478  0.9290169403  1.633348042  1.95561374  3.254909606  0.558711686  0.5850133196  2.113014895  1.073278583  1.92067821  3.447615912  0.8446182235  0.4142624983  0.5026303291  1.25317003  2.843509467  1.05563946  0.2778359262  1.220252504  0.3400847216  2.289314003  1.346724949  0.1835342339  1.14558284  -2.014187784  -0.02190801812  
0.3127522976  1.658965429  0.6861085795  1.190415648  0.02598303186  0.7225681737  0.9394792915  2.15622849  3.275312963  0.1230962513  0.3799802696  1.476939211  1.00184732  1.125657286  2.719059865  1.181003745  0.6828326376  -0.06703404515  0.5088599609  2.842362497  0.9590955851  0.06022137158  0.1551522672  0.4682472274  1.967998775  1.021097735  0.7062871618  0.6747326822  -1.694510412  -0.05736180768  
0.3023856971  1.959460102  1.026112753  1.712028724  0.5345113776  0.6143090533  0.8206625789  2.177729882  3.680065088  0.3756379332  0.2027528501  1.424309409  1.276424477  1.45234972  1.742790735  0.937382982  0.556431607  -0.1551945585  0.7762239102  2.950227701  0.6786518773  -0.1438097659  0.3986563439  -0.5926492868  1.70984119  0.4068315665  0.8285664729  0.960162857  -1.576076572  0.1931779581  
0.2802082609  1.92852264  0.8755823366  1.985591025  0.506682624  1.015728055  1.147096834  1.362379717  2.459292216  0.2810310608  0.502279659  1.552040226  1.612513797  1.124682298  2.04059298  0.8357497442  0.7397842666  -0.7999269037  0.6121778242  1.958071792  0.9325531456  0.3458362788  1.1755726  0.1326059701  1.401909911  0.6784821108  -0.2588797811  1.083752028  -1.398954199  0.3463219894  
0.3356821864  1.744186665  1.397081205  2.889323614  -0.2160764389  0.9191591359  1.162417389  0.8941235531  4.007885289  0.05030017488  0.3107475971  1.430301756  0.8548694005  0.1308180877  1.858739526  1.21493759  1.16957434  -0.2873663318  0.3512077497  3.377004589  0.3123478994  -0.4439314244  1.153604427  -0.008309251965  1.144932114  0.9167803386  1.083680376  0.919082459  -1.236215017  -0.1991628606  
0.5000741693  1.526863165  1.872038483  1.930701671  0.01386288231  0.8473328469  1.05670282  0.8448859381  4.020153933  0.2636491641  0.5228755647  1.117488256  -0.07202423504  -0.3841765042  1.846871943  1.649359218  0.9111969679  0.1481904415  0.133204948  3.234692329  0.2403368991  0.2814217303  0.8805212355  -0.458857637  1.217068588  0.5240796137  0.6561789047  0.235438711  -0.7940688856  -0.06747259415  
0.1894768178  0.1505755789  0.6168181397  0.281916461  -0.273652717  -0.05464810455  0.6171321789  -0.1066809302  1.423084401  0.3664798163  -0.04399999666  0.4158255698  -0.2089784987  -1.098570471  0.564524128  0.3815225326  0.4809191708  -0.08061484723  -0.1644380805  1.84600349  -0.5071303135  0.07250194956  0.2017467999  -1.285923454  0.2466620064  -0.2445534389  1.512738137  -0.005512999018  0.2082365403  -0.3398540534  
0.3069230182  -0.9996257542  0.1033452582  -0.07098019785  -0.3599772628  0.277068967  0.3612211053  -0.304268002  0.08648796642  -0.03091875862  0.02821610066  0.2503841601  -0.4702695092  -0.8812016641  -0.5591802181  -0.5095336523  0.7124298816  0.05839073101  -0.3163519939  0.6290917947  -0.4539373788  -0.2972028009  -0.1983649143  -1.061518799  -0.1325855392  -0.1833782999  -0.5010176853  0.3113180589  0.2007421874  0.115721223  
0.1552994468  -1.890322441  -0.7096854831  -1.292075574  -0.268797392  -0.3840344355  -0.6754491538  -1.234514835  -2.009043509  -0.06267321454  -0.3062608887  -0.1461979939  -0.7985543769  -1.597156595  -0.8010567415  -1.658435536  -0.5321870967  -0.2416279158  -0.08003640966  -1.61758951  -0.8522122017  -0.4783763577  -0.3305072201  -0.6719430762  -0.7927965256  -0.520001678  -0.2340523365  -0.8106734735  0.5352412321  -0.4152726431  
0.1362631298  -2.224737669  -0.5076596509  -1.752392281  0.2292467125  -0.1852788689  -0.4816993799  -1.454553514  -3.707549845  -0.1322575895  -0.3494107623  -0.2064430947  -0.7741175348  -1.534152061  -0.5021547503  -1.665462695  0.1373754873  0.3204408121  -0.1487076083  -3.081859198  -0.5072916932  0.09133177823  -1.079419111  -0.428227731  -0.7037137916  -0.6601070079  -0.5744913693  0.06092582011  1.21745367  -0.05679423368  
0.1347578987  -2.549429304  -1.148315874  -1.833662283  0.3038635277  -0.6129511227  -0.8842734106  -1.340885447  -3.965289593  -0.2507025279  -0.6120404998  -0.3837980697  -0.5774495435  -0.9109494534  -0.7925907139  -2.046958924  -0.739694641  0.005062707361  -0.3703462405  -2.903286957  -0.4622937421  -0.1473761335  -0.9016838582  0.1519147104  -1.5687847  -0.4255296291  -0.2379435402  -0.4066808939  0.939542886  -0.2681350263  
0.3387761435  -2.125698208  -1.004926865  -1.101012257  0.6967969387  -0.1343655397  -0.2696580032  -0.9254687898  -3.41033926  -0.363940591  -0.56240278  -0.2524030727  -0.345060656  -0.5939927299  -0.169095722  -1.154426813  -0.3336728172  0.1802864518  -0.578158946  -2.897819521  0.8764911408  0.4305842219  -1.516180418  -0.1643025076  -1.494580848  -0.9453180028  -0.8288243127  0.173863011  1.384857453  0.2590580408  
0.2015335132  -2.7535483  -1.41555424  -1.116979982  0.5840016762  -0.8572172343  -0.7946893646  -0.9223788117  -2.767715214  -0.353110059  -0.9891544045  -0.5569060139  -0.4683417257  -0.7593801191  -0.9279276547  -0.7367550583  -0.8067974915  0.5523396858  -0.5127247293  -2.757917676  1.107631759  -0.2730532373  -1.645692207  0.116684534  -1.583104092  -0.6175606369  -0.6568124939  -1.042278788  1.090397392  0.2515100354  
0.1650489201  -2.062289427  -0.3673363269  -0.9852667972  0.6733128744  -0.1842736672  -0.05504987973  -0.4806553704  -2.307624061  -0.06227336874  -0.5291532427  -0.2726585797  0.4763888062  -0.3938192996  -0.212451119  0.3225001395  0.01157719972  0.6012355442  -0.4647795592  -2.245703297  2.246361345  0.1580969719  -1.540659875  0.1573059834  -0.3877821147  -0.5009358985  -1.641531089  -0.2936814265  0.7302901865  1.029779484  
0.006596193954  -1.585697311  -0.1637338831  -0.6712193782  0.2541979379  -0.873811865  -0.4283803226  -0.5871059838  -0.6684721024  0.08444001258  -0.4566354147  -0.444558013  0.7961992217  -0.6098919759  -0.02553220855  0.4418918125  -0.7597447356  0.2949486815  -0.1145228278  -1.808086763  2.072160572  -0.0588092538  -0.9579429407  0.08515732022  -0.382571238  -0.5867930801  -0.3652623598  -0.4306549336  0.465709473  1.211530137  
-0.006640024206  -1.523880731  -0.3394995045  -0.9379307198  -0.2295155472  -1.211993509  -0.5285495614  -0.8107177644  -1.170535166  -0.1991841573  -0.1903824019  -1.282794088  0.297506557  -0.9162592706  -0.9430817923  0.2332756039  -0.6876403054  -0.0559693372  -0.4325023468  -2.05203753  1.763699266  -0.5213712845  -1.433044267  -0.01207943179  -0.9942914487  -0.8654069976  -0.8491671997  -0.1352665808  0.8121687167  1.14733286  
0.07384174242  -1.253550309  -0.7444305163  -1.542413538  -0.7157123781  -1.120185055  -1.545419343  -1.049119022  -1.711038469  0.176382969  -0.397507318  -1.554583084  -0.1310913392  -0.9245680543  -1.707127817  0.1560036904  -1.11381208  -0.437176326  0.2053048147  -1.450343963  0.2594760911  -0.2273418855  -0.8330948698  -0.7059559203  -0.3885011206  -1.005726223  -0.2344970188  -0.7326783556  0.713713079  0.8985709971  
-0.07767044622  -0.9013158157  -1.267017947  -1.963612735  -0.6099394379  -0.5234504828  -1.739783226  -1.28561624  -2.210334222  0.2019235335  -0.5257524283  -1.196901319  -0.5116163682  -0.4341359332  -1.226137851  0.8247282548  -0.484167303  -0.2508427069  0.4854156326  -2.544276948  0.4748512221  -0.1016767057  -0.7565155163  -1.149631172  -0.01343919682  -0.862538935  -2.136607937  -0.378192314  1.08060118  1.192971054  
0.01141486112  0.503839491  -0.6548313911  -1.691146381  -0.5488612067  -0.1437421566  -1.761482423  -0.2448111609  -1.278348455  0.1930087658  -0.0533340376  -1.340482405  -0.574317269  0.4340166484  -1.004917554  0.8081905264  -0.7093025184  -0.2293830675  0.7157586269  -1.443393518  -0.6038290166  -0.2448745504  0.3046809833  -0.2018284352  -0.2878250917  -0.2754033945  -0.8622230506  -0.4656905524  0.3288192773  1.072877776  
-0.08853931332  1.601061579  -0.3974257541  -0.7938022492  -0.1607265846  0.2177705732  -1.205487203  0.8835914645  -0.4410936806  0.3048559226  0.4765657544  -0.6372713218  -0.1894340755  1.304336285  -1.089133495  0.559486051  -0.616911717  -0.544297814  0.8580549894  0.03978668372  -1.302313503  -0.03208647142  0.3755105925  0.0265144387  -0.5042790605  0.1200530705  -0.5650570932  0.5293433283  -0.09941341248  1.231136273  
-0.1072804466  2.199807855  -0.5647961857  -0.2062136941  -0.3357915632  -0.07050733408  -1.43573794  0.4909106407  -0.5226926974  0.01592558808  -0.007705389712  -1.128427379  -0.6773714606  1.160912166  -1.219170121  0.9858730028  -1.018148216  -0.6273721469  0.8495852852  0.37326323  -1.975823941  -0.04451245752  0.4811851673  0.5373396736  -0.9722873145  0.02642426172  -0.2237526256  0.2445898323  0.2529267769  0.6076105675  
0.003676535117  2.067239699  -0.5769916416  0.2607484253  0.2709038189  0.5131220625  -0.8310741968  0.3987054645  -0.1048266763  0.4637933695  -0.03190855644  -0.383385383  -0.9442656695  1.396292949  -0.3539048562  1.458614496  -0.2270326531  -0.2288132094  0.496759424  1.17612244  -1.787390392  0.2013782382  0.09711558919  -0.0006549707271  -0.5415752469  -0.05895476955  -1.635943934  -0.4163502536  0.603433882  0.5404268685  
0.003887808064  0.8070352079  -0.3278718871  0.4010183664  0.1448283857  0.5995578901  -0.8704182072  0.2416224497  0.8833981617  0.262250822  0.1625494315  -0.4450187931  -0.9826860475  0.6305568944  -0.8271862194  1.190005953  -0.4928799805  -0.1237326611  0.01732811275  1.895712644  -1.626482472  0.5460246932  0.8497810176  0.5466289023  -0.8915056145  0.1977633936  1.04553768  -0.4589692059  0.07489976872  0.7199732072  
-0.1260583027  -0.9854320493  -1.918301656  -0.2101570553  -0.2171561582  -0.1775483737  -0.8466779452  -0.2337258476  0.09255597812  -0.03083211334  -0.5219313944  -1.150503428  -0.2927033462  -0.2586508901  -2.443253236  -0.3851489047  -0.8455396392  -0.4452819546  -0.5719080518  0.3478176116  -2.549396142  -0.29081122  0.2761513513  -0.7277625912  -1.186065649  -0.5439182399  1.036946353  0.2887167572  0.3368627258  0.7055908118  
3.486814375e-05  -1.311064323  -1.64963234  -1.169168649  0.006494868233  -0.01198990186  -0.3912833273  -0.9582554346  -2.746256907  -0.6526227102  -0.2973287291  -1.254833735  -0.004641823701  -0.6669561251  -2.745930844  -1.654666701  -0.7530565922  -0.7465219442  -0.6394373584  -1.291320266  -1.993771749  -0.3367388589  -0.3448339154  -0.8084632651  -0.4741539378  -0.5466409525  -0.4799920937  0.5078159225  0.7820596507  1.031648205  
-0.2350333271  -1.625057273  -1.942688997  -1.885042301  -0.6362167246  -0.8903607355  -0.498734143  -1.148652057  -3.928567418  -1.200862469  -0.8029121426  -1.532373172  0.05321304819  -0.8974312932  -3.06784393  -2.741255845  -1.215240728  -1.137973932  -0.8963324972  -2.032969063  -2.068216569  -1.238872582  -0.9482267222  -1.219695473  -0.4729304816  -0.6523471764  0.4341845171  0.05589606871  0.9680582359  0.7113131476  
-0.5034539998  -1.947002815  -2.362086523  -2.792762167  -0.4875391351  -0.9614634574  -0.4892692838  -1.413375101  -5.253730146  -1.469312403  -0.8398637471  -1.466134858  -0.03573845008  -1.275628977  -3.178623282  -2.413802009  -1.195417067  -0.9174947783  -1.042581309  -4.895535483  -1.978713322  -1.220086032  -2.44005615  -1.306081468  -0.3124627288  -0.9974367279  -1.503774791  -0.06269644009  1.821274142  0.9909253333  
-0.6542951051  -1.598101723  -2.509663097  -3.504246863  -0.7250393916  -1.489167274  -1.101624063  -2.012563817  -5.335006609  -0.9593734484  -0.6803014418  -1.354075745  -0.2457839754  -1.044949542  -2.180144593  -3.215954344  -1.672975655  -1.365469166  -0.797136647  -5.070427333  -2.115464694  -1.253032188  -1.478766062  -0.01031366221  -0.4754081731  -0.5301448179  -0.09533017345  -0.3179150977  1.769584128  0.5496334313  
