# Supplementary material for: Large-Scale Brain Network Coupling Predicts Total Sleep Deprivation Effects on Cognitive Capacity
Source: PLoS One. 2015 Jul 28;10(7):e0133959. doi: 10.1371/journal.pone.0133959 (PMC4517902; doi:10.1371/journal.pone.0133959)
Supplement: S1 File — (ZIP) [file pone.0133959.s003.zip › supporting_data/dual_regression_timecourse/timecourse_TSD_subject3.txt]

-0.5770998468  -0.00928600997  -0.684582862  -1.026123261  -0.3469474488  0.1313381981  -0.8447316234  -0.2897634959  -1.298941432  -0.1203610243  -0.6332298201  -0.1812607883  0.0267801985  -0.1890231698  -0.7280617644  -0.2227511614  -0.3446295468  0.4206093822  -0.3356533778  -0.8098954665  -0.452563586  0.1322585875  -0.1536926044  -0.9167216567  -0.1785977245  -0.7685619166  -0.2451809178  0.003057699754  0.1206550588  0.3372341293  
-0.4022327202  0.2005544194  -0.02876593121  -0.3886915047  0.1140033201  0.5608544829  -0.1873369287  0.3864818386  -0.6446319748  0.5463283609  -0.1054522887  0.4984143317  0.3559727584  0.232142501  0.589170776  -0.3145934509  -0.2088581979  0.5472169214  0.1377700134  -0.3271153145  0.4950423944  0.4983450151  0.9863755965  0.5870066911  0.006431319628  0.7262096258  -1.377928796  0.01875882005  -0.4700902727  0.3273065572  
0.03096798719  0.3350635079  0.5772668355  0.9842571245  0.5827965392  1.038534819  0.1502172933  1.337307908  0.5607061977  0.9447466628  -0.07231486291  0.7244731253  0.5451729236  1.004527536  0.4289465892  0.1117575633  0.1189188569  0.8078879082  0.1346153028  1.796317399  0.9557384423  0.3862050087  0.3429800844  1.164495075  0.1162532991  0.2045620938  0.1655034333  -0.1082206031  -1.628030954  0.008206618548  
0.3447836272  0.3077419883  0.9983066268  1.520829767  0.6872234665  1.304726836  0.3257068019  1.573403909  1.512815979  1.100858032  -0.1022776945  0.9822874403  0.3421765105  1.298090769  -0.7100164442  0.2564258124  0.4546656441  0.8617115925  -0.1259881974  3.210589899  0.9286005352  0.3178884396  -0.03703967423  0.643500819  0.242577031  -0.902723333  0.9094312489  0.253661534  -1.755562982  0.2695357305  
0.1862661562  0.3275959844  0.7198554877  1.560296623  0.3707945677  0.8068585272  0.09549984549  1.315492148  1.404071062  0.6447640638  -0.3220594332  0.6232748602  0.1062874954  1.067489495  -0.5297300973  -0.1405019938  -0.1470239678  0.6223006216  -0.07334958571  3.025226169  0.5414327958  0.3256451848  0.5388685603  -0.9980251622  0.0187619469  -0.4947532  0.67370651  0.4435814853  -1.124729607  0.2488304043  
-0.09856793578  -0.0130141875  0.2684931391  0.748242817  0.1434611979  0.4399874554  -0.3121766217  0.5565548989  0.831115863  -0.1141193829  -0.5756898728  0.2292518367  0.139383275  0.4491183638  -0.3948905571  -0.8611323497  -0.3959053195  0.1894766505  0.08912245586  1.131299195  0.3079060848  0.134862115  1.068880808  -0.104686252  -0.2462614413  -0.2002456301  -0.7683616958  -0.09347949646  -0.4123544315  0.147612277  
-0.3268525868  0.1652602059  0.4946200984  0.8940815274  0.3583991592  0.2195837015  -0.1410763851  0.3446823699  0.1675051858  0.02036265727  -0.3102837339  0.2943375724  0.4009182285  0.4110494864  -0.01778229616  -0.4643721494  -0.1264707194  0.1184010295  0.4011912113  0.8600394132  0.5760102203  0.1490891095  0.4280344498  1.035575291  -0.241620692  0.1847214167  0.05745280692  -0.04098459018  -0.7306791366  0.2496259978  
-0.3163042548  0.4080060009  1.319899529  1.617496787  0.6057406066  0.4129005528  0.04720812277  0.7940141549  1.474215481  0.6812664012  -0.3374156206  0.8073240734  0.8442823188  0.9845795476  -0.2809890048  0.7076625278  0.9665445144  0.7439234211  0.2084749108  2.338261581  1.069185553  0.5087000835  0.03768146719  -0.08803885732  0.2856320157  -0.4205236195  0.4795647899  0.3677606228  -1.072342414  0.1203694395  
-0.00953644216  0.2728980506  1.654187984  2.478454679  0.5749227245  0.5362861228  0.2622130085  0.9093227708  2.130310199  0.8695715287  -0.02727633785  0.8934011624  1.015334442  0.692495253  0.540644124  0.4883649612  0.7288033078  0.8134263849  0.3978086211  1.828431084  1.14781301  0.5491635679  1.172831041  -0.105545414  0.3542608995  0.3134853502  -0.2778906486  0.726690411  -0.8097659709  -0.07600688517  
0.2659011519  0.02740936994  0.9074536287  1.999719202  0.3885108394  0.3412683301  0.2863865426  0.6749281613  1.583927757  0.09853168213  -0.1120932795  0.3867526994  0.4286957147  0.6052581731  0.4577226591  -0.04717614286  0.1817215185  0.1285209987  0.4930510791  1.060203631  0.8668283819  0.1480414063  0.8929218604  0.8623214976  -0.09334646981  0.3109667289  -0.2244429414  0.3248809818  -1.098054284  -0.2063807805  
0.2214114422  -0.2188153549  0.2900868774  1.178558337  0.3964579216  0.4685842637  0.1523729748  0.4903021856  0.8024736587  -0.2060690587  -0.5795866625  -0.1590866506  -0.2665473581  0.9260744437  -0.5370921607  0.03320711381  0.2435189901  0.1230468082  0.259886789  1.930103186  0.3028317381  -0.1554191578  0.1497282039  0.2920683586  -0.2051645446  -0.5544745836  1.072034349  0.2502110046  -0.8072226297  -0.2872444967  
-0.1231182315  -0.3705845195  0.1555406058  0.8191694445  0.4162792207  0.5233446575  0.4133808764  0.149082681  0.5272915619  -0.1267817469  -0.2891327495  -0.1391665493  0.05588308472  0.8872987731  -0.6164822639  -0.2161664579  0.1706377584  0.6718630608  0.3230054077  0.5705390526  0.1711545826  0.03576616794  0.3865891276  -1.088146807  0.4022793487  -0.6385730759  -0.1553891523  0.2308897652  -0.347436972  -0.04664917299  
-0.05241938339  0.2328756538  0.4411381773  0.9919111155  0.1311653068  0.01532643865  0.6347634077  0.5496586166  0.4747571417  0.1815591011  -0.1786437421  -0.4419187125  -0.1704796692  0.9347119678  0.6710112313  -0.2405180762  0.01473785429  0.4485957356  0.9329275902  0.589481473  0.2012475739  -0.4606419902  0.9063962942  0.5211186433  0.1288461288  0.3047697863  -1.285559795  -0.08573771304  -0.8675379683  -0.4229395288  
0.1476013594  0.4957329649  1.170261715  0.6194682308  0.2834761226  0.09942832223  0.3586412585  0.495301969  0.4116554627  0.1766217605  -0.6056274781  -0.7813765373  -0.4865140898  0.9311787449  -0.1263933652  0.2297472332  0.156080966  0.2047548997  0.8049460396  1.593140182  -0.2902049685  -0.04795314072  -0.1364495883  -1.199735146  0.3178998615  -1.196863083  0.3603252839  0.2018214602  -0.8837397993  -0.294476904  
0.04255721189  0.3883094334  0.8737117494  0.2309151688  0.3658205356  -0.1869572619  0.8670774636  0.1728744037  0.5417841663  -0.03314400181  -0.2943632013  -0.5806832312  0.1370111788  -0.01218793449  0.3649020545  -0.3334988643  0.3696828011  -0.01384462123  0.8493826804  0.6805215212  -0.2650854808  -0.16558517  1.010506017  -0.9824959125  0.117173127  -0.4948030347  -1.296502172  0.6490789488  0.2066568436  -0.2402912222  
0.1177179073  -0.2428873642  0.1964037056  -0.296724556  0.02573166895  -0.7530298941  1.022661312  -0.3641286326  0.3233148173  -0.5515783777  -0.3625959455  -0.6286506983  0.5020845784  -0.5211321099  0.3770362944  -0.2485521679  0.1046166643  -0.35201359  0.5400507579  0.054826922  -0.08390881547  -0.9513508964  0.3995107007  0.1592543801  -0.3175617666  -0.3582865498  0.2696156054  0.1697712492  0.4128689661  -0.6658891928  
0.2496516047  -0.6527738024  -0.2753038515  -1.516261882  -0.3829590205  -1.039598194  0.8264669601  -0.7580373561  -0.6790778881  -0.6890326806  -0.3361063551  -1.098825041  -0.3310068592  -0.5702348206  -0.7432051608  -0.322795726  -0.3405545221  -0.7833665947  0.04540299946  -0.9851610842  -0.5787378354  -0.8985054955  -0.4534342935  -0.4525097151  -0.2972287792  -1.1151364  0.6242110454  -0.04649326002  1.04403004  -0.5850493569  
0.01204594915  -0.2029600439  -0.6932142674  -2.161330406  -0.656601149  -0.8720233711  0.1022878836  -1.103655045  -1.671541514  -0.4037846003  -0.3679713342  -1.460810816  -0.9216109735  -0.5827125062  -0.2413310284  -0.2171366792  -0.3885304078  -0.5292600067  0.00518342283  -2.226216257  -1.112950124  -0.3900797102  -0.3017230858  -1.260132903  -0.05841054284  -0.631357887  -0.3499775274  0.1530709189  1.383996035  -0.1098414488  
-0.002826139668  0.1124744475  -0.6838456075  -1.56140662  -0.4476039487  -0.447820563  -0.1390837017  -0.5193458141  -1.54959498  -0.4644027854  -0.3125372264  -0.7602838069  -0.7040251593  -0.4768142654  0.4601162886  -0.02946656625  -0.1205413105  -0.2510748271  -0.2117029406  -1.987577775  -0.8249021311  0.1192969552  0.04967726076  -0.2691238208  0.04955124902  0.1363757785  -1.326641491  0.204501797  0.8757712124  -0.2757691263  
0.2232117966  -0.2573734176  -0.3822200169  -0.7552228878  -0.1401891649  -0.1413849597  0.07193007923  -0.2891869659  -0.8908575741  -0.3684029648  -0.2716974652  -0.4279013144  -0.009058323251  -0.3768558087  0.347654081  0.2816799926  -0.1728144062  -0.08169564096  -0.3803886524  -0.8340173142  -0.1556137054  -0.05811612289  -0.2875511326  0.3164091212  -0.1644942882  0.03167884932  -0.1257484825  0.070476909  0.5312279361  -0.4774578253  
0.3124099112  -0.5844198663  -0.2390696906  -0.5790857398  -0.1701856134  0.1014062092  -0.1220831441  -0.4443104017  -0.7542676913  -0.09600485991  -0.1690318584  -0.5874149721  0.00781944091  -0.4722553441  -0.7548453484  0.03928072729  -0.632589772  -0.2726190994  -0.4896880171  -0.6469150822  -0.1640464048  -0.04957791711  -0.9495095079  -0.2268749271  0.1015897549  -0.3320195296  0.4101475213  -0.2483802053  0.7552603196  -0.3185002206  
0.1589640999  -0.4882482591  -0.4379865885  -0.9966983451  -0.0804631931  0.1833089212  -0.6148779331  -0.7214461824  -1.065190099  -0.2688623  -0.01165572023  -0.5476080457  -0.09785338188  -0.7456084491  -0.2005429479  -0.05640252042  -0.4902370919  -0.1731633773  -0.5735120239  -1.546354302  -0.3352403701  0.2544337561  -0.2682235897  -0.4540371093  0.2553678052  0.1676200574  -0.1398430765  -0.1357906386  1.005548666  0.07482484361  
0.06450042996  -0.3472846794  -0.7300257694  -0.7484964891  0.01027174171  0.1042925331  -0.7741368002  -0.4529109627  -0.5348240896  -0.2414341088  0.07191164321  -0.1869305778  0.2473096295  -0.6475328193  0.8066089525  0.03181949483  -0.391934539  0.1647903887  -0.5384706515  -1.852995846  -0.06394512655  0.6065767233  0.3821874301  -0.04645125793  0.5397601779  0.4326644165  -1.17102353  -0.03981223955  0.5804448687  -0.2443867251  
0.05272802293  -0.1057561302  -1.291597337  -0.518733497  -0.1979843285  -0.2439035394  -0.5297950935  -0.3484791954  -0.1296118671  -0.1924020679  0.2101491288  -0.05247458383  0.3669862225  -0.5121983281  1.28776812  0.5761919193  -0.1180211616  0.3300961881  -0.6709076184  -1.265420089  -0.26159455  0.3444094749  -0.1639266467  0.8267358268  0.3691941994  0.6791828502  -0.5621378938  -0.468860852  0.07144715635  -0.6120319183  
0.1247750368  -0.0885513998  -0.8335671383  -0.8999706787  -0.2805429105  -0.1488513123  -0.5946731316  -0.606216805  -0.2466745343  0.0793014378  0.4546477641  0.3639441523  -0.04281923608  -0.4469154492  0.2098470101  1.10498998  0.2159425841  0.3630644791  -0.6715712883  -0.5986447622  -0.03035804492  0.5722970282  -0.5960217467  -0.03671129126  0.5758454501  -0.1054288727  0.2676833381  -0.3550321789  0.6657487119  -0.1857778324  
0.2373494853  0.2246700344  0.0329119536  -0.4978376398  -0.06607707616  -0.1125206241  -0.3717960764  -0.2381987231  0.02046523719  0.5895333379  0.90919707  0.9321181136  0.03752620718  -0.2404381954  0.7106231306  0.71707072  -0.01745506334  0.2548924023  -0.05897626409  -0.3599227706  0.3310394145  0.765650463  0.5122477566  0.1816981335  0.4459517812  0.855641652  -0.07045167989  -0.1572101149  0.7632058319  0.139544974  
0.32791846  0.2817592476  0.4210374489  0.5714242642  0.3299536412  -0.34993777  0.2463610844  0.4071991652  0.8882768709  0.4043990818  0.682018951  0.9440847989  0.7032804562  -0.3588369992  0.8276512505  0.2353765053  0.2506102748  -0.04926241144  0.2207550899  0.2034861104  0.528985894  0.3987284521  0.4864317046  0.7756056912  0.03610045878  0.839160528  -0.6518203731  0.02163256151  0.06651027562  -0.2013934262  
0.2510617518  -0.1558046073  0.3296038091  0.5377827168  0.4331956329  -0.3185682636  0.44053281  0.06062946425  0.645130813  -0.1876485553  0.2858807083  0.1926676815  0.5800857404  -0.4570731351  -0.2008384368  0.4841405408  0.5990284713  -0.04081335527  -0.1978518677  0.3982191196  0.3112705492  0.0343672136  -0.3444975195  0.7583066671  -0.08671427561  0.1722092614  0.685724813  -0.4453454527  -0.09514224809  -0.5263124591  
-0.0009651771027  -0.290896411  0.4397616711  0.134069687  0.3061634028  -0.6010103016  0.208747797  -0.4032046811  0.5851718651  -0.1338576195  0.8136294332  0.06491473401  0.5001452297  -0.5581170538  -0.9052679855  0.08598017862  0.3663465974  -0.2980313808  0.001901874835  -0.2901855059  0.08714753888  -0.1497034987  -1.095973775  -0.2250796276  -0.03917428834  0.2742871367  -0.06538173262  -0.3726745803  0.486310825  -0.2490524794  
-0.1873771571  0.01526552299  0.5144672407  -0.1795419007  0.330253816  -0.6106554697  0.06551273332  -0.4717518938  0.2053404208  -0.03746403524  0.3925719647  0.1357119589  0.1674117317  -0.6907424291  -0.0284203523  -0.1588962202  0.5754833371  -0.5773003306  0.3131415952  -0.934849851  -0.1238211788  -0.1672494971  0.1860099769  -0.144084238  -0.2731442567  0.5048258994  -1.201824886  0.2223187817  0.7277487808  -0.1272898349  
-0.07216175287  0.2113975612  0.2364366759  0.2245139059  -0.01204039991  -0.1532370061  0.4839788672  -0.1952569331  0.5073395927  -0.2739450928  0.3082288966  0.6167493034  0.5525555147  -0.1991992637  0.829935808  0.1421066092  0.693455539  -0.1472583122  0.2352738726  -0.5110958592  0.1490129179  0.196079555  0.006012646399  0.3044828572  0.006166896963  0.4293191837  -0.09990140914  0.2677389657  -0.2018086673  -0.35344631  
0.132519899  0.4603196994  0.2033424746  0.1431638484  0.02176270731  0.04683638305  0.8691145023  0.06594952421  0.8347868356  0.01928091681  0.5514758488  0.7372083641  0.5638287412  0.5133650405  0.7915962875  0.7383193931  0.7458493853  0.07798303803  -0.1618077041  0.8494253932  0.5098318028  0.203817449  -0.3069174393  0.3284639735  0.2521168773  0.5150369026  0.07953954957  -0.5124092466  -0.2196728335  -0.3541456729  
0.2465154875  0.7050337364  0.2627346762  0.2898747475  0.1540690736  -0.2239879908  1.107669463  0.5992005342  1.414812861  0.4185905145  0.7221996282  0.8137513378  0.3060261011  0.9282082824  0.3664539372  0.4331834779  0.6716192765  0.2989116021  0.1957120703  1.657305237  0.6602113365  -0.1117283152  -0.4203837279  -0.6098252572  0.3638622899  0.1827510135  0.8297836656  0.08987987327  -0.1764516451  0.006667353639  
0.2822382348  0.6935721108  -0.1535033967  0.1861253108  -0.4201109124  -0.4459852652  0.4028368016  0.3581554336  0.5864043209  -0.1373881944  0.232659811  0.07032360652  -0.9240587142  0.5838225587  0.671230825  0.0751153062  -0.08057515922  -0.1501567321  0.3687935876  0.5397811988  -0.1891585597  -0.07782776348  0.799345486  -0.1294699864  -0.05639989396  0.1848320592  -0.1188647638  0.1879891649  0.4101212246  -0.192095397  
0.06926424517  0.4743874424  -0.5176832573  -0.05567568203  -0.4659775186  -0.4382374724  -0.2578568581  0.08259133576  -0.4899944193  -0.4874652225  -0.2159307129  -0.06012503983  -0.5562198193  0.2973289473  0.6809990382  -0.004799257012  -0.1414008172  -0.2355890817  -0.1245720946  -0.5386889412  -0.7388974222  0.3288178829  0.3064536733  0.08778586222  -0.138525479  0.02631650373  -0.490869721  -0.2576501709  0.282507572  -0.5096450826  
-0.08255797595  0.4520926963  -0.3542945065  -0.3040668418  -0.1015276243  -0.2374621087  0.3596152194  -0.1706756015  -0.01785526177  -0.4290555133  0.04516323257  0.06782260438  -0.04668573003  0.3873667274  0.4498882044  0.4553050887  0.6891151276  0.1879179365  -0.196854303  0.04968288246  -0.4211972527  0.2618558299  0.03137706448  0.2514850828  0.0658661332  0.1278460256  0.3654014133  -0.2517772239  0.6671422979  -0.5164106883  
-0.1565460311  0.2892093115  -0.2367691895  -0.4730392032  -0.2631061699  -0.267580392  0.2261988912  -0.3929855359  -0.7005609217  -0.5421551932  0.1271544058  -0.3389122873  -0.4633828122  -0.1133366357  0.2389348623  -0.02502330564  -0.01360597737  -0.2428302627  -0.02051521484  -0.7273739522  -0.5930643867  0.534484357  -0.4283047255  -0.6783394184  0.02200701395  -0.001137024637  0.4923807008  0.1133619189  0.6513877998  -0.1631637003  
-0.1769680687  0.363930501  -0.310511416  -0.511894829  -0.6495612662  -0.06673841567  0.09114131812  -0.5919614576  -0.5601279483  -0.5598877754  0.08097260897  -0.2092439346  -0.433027519  -0.2069396225  0.4991337769  -0.2175006704  -0.1586603926  -0.0643297972  0.1677089597  -1.368616619  -0.4311735373  0.2558383665  0.5188555656  0.05478917643  -0.1539994623  0.4243625354  -0.8598952245  0.2742839349  0.5413786483  -0.1362157138  
-0.04442905709  0.3033220664  -0.4806417514  -0.1023433147  -0.863568965  0.1405632539  0.4015628948  -0.2924317775  -0.2464734086  -0.3705901778  0.6033916272  0.2653715308  -0.2945461475  -0.1325725028  0.9020557321  0.08564855694  -0.04999751229  0.3574738492  0.2225115433  -0.7305464081  -0.4746433494  0.3077267097  0.296779358  0.2028997625  -0.09249215484  0.4370269817  -0.0131745225  0.0138946589  0.2200514532  -0.4444306909  
0.1706016619  0.1817279291  -0.7188299128  -0.7711410875  -1.054880098  -0.2308481842  0.5325001314  -0.3565957112  -0.3278112315  -0.1543130565  1.054583298  -0.008035341017  -0.6664288608  -0.477654754  0.8441793941  0.2542633729  -0.2739106046  -0.0583255643  0.0612190197  -0.4347710547  -0.526883471  -0.4512243211  -0.128457614  1.01951295  -0.2724226434  1.209650477  0.3143354639  -0.9871346657  0.121669155  -0.4864217224  
0.0890258265  -0.2029530491  -1.078086892  -1.470018028  -0.6477045186  -0.2277289602  0.1603140755  -1.039894431  -1.200096775  -0.4424572444  0.8624117494  -0.185671867  -1.069840893  -0.6345974411  -0.3438035821  -0.05478291038  -0.7160598271  -0.4840616651  -0.459000506  -0.8026768722  -0.2954583335  -0.7293908525  -1.413834304  1.363405531  -0.03979241651  0.4330926271  0.5581490187  -1.039505404  0.3510478486  0.2104225189  
-0.2756199474  -0.5074839887  -1.264909307  -1.626104626  -0.7367324635  -0.4440563658  -0.5551620515  -1.461153029  -1.438652353  -0.5219754557  0.9668940171  -0.249206262  -0.8123452584  -1.04818737  -1.073059786  -0.4385626742  -0.9876658583  -0.3526427374  -0.9661703567  -1.45188231  -0.1912171566  -0.4500523061  -2.037116735  -0.6592318824  0.04357667462  -0.1915970632  1.224121732  -0.9625385121  1.184728697  0.3886894778  
-0.5476636176  -0.432159611  -1.263193223  -1.513377845  -0.3963630778  -0.1405850325  -0.9235486286  -1.323227718  -1.140098541  -0.04166386917  1.181352103  0.3749826471  0.07786962662  -1.028779769  -0.3448420317  -0.3309859163  -0.5903424009  0.3097602547  -0.9197229484  -2.307542693  -0.09892155629  0.02845487484  -0.2150662609  -0.4240552995  0.2966503295  0.500381133  -0.5194670979  -1.15223856  1.568494044  0.2325591712  
-0.1719667977  0.1943946021  0.009612128716  0.32228731  0.1339842113  0.3555733412  -0.3636858502  -0.1970308729  0.2650005052  0.8231221515  1.742436575  1.063812137  0.7760066516  -0.1176368294  1.316004233  0.4264892638  0.21359194  1.169992392  0.05918025889  -0.6830991277  0.9085441595  0.4298438403  0.5886825263  1.994211776  0.6204504646  1.896828524  -0.7889009232  -0.9695708872  -0.3136457761  0.07230743638  
0.2318139244  0.3228640557  0.6228156755  1.592425106  -0.04276453817  0.4303990341  -0.6549876803  0.7067635942  1.063865404  0.810574757  1.022927025  0.2752008485  -0.08244950755  0.05252917105  0.1106226393  0.6697010242  0.1913200362  0.5680909552  0.02000098624  1.587755503  0.567664693  0.2781401642  0.1253543115  1.075642488  0.1076162142  0.8116247032  0.5604517129  -0.6531616948  -1.185663004  -0.2514432225  
0.4176407048  0.4357236536  0.636457699  2.07696028  -0.1175576647  0.0220154479  -0.4637649984  0.9075624244  1.198922517  0.8224430354  0.6960316866  -0.04716602757  0.1225840143  0.0469674058  0.2022189334  0.3986827586  -0.1209658407  0.3761899975  -0.1647355794  1.7754298  0.1025236525  0.3020791835  -0.05498872051  1.119683448  0.5179437087  0.5840304023  0.2934025309  -0.3321653551  -0.3788248259  -0.07538443419  
0.2670789554  0.06250311595  0.1378650535  1.624597841  -0.3980462988  -0.4216544326  -0.7327303527  0.4711891701  1.296006219  0.3487088523  0.7656476673  0.1051259914  -0.4257063647  -0.3345828869  -0.3953986542  0.3363358923  -0.2885326931  0.1143673276  -0.6092787025  1.517533843  -0.6015045381  0.4537605844  -0.319510729  0.1268297179  0.512653509  0.06629775564  1.89352762  -0.4175854516  -0.3091468015  -0.2574494749  
-0.1343946432  -0.7669232164  -1.316468959  -0.3695983454  -0.7109566982  -0.7413667442  -1.257551089  -0.2990349769  0.1071945374  -0.512875375  0.09020425994  -0.4893687046  -0.3798828572  -1.158390056  -0.3638699716  -0.5492228324  -0.655834982  -0.4851196907  -1.182566222  -2.114250737  -1.482162814  0.3878433009  0.6340803667  -0.445053192  -0.2299681818  -0.1331020067  0.0348313765  -0.187488529  0.6245442333  -0.3392468588  
-0.4841852314  -0.7958841289  -1.876868832  -1.567356159  -0.8841569732  -1.053501506  -1.427661959  -1.229332925  -1.932764111  -1.09200667  -0.553961648  -0.777044177  -0.4864035691  -0.9241172217  -0.3342229774  -0.7516049002  -1.188621812  -1.095703004  -0.9699230532  -3.368953804  -1.838774097  -0.3544316735  -0.866206384  -0.130440711  -1.035300539  -0.07090930978  -0.06947645258  -0.5774873783  0.9763009385  -0.2484100532  
-0.6781114271  -0.357054192  -1.140011526  -2.163481759  -0.5610210361  -0.4625487846  -1.280375786  -1.470120034  -2.705736397  -0.8020671001  -0.8024573546  -0.6684106188  -0.6530881658  -0.07501231508  -1.42235709  -0.3906210809  -0.83647829  -0.8754870329  -0.7265513962  -2.664237911  -1.355321401  -0.274221698  -1.329690929  -1.312647889  -0.6019039527  -0.693752124  -0.1930698719  -0.4279958127  0.7863009988  0.6238847631  
-0.5139440755  0.3191938672  0.09419956086  -0.8522472459  0.2292437444  0.2596388291  -0.4844940057  -0.6278661254  -1.784843359  0.2372467039  -0.5980632182  -0.1518933208  -0.5039309763  0.5164922203  -0.3862976134  -0.08150827508  -0.05234343392  -0.474010507  0.348953053  -0.6239188432  -0.4227376812  -0.2079156561  0.246936297  -0.4680081413  -0.498512016  0.08083275633  -1.267385261  0.08370714965  0.1036646883  0.842218844  
-0.0326980412  0.7269601578  1.500552923  1.010835628  0.7878095638  0.9986813482  -0.07248825454  0.2757224546  0.2683119087  0.5774376769  -0.4507006735  0.4573140914  0.03900406094  1.120308426  -0.3647835462  0.08127135758  0.3499278064  0.02679528633  0.6958303575  1.443106635  0.3502030006  0.4446664644  -0.04782282484  -1.193846357  0.160957017  -0.7019411428  0.3936295362  0.8118936507  -0.9839653382  0.7502740949  
0.293822519  0.6818348156  1.273458973  2.340673802  0.8439457914  0.7421700737  0.03690682307  0.8950807641  0.7836139415  0.3138913817  -0.9144563921  0.1335731231  0.2097493915  0.4036798775  0.4557914907  -0.2450042948  0.6712979825  -0.235083078  0.1540061135  1.639151242  -0.1153429627  0.329030992  0.567174249  -0.4408438863  -0.3110419664  -0.3042717825  -0.9763692862  1.11053984  -1.422641724  0.1663888705  
0.2143420887  -0.5591828456  0.4684858863  0.8678319307  0.5080525046  0.1394775589  0.02238194137  0.2541312744  0.3882388361  -0.2514528521  -1.40823847  -0.509369629  0.09679164023  -0.3243286448  -1.124473784  0.09407540509  0.8578886136  -0.7252295276  -0.8415057793  0.6440515717  -0.4644706175  -0.4887029049  -1.121342325  -1.021924838  -0.6073353485  -1.908994578  1.76030226  1.014822427  -0.3243611162  -0.1044113919  
0.001133085903  -0.3132365833  0.2743616848  0.08637760132  0.4212556722  0.1838998477  -0.141941314  0.02835885176  -0.3501570983  0.001469781319  -0.8862196049  -0.1478361585  0.05793339448  -0.4755374494  -0.5347094424  -0.2338549742  0.03875182969  -0.7939321477  -0.203708436  -1.198175852  -0.2243865113  -0.0934592552  -0.6942399178  -1.890591084  0.0895905843  -0.988821892  0.06478916715  0.9302610231  0.07649084546  0.4915178372  
-0.2231856056  0.1167287581  -0.2372292015  0.4117766092  0.02039746166  0.2706062672  0.4638130728  0.02114506789  -0.04533681693  -0.2662689531  -0.8892092697  -0.2064651701  0.03869107173  -0.1010078474  0.5628495232  0.07154668983  0.2685267665  -0.3667872571  0.2545352225  -0.4765613612  -0.4044841906  -0.1012017995  -0.06629621117  -0.08499030768  -0.1248637694  -0.2157996385  -0.3589366801  0.9273148751  -0.7208563465  0.2121232429  
-0.1854841085  -0.6625439731  -1.178631474  -0.4200243256  -0.6446112965  0.2610779307  0.1507394104  -0.4911302937  -0.02078951451  -0.1326509615  -1.07840391  -0.6894090282  -0.6886361592  -0.3649682052  -1.128706157  0.2802857096  0.2031279263  -0.5232779002  -0.2862939307  -0.01773822974  -1.065927539  -0.1420498732  -0.980866697  -1.563809153  -0.06536114965  -1.381673063  0.9344012174  0.4836593894  -0.3097081789  -0.03674340093  
-0.1732724962  -0.9584225856  -1.395229606  -0.9538783177  -0.6192708051  -0.02437941581  -0.4616864028  -0.6886978394  -0.8377736572  -0.1557990249  -0.5442401551  -0.384149396  -0.6845565145  -0.6741346568  -0.103302203  0.04963277922  -0.4572351629  -0.6722030034  -0.758525977  -2.519620137  -0.6543312116  0.2832725038  0.1171156495  -1.025921158  0.0009963073711  -0.2092012189  -0.4554929589  0.3303017066  0.5636001411  0.5401354712  
-0.09903751837  -0.610100884  -1.633212594  -1.06963569  -0.641991168  -0.4808817113  -0.2963290004  -0.4895630765  -1.104765157  -0.4420882084  -0.3960293193  -0.176578935  -0.03286462853  -0.9437715505  0.8977335567  0.4009652316  -0.4193502535  -0.6397155665  -0.7673334319  -3.141759844  -0.4816787119  0.09488130499  -0.3115165006  0.3126414301  -0.4088904245  0.6773141953  -0.6104434263  0.4622513086  0.2606481363  0.3183353737  
0.1790691947  -0.9838788128  -1.328309325  -1.49561512  -0.5128706555  -0.3529562831  -0.3566517124  -0.8145674941  -1.590079917  -0.5252962493  -0.6733570969  -0.5890904672  -0.6700763712  -0.8214845045  -0.7056636286  0.1316936173  -0.279179954  -0.687613755  -0.9441679755  -1.843736114  -0.8014664033  0.01095736314  -0.9663803692  0.1154501774  -0.479189825  -0.7682952181  1.170963338  0.04949822619  0.5755707866  0.1356397557  
0.03736233201  -1.495979161  -1.390584023  -2.06797341  -0.4738519604  -0.07092290683  -0.5528274271  -1.547237639  -2.392006759  -0.5750870579  -0.3779245487  -0.91646555  -0.6752662452  -1.372187697  -1.023007415  -0.8270123389  -0.8575397228  -0.7757792204  -0.949183391  -2.986762253  -0.6417960732  -0.1243983606  -1.069727174  -1.066962321  -0.4392544451  -0.5057266734  0.4616655139  -0.09157297244  1.330203292  0.4955157007  
-0.06096671537  -1.275452186  -1.25484563  -2.118606007  -0.664774808  -0.1535387024  -0.2891186993  -1.419968707  -1.819031863  -0.7363488961  -0.1334774933  -0.8965416361  -0.2900045347  -1.465487397  -0.5684744256  -0.7709865917  -0.8376299811  -0.6314940911  -0.1255347566  -3.267204002  -0.3821775389  -0.5377627387  -0.1590630331  -0.159279221  -0.6578726535  0.5578867  -1.654784977  -0.1264890432  1.599414344  0.3938390968  
-0.01056175927  -0.8665242729  -0.3133996399  -2.015597566  -0.602211069  -0.4399160145  0.3097005382  -0.7855144087  -1.536160796  -0.1480814598  -0.1017561086  -0.9523814233  -0.05835502943  -0.6064732165  -0.9314521007  0.09863792031  0.08696260242  -0.3621658144  -0.03007003043  -1.710969411  -0.2693437434  -0.9847666764  -0.9032573733  0.1854009228  -0.5663477235  -0.3425875768  0.1986206224  -0.2158813841  1.092653066  0.2167343597  
0.1771921901  -0.3451200618  0.3389178148  -1.331824842  -0.7574206579  -0.3478405455  0.762369628  0.07808233572  -0.265832822  0.4747977023  0.5415025273  -0.2976348406  -0.1187595215  -0.1347378205  -0.5873525031  0.2516448639  0.0856470404  0.04605935783  0.5129467869  -0.81551785  0.2709631975  -1.120240054  -0.1611867609  -0.1918165217  0.2524170578  -0.2540903482  0.7483658176  0.134951667  0.6325113574  0.6550330013  
0.1957501727  -0.3499207574  0.05436501853  -1.196996665  -0.6907916001  -0.4714286518  1.032367345  0.1304223993  -0.04093134867  -0.1707769774  0.5905091231  -0.1326096028  0.175824061  -0.1522157917  -0.4335621935  -0.201778769  0.07380774087  -0.09003145527  0.4795866479  -0.4448001496  0.1339951845  -1.515245774  0.2113048597  0.7150841255  -0.07493055439  0.09803805638  -0.4399373324  -0.6829694811  0.6462602391  0.37517295  
0.101791161  0.02996521405  0.1320415845  -1.339619807  -0.4074924237  -0.657171931  0.7178300509  0.07374869941  -0.3467813481  -0.2231561653  0.6464021854  -0.4051471919  -0.05420608733  0.097269514  -1.2266443  -0.4303984565  0.0349754915  -0.1798782446  0.6261364606  -0.09804702184  -0.09961361972  -1.864358669  -0.4233420127  0.1527161675  -0.07549856676  0.02078440179  0.6136072645  -0.6005556985  0.5967708883  0.5566394387  
-0.01686565905  -0.1145101091  -0.3846498008  -1.58199458  -0.6141624074  -0.7501618221  -0.08854748253  -0.4340151836  -1.509358177  -0.33452465  0.08599011458  -0.7117336142  -0.590260887  -0.587645258  -0.629837054  -0.6376290386  -0.2538668834  -0.7741442167  0.1020791566  -1.807772739  -0.569974331  -1.366993644  -0.1616854257  -0.3292839141  -0.4011680538  -0.1526627775  -0.05954693618  -0.1483689541  1.001075389  0.7039711517  
-0.209255988  -0.233005556  -0.758919175  -1.5382058  -0.7869412034  -1.010744726  -0.3747360356  -0.8490076996  -2.148265403  -0.645442199  0.199388723  -0.7069018608  -0.07522585438  -0.9994163996  0.1370305611  -0.632535689  -0.4284762696  -0.9630711825  -0.07542789205  -2.744961118  -0.6430351096  -0.9318506867  -0.5539951678  0.5845826363  -0.8087204191  0.4570052921  0.3051230386  -0.5179103654  1.250806725  0.3219602814  
-0.3053377829  -0.5084418316  -0.8655209452  -1.956269844  -0.7938331729  -0.8529606586  -0.1580167708  -1.189419418  -2.091113725  -0.7895768016  0.2760242615  -0.7647076498  0.01076756383  -0.7750760773  -0.7498145036  -0.4291606512  -0.2147217321  -1.034713086  -0.4214252877  -2.191161143  -0.4117777184  -0.9668690068  -0.9420330542  0.2319010797  -0.6294270047  0.2512927611  0.6288854901  -0.8327045414  1.683342078  0.6565872597  
-0.2481707638  -0.4894401118  -0.4644712035  -1.86088262  -0.05761864576  -0.409763358  -0.03518060581  -1.162237439  -1.728039858  -0.5145570209  0.7867552008  -0.2950153029  0.4696558225  -0.454016058  -0.6827595291  -0.6647508902  -0.02530604764  -0.4771959344  -0.1746469088  -2.353261233  0.4622716195  -0.9095555544  -1.116883082  -0.2192390583  0.1968395272  0.1652137484  0.2242667296  -0.3197022997  1.620935113  1.338888837  
-0.05603291135  -0.2001741233  -0.4492877656  -1.104752386  0.2041999989  0.08653852773  -0.3459276151  -0.8043409615  -1.363505995  -0.486240324  0.6786964055  -0.2655743188  0.2342354208  -0.1542842474  0.5073742256  -0.5240423157  -0.3956417818  -0.3012601801  0.09031396552  -2.042261204  0.9095430239  -0.8363328778  -0.1029565112  0.5820661335  0.2259135134  1.045296147  -0.8088110532  -0.2132251468  1.079551282  1.177267148  
-0.03355847528  -0.02849591353  -0.7618643217  -0.357270329  0.2774465372  0.02758898038  -0.2235821856  -0.331330317  -0.7819092277  -0.5645790448  0.79947515  0.05039732888  0.4188370635  0.18834651  0.8878489135  -0.3022794305  -0.4790300074  -0.2751780911  0.1691322962  -0.9549314643  1.21264347  -0.8676631955  -0.6820138403  1.076234659  0.09158432561  1.003763353  0.4068845022  -0.1852548023  0.1002189594  1.028194946  
-0.009702908546  0.1074111446  -0.4918807961  0.1444983184  0.7116588333  0.3818204664  0.2603750721  -0.06374513121  0.1752687338  -0.2414409984  1.082457673  0.3573226276  0.2804560722  0.7579251116  0.8071333276  0.2363273147  0.204707369  -0.04966593159  0.3064887773  0.8204575741  1.787219521  -0.8458523948  -0.8265845645  1.394801799  0.2161089997  1.245929268  0.2426956504  -0.7605949191  -0.1819278263  1.151770309  
-0.08786114042  -0.3116921992  -0.2048817926  0.1772299144  0.9331007054  0.405789953  0.2873426139  -0.5673485458  0.8124170508  -0.3903918659  1.553427469  0.6841221865  0.3504424398  0.4779409493  -0.3573272131  -0.03104348667  -0.0526436019  -0.1630257141  0.1451008224  1.682509245  1.74222059  -0.6397652237  -1.348929577  1.542641363  0.4401273368  0.6024867537  1.032217848  -1.200051966  0.005712936997  1.154699054  
-0.2480380728  -0.3050883308  -0.03886520032  -0.2080546786  1.112664288  0.3300502432  -0.003911788063  -0.9916412428  0.6643567575  -0.3771139934  1.59444082  0.837666099  0.2392789224  0.3198356478  0.03523601277  -0.3804602512  -0.3503839468  -0.3218741762  0.3784455077  1.289520254  1.530105966  -0.6481406532  -1.79612224  -0.3256502619  0.5997669343  0.6577463874  0.2305590585  -0.8530470201  0.3636176955  1.652839644  
-0.278554253  0.7625439104  0.7522802522  0.7444074187  1.320652797  0.8753643171  -0.1364493045  -0.1510795206  1.357120825  0.1337002758  1.45364666  1.076873984  0.09625172517  1.20086736  0.9500540671  0.325289182  -0.03811668783  0.5519285061  1.034354591  1.606148479  1.663147831  0.03316800905  0.543763853  1.296042957  0.8797908267  1.676221662  -0.5909099664  -0.499760935  -0.4221528744  1.346432262  
0.1001778406  1.021355527  2.222513731  2.931394891  1.661933355  1.54970674  0.4002202276  1.686886863  3.097352708  1.599756649  1.784922287  1.663646736  0.07403119087  2.072454273  0.3529672474  1.015521124  0.9655894383  1.326450996  1.15627197  4.731114627  1.509796435  0.679737047  0.8532324676  2.257919131  0.8498063902  1.043459704  1.592856501  -0.04093308675  -1.751730527  0.6720507601  
0.3916288972  0.7323942209  2.13501016  4.034447176  1.383955421  1.171923373  0.179579148  2.636868247  3.850266766  1.804697134  1.550693915  1.210247111  -0.471159895  1.315647996  0.4266060538  0.1217655899  0.5614938319  0.8097877404  1.017676593  4.89906274  0.3285444594  0.7856009202  1.537005102  1.426885082  0.2700760609  1.102335155  2.060754886  0.6473854077  -2.076239109  0.3127996369  
0.3042959079  -0.2294392902  0.4741919851  2.83838882  0.4774167693  0.3273985956  -0.2924060736  1.563379746  2.70477858  0.4100150395  0.5741409422  0.3488662229  -0.4779327169  0.1722147471  -0.02965613836  -0.5251300275  -0.2957196817  0.09611830415  0.01926882421  2.550401448  -0.7419314568  0.1521487182  1.130850532  1.540991881  -0.5949318652  0.7128347384  0.5870188844  -0.04759311768  -1.377139539  -0.2570119711  
0.0006047487679  -0.4302326133  -0.02357568849  0.8233428366  0.09422844734  -0.1185518863  -1.042409591  0.3618218157  0.3592776791  0.2000839297  0.2422647861  -0.271668769  -0.7715340623  -0.1009589628  -1.052205119  -0.3534908703  -0.2176017157  -0.431940471  -0.4603776749  1.169344113  -1.152670577  -0.09116677373  -0.09074890456  0.9016188954  -0.8144447429  -0.2888858032  1.708425513  -0.3657382777  -0.1436338346  -0.1256770808  
-0.3163809491  -0.0153875498  0.1706747035  0.6629112737  0.5277807813  -0.08429589932  -0.8955016071  0.3325531109  -0.07197165533  0.3756109624  0.1666392502  -0.2119559512  -0.273530055  -0.2617835199  -0.6798319987  -0.753725205  -0.2006307251  -0.2575245452  0.2267024456  -0.3775826534  -0.7380558818  0.08959236863  0.4557217146  0.3740462466  -0.2261445026  0.3004841178  0.5693913678  0.2107234679  -0.3600248257  -0.01970343366  
-0.3859297822  -0.1563311744  -0.06111058103  0.458877143  0.3853044397  -0.09764651475  -0.6932258255  0.6096692763  -0.1441378095  0.1645601824  -0.1280832915  -0.4333084584  -0.585656247  -0.1359319616  -0.8949725474  -0.5514264421  0.0166685503  -0.4114603786  0.2051584132  0.4456714925  -0.7813803549  -0.1030004141  0.4765263318  0.9425899827  -0.5422115997  0.04680787078  0.7615367102  0.003780566825  -0.275538535  -0.3596654448  
-0.259363922  0.01841271977  -0.01364021997  0.3544951955  0.2784501453  -0.140372551  -0.8208469628  0.3891346689  -0.2185708893  0.4149773279  -0.2803169524  -0.1848443905  -0.5429433238  -0.5178041068  -0.4833415059  -0.3432177582  -0.4609937974  -0.617300151  0.1392302985  -0.2047662675  -0.8994715107  0.1741142089  0.3538080554  0.2068144871  -0.462287031  0.1686029116  0.1754783864  0.2992917645  -0.6801427042  -0.1493946979  
-0.04524484097  0.06215145649  -0.02913422595  -0.4321585134  0.05930692084  -0.5237579046  -0.2959231984  0.4344217503  -0.3378069418  0.3280716336  -0.5709345558  -0.1417111785  -0.5240043506  -0.5468341006  -1.148174329  0.1354779849  -0.02366595574  -0.8417815053  -0.4163334964  0.3311656407  -0.9359427515  -0.005120688239  -0.1801580179  0.6058034379  -0.4717544642  -0.6241446156  1.485774844  0.4614996958  -0.6356557273  -0.2116173956  
0.1510680591  -0.1970592652  -0.2875906266  -0.8962378472  -0.2942613221  -0.9128988516  -0.0255864881  -0.05898378351  -0.4157720109  0.2341481438  -0.4009690783  0.01330871224  -0.2828430415  -1.039244293  -0.4795343587  -0.4280637907  -0.5380247923  -1.146078428  -0.3726185332  -0.8065678312  -0.7893870662  0.03508437993  0.2050794846  -0.6471187626  -0.357949509  -0.2309584084  0.3011813951  0.3147838067  0.1040448704  -0.178607974  
0.03123554583  -0.1222321609  -0.5243441845  -0.7636541233  -0.6035449494  -0.8386242957  -0.006029472757  -0.6162050606  -0.6605640813  -0.1684309107  -0.5477263814  0.0449692875  0.02815486942  -0.8503917491  -0.223899177  0.01449206284  -0.1140944905  -0.5982372129  -0.2845931023  -0.9808432042  -0.6904368862  -0.1954392592  -0.243106617  -0.07041573711  -0.4868589517  -0.06853283236  0.2710610439  0.09387609645  0.2487963454  -0.5256407305  
0.03990873625  0.4250216427  0.2088686924  0.1292248006  -0.4400276357  -0.1217125628  -0.2435088734  -0.5809828076  -0.9818734512  0.3073868867  -0.6075740874  0.212161981  -0.05370614905  -0.6026267977  0.01879797115  0.568615564  0.1528111714  -0.006712615644  -0.05796930257  -0.6013579166  -0.4582512382  0.7366347578  -0.0471859328  -0.7399534818  0.04802522663  -0.1582024818  -0.08153085812  0.6051552754  -0.02464692793  -0.216568977  
0.106146611  0.6133896962  0.9049465299  1.08161737  -0.2387278274  0.1263028789  -0.03175129045  0.1991105382  0.0884799157  0.4556161851  -0.6469789036  0.4329997109  -0.01188420347  -0.1298043264  -0.1715156231  0.7938581298  1.027737983  0.1473983562  0.2000571533  1.614347462  0.2251467533  0.7386694012  0.4161043597  0.6215505158  -0.1971533227  -0.5681098836  0.8597781888  1.087478719  -0.3828568966  -0.1774966614  
0.17685855  0.4877160111  1.330208299  2.039835743  0.03937162987  0.1326304415  0.150635858  0.5771404854  0.9364425062  0.5538115612  -0.3305111009  0.7728856209  0.4015682326  -0.5110553699  0.178231868  0.2897539337  0.6972283664  -0.05415783656  0.8606391631  1.438201441  0.5647820484  0.8449484368  0.3314103989  -0.5905583836  0.07147318228  -0.2232262085  0.3736020939  1.089857441  -0.6884641016  0.0073571562  
0.1745209487  0.16011549  1.028371023  1.767178607  0.0977232607  0.05052526075  0.3957225948  0.5710856015  1.304066912  0.1750838085  -0.5237215294  0.6115734937  0.6246691614  -0.6886337424  0.2907835066  0.1531009605  1.017003772  -0.09281254634  0.6406985405  1.466791489  0.6022903913  0.369353998  0.2475814601  0.761479986  -0.357700306  0.2083019579  0.3490342594  0.6620799107  -0.4104445525  -0.2267751174  
0.1903992914  0.0334407847  0.7106085868  0.7192311257  0.1404536246  0.04174407156  0.421715735  0.3206025973  0.6727689405  0.1545489137  -0.7060539013  0.5695578427  0.6842940301  -0.6186807363  0.2515615697  -0.008176894308  0.664564796  0.02425079267  0.3550588413  -0.03609074981  0.4639669993  0.3564428882  0.1762025122  -0.957706813  -0.05076675481  -0.1998505902  0.1216539345  0.6708492786  -0.1685741696  0.03309747166  
0.1622885816  -0.1622204076  0.3027713226  -0.3693435669  -0.05440993375  -0.2691689537  0.1542031894  0.1538884804  -0.2757429845  -0.003100122899  -1.080936581  -0.1616654008  0.289259589  -0.6134242257  0.2297752783  -0.1695907557  0.2790257524  -0.1631844745  0.2940368423  0.2287917715  -0.06157673279  0.1970265665  -0.1294211281  -0.220017258  -0.3362405344  -0.5058588535  0.5095460418  0.2963854163  -0.2860969872  -0.3286211526  
0.07925727303  -0.5076287761  0.1401077263  -1.283929502  0.1476439553  0.1981039862  0.4303470709  0.1178999091  -0.2953776261  -0.07138599843  -0.6846984088  -0.220914141  0.1620283595  -0.5698935974  -0.5979600857  -0.5269648095  0.1186114919  -0.05247124003  0.05464293533  0.4560417624  -0.1380479187  0.3911980769  -1.110767258  -1.742602533  -0.0241253135  -0.9743404472  0.4900529401  0.4489292455  0.2521716005  0.2245767639  
0.04189468225  -0.557263224  -0.7158823089  -1.892796676  -0.1352438735  -0.04223807985  0.3547986271  -0.1535824079  -0.4538568179  0.04171891732  -0.4342887729  -0.4895547043  0.1252023497  -0.9445139464  0.1711968925  -0.8000583649  -0.4050063682  -0.232405914  -0.1053595553  -0.9683617236  -0.2231517812  0.03621203036  0.1002777401  -0.8379578263  -0.1418989942  0.4181544155  -0.7566473124  0.1827665321  0.5916647662  0.02058137336  
-0.03113332386  -0.02146352846  -0.7018793008  -2.180226179  -0.6443998878  -0.1427561163  0.8101312961  -0.09327359449  -0.2652424903  0.2737711712  -0.41362536  -0.3667279301  0.3090952269  0.00908938829  0.3491947153  -0.04190980507  -0.1767317922  0.01882129627  0.115987815  -0.5722877415  -0.06555480306  -0.5585344407  -0.4749338811  0.188639501  0.06790732153  -0.01017420499  -1.047632827  0.07928518596  0.8674682472  0.1864883523  
0.2754987684  1.216543245  0.7941577866  -0.2070232467  -0.2816304609  0.7860702511  1.518058573  1.417805804  1.241165136  1.450490829  -0.005492991316  0.4768130243  0.1409438911  1.814578025  1.237998396  1.172881844  0.1296587993  0.793928074  1.223788403  2.641754585  0.5737453308  0.161035068  0.7925197052  0.5952493689  1.281574548  0.5335672009  -0.654437017  0.4954996457  -0.6575493932  0.6162374819  
0.3205101464  0.6418945983  0.2415680335  0.2689766098  -0.4863543755  -0.06749970225  1.072890318  1.708510732  2.193532424  0.5052333013  0.08482854369  0.2648319541  -0.4138965628  0.4788826191  0.4957839739  0.428238022  0.00933439516  0.2744173889  0.506367116  3.261554695  0.1269616918  0.04580555574  1.218136968  -0.06285277636  0.6520406054  -0.07392502427  2.003352518  0.3460473879  -0.7679386865  0.1964298159  
0.1222885667  -0.6148157839  -1.157213328  -1.130730675  -0.7578494665  -0.7411373971  -0.6644960922  0.0378391357  -0.04234736523  -0.9425208672  -0.5603506428  -0.746072286  -0.5413531956  -1.488378382  -0.6889417292  -0.7009040735  -0.8799365995  -0.859258693  -0.6311465429  -0.8250665211  -1.134598547  -0.1712311246  -0.09526748644  -0.9589851825  -0.5615231223  -0.5138859201  0.3076162802  -0.2082993453  0.5989552135  -0.1460139905  
-0.371606276  -0.7509066556  -1.791571518  -2.579616075  -0.710219878  -0.9611261971  -1.334832485  -1.31488968  -2.149456641  -1.367724332  -1.01342936  -0.8412178319  -0.3766232679  -1.49227138  -0.5917587005  -1.060557002  -1.179522837  -1.241210209  -0.9198409314  -3.720758185  -1.381710585  -0.3845184935  -0.4876070405  -0.8837352207  -0.8998149555  -0.5384223941  -1.886349093  -0.3594908888  1.378959394  -0.01855004144  
-0.5730790944  -0.4785944633  -1.190628247  -2.385433208  -0.1542143801  -0.4636663544  -0.6149511391  -1.063061737  -2.144096419  -0.605176306  -0.8148479533  -0.1751072514  0.1777964198  -0.6241439774  -0.4418151541  -0.02475504748  -0.05622850276  -0.4873849045  -1.097343941  -2.586283253  -0.5554205993  -0.1689738502  -0.7155100289  -0.4909279287  -0.4267081493  -0.4027721177  -1.006886957  -0.7437165886  1.010486115  0.247902607  
-0.1540462776  0.2052899967  -0.02272153837  -0.9731197498  0.4720800442  0.4435256196  -0.4644947896  0.2652429572  -1.107751284  0.6410485377  -0.4923591894  0.5326922051  0.1893771781  0.2398513537  0.09833235254  0.1624748039  0.1545183564  -0.06076693435  -0.4001638112  -0.7464517356  0.1882599563  0.5990576643  -0.1134610096  -0.8710211315  0.182691388  -0.1339126525  0.05947954773  0.177663519  -0.1957930536  0.6378144808  
0.1545933662  0.4444797176  -0.1645383433  0.145134687  0.6870595999  0.9601091657  -0.6574420856  0.7417660169  -0.05494127032  0.5662828737  -0.7844915997  0.09301765072  -0.1550608827  0.5718909403  0.2496300052  -0.2699875484  -0.1537851466  0.1197100723  -0.2021116311  0.4699627479  0.07048335161  0.7456262811  0.7141637455  -0.546312093  0.1641880296  -0.1578473336  -0.9573645255  0.8459584864  -0.8582057542  0.3403586665  
0.1947402195  0.578466476  -0.3441049301  0.8698385257  0.3911922506  0.585452935  -0.7050557925  0.5545275584  0.2676510229  0.2173588794  -0.7205288983  -0.09054848416  -0.404579022  0.8298929954  0.3646818928  -0.2052109027  -0.3852063978  0.2568537221  0.2248901996  1.126160996  -0.3693018507  0.2956423814  0.4195462012  0.4215292215  -0.02655191102  -0.2430555703  -0.2682896612  0.665642591  -0.862579171  -0.04599182294  
0.1114025813  0.4612237198  -0.2067022995  0.2935792573  0.04719066052  0.3260501684  -0.8156911645  0.3237648682  -0.149884471  0.08359561689  -0.7500336699  -0.1254375644  -0.5369823101  0.917796078  -0.5140248153  0.0215801681  -0.1913778779  0.2287712278  0.01896884888  0.9459902888  -0.2718568065  0.2406926225  -0.2339837501  0.04369082924  0.1731933416  -0.7583654749  0.4624897856  0.3706047552  -0.3355619478  -0.0386582205  
-0.05427781999  0.64934465  0.1671338732  0.3871394484  0.2065368242  0.5769529405  -0.8329371187  0.344156525  -1.086947738  0.4340517107  -0.6112427009  -0.1449876675  -0.3353812096  0.3846942671  0.2687087  -0.1176210985  -0.5929012541  -0.01846746386  0.2701347233  0.6686829919  0.04453672223  0.5859804381  0.1614348552  -0.8074290494  0.4200770361  0.1891812986  -0.02441302864  0.6336531764  -0.2797702379  0.1262126545  
-0.1393324289  0.4934583175  0.3554410163  0.4129619864  0.4717730524  0.1871163845  -0.4056812347  0.3576073672  -0.6039883129  -0.1015186296  -0.737291188  -0.2390326667  -0.1173425394  -0.08944651037  0.3484163888  -0.2594524041  -0.2564523627  -0.3592862694  0.3021068267  0.01342278839  0.1717433171  0.1929232891  0.1459140813  -0.1221447182  0.01001034583  -0.06686093218  -0.645259881  0.9229725159  -0.4982394067  0.1413309598  
-0.2379158981  0.2373906703  0.688446206  0.6391990875  0.5305458239  -0.2859864849  -0.1924556251  0.06630161311  -0.1299575723  -0.1838499113  -0.7773604468  -0.2083364325  0.3596990939  -0.1768605037  0.156346625  -0.1694051903  0.2440838961  -0.3728009541  0.3758936812  0.2000560287  0.2672503945  -0.2349513751  -0.2744020424  -0.3250044421  -0.3440411943  -0.4388386499  -0.1777776327  0.1133589988  -0.2973514104  -0.1312663558  
-0.2089650418  -0.00724384967  0.9423288108  0.4487749269  0.4062528012  -0.1835275649  0.2958832031  -0.1106274086  0.198855615  -0.08706191488  -0.3328161291  0.1634307483  0.7323014941  -0.1386369823  -0.6189621755  0.2909512419  0.8950401932  0.08859733475  0.2174610446  0.5288202866  0.9942953789  -0.2285144287  -0.6748354348  0.3520286201  0.2824595504  -0.4906245583  0.4707961073  -0.3304410764  -0.1414095079  -0.09307243637  
-0.03449900514  0.2595444971  0.8345209336  0.6176134331  0.1533224068  -0.07170378473  0.4259261462  0.3865508542  0.5849915879  0.7114850983  0.3696461182  0.8120144348  0.48491695  0.08737346111  0.297266989  0.5424823927  0.7777836661  0.5998640894  0.2929622303  0.6368623816  0.984369985  0.2488683393  0.130477793  -0.2364904889  0.6233134269  0.3405703401  -0.07163100327  0.1132407605  0.06444177742  0.21169842  
0.2766217897  0.8678300955  1.121970087  1.658758454  0.3382575415  0.3828234696  0.1677331385  1.183951503  0.9706958665  0.877804205  -0.1341409995  1.1834427  0.273303933  0.7543361933  1.399927776  0.8106564866  0.7708090733  1.235065589  0.6294667631  1.746699442  0.8380163619  1.004453198  1.339905744  0.2596164  0.6578917019  0.5717094984  -1.179595097  0.4674837364  -1.308018515  -0.1157310201  
0.3995692565  0.961876314  1.285183035  2.791606074  0.7729234584  0.3816696333  0.2616232614  1.552397623  2.419637357  0.6126843576  -0.1170049143  1.103312924  0.5653598972  1.088551886  1.278122444  1.194707865  1.33749127  1.558699916  0.5402030576  2.957068139  0.6818483232  0.6260502248  0.7595568181  1.003330408  0.2780166972  0.2143704428  0.506745949  0.3834139233  -2.042924594  -0.6390911963  
0.2992332037  0.4108480592  1.328572329  2.549887911  0.7576213013  -0.03818391693  0.1535529764  1.166953296  2.5925643  0.3071179188  -0.08407291244  0.7543594463  0.3678331849  0.3146549041  -0.04821260101  1.321049979  1.238525299  1.074331193  0.07452930332  2.978093166  0.3100066141  0.3314082054  -0.1397056202  0.01134138833  0.02919683271  -0.4822937118  1.304785259  0.5054930138  -1.509558723  -0.348674541  
0.1265118911  0.04230324005  0.8678477838  1.885684468  0.4664056958  -0.2608559781  0.02130770286  0.7032280098  1.435581537  0.07972746166  -0.6121320809  0.5742616609  0.2312367134  -0.2920503991  0.2002513616  0.416742962  0.7421999005  0.4975405226  -0.08061356201  0.9198731557  0.33205332  0.5835658444  0.4112850535  -1.199945066  -0.005198817669  -0.6097284954  0.6554263736  0.8597346944  -0.7129710227  -0.2172541687  
-0.09575741868  0.1211576562  0.2209790441  1.418852778  0.2831680985  -0.3637711187  0.1180985501  0.3988648141  0.7741402025  -0.538090933  -1.140701621  0.4639290684  0.5211845697  -0.04668345305  0.9379589126  0.1581998634  0.5228359938  0.5228801411  0.008812163408  0.0988311972  0.428042297  0.4538316987  0.4617404905  -0.496364527  -0.1860572192  -0.4829756781  -0.9339467851  0.95083578  -1.025578786  -0.5156830095  
-0.09822090236  -0.03638321239  -0.08579559346  0.1649893715  -0.06179215703  -0.007502161754  0.2989941085  0.1311405423  0.3465732457  -0.2131831899  -1.45127921  0.07306534379  0.507687458  0.2929942437  0.01301669806  0.7128453392  0.8710514149  0.4286729331  -0.3697092716  0.2528837062  0.06972850848  0.2152163697  -0.1452075747  -1.063051012  -0.2031192322  -1.532034086  -0.4420278941  0.529148042  -0.6780179447  -0.2964599375  
0.1832859943  0.6152220292  0.3279849461  -0.07108985232  0.2297812683  0.5342769622  0.140760424  0.3130704753  -0.08143976445  0.4406994863  -1.044258122  0.175291876  0.04686907137  0.8358416421  0.5263560473  0.2378373847  0.6106261214  0.0789090936  0.2220899351  0.08285666203  0.1613359143  0.2195826746  0.3598834557  -1.141443696  0.1764978312  -0.7141179789  -0.4565785076  0.9731736716  -0.6654320031  0.1105980619  
0.2676616205  0.4828005323  0.1206480251  0.4178711087  0.5160992504  0.2645083532  0.1249541066  0.3135722586  -0.2913220316  -0.3807004425  -0.9565105398  -0.2625006324  0.1463982142  0.6022356235  0.7598378157  -0.4703441015  0.06311280694  -0.2069353861  0.0778446524  0.5695431707  0.04755190878  0.01682437354  0.7412764155  -0.07802359274  -0.2216459798  -0.2045418651  -0.5911930291  0.9848546406  -0.5676329517  -0.5450134963  
0.2429191092  -0.1805000329  0.07404612393  -0.2028574025  0.5003555997  0.1786205464  0.1316553329  -0.2904769878  -0.4486003301  -0.5584511454  -1.07272561  -0.5705781011  0.2648637998  0.08325845182  -0.334922228  -0.331087451  0.004558269217  0.06773850367  -0.1239867263  0.1328641228  0.3724887957  -0.3124399056  -0.2739577003  -0.4852535728  -0.1447593941  -1.038735176  0.1683494261  0.5677006272  -0.0422268747  -0.4201920691  
0.04889256949  0.05674779887  0.01783877378  -0.9314846806  0.3158739186  -0.2016159806  0.4179078612  -0.603516979  -1.156085213  -0.5712029913  -0.8951365399  -0.8468218425  -0.1269940245  0.1293751472  -0.01579103882  -0.6116403157  -0.4408728548  0.02049255687  0.1499773733  -1.073732677  0.4765725452  -0.4568823628  -0.4961320747  -1.398731174  -0.1910609898  -0.4640716828  0.1943321685  0.8491464705  0.2744397623  -0.1338107655  
-0.006411652993  0.1151568249  -0.2795686084  -1.031732088  0.2337191959  -0.4114685374  0.4428197207  -0.4008375829  -1.311059435  -0.5614701475  -0.9539911284  -0.787014488  -0.02271027294  0.2324150618  0.2272583338  -1.006153397  -0.7693420392  -0.2495378867  0.4188633218  -1.198475326  0.06375275702  -0.4759611875  -0.002219231754  -0.5758029582  -0.5319269216  -0.3674961448  -1.144109824  0.2736326101  0.3068776494  -0.7505438907  
-0.1359903678  -0.08442607375  -0.2305597728  -1.580742987  0.5010871427  -0.0840559977  0.5593956213  -0.3799777099  -1.243211954  -0.6269855855  -1.036855651  -0.7727709062  -0.05343980353  0.802611585  -0.6548365636  -0.4880772647  -0.3149663118  -0.02957429526  -0.2155686078  -0.785461464  0.2972742239  -0.5468669246  -0.5578562216  -1.192869038  -0.1110600777  -1.243479141  -0.02479220128  0.113467146  0.5659648737  -0.3045486121  
-0.09200570763  0.5053303014  0.4239284621  -0.9558179071  1.312245856  0.3909461673  0.9621052836  0.1009563267  -0.1116636652  -0.1127186746  -0.2970654705  0.03888898808  0.4875283258  1.243864725  0.399026566  -0.4575465744  0.0743995787  0.7007041008  0.3396029181  -0.3650421159  1.27010228  -0.2693789067  -0.1472561742  -1.580854091  0.6815174029  -0.2797838595  -0.638229927  0.5667279793  0.007669221742  0.3518777245  
0.1601947768  0.5746385463  0.7716414467  0.3488686873  1.648152376  0.8538342053  1.224824551  0.3680975909  0.640217389  -0.4498306347  -0.2847953705  0.2814671274  0.755480998  1.450527332  1.48320116  -0.4828413007  -0.01565700507  1.00506408  0.7675848795  0.5886502685  1.957599568  -0.1612597879  0.10503738  0.08756225534  0.7632330795  0.411792353  -1.41061507  0.6237847853  -0.69588994  0.1262262818  
0.173213611  -0.003743011577  0.8915887951  0.5883478897  1.46301176  0.6709906304  1.704571258  0.660634512  1.372068469  -0.6072569959  0.04115015444  0.08601892594  0.5911288682  1.573791545  -0.01629424078  -0.193044968  0.3005229452  1.161794431  0.4477139035  1.830322739  1.570093492  -0.3074465856  -0.8984110647  0.2752588555  0.7765888826  -0.53846189  0.5858041474  0.1791626773  -0.9085389194  -0.2201115422  
0.08819443597  -0.4646387932  0.6831473482  0.410718746  1.128258561  0.1125561591  1.474453513  0.6640011208  1.617216915  -0.3816468005  0.6930929842  0.06783777885  0.1640660053  1.258550551  -0.05131027654  -0.3957782865  -0.01690484294  1.404393783  0.3081854128  1.226263202  1.128413232  -0.2310906377  -0.8849099279  -1.487195114  1.028914811  -0.8258332467  -0.4543688548  -0.2397269294  -0.2083787237  -0.259277698  
0.0687510219  -0.05937567047  0.4101733394  0.2016042586  0.7912326111  -0.1474764204  1.1879583  0.6158293704  0.9814757873  -0.2258354693  0.7317932962  -0.08034652512  -0.2948019627  1.175921331  1.248723181  -0.2211427664  -0.5009229411  1.197741816  0.8059585986  -0.1004522413  0.8634019134  -0.1829743304  0.5524749073  -0.04586764648  0.7274840108  0.7737462523  -2.219976535  -0.06333772393  -0.02415749634  -0.2068560474  
0.2103756708  0.4992221152  0.7446142492  0.7559725481  0.02181811134  0.08530955424  1.589031532  1.392806572  0.8190690213  0.3207550297  0.5145148149  0.02038890397  -0.3592488567  1.869187497  0.4889736192  0.5301977532  -0.04882165225  0.8949137469  0.9640895485  1.885169609  0.2274693267  0.02383444657  0.4307072992  0.792061335  0.2182726583  0.1947558217  0.2294314441  -0.107103617  -1.108805835  -0.5512238726  
0.3375202427  0.4628143112  1.046109012  0.9485572981  -0.6247993591  0.1729225447  1.605108062  1.34182796  1.213524727  0.3217899127  0.7312012685  0.1295170598  0.03831857243  1.46188216  -0.5958457712  0.1423998079  0.06663165854  0.5864098435  0.5622813806  2.455729768  -0.1387280986  0.02264249772  0.203924122  -0.7005627223  0.3109182309  -0.8204436194  1.448689378  -0.1632846507  -0.7628899741  -0.7581324558  
0.1725145214  0.1397222679  0.5016422415  0.2302125055  -0.6968281643  -0.07099395603  0.6828912997  0.0856154833  0.2477577112  -0.3910749218  0.6302104599  -0.2103315759  -0.1216514827  0.4187661963  -0.652989593  -0.3927227253  -0.4323420073  0.2846248406  0.1390698914  0.6823225532  -0.3840197422  -0.3324048495  0.5542171439  -0.8735805935  0.193782821  -0.4883676941  -0.4542222341  -0.835109666  0.3289771772  -0.7182415766  
-0.2031427513  0.1362401843  -0.153383445  -0.5557588631  -0.4515265749  -0.04251509196  0.2224716678  -0.9210519419  -0.5136507817  -0.75468389  0.8856312952  -0.228624182  0.09023056179  0.3530615409  0.03480407546  -0.4175236627  -0.7147357202  0.4053708626  0.3004101731  -0.8311809607  -0.008751876584  -0.412369759  0.9095432679  0.5597137044  0.2590099988  0.3907417988  -1.814648421  -1.203481784  0.4624102832  -0.5658306936  
-0.2397401632  0.6010313473  0.2233029045  -0.6199368284  -0.3100859757  0.3313180573  0.5003675947  -0.1847106948  -0.4193247975  -0.1505619822  0.9796271593  0.02982110378  0.1690631091  1.308821254  -0.09489855335  0.1830897322  -0.1511635434  0.4732487609  0.4328901869  0.4156335225  0.09664974171  -0.6469373402  0.2855219722  1.234030759  0.09759251931  0.136684571  -0.6170083381  -0.8559952584  0.4626320206  -0.5159228628  
0.1186253716  1.270505428  0.8972822603  0.5436589196  -0.6818081911  0.9751003159  1.021767971  1.05272526  0.8204193329  0.9270874345  1.452262013  1.086738142  0.6494271275  2.025311381  0.7052136774  0.4262410133  -0.209639637  0.9287854403  0.664144915  1.535974141  0.2821965891  0.09194180726  1.375726444  0.3904127263  0.8299330668  0.7848468761  -0.2603902119  -0.4472139413  -0.5455301607  -0.5014793495  
0.4107289513  1.085099683  0.5707249927  1.675756491  -0.8740197223  0.7243057805  1.164555161  1.43052177  1.846646677  1.038413651  1.282556857  1.143591919  0.7087845435  1.74833661  0.5996468425  0.7687611109  -0.1345870015  0.9131830311  0.243334606  2.898924  -0.2104539595  0.02120747887  1.323658683  1.419197195  0.3864825543  0.8453285921  0.3013666911  -0.6783585704  -0.9915729646  -0.9674389282  
0.340389598  0.9539237824  0.5177106455  1.790274825  -0.4933841615  0.5345096179  0.6700183328  0.8901743755  1.728784153  0.9579899372  0.8088150238  1.269630206  0.4100447023  1.666817307  -0.6706851037  0.9682466921  -0.1292400414  0.766136638  -0.2383275399  2.409437685  -0.625261917  0.5821329176  -0.1132603596  0.2992052596  0.8516435814  -0.3132013066  0.108740236  -0.5060158303  -0.9208953191  -0.6766204848  
0.3678476687  1.626553805  0.9179974646  2.924853751  -0.2526791225  0.8673543558  0.1073106975  1.592484955  2.436759163  1.600835748  1.190551051  1.115277561  0.1811283691  2.014079912  0.6180387225  1.358541221  0.5968319591  1.354811079  0.2589854163  3.261059992  -0.4963360885  0.9307145981  2.44421874  2.205096144  1.549284128  1.249176238  -1.613940435  -0.2715758338  -1.197014313  -0.8346746373  
0.085619436  0.7798378601  -0.1483073863  2.629601952  -0.8561331852  0.359283316  -1.394644691  1.178472637  1.881942788  0.5277232546  0.5759208863  0.04538265744  -0.274282694  0.890928963  0.5222803823  0.7064435881  0.05404051019  0.9464276415  -0.3115166061  1.734512519  -1.439410603  0.639947161  2.349998393  1.269555743  0.5901003332  0.8243674487  -0.8662632585  -0.778368326  -1.04365786  -1.040861715  
-0.2725145592  0.01880423213  -0.7606356969  1.056229833  -0.9603993661  0.0404767782  -1.594178981  0.3715766136  -0.2646555727  -0.06571222752  0.1071506259  -0.5908826861  -0.7122347983  0.4374168583  -0.6988361121  0.3645724287  -0.2600814897  0.6624524785  -1.079508421  0.01637903016  -1.690231996  0.2296313623  0.8684375832  1.0390023  -0.1447641188  0.1942557139  0.5620962839  -1.145329446  -0.04940465999  -0.7753850195  
-0.4184929211  0.3339268052  -0.5140816657  0.2693239185  -0.548355595  -0.009760402245  -1.45010665  0.2587582385  -1.114259159  0.1892179354  -0.01770905026  -0.008280880204  -0.2730491795  0.520693994  -0.008165559013  0.1172100578  -0.2581521264  0.7450544359  -0.5372211468  -1.263498948  -1.118787967  0.418168119  0.5251786583  -0.01450401984  0.03212359986  0.03818950275  -0.4055947851  -0.4265607106  0.03262431679  -0.2351043286  
-0.290777768  0.6776051741  0.5092713856  0.8567002961  0.117240174  0.5231641144  -0.8250348848  0.8025017578  -0.4124180719  0.5660826385  -0.1689612283  0.4151406735  0.3823081824  0.9762413548  0.7589082623  0.3443368409  0.5937555045  1.063709062  0.1352158264  0.2791948267  -0.3498469737  0.8223097353  1.162224555  0.7725454271  -0.1431015504  0.2135363865  -0.5733914626  -0.0950963883  -0.7036105466  -0.4694121351  
0.09460570006  0.3721186137  0.9104002768  1.224875666  0.04426089107  0.772858143  -0.03339315099  1.135549105  0.2929835336  0.4916586012  0.02650705133  0.1209853335  0.5190214142  0.6855449863  -0.0555993699  0.3343323613  0.814994021  0.8358269819  0.07669143114  0.7342230833  -0.06451154421  1.07566896  0.5598277694  -0.4934352964  0.09388637332  -0.3215067357  0.2020660039  0.2142903272  -0.9484095252  -0.5356834168  
0.3057710743  0.09703224653  0.01532564371  0.6512901715  -0.353896046  0.8549939389  -0.1828245611  0.9442107814  0.4787691051  0.3031316472  -0.2746275652  -0.3295788293  0.8020197929  -0.01597115493  0.3572916961  -0.3284705221  0.1517420647  0.3620721296  0.04721129773  0.05403265034  -0.152148355  0.6163866842  1.301129138  -0.2689880657  -0.07086844511  0.2101759831  -1.837127971  0.1157586606  -0.2890990119  -0.8327269448  
0.0626991588  -0.07384398683  -0.3095957979  -0.4962775706  -0.3270217366  0.7951332785  -0.2473802759  -0.1401830654  -0.3816273674  -0.2774737322  -0.6101310608  -0.6404250437  0.9643727872  -0.07775426565  0.09950326055  -0.5108899289  -0.0977527876  -0.03465582744  -0.01388440461  0.2586741668  -0.1266281104  -0.2029423498  0.4519927878  -0.2116741173  -0.4876988969  -0.2863144829  -0.1900331943  -0.1014804193  0.4029841846  -1.126625323  
0.05554764888  0.2056142336  0.8412346434  0.1719664512  0.1555814498  0.9274675908  -0.1754818601  -0.6210892443  0.1347421939  0.4877841835  -0.1594590733  0.1414401988  1.126889737  -0.06189563481  0.4294113076  0.109882914  0.3758710085  0.3840152349  0.2643365415  0.6648978589  0.7679076963  0.5022310744  0.9726691249  -0.2593971421  0.3667384319  0.2428066044  -0.9020644094  0.1947934565  0.1290919822  -0.7957109325  
-0.02877530332  -0.4741390315  0.536657954  0.9728767866  0.1381038852  0.3636276667  -0.1689085853  -0.7826847416  0.7742291654  0.6177800917  -0.5140920096  0.01724777086  0.9780364369  -0.8033212314  1.340358048  0.5329889564  0.4697995016  0.2057567729  -0.2878585199  0.3378141686  0.8147934731  0.8223600491  1.404380696  0.5533150756  -0.1796498986  0.7346299155  -2.012962819  0.2962207302  0.03149464351  -0.8649129048  
-0.06317546793  -1.24845934  0.01721792502  0.6329907102  -0.1619476089  -0.02968947569  -0.1445034122  -1.231435663  1.245254069  0.3026949362  -0.143260156  -0.2380956211  1.127064631  -1.212392438  -0.1594951274  0.5112529551  0.4796337412  0.1861848708  -0.9894346573  0.1003928257  0.5785478033  0.8023932059  0.7965376109  0.4515472279  -0.4498197466  -0.1458229111  -0.03586594308  -0.6491210687  0.3980616911  -1.170131499  
-0.1583932897  -1.48831352  -0.7765363003  -0.3122603178  -0.3168906108  -0.4084142483  -0.3793674515  -1.692305745  -0.01587676407  0.1217180822  -0.379194334  -0.5388990056  0.5846495243  -1.198419865  -0.9357728895  0.2091817126  -0.06291465092  -0.1538449289  -1.396444906  -0.9549044282  0.1191702561  0.8055316917  -0.2016505865  -1.054947182  -0.4198860595  -0.7945598091  0.1171254136  -0.3187472355  0.5650448941  -0.4126436583  
-0.3807729985  -1.743680729  -1.334102413  -1.269745122  -0.2449983722  -0.2939871517  -0.6165027105  -2.213818003  -0.836340471  -0.0884727032  -0.4463163813  -0.6591753238  0.580574927  -1.093720492  -0.5784875857  -0.01743617505  -0.3793555523  0.04010959005  -1.276159337  -2.87033319  0.5811332327  0.8334291588  0.4380012981  -0.4983917911  -0.218608621  -0.5344841501  -0.7896000478  -0.6866387379  1.157373642  -0.3880305229  
-0.1533968121  -1.421387471  -0.788409711  -0.8097193285  0.2940227347  0.1222494922  -0.2085802517  -2.066482271  -0.1290122947  0.2655462279  0.3582056563  0.188493906  0.978135978  -0.9455809048  0.9189640829  0.2024998062  -0.1461097783  0.5466828963  -0.5585203783  -2.523095329  1.566104952  0.9157572586  1.08224721  0.7105343999  -0.04244919054  0.6298260292  -2.069791217  -1.036371323  1.061939735  -0.02184132073  
0.1779622788  -1.396626795  -0.9294596206  -0.5046536105  0.3166425993  -0.1263983683  0.01661703146  -1.606330063  -0.5423823794  0.192103743  -0.1542054585  -0.2051148267  0.3863467806  -0.6036147117  1.069184318  0.2747954893  -0.2100304847  0.001717820204  -0.7366593051  -1.098189904  1.265473592  0.3669293347  0.006354048945  1.149597757  -0.5331266021  0.6544173113  -1.417699136  -0.8645541093  0.7455435542  -0.02368949541  
0.1594456537  -1.545635522  -0.1867590739  -0.3224478222  0.3670502738  0.4431014611  -0.03813884652  -1.501784186  -0.4281314843  -0.1731086943  -0.02479644695  -0.05158807495  0.61450587  -0.1172423387  -0.3756858241  0.3834819092  0.006250732266  0.2816126771  -1.171484477  -0.5909912514  1.803995386  0.682553719  -0.602287551  0.5362385985  -0.1477307573  -0.3931996897  -0.2694478302  -0.9314523391  0.8137817362  0.284140492  
0.013863118  -1.384405741  0.2642476037  0.3858907516  0.9361729765  0.6805934249  0.4702426634  -1.187887072  0.5517535717  -0.2379101817  0.8666597709  0.728092464  0.5639066872  -0.03802141131  -0.3776789315  0.345165376  0.2854417153  0.6644882663  -0.5998485803  -0.2459855051  2.302460742  0.4093521612  -1.041398629  0.2518790266  0.2431694898  -0.2513049559  -0.6850674966  -0.6095678976  0.5324113429  1.253112869  
-0.3471345687  -1.538392194  -0.1059357838  -0.07511075252  0.5212716462  0.5636927002  0.2911281566  -1.464588173  0.2706049247  -1.294468413  0.792839375  0.5840777159  -0.01657674241  -0.6172586762  -0.5984969974  0.04958178259  -0.2127652299  0.1656366434  -0.6262737182  -0.4895422767  1.558544631  0.4411514239  -1.249958349  0.1387361147  0.2058117993  -0.6680681465  -0.1805131384  -0.7452323313  1.040694948  1.232356573  
-0.6750132919  -1.063318409  -0.4793152588  -0.3062776434  0.3486309726  0.3394175852  0.05969632755  -1.684595226  0.1377728212  -1.590129538  0.9411971643  0.5521184526  -0.1654763842  -0.5166967069  -0.2705716359  -0.2693226357  -0.4212164696  0.06872881848  -0.3002714397  -0.7192889468  1.329686072  0.3045898668  -1.832337278  -0.5294235986  0.4590318189  0.1135422041  -0.06048002305  -0.7875988756  1.457075655  1.452391593  
-0.6975486593  -0.480994171  0.2402839546  0.2254754877  0.5602332101  0.4786262433  0.4091125126  -1.291190997  0.4427738387  -1.17915634  1.307110073  0.6353049169  -0.5631553457  -0.242390027  0.8238034847  0.215477594  -0.3077861946  0.3454499939  0.07814402046  -0.710504901  1.297634688  0.4801150901  -1.058900564  0.08342568294  0.7036473464  1.119704105  0.03530150564  -0.5252278269  1.455796651  1.54135582  
-0.5532878759  -0.0232645395  0.7869198194  0.6674030038  0.3955999178  0.7514968529  0.7302914802  -0.7796932071  1.432744849  -1.211611233  1.560392434  0.6710755711  -0.5885723794  0.07112884554  0.8264166637  0.6485311909  0.05553667857  0.07307107904  0.5578478231  -0.2339236681  1.315169425  0.240621638  -0.6122881833  0.7288432585  1.034340606  0.8331704858  0.04697174193  -0.4355227007  0.6648367271  1.389216202  
-0.3584189738  0.2473510255  1.089339298  1.417047719  0.2128187413  0.7668674409  0.9429175645  -0.07393483087  2.45690034  -0.6899517775  2.013284332  0.8318407603  -0.4426697393  0.1318646089  0.8117382821  0.676014601  0.2497484158  -0.02543660458  0.8161513171  0.6085058552  0.9762577556  -0.06947893074  -0.5846819513  0.7299914431  0.9864889725  1.208195204  0.3969382587  -0.00136874608  0.46919248  1.346590864  
-0.1307559718  0.5019747747  0.8251872695  2.036117617  -0.1622534871  0.4313725418  1.031074133  0.6639218607  3.100201075  -0.5603024451  1.984489598  0.6928768046  0.06881170476  0.4335713344  1.347120499  0.5816689566  -0.1128035652  0.03862054919  0.8119628523  0.6705860299  0.6780009095  -0.1965576844  -0.5542852381  1.30936997  0.6172964928  1.507466224  1.487737364  0.5488244294  -0.4046847635  0.5011706392  
-0.08903864109  0.727367533  0.4193850142  1.795773551  -0.4993736324  -0.3777016858  0.8556918608  0.8521860253  2.896018882  -0.2082060646  1.61494618  0.1414703257  0.05367637953  0.5115194003  1.383022056  0.5768413846  -0.1202523124  0.07200384884  0.772974229  1.230827612  0.119302832  -0.8098529835  -0.8065653142  1.699477645  -0.1569719754  1.63484051  2.635633187  0.643322591  -0.9258215484  -0.1321760654  
0.1116543047  0.9716277789  0.592739803  1.27731339  -0.8917721849  -0.5368711365  0.2175718241  1.460003273  2.350994674  0.5259578727  1.310067034  0.05402469639  -0.7289573627  1.187178278  -0.4434513289  0.7007715774  -0.098989426  0.01990515331  0.5774900202  2.269058787  -0.852196444  -0.3240800964  0.200938066  0.8813523395  -0.4559689295  0.1149124191  3.058340201  0.1949254297  -1.288481411  -0.4624180596  
0.2507098983  1.074538868  0.1033720839  0.6797569426  -1.145600094  -1.082467944  -0.3480380873  2.174739733  1.117437172  0.9134950746  1.35732575  -0.05611317437  -1.785012629  0.3012681846  -1.298370485  -0.4136846821  -0.415595192  -1.312113202  0.5103851908  2.401979828  -2.322577099  -0.4409201883  0.7874160564  0.1199430424  -1.023563551  0.5183820286  3.506532848  -0.2102712035  -1.097037845  -0.6406230858  
0.2273771828  0.4300360525  -1.500637293  -1.153153756  -1.986162081  -2.082521882  -1.472823338  1.462747641  -1.326761688  0.321527517  0.1655751594  -1.461215529  -2.300657335  -1.49376443  -2.046637533  -1.246572201  -1.065857446  -2.612045011  -0.3828104  0.4355293178  -3.681456155  -0.7125534093  0.6304076369  -0.6247130364  -1.602546334  -0.4538099919  1.289275897  -1.000185606  -0.3835844843  -1.151895162  
-0.005909375969  -0.5707256908  -2.144967282  -2.488995566  -2.174224026  -2.384120837  -2.417722145  -0.4817180639  -3.574693475  0.4982829435  -0.05717774745  -1.750537386  -1.905949767  -2.710473444  -1.647111574  -0.9140107334  -1.146012334  -1.827742712  -0.7519566782  -2.887284845  -3.474467964  -0.6348595718  -0.1305424979  -0.1336225513  -1.428535038  -0.285510709  -0.5978751873  -1.74323696  0.7546161992  -0.9479145496  
-0.09964984643  -0.5984386411  -1.653668553  -2.715530052  -1.653994252  -1.948592083  -1.850057578  -1.238295096  -3.932047498  0.5277398317  -0.2941930579  -1.316145358  -1.659646289  -2.545283308  -1.565304819  -0.4902391033  -0.3824109864  -1.333012429  -0.5243509065  -2.909876177  -2.703694452  -0.7295246925  -0.6302371676  -0.1817228239  -0.8074391096  -0.4445716279  0.09254443211  -0.9771526992  0.7998256402  -0.5656112175  
0.0004891943069  -0.5932029216  -1.124562039  -1.676754792  -0.9811311542  -1.183455557  -1.516857262  -0.6464972907  -3.002223548  0.8142575731  -0.8418781947  -1.235032347  -0.8116376155  -2.26137261  -1.343481041  -0.5220654841  0.212377358  -1.167846256  -0.7983564919  -2.219877853  -2.093356135  -0.1358455903  0.02837900393  0.3359199717  -0.3394035218  -0.2992424518  -1.215487241  0.1072464973  1.250250824  -0.2545104866  
0.2642639327  -0.4326993121  -0.2431423251  -0.9959149439  -0.5176438654  -1.007349565  -0.8533693546  0.02868482524  -1.639325288  1.269122552  -0.5983348984  -0.1474900161  -0.03702681666  -2.111011578  -0.2549362267  -0.1888745064  0.4075017348  -0.9487096722  -0.06903001386  -1.618615542  -1.383312697  0.06930710813  0.2365867026  -0.01284527865  -0.1367969241  -0.09530516013  -0.2119321073  0.6063288667  0.5280505048  -0.1320149059  
0.3359606115  -1.160892014  -0.9505162685  -1.587944185  -1.127693452  -1.703689779  -0.898713578  -0.4216782061  -1.929793118  -0.09464052028  -1.475336233  -1.30682291  -0.5581640238  -2.965970853  -1.33884834  -1.081622033  -0.1791007321  -1.812158029  -0.6782531929  -1.656773769  -2.166495431  -0.8703362865  0.09334776622  -0.2742444125  -1.203336289  -0.9405836206  1.718809008  -0.2151982349  0.8297362171  -0.8910341398  
-0.05059249932  -1.55934515  -1.342947177  -2.771702999  -0.9772976435  -1.557025455  -1.149953155  -1.464035034  -3.471710949  -0.5211486095  -1.608289122  -1.453133748  -0.4494523562  -2.746078996  -2.551292349  -1.223001381  -0.09807936512  -1.678750179  -1.221245045  -3.750439511  -2.181574359  -1.01000803  -0.8161210604  -1.617669957  -0.9876877221  -1.865679363  0.4729925709  -0.2531035629  1.540768392  -0.2500815735  
-0.1646806068  -1.116557575  -1.022576725  -2.192705033  -0.3975560632  -0.8656297435  -1.17905257  -1.344028006  -3.559435917  -0.0006142310103  -1.453763906  -0.7995409878  0.1131270209  -1.940255083  -0.8990283556  -0.8744188395  0.03777052794  -0.9338246428  -0.6893758081  -3.754089438  -1.481060477  -0.3966356058  -0.08859491569  -0.4135621189  -0.9870484044  -0.716696886  -1.917560159  0.1158491746  1.484371155  -0.1861727853  
0.1037046079  -0.7751665973  -0.07793294172  -1.17036613  0.1338043341  -0.05613664865  -0.7108452288  -0.5555760641  -2.440934482  0.5184045186  -1.353080591  -0.5531026343  0.2940170208  -1.100608026  -1.096750193  -0.1719459583  0.5331367756  -0.3702777555  -0.5881596685  -2.026133665  -0.9242878022  0.2409715759  -0.8857026754  -0.7796420272  -0.5927949217  -1.071257775  -0.1806905245  0.5573911072  0.19238071  -0.01730541678  
0.3655026269  -0.4675022199  0.07422377153  -0.5182306336  0.3650913593  0.001472103164  -0.2828026946  -0.1976485131  -1.054267573  0.7284511382  -0.9880606183  0.02857496908  0.3958883075  -0.7848285238  -0.2485347639  -0.3073428428  0.8512670313  -0.1159624477  -0.3893933861  -1.638566302  -0.2276142042  0.2091405177  -0.1945161869  -0.6253241557  -0.3459578747  -0.3887059038  -0.5686757752  1.233222437  0.008888491171  0.34020405  
0.4162303361  -0.3221130211  -0.2752910939  -0.3220458688  0.4676717245  -0.0803236008  -0.1250150645  -0.2573049442  -0.410464293  0.1293202597  -0.8553753163  0.07548705274  0.5838575966  -0.1930986984  0.647427947  -0.274553496  0.4367657414  -0.09875037602  -0.2886219842  -1.334353748  0.2610204935  0.03146827533  0.2989430968  0.03100887454  -0.712737016  0.1810978037  -0.3886630919  0.6962592381  -0.2389163033  -0.2088851346  
0.3584873131  -0.01313500213  -0.5035365667  -0.8932065874  0.6259151776  0.1212553966  0.339448295  -0.5118662037  -0.7062381711  -0.4006012262  -0.7932920666  -0.2969396719  -0.1571054282  0.1237408831  0.2498454161  -0.2940361985  0.05405946209  -0.5876196293  -0.1111456054  -0.6260050176  0.4072919789  -0.5896625282  -0.4587252868  0.1804659826  -0.5932513631  0.2014745415  0.3529227401  0.377715718  -0.2039901851  0.4101446874  
-0.05560186944  0.140932214  -0.6214949972  -1.344855379  0.8227526698  0.3653601465  0.1246443151  -0.7521719101  -1.42026967  -0.9630687102  -0.7558700286  -0.1576129965  -0.2580991797  0.4066473216  -0.6039691114  -0.2715299183  -0.1208608023  -0.4003385392  -0.08158787912  -0.5709987751  0.3103055163  -0.7508113499  -1.780489704  -1.518443255  -0.02234430615  -1.080750278  0.7836934611  0.7299129134  0.2075202782  1.288257293  
-0.4788157654  0.1832448647  -0.6403818102  -1.379194979  0.8297874901  0.5195081236  0.01218646522  -0.5780944369  -1.052184192  -1.269402814  -0.2598444662  0.09575333485  -0.1286097204  0.5202513031  0.1698466767  -0.4130243241  -0.4426292519  0.03157154764  0.05857504369  -1.519819039  0.6801192823  -0.5251994292  -0.1721405166  -0.759161757  0.5290472384  0.3490269471  -0.4122476556  0.2209872905  0.9875154106  1.347209341  
-0.4524743104  0.7419895351  -0.1682416288  -0.7372752106  1.061611017  0.511134322  0.1005432335  0.06560972473  0.3159769419  -0.8683050627  0.069086919  0.6793976962  0.1767949436  0.6454679508  1.164341418  -0.3891018025  -0.4330388001  -0.02834435849  0.9403543192  -0.6648211549  0.871274255  -0.3377281989  -0.4045316578  0.04551342559  0.6879895007  0.6905878818  -0.6508341869  0.308107578  0.1214493201  1.22552378  
-0.2601397272  1.284795548  0.4098263952  0.07572674042  1.259582523  0.6733947762  0.5475224265  0.5483100034  1.006526835  -0.490403978  0.2471165939  0.9039486559  0.73869878  1.403727876  1.741022452  0.07481560462  -0.05245081942  0.6017011274  1.349965646  0.7607102152  1.482100035  -0.188934783  -0.3029935256  0.8539859064  0.7934040101  1.07305823  -0.7315282924  0.3771690252  -0.4548194335  0.8879092477  
0.08323307653  1.810481214  1.608879762  1.33807128  0.9619575708  1.024780241  1.435995797  1.476786885  1.891408618  0.5412325857  0.7102197185  0.9625996798  0.4768593289  2.309739907  1.307037303  1.040182904  0.3426688209  0.9457026463  1.591817583  3.557801663  1.747827114  -0.003476351446  -0.2181137885  1.043531606  1.072138094  1.214441025  0.5011803001  0.3556942817  -1.569582914  0.543295976  
0.4121685927  1.544570593  1.598035057  2.530671751  0.2871441568  0.6908224507  1.674389939  2.396782592  3.526494045  0.6349197303  0.8105298076  0.9904887094  0.250984262  2.364532837  0.7098202849  0.9768508447  0.3605433578  1.006424007  1.014057317  4.574933513  1.191110521  0.08946025286  -0.4484905725  0.2132065154  0.8112299987  0.0855771827  2.220312206  0.8836972111  -2.148818176  0.5082710963  
0.3068482973  0.5901734387  0.4298506892  1.458522578  0.03101124426  0.3321644568  0.9513526998  0.8827960751  1.530102077  -0.3019207521  0.3734756631  0.6215419803  -0.3833320085  1.238044452  0.3836154035  0.528820464  -0.1583832196  0.117311129  -0.04785054767  2.458851281  0.2398457531  -0.2269116763  0.04260316897  -0.9231885908  0.5854320492  0.01822682211  1.041321793  0.6595848468  0.07734215185  0.4056938745  
