# Supplementary material for: Large-Scale Brain Network Coupling Predicts Total Sleep Deprivation Effects on Cognitive Capacity
Source: PLoS One. 2015 Jul 28;10(7):e0133959. doi: 10.1371/journal.pone.0133959 (PMC4517902; doi:10.1371/journal.pone.0133959)
Supplement: S1 File — (ZIP) [file pone.0133959.s003.zip › supporting_data/dual_regression_timecourse/timecourse_TSD_subject4.txt]

0.1247918284  -0.9230432729  -1.698550375  -0.2622291587  -0.4522655082  0.1153833881  -1.540874297  0.1448409402  -0.7205251084  -0.3578380765  -0.8665557717  -1.017214308  0.3227877226  -0.83667652  -1.992087317  -1.35253481  -0.5256187793  -0.4787274118  -0.8593576937  -1.605583029  -1.290095224  0.6419571889  -0.6121777689  -0.3241073881  -1.013375204  -0.7133144695  -0.1318677642  -0.05399481993  0.7584928373  -0.6166459106  
-0.05591265723  -0.09793140122  -0.8038880648  -0.7987590407  0.4128565512  0.6775175575  -1.114872205  -0.04371895486  -2.561447059  -0.09367518135  -0.6197199957  -0.1600148196  0.2297066984  0.09690624469  -0.6388273138  -0.205039411  -0.5305955181  -0.5179877493  -0.4846849169  -2.293172289  -0.504593663  0.9640851275  -0.701403528  -1.026810027  -0.1418547502  -0.6478748164  -0.8704583658  -0.04951715139  1.364193176  0.1197113617  
0.1755072614  0.04298235928  0.2462010333  -0.3307252611  1.164637983  0.031289174  0.306154466  -0.2116684485  -1.987174106  0.403145092  -0.4813217795  -0.04626196221  -0.4963358116  0.2330099269  -0.2683325079  -0.3589247701  -0.3151096045  0.378584224  -0.5464099802  -0.04382493293  -0.02881071806  0.6406422726  -0.1165706737  -0.4757934402  -0.01528133924  -0.1022782994  0.01511704418  1.309912055  1.035156002  -0.1817750757  
0.2881090668  -0.8712269121  -0.9137085252  -0.2584575806  0.3303339102  -0.7008277211  -0.3237487112  -0.3164008054  -1.434813059  -1.227904055  -0.6664775286  -1.828813779  -1.075990872  -0.7051198869  -0.7122872358  -0.9343050193  -0.9697850693  -0.3386395624  -1.317811497  0.071854826  -0.427580805  -0.4555930398  -0.7455587827  -1.159104719  -1.39630947  -0.3668704289  -0.5090411766  0.01034658366  0.6194137943  -0.6262677469  
-0.1955897709  -0.9786339932  -1.370924115  -1.345392259  0.06859234366  -1.217188087  -1.310803744  -1.117945749  -2.070554555  -1.333883929  -0.7120622531  -1.988847315  -0.6801241007  -1.030607592  -1.784564531  -0.9940510076  -1.318583896  -0.9439209475  -0.7785472719  -2.972670433  -0.5411760881  -0.4289822277  -1.96230282  -1.325228673  -1.37084139  -0.9360645544  -1.202904383  -0.2565903531  2.084472172  -0.2761377679  
-0.3514552765  -0.7274344978  -0.2405371025  -1.664155233  0.3588522338  -1.118665406  -0.4503725682  -1.410778546  -2.44706734  -0.03920523537  -0.6246346231  -0.8547104688  -0.4839902337  -1.160427504  -1.791226254  -0.1145520465  -0.3354706846  -0.7749043094  -0.6540717527  -2.873597532  -0.4173380807  -0.2229046635  -1.648884635  -0.9843010206  -0.5882067956  -1.160464805  -1.453810415  0.3181041114  2.746737695  0.0121331095  
-0.1028749881  -0.1457155159  0.8118264372  -0.504766353  0.7006010143  -0.04690417047  -0.03870211401  -0.4416340944  -1.371980329  1.273332613  -0.08821629147  0.3365170253  0.4199961861  -0.2906913172  -0.2802719285  0.4272885327  0.7715946687  -0.3195664187  -0.4561335766  -0.9215000061  0.6903991948  0.5949075539  -0.2947436917  -1.359798689  0.01759395609  -0.3862107623  -0.7211635431  0.04093068363  1.542552524  0.418498274  
0.1681806396  -0.09551767459  -0.06346625516  0.01786126986  0.5370009835  -0.2317895584  0.10741383  0.1208319461  -0.4351243218  0.1918206748  -0.1701089177  -0.339862618  -0.3053513449  -0.3432338961  0.9403142006  -0.4547709223  0.9283834352  -0.6013099847  -0.5228090372  0.2285978893  0.3054305035  0.4977093502  0.4344630857  -0.8065523543  -0.7795716009  0.3133017883  -0.3324807326  0.3305038734  0.8634866051  -0.4118381355  
0.3104098078  -0.6487210554  -1.682945023  -1.080429385  -0.5659954838  -0.7412435725  -0.7709136486  -0.532164544  -1.410854777  -1.155970826  -0.1469335042  -1.379279853  -1.287064752  -1.137180994  -0.1126243328  -1.258163548  -0.8361786158  -1.335227021  -1.003566462  -1.303974549  -1.006049951  0.3903942092  -1.076693461  -0.5198431729  -1.258655001  -0.3374885629  -0.5092696029  -0.2893855769  1.254237694  -0.5397156682  
-0.2511347841  -1.144583929  -1.411494666  -1.398305964  -0.1520665142  -0.3936439642  -0.6963854678  -0.9466067127  -2.864849717  -1.809268814  -0.548968134  -1.683722243  -0.08745356004  -0.9069813856  -1.594396202  -0.271427115  -0.5127923336  -0.6418111046  -1.160959988  -2.726961801  -0.5529321428  0.1631996824  -2.078302948  -2.225368708  -0.07837730489  -1.207752695  -1.385113098  -0.6918811944  2.06489719  -0.6407621421  
-0.5091582759  0.07067076152  -0.5607077807  -0.8030499249  0.4654780024  0.4017348384  -0.6444255661  -0.9896033254  -2.514488565  -1.822263346  -0.4923748515  -0.9915968561  0.720123552  -0.3650638576  0.00762156106  0.1664446938  -0.2882356706  0.2015451974  0.03691558583  -1.75598353  1.099225938  -0.1731400542  -1.148590025  -0.8094413031  0.2930400709  -0.1148863769  -1.131569912  -0.6148957973  1.459018562  0.1781153864  
-0.5972566182  1.452292848  -0.322614585  0.3056337473  0.540857816  1.290792508  0.3470966717  -0.5133330958  -0.2222023115  -0.8923148653  0.2296818969  0.340196323  0.9396131802  0.7326292278  1.921884603  0.2006011086  0.01532072509  1.280477194  1.063740663  -2.216014004  2.558103174  0.1342842608  -0.7654538334  -0.2190374315  1.270089837  0.541434074  -0.6305696568  0.3593888219  1.050288308  0.7710418787  
0.0272956881  1.668051495  -0.4103737667  1.476607238  0.1024925601  1.015688059  0.9808236854  0.5830677904  2.002736704  0.4351621504  0.4527095338  0.532523599  -0.04443472206  2.250041298  1.408629456  0.7421640481  0.166532297  2.040324625  1.050252609  0.2885105275  2.032557941  -0.01955269742  0.05398874416  -0.7778303088  1.539787251  0.6550785495  0.7788352785  1.214869557  -0.7190775591  0.6979507951  
0.3935011451  1.239105884  -0.7001754799  1.701363824  -0.4482813681  0.6933654318  0.4828085432  0.8731534925  2.708617996  -0.8031626009  0.2506525522  0.2852636372  -0.4840533066  1.54030548  0.8644215939  1.28613631  -0.04019882909  1.859204002  0.53667143  1.59415893  1.315231974  -0.9577308153  0.2232197571  -0.2050019824  1.305291641  0.5930273105  -0.2511543272  0.4308560631  -1.748188159  0.2135967452  
0.2465231932  1.683182426  -0.4815702108  1.614349219  -0.3914256496  0.5295373213  0.535253552  0.4307833164  2.490562008  -1.288099521  0.7064972962  0.6345311435  -0.5910224019  1.621908965  2.023357919  0.9260715114  -0.4352592486  1.772485136  1.109176778  0.8289549092  1.455751635  -0.7637343334  -0.3583783707  0.9400395445  1.438467122  0.8945580444  -0.8139475664  0.1112941507  -1.890639481  0.6651326088  
-0.2067275155  1.086725699  -0.9405690891  1.045177298  -1.259734583  -0.06196560707  0.2546481121  0.4340787689  2.229392362  -1.006989754  0.640226638  0.1934428516  -0.9223678979  0.8766226569  0.6459082793  0.7255919739  -0.6255588223  0.7566474022  0.7776941698  0.36887125  0.4327717435  -0.7007892648  -0.4716008402  -0.494811702  1.052925224  0.3745068247  0.2712892917  0.1333973638  -0.8307207291  0.5633278652  
-0.615690925  0.5926976315  -0.7650417361  0.173567455  -1.270288604  -0.1163536794  -0.2724420669  0.3355079525  1.294755589  -1.067800708  0.274325258  -0.1324109062  -0.3586493861  0.4016184085  -0.07748918479  1.176710991  -0.4654148247  0.1351572041  0.4667006482  0.1599286813  -0.06199345752  -1.123659279  -0.08820643441  0.3811010371  0.7076815553  0.1062556702  0.1591597421  -0.8840668505  -0.7298898616  0.4827644414  
-0.7589827496  1.293234866  0.1508495113  0.599775091  -0.5936121026  0.7480299117  0.2567242001  0.5639770379  1.69901766  0.369526517  0.4019220858  1.182496209  0.4570982879  1.486332536  1.412968571  2.201100226  0.4087236468  1.14649249  1.543145902  0.2937795421  0.7849275956  -0.2957792995  0.3969689858  2.33551877  1.802019273  0.5947605871  -0.1881883791  -0.1051038149  -1.138537558  1.087013118  
0.1772257089  2.032938545  2.526265637  2.721906579  0.1776345601  1.585144059  0.9486823142  2.099887062  3.837338944  2.815462553  1.151662031  2.404912504  0.3799455487  2.938889247  3.121452749  2.663554282  1.661576734  2.058973281  2.18681737  3.145497327  0.9196927097  0.9887280453  1.953187015  0.5700277111  1.732710004  1.116983745  0.2208905052  1.024539061  -3.656523419  0.9234557445  
1.355526227  1.784307831  4.039957893  4.586143314  1.009829934  1.545210039  1.858587387  3.363797038  6.127636695  3.27291495  1.388712101  2.858671689  0.6629886147  3.276003098  3.141185206  1.682709491  2.297172547  2.044328377  1.676319558  6.448408906  0.856303347  1.037155927  3.458989708  1.782161182  1.666353104  1.72617628  2.306348687  2.176112862  -5.337664387  -0.6093872626  
1.434322504  -0.6428442749  2.080893119  2.811756899  0.1249700568  -0.6266476683  0.9034016316  1.933942058  4.610623591  1.382065182  0.1920454267  0.889694486  -0.5586516313  0.3734038006  0.5305640211  -0.01514273382  0.3888982453  -0.2568280044  -0.5616092201  5.657665875  -1.401049838  0.3834031007  2.978094641  2.284160426  -0.2229573602  0.8240309956  2.976076701  0.3116989447  -4.026296829  -1.723512955  
0.7383084249  -1.86062437  0.06672213917  -0.1116907617  -0.2743211239  -1.50079956  -0.1898831068  -0.2402912418  1.257095655  0.01742115175  -0.191755518  0.4114767494  -0.8147447885  -1.695734435  -0.1097575867  -0.9320960298  -0.5944243891  -1.821904327  -1.21016248  1.742567512  -2.505823359  -0.04767947246  1.299298088  0.3184628341  -0.641028494  0.2770450267  1.09264371  -1.077949539  -1.587911795  -1.712585968  
0.3079643916  -1.985733845  0.01138406518  -2.028865568  0.1414983324  -1.438735753  -0.4571909394  -0.9393331726  -1.535482093  0.05666971588  -0.7194165836  0.170901799  -0.07976177956  -2.222457226  -1.105539309  -1.313364757  -0.6292119686  -1.75641584  -1.018855559  -0.1495565145  -2.071420367  0.2832916518  0.8695721176  0.5696383033  -0.9960548863  -0.5028834658  0.6252304102  -0.7305203024  0.3687169135  -0.951562301  
-0.1629330314  -1.938385286  0.2403578223  -2.175127957  0.5610747115  -1.077254102  0.2510423693  -0.9549768216  -2.890272429  -0.02726307156  -0.6672603044  -0.3730966235  0.6688303277  -2.502736382  -1.961476726  -1.094786213  -0.5706734465  -1.964325925  -1.713028479  -0.5300083684  -1.409721109  0.3362642641  -0.3659021455  -1.223601335  -1.55955396  -1.080889351  0.8471723157  -0.3199194911  1.362312535  -0.1895443131  
-0.6801532381  -2.612848781  -1.062611334  -2.606532444  -0.210228311  -2.358526773  -0.3987053985  -1.732208984  -2.185121203  -0.8108856584  -0.8613396248  -1.428701893  -0.1345252539  -3.726633237  -2.766287233  -1.724764404  -0.586259862  -2.619048833  -1.506194853  -2.120062512  -1.999309112  -0.9907877903  -0.5380875991  -0.4523141312  -2.923438606  -0.7461837834  0.5145946305  -0.8404059272  2.353409787  -0.7194903188  
-0.7588947456  -1.316051766  0.02084788817  -2.10838865  0.07331026467  -1.572826699  0.32438502  -1.681212484  -2.646406779  0.2519911324  -0.6621013913  -0.3212168365  0.09764282169  -2.568442253  -1.588027663  -0.6763247233  0.3038249615  -1.655843693  -0.1098427948  -2.102621185  -0.7381876669  -0.8216042621  -0.8149158306  0.5203541107  -2.019893175  -0.6082733568  -1.404700118  -0.7049927992  2.210815209  -0.2846021939  
-0.338860902  -0.2914618206  1.488384558  -0.8008135321  0.4817254539  -0.262826087  1.764490694  -0.1836103352  -1.540972647  1.254309654  0.02973486404  1.141770543  0.7743881056  -1.044750897  -0.02269706989  -0.09738451402  0.9574791722  -0.5957826631  0.01437462878  -0.5046628774  0.6851399768  0.5515322796  0.2698413891  0.5390041158  -0.7999109173  -0.2400540174  0.09019310305  0.5323935479  0.6654058812  0.1970103928  
0.030822334  -0.6681407859  0.402619422  -0.446334292  -0.0350393992  0.7661152979  1.618774552  0.1091236484  0.4009179379  0.2885951336  0.1280946983  0.6214959742  1.433217359  -0.5422033677  -1.347655541  -0.4288563719  0.6076462158  -0.5382266983  -0.5946691117  0.9579757595  0.6165787552  -0.07731076895  -0.07380554455  -0.4526852529  -0.5319889946  -0.704501222  0.9668346956  1.137590839  -0.08553027512  0.01293090178  
0.1349113225  -0.9706311555  -1.723418373  -1.358257954  -0.6699543129  0.8945280503  0.05421022604  -0.5550420143  -0.8476752759  -0.6837262949  -0.2075638137  -0.5426100261  0.7621877264  -1.123992033  -1.733457904  -0.711518896  -0.3480741471  -0.7797681327  -0.7436557847  -0.9905022825  -0.3682813487  -0.8866068132  -0.6959198667  0.4931211033  -0.7618805763  -0.5483954143  -0.4110217732  -0.4531835325  0.4739469678  -0.253083051  
-0.3598108887  0.2378009788  -1.556218612  -1.088129038  -0.1223309301  1.163916365  -0.6000940986  -0.4522985876  -1.547283732  -0.816477546  0.02556354343  -0.1838473587  0.8210526363  -0.4569050681  -0.7496528731  -0.6028702279  0.3027895357  -0.2094781905  0.05016998338  -2.666125348  0.2227641709  -0.1725872988  -1.3064173  -0.2801182145  0.09194208532  -0.9359827126  -1.055023171  -0.05680866344  0.8891966658  0.1254831291  
-0.5522930218  0.9963998599  -0.4906855157  0.1885228251  0.460135902  1.662761805  -0.2650073021  0.02819294046  -0.4283386079  -0.8046588593  -0.04361084793  0.06740927378  1.36679791  0.479781646  -0.7338545782  0.009219709762  0.5033891764  0.9782519939  0.3435191201  -0.6712977154  1.361076538  0.03072066988  -0.2535942971  0.4648406509  1.26071319  0.04497740926  -0.1929176424  0.1131482218  0.044937614  0.6356057087  
-0.6404312391  1.980996449  0.8816073837  0.5885426813  0.7191742438  1.827588997  -0.1685220017  0.03029693031  0.3103403824  -0.04787780166  0.5347783143  0.8528837324  2.145320272  0.4541507161  1.328437121  0.2462921405  0.1184399837  1.499532433  1.499967986  -0.3265137633  2.155871358  0.5045133323  -0.1243771871  1.40048275  1.019263724  0.9409482489  0.00448128053  0.1088751563  0.3869843008  0.9217307219  
-0.1760046944  2.554446476  1.303372141  2.051318974  0.3198725596  1.590148656  1.135493637  1.912050535  2.096573869  1.051049305  0.8371195257  0.5893635256  1.499852525  2.694968059  2.455233748  0.06902487052  0.730667947  1.402420625  1.772240755  0.3956404307  2.167250031  0.4665073288  0.5751958252  0.8713957654  0.6026875565  1.122257786  0.2766504932  1.011531216  -0.9543929473  0.427090018  
0.9147575826  2.247359932  0.4882201988  2.737848906  -0.8192881773  0.9861009494  1.103721456  2.333334204  2.7177993  1.42237842  1.005399653  -0.03870945156  0.2106887873  3.473438286  1.091357958  -0.1820868907  -0.152025568  0.801663582  1.315721301  2.933658977  1.025505398  -0.4955332622  1.405103451  0.8382774221  0.2465286065  0.7279732243  2.098169671  0.2482428186  -2.408571628  -0.04041644023  
0.8725857635  1.250460918  -0.2354698994  1.718765469  -0.8056648192  0.1951696613  0.1932278775  1.319283255  1.346322547  0.2254127887  0.1892373432  -0.1266954077  -0.1943515144  1.926781268  -0.4887717117  -0.01315840706  -0.2010841091  0.05279017615  1.019058052  3.371838779  0.06414699406  -1.459668787  1.298984605  0.9676192091  0.154041069  0.5196093051  0.5013064958  -0.6649579628  -1.899947144  -0.1662523907  
0.3976237409  1.041164173  -0.05155829813  1.050116401  -0.5107552578  -0.1559016533  -0.3492267632  0.5675132148  0.1506322327  -0.6511413008  0.2833559898  0.005280518047  -0.1707034047  1.062457911  0.4901456618  -0.02981792682  -0.7615978069  0.2088568552  1.306074636  1.598384541  0.09592221024  -0.8198252213  0.1065827694  0.8487475497  0.5379259577  0.703045177  -0.4064159498  -0.5547930808  -1.204442035  0.2479587858  
-0.1283107763  0.8006743136  0.2992967885  0.9098982872  -0.7342280207  -0.637246071  -0.4701025341  0.3107097631  0.8075430535  -0.1137132083  0.360621449  0.04030389859  -0.5756844048  1.033517834  0.8849701296  0.6321999491  -0.6754425476  -0.04188957504  1.706715769  0.09204200883  -0.4631529061  -0.2816773381  0.4769935208  0.5525938775  0.153431939  0.7616748828  0.5121598338  -0.09845695813  -0.7369378581  0.260197964  
-0.1538246405  0.4077755756  1.431752912  0.6633760619  -0.06291997812  -0.3936416945  -0.2398020675  0.5406570933  1.246326837  0.7628053086  0.4177484587  0.6192263035  -0.6220984993  0.93530873  1.036404844  0.8734973046  0.6148646298  -0.1334672543  0.8322867484  0.6134091769  -0.7385635587  0.2684549779  0.8286385917  0.9552182096  -0.2237425681  0.2720365123  1.065464322  0.5803265177  -1.58723924  -0.6336224231  
-0.04467687273  -0.9660005804  1.359716383  -0.07224256237  -0.04067215649  -0.1556289999  -0.09189271453  0.01991230309  0.5956955719  0.04206204458  0.293574688  0.4540765016  -0.2668668839  -1.075226698  0.1374488075  0.20029087  0.3091380617  -0.8037416449  -0.6900480341  1.08087752  -1.200861559  -0.1420431899  1.066683232  0.4189338801  -0.8203673411  0.1341568836  0.9209136735  -0.2317401935  -1.461542939  -0.7527381823  
-0.2489695483  -1.536669503  0.8508226613  -1.140912788  -0.07443112613  -0.2817590059  0.364895391  -0.7694169931  -0.7892390906  0.01675066461  0.2042853018  0.6149657279  0.4091794142  -1.639107911  -0.4717320469  -0.1479620777  0.07916131134  -1.300932143  -0.789187822  -0.7972628067  -1.218517622  0.1154903667  -0.3151568219  0.1912115036  -0.7875725893  0.03192581771  -0.6246763978  -0.5450927188  0.123826978  -0.5168479737  
-0.3141021964  -2.344491086  0.03733841014  -1.956950828  0.3268243361  -0.8009800093  0.3067200684  -1.185432955  -0.9336054095  0.7688174728  0.003883822319  0.9774513489  0.321470945  -2.007419462  -1.386637714  -0.495176872  0.5043340827  -1.393466259  -1.521389494  -1.7968887  -1.772911556  0.2325003706  -0.1470257493  -0.3610032137  -0.7337809552  -0.2648321101  0.05340027113  -0.195996791  1.32610515  -0.5453823927  
-0.0780564911  -1.636742393  0.09749818945  -2.185788813  0.4986297697  -0.3843744347  -0.1101526284  -1.036045348  -0.8909899821  1.852902729  0.1224534959  1.050576923  0.1270222908  -1.263736131  -0.7113722279  -0.3195157742  1.117309669  -1.15688389  -1.538921434  -1.46692222  -1.405878162  0.149978139  0.813258847  0.05010686135  -0.1761097826  -0.4613304304  0.1314751006  -0.1535353272  0.6069788776  -0.2664845145  
0.3773627192  -1.48162669  -0.1412164425  -1.379223696  0.04925665959  -0.6543238032  -0.369828607  -0.6854325923  -0.9643662756  1.631538866  0.4259654148  -0.1177134379  -0.4402093441  -0.9776194003  -0.3273248614  -0.5412808491  0.9690014458  -0.8275945733  -1.407109947  -0.08204412346  -1.321467524  0.1582636036  0.5597379565  -0.2777396926  -0.4682042726  -0.4393027909  0.1300815976  -0.5099502928  0.424973427  -0.584298028  
0.3840450808  -1.518368333  -0.5994546143  -1.361538511  -0.251279283  -0.669771968  -0.7101895543  -1.291704734  -1.649327972  -0.01222072598  0.4137708129  -0.8004776318  -0.2820446735  -1.5525882  -0.1156949339  -1.289825068  -0.4115333881  -1.157807079  -0.8248108331  -0.4734099835  -0.4893799169  -0.2548680334  -0.2160569421  -0.01362906801  -0.6507969549  -0.4527473527  -0.1538638844  -1.522686598  0.8617276133  -0.3354618618  
-0.0923318445  -1.588108676  -0.8638781186  -1.695643149  0.1275515671  -0.03908063116  -1.042712542  -2.093137185  -1.756189789  -1.024001845  -0.1617042685  -1.211084073  0.3183198265  -1.951852239  -1.900948718  -0.7697386269  -0.4467798964  -0.5653414909  -0.5876681562  -2.08137007  0.2661703355  -0.9297766559  -1.152623  0.4694663923  0.02005431267  -0.9115616279  -0.5085592701  -1.768028502  2.108470248  -0.08030701921  
-0.6486276543  -0.5340304189  -0.4823635512  -1.772159984  0.6296744571  0.3824255513  -0.6881099411  -1.953723716  -2.494275629  -0.8263495437  -0.2485378949  -0.1432779583  0.7170946986  -1.304697874  -0.1685789252  -0.1082895005  -0.05437019042  -0.1651799953  0.1459638581  -3.03199019  0.8548999578  -0.496401353  -1.425529941  0.2488502101  0.8490229152  -0.2589861983  -1.530093579  -1.574936633  2.162671716  0.5420503221  
-0.4707936284  1.426782513  1.385495291  0.8298984565  0.9182857777  0.9506185284  0.8433722207  -0.01877344308  0.68780183  0.3773222707  0.701541783  1.626481887  0.6963180414  1.359147251  2.750565405  0.9961654986  0.8754732025  1.492356654  1.695776851  0.3663837427  2.192189699  0.3954946011  0.3591006795  0.9648176882  1.7025693  1.603194823  -0.5406821565  0.06169235833  -0.2264560333  1.310995751  
-0.05319175743  1.400070821  1.959623765  2.404763294  0.1293103162  0.4369048329  1.94733604  1.228580735  3.554998375  0.2722733401  1.359591152  0.6507931705  0.2062413026  1.61260227  1.273435579  0.704050119  0.4747214051  1.493010345  1.816063619  2.77184281  1.781156527  -0.3120943924  0.580832326  0.1094796627  1.07665975  0.9080916341  0.546149766  1.380972322  -1.169138568  0.3746747953  
0.12463328  0.309089674  0.9123436553  1.51028078  -0.5559899574  0.2470000628  0.7872563998  0.5714453475  2.595058857  -0.543948242  1.024728182  -0.1569246128  -0.2512656584  0.2893250806  -0.8338416706  0.967346645  -0.269260079  1.076610363  0.756241263  2.461375805  0.6413228162  -0.724071326  0.5933805091  0.5809228884  0.654421578  0.399981464  0.2165933836  -0.005430048946  -0.5547558608  -0.1265449914  
-0.1493972425  1.038614859  0.1641192078  0.8797306866  -0.2542160651  0.2345588181  0.7810563554  0.616113969  1.966635667  -0.5677667449  1.094867078  0.6384964547  -0.1599259435  0.9371808561  1.167730134  0.7493833321  0.1856347554  1.377744141  1.116317332  1.428636675  0.8877541399  -0.6322472097  -0.1649566544  0.4249560217  0.9125729072  0.778681637  -1.726745802  0.4341435663  -0.7448399385  0.3050572079  
-0.1611932658  1.974434522  1.32812137  2.209130064  0.3119564263  1.408898453  0.9731935388  1.007783441  2.831535882  0.3997983896  1.630974465  1.6879994  1.044277249  2.722256346  2.11361456  1.239722175  0.1409298243  2.673943485  1.558123831  2.455524887  2.357366847  0.1039568045  1.010245813  1.243224647  2.004350458  1.215520212  -0.2089840693  0.9860337364  -1.868335573  1.5959371  
-0.07802550798  2.008048312  1.722446628  3.47643906  0.2933228415  1.128213968  1.692653037  1.886222013  4.385467495  0.7323863053  1.505649071  1.57264202  0.9774827882  3.594022967  2.695026666  1.631245896  0.5380271926  3.30357759  1.116719688  3.293650509  2.296892223  0.4195193973  1.563284106  1.146064338  2.042596336  1.715415983  1.341556771  1.481104273  -2.844608657  1.338889139  
0.4809795814  1.504507802  1.151897136  2.896854382  -0.6432427879  0.07955478233  1.637230716  1.952490943  5.487525229  0.6154391074  1.169818464  0.3693080199  -0.3056463938  3.521194972  1.67647239  1.273622604  0.3205654687  2.445293216  1.030629742  4.066701559  0.9170576587  -0.6169844983  2.041664612  0.7650223219  0.5720743643  1.175458791  2.100578772  1.04438928  -3.465857663  0.3546476123  
0.8296301306  0.1518046887  -0.05794535539  1.017950133  -1.442000433  -1.25810772  -0.1993169836  0.6395756033  2.864725739  0.5550286237  0.3314378279  -0.3837503094  -1.029077538  1.825793115  1.024606075  0.2255436045  -0.2070376475  0.1784438427  0.5535399397  2.606786788  -1.161427261  -0.6733721438  2.012901715  1.80711112  -0.5794800725  1.043687602  1.528730443  -1.097966702  -2.157853957  -0.5709054951  
0.5118700217  -0.4970144458  -0.6483196914  -0.4314146572  -1.272452694  -1.233105531  -1.202521309  -0.2440308568  0.2670992745  0.6025157158  0.1936644942  0.04331020104  -1.212329579  0.8062836689  0.8496368124  -0.1314815655  -0.2856611521  -0.6426481771  0.2219373274  0.1089521258  -1.373708835  0.1664713742  1.067707425  0.9048302687  0.2241374511  0.05397349199  1.337323909  -1.653771693  -0.5882999369  -0.328793884  
0.1381537385  -1.110719691  -0.8103878869  -1.488988753  -0.5386959041  -1.148007481  -1.561307873  -0.8236956577  -1.18410013  0.3532502119  -0.602362849  -0.2996865023  -1.344968357  -0.2640029053  -0.6758606111  0.03675163666  0.09911397522  -0.7704755339  -0.5627217326  -0.3081950214  -1.538697165  0.5737114363  0.7765900296  0.110091025  0.1255329849  -0.9664701511  2.497863322  -1.480765149  0.9406792936  -0.08102670185  
-0.1025560794  -0.9655076698  -0.5816844582  -1.585561793  -0.1894768473  -0.9908970917  -0.3370801083  -0.4421914395  -1.845084214  -0.1761015006  -0.3149267582  -0.3100015584  -0.743943225  -1.399218  -0.3104801365  -0.2284824401  0.08333581187  -1.23848344  -0.9235385002  -0.6950183351  -1.500199471  0.2011292285  -0.5312301731  -1.217848879  -0.5431239215  -0.8268633337  -0.9568400233  -1.256311009  0.2932793393  -0.2248643035  
-0.1880600526  -0.5689899065  0.2487998001  -1.225343319  0.0357615556  -0.8974660413  -0.02676198047  -0.2776791806  -0.6049690842  0.5024793657  -0.026023759  -0.120628496  0.1678697787  -0.9964633632  -0.4480668341  -0.4744077298  -0.3619919278  -0.5824861502  -0.09224287786  -0.9370139106  -0.9577215563  0.2557297036  0.4060518305  1.039078196  -0.4461255529  -0.1992308868  0.4191206714  -0.318445511  0.5245106637  0.3316331045  
0.3548047806  0.06495721437  1.599849254  -0.4199312823  0.8420522969  -0.5249771973  0.8036283345  0.5748137658  -0.204306359  1.939164844  -0.593497393  0.7634646944  -0.1306726593  -0.2548314022  -0.2145604564  0.769376889  1.100140243  0.1791592908  -0.09323519161  1.202953773  -0.3127963411  0.8295159512  1.564750726  2.673589478  0.8539353847  0.3249127604  1.755157977  0.09525549582  -0.4318842428  -0.01216462258  
0.6077022709  -0.232897821  0.4898698368  0.4155169507  -0.07173638773  -0.8545407457  -0.2329399924  0.6886419366  0.1849921833  0.8113271328  -0.3687341625  -0.05736524814  -1.089471575  -0.7392355212  0.307637752  -0.6001888214  0.1260090077  -0.3050374522  -0.6109775221  2.086093201  -0.9603054739  0.8983530196  1.286864228  1.084519952  0.4613149363  0.2901227914  0.667848895  -0.8306838746  -1.048277799  -0.4320165586  
0.3072442841  -1.541078162  -1.759178282  -0.9468548033  -0.4187888994  -1.336736441  -1.435319917  -0.6296047475  -0.3638556848  -0.6513742906  -0.8420605885  -1.267151543  -1.581755394  -1.981555287  -2.2233943  -1.026603402  -0.8912630803  -0.8071242235  -0.9775093338  -0.8704925126  -2.296904722  0.38776196  -0.3197418769  -1.218073934  -0.3910116685  -0.7577527041  0.77912572  -1.470106751  1.157498375  -0.3823368878  
-0.06347085098  -0.9586308336  -1.566709051  -1.978961288  0.1337268833  -0.4957596382  -1.059210126  -0.9299593157  -1.944016187  0.1551092132  -0.8508732219  -0.5559649261  -0.6641131575  -0.4233469622  -1.726815289  0.04245216807  -0.3434197981  -0.2272804667  -0.4201216981  -1.562482195  -1.172989054  0.5602907989  -0.4384208535  -0.9996038865  0.2164136525  -0.8467136703  -0.4887148833  -1.064827011  1.906084368  0.7423986066  
-0.2393268663  0.1347610908  -1.069762648  -0.9859125529  0.1977666391  -0.05849749925  -0.2592508147  -0.02102162845  -1.714202296  0.4987516231  -0.7613273364  0.1181802056  -0.5745789202  0.07178866793  0.5683930869  0.152085252  -0.04585475947  0.204844242  -0.1699850064  -0.5412044747  -0.3312397886  0.7277497741  0.6880257092  0.5501011218  0.05893465992  0.6346349  -0.4907290783  -0.6127701231  0.9661217423  0.8162293983  
-0.2424837282  -0.0003845480155  -0.8549749996  -0.7864154705  -0.3717899926  -0.1051112806  -0.4096704275  -0.1423941546  -0.8705648436  -0.05484685889  -0.6120431989  -0.2059232048  -0.3973659552  -1.320092937  -0.7155834057  -0.823753219  -0.7252231832  -0.2346856416  0.1724112832  -0.5443602013  -0.6334637886  0.7688757001  -0.419456705  -0.3053485429  -0.6147798482  -0.0823901351  -0.2778802026  -0.5134390078  0.9605371057  0.3616660282  
-0.357189397  -0.420740294  -0.3034892343  -1.02536491  -0.1525579594  -0.1383267888  -0.1937562086  -0.3647795537  -1.826186865  -0.0930884657  -0.8599283118  -0.4573313674  -0.06105074119  -2.330187136  -1.638916085  -0.1625642821  -0.203931535  -0.5296045647  -0.4769099405  -1.363734844  -0.6295075065  0.3565546589  -0.6761357045  -1.07059169  -0.8447308575  0.09775154643  -1.241213395  -0.7454978156  1.538950625  0.1918787477  
-0.0179826244  0.8871233687  0.7455636622  -0.4160408759  0.334782139  -0.2479387881  0.1746499762  -0.2490804625  -2.031707031  0.6707054067  -0.3859972926  0.1884636786  -0.1403212743  -1.123543968  -0.5360804122  -0.05989890086  0.2096240758  -0.1643947263  -0.03180293947  -0.7749549283  -0.1458810017  0.360736274  -0.4173741095  0.1049041197  -0.8325249411  0.1303653846  -1.166103866  -0.3915929313  0.5504865576  -0.01304951387  
0.4427219963  2.506646182  2.973826656  2.328093766  1.371849228  1.351032381  0.8773053949  1.095643904  -0.2645222926  2.078605079  0.1805940524  1.71420721  0.7967754559  1.35529035  0.7671239188  0.67158742  0.8819059597  1.332650416  1.025525271  2.145014993  1.462185179  1.028030006  0.7713751188  1.317878146  0.358449479  0.6585491625  0.1734313956  1.319727746  -1.438930816  0.4606901902  
0.6126124101  2.645790127  3.225736586  3.875123708  1.562026205  1.518978119  1.27211765  2.920377552  2.32287577  1.788849834  0.01516210041  1.711841271  0.6645101538  2.381034933  0.7303804146  0.3655026869  1.32988565  1.094954351  0.8548712134  4.715815042  1.292808327  0.5297422752  1.498160401  0.6031758856  0.3035887343  0.4391181607  1.178029602  2.732462584  -3.087212049  -0.189884657  
0.6464660619  0.6510354985  1.190765033  2.617525373  0.1749247879  0.8677433885  0.06969205571  2.300438571  2.80563156  -0.2602485782  -0.6931925917  -0.3209823816  0.1068127454  1.55995302  -0.8781875293  -0.5467530613  -0.1188122622  -0.1448107126  -0.3641231501  3.699443422  0.2084454021  -0.1377459276  1.404412397  0.4036006019  -0.4938989362  0.0844912723  0.683678315  1.062126377  -3.317881731  -0.537507188  
0.0678103447  -0.6402682605  -0.1138460235  0.5328528989  -0.0519311946  0.5719069098  -0.6007728722  0.6135939147  0.4429787773  -1.488203776  -1.186173229  -1.158387367  0.8720352311  -0.682938252  -0.8637474369  -0.6584343006  -0.4352385552  -0.9034393411  -0.2836916793  -0.2329776206  -0.2410327647  -0.2713130231  -1.65257521  -1.398286627  -0.6666600654  -1.034187894  -1.668863705  0.7392996666  -1.231756428  -0.3855439273  
-0.312550508  -0.282262713  0.5316845491  0.1989289656  0.7646012536  1.392502278  -1.303369712  -0.09242675873  -0.2885436148  0.3134995902  -1.011559401  -0.8064078049  1.547667143  0.07986675374  -0.2591595396  0.3448861328  0.5596551643  0.4031655171  0.2600804863  -0.9231319858  0.7074117635  0.1434814223  -0.3470844965  0.3082271492  1.125755325  -0.5581047719  -0.5013987345  0.5833123521  -0.1130642432  0.04626424858  
-0.2847728558  0.05122987551  0.9844059266  2.555717072  0.5928399007  1.687585548  -0.7890543471  0.6906568903  1.245750249  0.2753264487  -0.6577306805  -0.2728867385  0.9770214632  0.7042838367  1.546616268  0.60822258  0.9034904519  1.049040774  0.07785941701  1.323515733  1.050006074  0.1423053495  1.156488497  -0.03237147996  1.388631661  1.192589724  0.4904169603  0.4661994985  -2.024566426  0.2377327539  
-0.01284613158  -1.099247636  -0.5292520502  0.9223939707  -1.222366772  -0.7748844513  -0.6017720135  -0.3338357555  0.7848200556  -1.243347595  -1.164206331  -1.070407843  -1.223317114  -1.218920994  -0.2394824751  -0.7569534235  -0.7580952706  -0.602693551  0.03171296767  0.2178552089  -1.068592143  -0.01743086799  -0.1081383912  -0.5521943425  -0.6025760143  -0.1074585555  0.3150303035  -0.4472310259  -0.1791019781  -0.69554719  
-0.1376039264  -1.462983237  -0.613548608  -1.239850588  -1.417556652  -1.209013332  -0.474479825  -1.120035469  -1.370888948  -0.9892744436  -0.7815406976  -0.9489547989  -0.7763261558  -1.476216785  -1.998661434  -0.4565378028  -1.133906594  -0.9599160712  -0.6630105462  -1.969667603  -1.529339862  0.3965046027  -1.212396641  -1.180087891  -0.629338318  -1.5478174  -0.9691114752  -0.5991762854  1.698691593  -0.2306848477  
-0.6137561633  -0.7856776737  -1.246816228  -2.180814298  -1.329553531  -1.114822719  -0.3446990057  -0.8088843857  -2.432560895  -1.231349122  -0.8425147893  -0.6803521383  -0.1790762244  -0.9411066532  -1.029584247  0.06344781261  -0.8016665743  -0.817579213  -1.01230573  -2.152717923  -0.9805670058  -0.5604235468  -0.7079302723  -1.108081752  -1.109271839  -0.4251294146  -1.277424629  -0.4735732715  1.923411759  0.2708165495  
-0.4260324198  -0.339995264  -1.320991956  -2.759316293  -1.335673684  -1.228987944  -0.2817676183  -1.14681772  -2.599172667  -1.193011532  -0.7746754311  -1.115455622  -0.3659341969  -1.186180574  -1.042212026  -0.5609580725  -1.379841049  -1.067317383  -0.6987343279  -2.339112136  -0.9021232236  -0.6920342037  -1.702870545  -0.4438543303  -1.454176661  -0.8015045625  -1.395675021  -0.4871184544  1.972552669  0.1411905808  
-0.3289937462  0.149977383  -0.8683797905  -2.19545641  -0.8986350013  -0.6563466512  -0.8901812669  -1.252326699  -1.999582506  -0.5420559209  -0.4035528116  -0.955965037  -0.5226274323  -0.5643409653  -0.2010360343  0.2615448426  -1.230632688  -0.2192659444  -0.5720158709  -2.186225798  -0.2319962054  -0.2020315257  -1.465586858  -1.562496521  -0.2410779475  -1.012152967  -0.3708884811  -0.4609707356  2.31613503  0.6210903071  
0.0321306666  0.4039988471  -0.4408994545  -2.212224293  0.02144020551  -0.7429571308  -0.9009524468  -1.01766718  -1.667576315  1.016437886  -0.319835219  -0.1936612813  -1.201723879  -0.4149871499  1.116764717  0.1689971057  -0.4734475245  0.06175158486  -0.4716069494  -0.8571897655  -0.5441837486  0.1168940081  -0.8204350329  -1.308719908  -0.02703389562  -0.8072492309  -0.4803980671  0.4911388954  2.642170756  0.3666878716  
0.8027363718  0.1744292316  1.374569052  -0.7363547383  0.666074854  -0.2433352476  -0.1210585199  0.1092506419  -0.5547615885  1.393195064  0.0346160985  0.09343068832  -0.5997547606  0.2440866524  1.166572894  0.205308101  -0.1650136096  0.2682643305  -0.5436590537  1.942400227  -0.3234555622  0.4974248257  0.5848865918  0.2814499454  -0.08397355332  -0.181535769  0.4265317093  0.7608144813  0.0603262698  0.06867612504  
0.5917285774  -0.4235647927  0.9473888358  -0.4722667488  -0.2020300645  -0.5795394194  0.416947724  -0.1552896037  -0.2265180361  -0.1555486554  0.3828157103  -0.3690617372  -0.07125798123  -0.1449338819  0.7476100825  -0.5703709643  -1.045220638  -0.71839248  -0.2276468484  1.743706768  -0.2352535171  -0.4342531099  -0.008922701652  0.2983557896  -0.5814630516  -0.0653224932  0.3063316433  0.4811782265  -0.6523924935  -0.04761914551  
0.04604167399  -1.196514353  -0.9832512743  -1.637390893  -0.7218062925  -0.9238118903  -0.566300168  -1.357755475  -1.612350522  -1.524370793  -0.3010212043  -0.8785007653  -0.5576849825  -1.673332853  -1.157391642  -0.7598734225  -1.163968056  -1.380934847  -0.8204551597  -1.681754139  -1.433736043  -0.2560721948  -1.319124576  -0.945111249  -0.7048915845  -1.350262545  0.9166496386  -0.04143188269  1.725962582  -0.2128012849  
-0.5771750063  -1.201359722  -1.622932597  -2.494485597  -0.1066029065  -0.9660543588  -1.023493769  -1.55552289  -2.566462074  -1.443767003  -0.8637764834  -1.010942931  -0.9696516142  -1.581620595  -1.603201596  -0.9564710161  -0.1455599649  -1.327552666  -1.372517149  -2.961590652  -1.24619071  -0.3122165615  -1.929871761  -1.776370092  -0.546958243  -2.089167479  -0.3405026909  -0.1210859351  3.107394873  -0.4815536318  
-0.6923945412  0.5469632757  -0.3423249641  -1.247130077  0.7938491933  0.1011971444  -0.438682807  -0.7316899838  -2.692372618  -0.4071095145  -0.2539381001  0.05574873958  0.07151164962  0.1365986534  0.9054102666  -0.1603040322  0.5530808079  -0.5690124127  -0.4211557464  -1.836716483  0.5941200552  0.07988457782  -0.7793802063  -0.8367798355  -0.02069339196  -0.567530769  -1.117605018  -0.0432372498  1.13661  1.014196572  
-0.6562514844  0.7988794614  0.06430069717  0.528514995  0.6654636796  0.8241942133  0.1990999593  -0.9573389797  -0.1362861761  -0.8380161503  0.247790666  0.1704245168  0.6485240808  0.05263206407  0.9176186785  -0.4519766487  0.4381894459  0.5778801884  0.5821031656  -0.6256298576  1.723973624  -0.2112244894  -0.4800100075  0.03577729395  0.2564199776  0.3494578065  -0.4687519601  0.6781239779  0.9592302664  0.6911451783  
-0.600853516  0.1216558041  -0.2876174984  0.7247607964  0.400311739  1.259485537  -0.2564956045  -0.8906981933  0.0916885999  -1.509239787  0.3342207133  -0.1521873174  0.9730130258  0.1414795189  0.1981901854  0.02659750033  -0.148137306  1.055837587  0.5390942279  -1.059777255  1.779176746  0.09208305411  -1.470988184  -1.007461945  1.147903404  -0.4088694603  -0.4801464514  0.4033301869  1.671773471  1.318841416  
-0.4432759676  1.506789748  0.2159168621  0.9997372125  0.6977826544  1.316705513  0.1115561588  0.1434345035  1.296980754  -0.2544406683  0.670477467  0.6398060559  1.469254775  2.068054947  1.57696923  1.00011116  1.000892073  1.75153412  1.714864999  -0.4088873694  2.606428853  -0.01181600057  -0.596603589  -0.9085913203  1.405020829  0.8100623339  -1.028158095  1.403349452  0.6802618553  1.397056486  
0.849713085  2.523956442  1.325555782  2.607258197  0.9917797522  1.422037347  1.477218677  1.816871187  2.666389051  1.676629158  1.093664042  1.195700384  1.252247092  4.12274864  1.678328556  1.209411818  1.051518853  2.116720321  2.137234762  3.455227211  2.727429298  0.555857162  1.789204926  0.9812378254  1.227802254  1.584159393  0.4757346761  2.386276647  -2.192968155  0.7439919317  
1.19069601  1.202145996  -0.2275112329  1.885204154  -0.02027663585  -0.4693454839  0.9181613996  2.528767805  3.42181971  0.3969473895  0.5974203039  0.437095696  -0.4339811908  2.814609666  1.631218024  0.1814052663  0.1250999805  0.1955665414  0.5965817449  4.22710498  0.3707523205  -0.4603504976  1.153979712  -0.2975762471  -0.9348824574  1.540602051  0.5632567701  1.818117228  -2.841782968  -0.6630200214  
0.9473817104  -0.2573752371  -0.9848347201  0.7150302717  -0.9727680426  -1.573716414  -0.6012295951  1.053230718  2.308341716  -0.4240584147  -0.01328332392  -0.3463290483  -2.033840356  0.5489828142  -0.09401645211  0.03742863816  -0.6208995246  -0.8892017313  0.1784342761  2.085571705  -1.555683319  0.02716966829  0.2067101543  -0.03819629205  -1.468245125  0.05060545375  1.277181116  0.127185229  -1.720159372  -0.8657510857  
0.3102806021  -1.541050088  -1.176662723  -0.8520394108  -1.028205373  -1.484568411  -1.596862729  -0.4939382554  0.07453562022  -0.662278628  -0.4132198579  -0.6126532805  -1.560568044  -1.948265101  -1.673711818  0.373760879  -0.8162662578  -1.245432498  -0.401258812  -1.349274188  -2.105680142  0.8031431832  -0.948683151  -1.396029584  -1.171708568  -1.732692364  1.34743512  -0.8982000184  1.057918678  -0.6293565848  
-0.4090796061  -1.257996166  -0.9574820577  -1.622666047  -0.6298973702  -1.062076106  -0.9553831657  -0.6337003857  -1.338841735  -0.7693002883  -0.9233159306  -0.603538976  -1.130401575  -2.557722736  -1.185400123  0.3623529112  -0.08058261957  -1.342647229  -0.7028312556  -1.995688629  -1.606933447  0.3659692077  -0.969170172  -1.265731052  -1.314100811  -1.544077987  -0.3017887337  -0.8406808095  1.850124525  -0.374956895  
-0.3394014744  -0.5218336556  0.0220773245  -0.8083599724  0.426221043  -0.5397006461  -0.4313418737  -0.5036663026  -2.182274398  0.3091748011  -0.9487369689  -0.2870735271  -0.2754424044  -1.734664988  -0.3049273921  0.02336084284  0.4252409084  -0.5706802918  -0.5146651547  -1.645689078  -0.7934435422  0.5348325179  -0.4642519377  0.7244800817  -1.078418076  -0.421208027  -0.7075856222  -0.2751674418  1.240911889  0.3609459364  
-0.2526204708  -0.9876642792  -0.140703995  -0.2117890036  0.4126320255  -0.17468646  -0.9293154182  -0.6255776768  -2.071283095  0.1579392407  -0.4472103442  -0.5961321382  -0.2212539475  -1.920008329  -0.7789807554  -1.081743828  0.04977091582  -0.4579081573  -0.6584080145  -1.516271266  -0.7136992307  0.504879805  -0.5153837289  -0.2549829401  -0.9657878369  -0.4849268449  1.123291651  -0.2135109288  0.4009324245  -0.003060097644  
-0.5689731749  -1.740333042  -1.700309559  -1.128331971  -0.3001272396  -0.6810326525  -1.374707444  -1.264667656  -2.1714989  -1.368098153  -0.7958163852  -1.282017057  -0.8383826433  -2.810520226  -1.540079278  -1.176357732  0.0927085171  -0.9016343496  -1.087437545  -3.27688563  -1.539392345  -0.5912875168  -1.337249428  -1.274983725  -1.372545334  -0.7730075164  -0.3320951232  -0.3723514267  1.984897569  -0.6659814081  
-0.7377701109  -1.135798867  -1.435951112  -2.37759058  -0.2804021842  -0.6796069491  -1.465729586  -1.809821537  -3.177194317  -0.4469281281  -0.7871706123  -0.6341981404  -0.8849163452  -2.3965104  -1.321616285  -1.032865804  0.05984196674  -0.5710177576  -0.480289721  -5.086362912  -1.205486627  0.437180922  -1.991646521  0.08894282004  -0.6291632293  -1.124891832  -1.774960978  -0.1877205651  2.480616995  -0.01303498036  
-0.4912670533  -0.414130526  0.4244886441  -1.364028989  0.5936190096  0.5913928024  -0.6034860321  -0.8361332436  -1.939547959  1.1101503  -0.2680609145  0.7151348393  0.2044907568  -1.452761573  -0.3376553482  -0.101313602  0.9259839227  0.56134451  -0.3193104095  -3.568140713  -0.1788927623  1.372162368  -0.7071980234  0.1227653669  0.425229114  -0.8451110783  -1.003668768  0.8122382455  1.574155836  0.4804092555  
0.2281934219  0.2585575065  2.645127291  0.7029361398  1.556908334  2.194780035  1.05712049  0.4186141966  0.1467993396  2.008756933  0.2750018399  1.586236389  1.671904811  -0.2817157298  0.9959520532  0.3764170086  1.638642989  1.267978334  0.05718330054  0.3445670383  1.610185148  1.671012865  0.3779825924  -0.2750584112  1.095417775  -0.07235988637  0.5761186444  2.114664046  -0.2262717472  0.4231656237  
0.6281324292  -0.4008316362  1.751811751  0.5639817217  0.9770129245  1.008181832  1.662171831  0.6661766379  1.354771153  0.7718787194  0.07445733076  0.28337293  1.544413864  -0.032779627  -0.7858667798  -0.5253720727  0.5465584862  -0.08312897579  -0.8581618947  2.276693695  0.8661506685  0.3724342709  0.9126312002  0.1425805739  -0.1587591657  0.1426999286  0.970293177  1.920873396  -0.9606787903  -0.5119315043  
0.437929951  -0.6764617568  0.2364848173  -0.4010982281  0.04407865808  -0.3760975717  1.141957643  0.2394192767  0.05604765393  -0.4675220698  -0.2463246996  -0.3518682289  0.4984032602  0.2627684802  -1.552759165  -0.5684046021  -0.09163133093  -0.9046908401  -1.221572806  0.8608793139  -0.3309865663  -0.6628981302  -0.3855245542  -0.09115518549  -0.9260348938  0.1501719648  0.06569812145  0.6125037738  -0.2212929308  -0.4069295111  
0.08187000399  -0.04806469448  -0.2027954692  -0.3148335111  -0.0694547142  -0.6032343096  0.4277662797  0.2833438808  -1.224295131  -0.02270536582  -0.4486232366  0.2909011279  -0.3777352677  0.347071597  0.1122141891  -0.1431666159  0.2188635888  -0.6274221146  -0.779225098  -0.2180511769  -0.5919999139  -0.08342156019  -0.2987081935  -0.3470711129  -0.2892458224  0.08504940771  -0.3453116061  0.1236277667  -0.01362948035  0.06044368933  
-0.1956153599  -0.1869663664  -0.3759131658  -0.3774209154  -0.26245218  -0.3466196459  -0.4932097708  -0.09969110349  -1.114711377  -0.1365209702  -0.5694766948  -0.4818246645  -0.1906509508  -0.1386409736  -0.9850611975  -0.520121405  -0.06214091897  -0.5932824241  -0.6714489632  -0.2065582275  -0.4084232451  -0.05008217927  -0.272720293  -0.9591238128  0.02575672096  -0.8030260809  0.9466068911  -0.3822453228  0.2395767764  0.09049495718  
-0.7361849571  -0.5963470294  -1.087550525  -1.26241002  -0.02267593249  0.05166230762  -1.121197707  -1.126748676  -1.574015617  -1.241776964  -0.8156025264  -1.41516537  0.7552768162  -1.317099258  -1.508467255  -1.110898475  0.05807125504  -0.9728492722  -0.308483925  -1.806225004  0.2966762459  -1.131343635  -1.158703628  -1.31724629  -0.81547629  -0.8759689041  -0.4635269758  -1.022366283  1.584984474  -0.004587444136  
-0.9452069463  0.008095743863  -0.4660790775  -1.136898957  0.3851100941  0.9518507106  -0.5451964296  -1.545435865  -2.684426422  -1.057307351  -0.3128655371  -0.5377181215  1.249438835  -0.5860338156  -0.6215260498  -1.039131966  0.1251010878  -0.6584177201  0.4923194523  -2.668383566  1.348012177  -0.2014553497  -1.550802286  -1.007767265  0.414946967  -0.8674501715  -1.795355768  -1.030040177  1.972493263  0.6633382218  
-0.8244539772  0.1022913978  -0.3265531854  0.02499372257  0.5156836856  1.724146996  0.2483720151  -1.047437  -1.21003946  -0.7679287731  0.08262860575  0.3830636351  0.8134452072  -0.1893375336  0.1654204951  0.3253780509  0.8795707194  0.677010286  0.2305527552  -2.109627333  1.944943571  -0.07323356316  -1.523631723  -1.07742098  1.95547307  -0.04187659296  -1.47045758  -0.2468353624  1.822380399  0.7641698412  
-0.4525299388  0.8060646727  -0.870026864  1.159754976  0.1330514269  1.267187229  0.6030445654  -0.1773178849  1.05012861  -0.7408379818  0.7804783585  1.12021599  -0.2824279073  0.9940525759  1.952403503  0.6647923386  0.8612841807  1.155700111  0.9538093133  -0.8751424855  1.809066719  -0.003300417894  -1.195565434  -0.7690654603  2.408041729  0.4002860485  -1.417603486  0.3235270399  0.3934879577  1.099154729  
-0.1508465201  1.006503475  0.08467636774  2.618152372  0.3528220742  1.796832535  0.4281862623  0.2352534308  2.57574475  -0.4067710718  1.249708702  0.8866992725  0.2840857607  2.326356455  1.679985673  1.694063481  0.8911688839  2.535628791  1.36704563  0.1737735394  2.201189262  0.6785760152  -0.51150663  0.3546736918  3.06942458  0.8057342382  0.04132361679  0.5195973597  -0.3492584781  1.438796399  
-0.005646919952  1.488931621  0.6879069512  3.216781736  0.7719627675  1.765972199  0.9965936304  1.342830468  3.864880111  0.6456657446  1.679573459  0.4824354103  0.2690720736  4.093664943  1.328814334  1.364074427  1.123103795  3.140024726  1.702707037  0.6554053825  2.230209709  0.2228555996  1.003400883  1.031616787  2.451062629  1.606125462  -0.3541196706  2.004197482  -1.372551655  0.9109233557  
0.5317284879  2.008092513  0.3599150914  3.623118686  -0.02957707238  1.274614832  1.13112422  2.146951669  3.90389883  0.6519722682  1.746026974  -0.3612699527  -0.4968503603  4.840540083  0.9513587617  1.22510946  -0.03960500851  2.327635298  0.8213901206  3.042753411  1.532449606  -0.3134953338  2.035858343  1.334976107  0.5892748275  1.791243727  1.957816178  1.205436193  -4.022105862  0.1790865096  
0.4134008771  0.5391686569  -1.959092883  0.8829456343  -1.469645677  -0.1913544971  -0.01474994427  0.8236665537  2.279296518  -0.2929070534  1.225084336  -1.207281435  -1.011499363  2.351446245  -0.04228317675  -0.5043956457  -1.439114923  -0.5650113249  0.3202481428  2.575922764  -0.847744872  -1.50082022  1.078782588  -0.02876990582  -1.381288979  0.7101915027  1.099739713  -0.6283351315  -2.611741478  -1.160117175  
-0.003667271539  -0.6789224872  -1.731204739  -0.8627620097  -0.677309774  0.6231581664  -0.7484988363  -0.6341185358  -1.174566554  -0.866575514  0.6399211353  -0.4467804143  -0.2073107649  0.5254874742  -0.8887169932  0.2208231603  -0.4067765559  -0.6983975493  0.1043807346  0.2769726354  -0.611854139  -0.933940857  -0.4210749822  -1.652048246  0.4415560184  -0.6588004777  -0.7428510722  -1.443952341  -0.5197474799  -0.4092893231  
-0.4788635711  -0.3159982828  -1.78490738  -1.149422433  -0.4846396605  0.4136532851  -0.5237426987  -0.9338841314  -0.4559308965  -1.526248644  0.7618513881  -0.01800446317  -0.3727475286  0.532347697  0.4398268729  0.5164323352  -0.1174941838  0.2564633529  0.293299203  -0.6697606492  -0.06907141514  -0.9654415443  0.1896544735  -0.2305616822  0.5157513713  0.8140058281  -0.3262683308  -0.8031530308  0.06755742976  0.1787048409  
-0.5281577121  0.1661668489  -2.431891326  -0.8117636304  -0.7856493827  0.4809486938  -0.8670958754  -0.3896462458  0.7651125324  -0.9359585169  0.9558520073  -0.09339241566  -0.5782488257  0.7182247758  0.594435056  0.3735824485  -1.052421549  0.5822479954  0.3747735809  -1.696668172  -0.579451628  -1.039734211  -0.03812316244  -0.1375549722  0.3201532137  0.7043329779  -0.5061584248  -0.8589903407  -0.2876423646  0.1693595794  
-0.3453284477  1.156805414  -1.627417035  0.220591246  -0.2773737209  1.324569591  -0.7129191173  0.1803068336  0.9838286128  -0.04986836938  1.169459921  0.7889931137  0.3211102768  1.900150846  1.746542859  0.8152286223  -0.3828471321  1.105786522  0.6265885197  -1.020128507  0.8966872515  -1.060913648  1.046537775  0.7287863375  0.4494868442  1.081471621  0.6370230806  -0.6978574814  -1.193155251  0.8345720019  
0.4558292429  1.140769754  -0.4853545651  0.721069109  -0.4097398  1.358197464  0.2449577909  0.865560112  1.392331125  0.4468930533  1.29946752  0.9098478985  0.4393769006  2.137354843  2.143197703  0.288277548  -0.291187407  0.9339495072  1.187650357  0.7987241795  1.169845891  -0.9774370295  1.060467307  1.041415021  0.1189436872  0.9273818538  -0.1595983747  -0.5067758656  -1.712279918  0.2916731396  
0.5136172389  -0.208243775  -0.5843712574  0.7305185649  -0.9804680784  1.06345914  -0.0312143881  0.8598459336  0.9044704821  0.2343219514  1.056791933  0.4710657711  0.3468080605  1.746015147  1.013318868  0.3027174104  -0.3270740115  -0.1549460029  0.2454653382  1.129514548  0.1308634083  -0.4291179788  0.1318636926  -0.9593298106  -0.002817257804  0.1488307777  1.489110486  -1.200595429  -1.730464322  0.1044211433  
0.1542462122  -1.03615762  -1.152132732  -0.3623989594  -1.054115832  -0.2450799278  -0.3858950943  0.2648605013  0.8480882864  -0.3413878532  0.2959928868  -0.07134876202  -0.4528460038  1.103874523  0.4392483557  0.3238661306  0.0393032402  -0.5460133314  0.08610305687  -0.2144790748  -0.7274859675  -0.9111390099  0.1600583435  0.3378314395  -0.5193790109  0.1690072427  0.459905882  -1.070803794  -0.9734365481  -0.9452024464  
-0.01856405902  -0.3803715032  0.5098553656  -0.9157040851  0.118162369  0.09120699909  0.01044823412  0.1255099467  -1.072327084  0.1811157115  0.509743331  0.7358473315  -0.09401153712  0.3137005399  1.134581396  1.001401383  0.4662650775  -0.4936133731  -0.1384602579  -1.760235933  -0.4841361257  0.0945989096  -0.5053222872  0.7438303404  -0.1586281221  0.4569966625  -1.670499522  -0.9731158094  -0.7402906904  -0.3864980006  
0.002472901314  0.4190188777  2.187500668  0.5346327677  1.225358119  1.148111426  1.03245775  0.6386193763  1.150565487  1.096823866  0.9503754451  2.140415909  1.1053479  0.4645870274  1.291261129  1.141206087  0.9747937831  0.2796482975  0.3397947233  1.211626953  0.7150339219  0.4141934189  0.681783709  0.1868011507  0.964437711  1.2942936  1.298104472  0.02459238258  -1.407825599  0.09670383049  
-0.09288400914  -0.7614862198  1.425151584  -0.2017519818  1.430515665  0.2483793473  1.02757191  0.09329449116  1.542727745  0.645317311  0.4563829176  0.6087177595  0.9942575401  -0.96628237  -0.761204592  -0.1774993465  0.7103687616  -0.4335523323  -0.6885744714  1.296593664  -0.0632734396  -0.5049700131  0.6230578643  -0.06325789238  0.1657731577  0.4861019268  0.3247030335  0.4465718538  0.1086940282  -0.9864884062  
0.1217557117  -0.7181460338  1.684140933  0.1240662307  2.071283687  0.7237632262  1.482967462  0.6640966501  -0.1196141862  1.360059672  0.1541656371  0.3286392723  1.193845817  -0.9451508942  -0.3266200398  0.4358811857  1.383769186  -0.5710599616  -1.367586156  0.6984164641  -0.1634005458  0.3854143567  -0.4384731087  -1.612355873  0.1659241737  -0.2251568453  -1.805493496  1.032832545  -0.2496709075  -0.6725119935  
0.7923525053  0.7114819579  3.122680185  2.655024373  2.143906683  1.867577589  2.179679533  1.760203133  2.088787921  2.430826431  0.7845311956  1.859629996  1.8381498  1.124345713  1.286517215  1.337750959  1.887119639  1.342491777  0.3441326479  3.473147426  1.676397074  1.494018769  1.736644532  1.322758868  1.843132923  1.186064805  0.2781144817  1.773510043  -2.166156807  -0.05140590453  
0.8641705238  -0.2069011901  1.641071712  2.918087539  0.7295995479  0.1963796566  1.878483846  1.590037795  3.319828345  0.6335862629  0.5003032191  1.144009286  0.8234927659  0.3327007598  1.137231156  0.2187483755  1.08749022  0.7397081382  -0.6810013004  4.238331408  0.9261341286  0.4522448097  1.949826572  0.4159547615  0.8857341993  1.529834335  0.6603865804  1.036697318  -2.552771184  -0.9494109559  
0.4378913442  -1.391181487  -0.6355909883  0.1713525173  -0.8722745749  -1.575721596  0.7059465025  -0.1222323287  1.592093495  -1.142338403  0.04199656406  -0.609713957  -0.2047762075  -1.781748333  -0.736815766  -1.395970239  -1.509679877  -1.159520105  -0.8631656821  1.495707269  -0.7467088614  -0.7647507652  0.5390990437  0.1898411675  -1.308951711  0.7344356407  1.056588555  -0.6365843571  -0.3911957636  -1.245890969  
-0.1981961853  -1.155887693  -1.001109862  -2.250986371  -0.480755998  -1.600025707  0.1306839715  -0.7505248578  -1.299796858  -0.7413175131  -0.1670996732  -0.3816959854  0.150948994  -1.643225904  -1.380343777  -0.822584646  -0.8807868257  -1.252137477  -0.402463214  -2.437157554  -0.8495288674  -0.5601462166  -1.182466427  -0.8049847522  -1.07275091  -0.4539146806  -1.198996187  -0.7726719485  1.811730472  -0.427005351  
-0.3514878622  0.6248226809  0.4215009961  -0.7490219568  0.7944824682  0.03275395048  0.9792770747  0.1371812454  -0.8985291458  0.8161425935  0.364423238  0.9200881117  0.7902188502  0.3961664791  0.2013670791  -0.1911463375  0.5008130749  0.4340646519  0.3818584214  -0.3466239477  0.9247615247  0.2905430686  0.2487456657  0.3997236385  0.1028329789  0.2156416242  -0.5207120874  0.390622389  0.5756723374  0.3132193519  
-0.2100853254  0.2428163558  -0.3096116276  0.2405888639  0.2092184789  -0.3727650516  1.43324698  0.6094942353  0.3859169778  0.2777486486  0.2921673947  0.3377718195  0.2774756579  -0.06407071475  -0.5092193956  -0.2807025202  0.1377876989  0.2074598696  -0.7533001079  0.7769216246  0.5862640276  0.1265563482  0.3129765856  0.1116282385  -0.4945720103  0.316105988  1.054447735  0.02783293983  0.2698227173  -0.1502824717  
-0.3074992133  -0.3516008287  -1.431298548  -0.4541135772  -0.1109716819  -0.9492736958  0.8383343901  0.3144114348  0.4636468773  -0.5203016193  -0.0658425692  -0.804318007  -0.1720709059  -0.4828107485  -0.9327038127  -0.7619176881  -0.4733759621  -0.4886481768  -0.5283218412  -0.1838007422  -0.3165675474  -0.1402045134  -0.7096814025  -0.3420884951  -1.105300505  -0.4033309801  -0.01495399295  -0.2240288917  0.4809335274  -0.4414743289  
-0.1996161069  0.2745308527  -0.04202579723  -0.3832120356  0.6973531962  0.1229526685  0.6908404244  0.1343044629  -1.220855608  0.70963175  0.1639439371  -0.03369698892  0.3834869411  0.2306894081  0.05835684085  0.4925813479  0.01064394415  0.2549393649  -0.1426698796  -1.919187452  0.5500607307  1.310567562  -0.6091295401  0.2676879997  0.1707569868  -0.177186584  -0.936694055  -0.03320547576  1.235873003  0.7455268207  
0.3822241338  1.50613008  1.823368416  1.538611592  1.25971521  0.8185375173  1.390647226  1.525379097  0.2837653032  2.036499507  0.191412602  0.9376324295  0.7133784375  2.136835513  1.761248703  0.9089665317  1.166449982  1.523694419  0.7969190444  2.072445864  1.231057107  1.27684733  1.49118816  1.885774123  0.4992883133  0.9402788861  0.3996488553  0.7359649512  -1.405631437  0.3631624325  
0.7429082155  0.6047863026  1.555513771  3.037409659  0.5598937694  0.5279211836  0.8848762105  1.945090401  2.486093263  1.345958786  0.2465113415  0.6181983834  0.01672779272  1.140841209  1.116012293  0.7774693832  0.6439211544  0.9539095686  -0.1509322175  4.196117197  0.5123642624  1.37345173  1.161210057  -0.5548721061  0.486362356  0.3571897148  1.839471596  0.6339956724  -2.56807061  -0.04390062913  
0.4591095356  -0.7195899419  -1.138648748  1.203238308  -0.3792269759  -0.6513760676  -0.9573428012  0.4262040187  2.464476811  -0.2534757041  -0.4597748951  -0.8399376323  -0.8756642043  -0.5302997467  -0.2156550315  -0.1652631343  -0.317762879  -0.1610794772  -0.4732238162  1.595181547  -1.178250377  -0.1432812949  1.012913272  -0.2825944743  -0.8082925045  0.3094140016  0.4776753427  -0.6392426251  -0.6816204183  -0.9067260298  
0.1647204386  -0.3301431883  -0.7671253916  -0.2676887961  -0.1744488034  -0.6157365073  -1.11222439  -0.6588506084  -0.4278625579  -0.2727859203  -0.5745394521  -1.129506221  -1.204077398  -0.6329827052  0.170434421  -0.4545533585  -0.2896382082  0.09297175142  0.1305267284  -1.013292461  -1.247961402  0.2868690999  -0.02054036497  0.9083411004  -0.5272979234  -0.3010705322  -1.099872805  -0.8105521122  0.8993777368  -0.646439466  
-0.038871162  0.7259277522  0.4128414377  -0.003180911431  -0.3689315303  -0.2663771973  -0.6811795995  0.1776389722  -0.5991181775  0.2018933476  -0.2635385048  -0.4961268055  -0.663768422  0.7287797712  1.113192402  0.1201842603  0.07924051584  0.490944211  0.2446550373  -0.6275812256  -0.3187592732  0.6185651272  0.1604466363  0.6081052903  0.04225208804  -0.684294427  -0.7592175907  -0.2281495887  0.2643655104  0.327366935  
0.235976921  0.7972214837  1.155346355  0.6716693783  -0.2788703989  -0.01621717523  0.1666920925  0.3895745218  0.6276668622  0.2220024154  0.1755771493  0.3793171196  -0.2016264701  0.4503955931  0.6809611664  0.3085505766  -0.1322791821  0.5492249214  0.05240206245  0.2362047064  0.2176257687  0.6166262742  -0.1696675384  0.1299844658  0.4402229567  -0.4016553715  0.3305064411  0.5972169134  -0.3711109758  0.3105738066  
0.1464445736  -0.3847107161  -0.2154042878  0.1127961006  -0.3421033291  -1.041957839  0.180421031  -0.03043845067  0.9153926506  -1.032445945  -0.3585685149  -0.3389714999  -0.8731040812  -0.736289745  -1.670867819  0.3217839132  -0.6576275601  -0.4322277515  -1.003392833  -0.02147532756  -0.3827644132  -0.1477636727  -0.06511208804  0.08074418663  -0.2083428992  -0.3757618548  0.4769646721  -0.3853915054  -0.3824918001  -0.4903562349  
-0.08784812156  -0.5296159177  -0.9485492949  -1.029177929  -0.08774491523  -1.212752957  -0.3602985787  -0.8819648033  -0.8408946119  -1.105275018  -0.6703217613  -0.6138527755  -0.5017836673  -1.66875349  -1.417494345  -0.05355092648  -0.8197456116  -0.8634879395  -0.446427997  -1.842873634  -0.7947179507  -0.3353271752  -1.495037561  0.1792634444  -0.8827485591  -0.411490906  -1.467111138  -0.6396185858  0.709804075  -0.3376576583  
-0.2349677018  0.2636532602  -0.0276552084  -0.8407097004  0.7306244111  -0.01533398259  0.1901921406  -0.4556440764  -1.797007032  -0.1412659367  -0.6475000547  -0.1481450378  0.7184253715  -1.040246307  -0.2793611289  0.2371730157  -0.006300924534  -0.2414304524  -0.04263682606  -1.789801657  0.2306528605  -0.002856591604  -0.815037968  0.3741173878  -0.2356646383  0.08410201871  -1.352844436  0.2171884811  1.064152873  -0.1016789772  
0.07087083168  0.7589674131  0.3764412889  0.3793076044  0.654892916  0.2383050173  0.3583678873  0.2158155339  -0.8043160866  0.3030707513  -0.4556059972  -0.03827732439  0.6533958923  -0.1821414248  0.4791473179  0.01762733418  -0.1427467267  0.2411020693  0.03347815041  -0.09326811594  0.5286615058  0.008044401985  0.1985038045  0.4160387397  -0.109638089  0.5581866812  -0.1409119899  0.8669025149  -0.4143423592  -0.1247186029  
0.52802102  0.198256295  0.0979372292  1.546459138  -0.2231484063  -0.9086462446  0.01260100603  -0.1982730973  0.03407273929  -0.186130534  -0.6446322814  -0.3267172829  -1.028116335  -0.2287996316  -0.2519295355  -0.3412651754  -0.5029600057  0.09568881666  0.18430092  0.109175274  -0.2804689559  -0.1214988473  0.04351470068  0.4590695238  -0.3159997807  -0.2042331398  0.3091485114  0.5252531132  -0.1732504312  -0.7914835223  
0.4724060711  -0.679531897  -0.7743409893  0.5209033999  -0.5281221419  -1.545126821  -0.7007332287  -0.4117058988  -0.5824961848  -0.6853012856  -0.7063177735  -0.6721475396  -1.548752174  -0.3840309716  -1.414430687  -0.3080552285  -1.002724039  -0.3693749094  -0.2115157369  -0.8104975467  -1.255292899  0.4372095168  -0.3977352809  0.2776206876  -0.09353480487  -0.6703931401  0.5184957927  -0.1462848255  0.6624449555  -0.7250766883  
-0.01618827644  -0.8645928253  -1.429938522  -1.348039511  -0.5787154299  -1.386061785  -1.519674345  -0.2599983011  -1.636340403  -0.8862407812  -1.049758073  -0.9196591562  -0.7774260291  -0.3159968123  -1.870019275  -0.7374481289  -1.144274976  -0.9237408983  -0.4877841479  -0.9353986001  -1.155201052  0.211216201  -0.319229038  -1.19490726  -0.3158932051  -0.9589644385  0.1836168822  -0.5325757318  1.407088399  -0.2240531083  
-0.5430167252  -0.3925377025  -1.619374582  -2.164362494  -0.7317205345  -0.8113625067  -1.862363923  -0.794587084  -2.621243841  -1.180065269  -1.194521852  -1.709421291  0.124651215  -0.5158571534  -2.066469739  -1.115324839  -1.192511536  -1.190062131  0.07177502158  -1.348480138  -0.3224428335  -1.03015909  -0.1330033263  -1.208114553  -0.9474040382  -1.076467553  0.0611272206  -0.8251494223  2.35942656  0.1895873408  
-0.6027786882  -0.2199827668  -1.146827082  -1.197014289  -0.543894337  -0.1371373154  -1.324018661  -0.847071989  -2.625831037  -0.8915888778  -1.084877671  -1.814665817  0.2417633622  -0.9483092948  -2.115940417  -0.7165803103  -0.2534709687  -0.9616057279  0.4718505267  -2.249761587  0.1389898693  -0.8436802918  -0.6300732595  -0.08872937006  -0.6455288982  -0.9893138991  -0.01051558924  -0.8448632932  1.938471918  0.364215046  
-0.3263126983  -0.1785463765  -0.9959438224  -0.9480968428  -0.6679095125  -0.5123312941  -0.7066457456  -0.7307118317  -1.950850504  -0.7417157088  -0.9187677683  -0.6454309662  -0.2639752723  -1.027836908  -1.070806665  -0.6367621351  0.4836137892  -1.099361478  0.2704553302  -1.099899059  -0.2794417619  -0.4438118557  -0.2961265189  0.5279159476  -0.8728429211  -0.5824499064  -0.9666891944  -0.3512841848  1.510590081  -0.07063198677  
-0.1839161897  -0.9847786851  -1.231177346  -2.106734091  -0.9509592657  -0.3944473453  -0.5943485191  -1.630862289  -2.47485631  -1.21390356  -0.6637091203  -0.1925334519  0.1049150773  -2.072282319  -1.307531764  -1.267572014  -0.7177473912  -1.391328182  -0.7318950407  -1.749509769  -1.080485252  -0.04904136256  -0.7986036462  0.6777868602  -1.073271049  -0.8590361355  -1.016493826  -0.5032741962  1.722155482  -0.3261280602  
-0.2374479149  -0.8155935677  -0.8562684814  -2.58652803  -0.8707833041  0.07696176469  -0.6783642379  -1.726857033  -2.52162769  -0.446809746  -0.4206697386  0.4298346235  0.5488280493  -1.511019406  -1.267804321  -0.7063081499  -0.9327369093  -0.7802933302  -0.8519770071  -3.430944338  -0.7427778626  0.06336690065  -0.993336997  0.4861409316  -0.1683904016  -0.9746502963  -0.7317081352  -0.2404733087  1.956333401  0.1429404325  
-0.0650394206  0.2497077646  0.2051638461  -0.9682145709  -0.211930224  -0.1378730389  0.2915633006  -0.5544868277  -1.81882231  0.4811991321  -0.02973665196  0.7475570633  0.2906931208  -0.4163740269  0.3944412361  0.008285576233  -0.447177883  -0.2884862649  -0.2107421473  -1.736211439  0.1276040242  0.2028599692  -0.2482528022  0.6583371913  0.07189068159  0.1812025185  -0.2213145691  0.4908408819  0.9911022597  0.4082129208  
0.1868454779  -0.5783970956  -0.08869987541  0.09137637238  0.09741140214  -0.8518644156  0.2642235576  -0.3544505345  -0.07704001746  0.2094721206  -0.1788860423  -0.09545164014  -0.2511619256  -1.339942535  -0.7392460687  -0.3366786007  -0.1770431066  -0.7335814475  -0.6011343409  -0.3051913366  -0.1115648  0.1842041072  -0.5345375263  -0.6033475619  -0.3073127857  -0.2825777773  1.314007737  0.3397913886  0.6077741173  -0.4418232539  
-0.02131604716  -1.767731624  -1.158675462  -0.7438625226  -0.1343778053  -1.391649433  -0.8195738249  -1.112903639  -0.6429954394  -0.7251906197  -0.8992985257  -0.7812144112  -0.7421255837  -2.479815516  -1.750153072  -0.2362636954  -0.4465981339  -1.471443179  -1.821676082  -1.553882769  -1.114073455  0.03739222391  -0.6395491693  -0.5032385916  -1.020722795  -0.5325513361  0.1837328402  -1.067194683  1.158764214  -0.792591278  
-0.157381086  -1.12278188  -1.091887262  -1.135263763  0.02749700337  -1.155065153  -1.54051867  -0.9471466249  -0.9739021614  -0.634787663  -0.7989899327  -0.6135010165  -0.7746785698  -1.830143983  -0.2161669462  0.107673447  -0.4234099393  -0.7697382556  -1.251611174  -2.582722603  -1.341485061  0.1967117743  -0.9364438946  0.02410485767  -0.7058041092  -0.3890727141  -1.006629796  -1.203253123  1.169625693  -0.6351398082  
-0.1985704896  0.3828017768  0.3389720845  0.2386818074  0.4261810906  -0.2399340203  -1.124656385  -0.06826030892  -1.342406406  -0.1167296448  -0.3689936133  -0.314531806  -0.7342484183  0.07534330894  1.428440895  0.4208648047  0.1614271782  0.1234929492  0.1089461568  -0.9001477509  -0.2293152384  0.5523926033  -0.1106921405  0.03961669957  -0.169841639  0.2268021035  0.4099904631  -0.561416737  0.412088376  0.1555149568  
0.2483795802  0.6987759657  1.677103135  1.020476042  0.03990007616  -0.7267473163  0.3424131125  0.5977206233  -0.7553946987  0.5111409205  -0.06422660158  -0.1067780539  -0.5648481241  0.1569076184  1.032638698  -0.2906821228  0.1963021663  0.09232380293  1.115191104  1.064109142  0.2638059387  0.2185906202  0.3629003617  0.1096199297  -0.418247058  0.4773362508  0.6042589636  0.07731837395  0.01358912192  -0.1916481706  
0.3659492951  -0.07091304079  1.431531109  0.07223451157  -0.6093692011  -1.269515936  1.155963131  0.05746688884  -0.6638306543  0.3093262212  -0.01415897292  -0.1775713967  -0.1981202626  -1.5433269  -0.5805159889  -0.8171520835  -0.8370318054  -0.8022069637  0.898769706  1.093018944  -0.2261037705  -0.3329388791  -0.2820336255  -0.2549819043  -0.9976412453  -0.005994670629  -0.6523307873  0.01974694055  0.2063509591  -1.089238045  
0.1312563911  -0.2026693196  0.9454645565  -1.029557066  -0.1181573763  -0.6931027299  0.9319750268  -0.5585532994  -0.7732792871  -0.03371758855  -0.3886404427  0.09786028392  0.658364731  -1.700975565  -0.7121903255  -0.3267757568  -1.004715472  -0.9807218271  0.563811427  0.1666740079  -0.323048701  -0.594837533  -0.5591362235  -0.08682832391  -0.3539159062  -0.6804948867  -1.113878408  -0.0600872901  0.5355645994  -1.139119545  
-0.1528414868  -0.06733603911  0.3306494984  -1.064372651  0.2547823768  0.04170250443  0.8652465098  -0.6127550148  -0.9841251651  -0.001596785949  -0.365242496  0.07123393968  1.141305168  -1.426580076  -0.2225596232  -0.2626493372  -0.7169586859  -0.3730680755  0.104595869  -0.1253622116  -0.3445137932  -0.2333594385  -0.2152977793  0.7419652981  0.0133263095  -0.1770281854  -0.7416709389  0.7328723067  0.880844207  -0.7458537604  
-0.1023506149  0.02236995628  0.02033446014  -0.9426411332  -0.4509952317  -0.1154111937  0.1817191734  -0.2118531138  -0.8257491875  0.3187102798  -0.1621685088  -0.09188302404  0.6736603328  -1.479705968  -0.1241377376  -0.3623803349  -0.9064780505  -0.2347595476  -0.2496331543  -0.3651817745  -0.6821266088  0.1059608334  -0.3758159469  0.02137713972  -0.5853784278  -0.03315582401  -0.4306293232  0.3391262976  0.841425959  -0.3078083935  
0.00884822975  0.6435897958  0.516379159  -0.4538481346  -0.4493289605  -0.5551741215  0.1463604873  0.4184737995  0.4253705653  0.6123763173  0.01962545184  0.5388979844  0.03664235254  -0.5436584833  0.7090228782  0.02817830929  -0.3180872755  -0.1985802064  0.3357669406  0.1079330752  -0.08113094833  -0.005185566808  -0.007209080243  -0.1405836118  -0.1841656718  -0.09084941789  -0.3702809872  0.2478300302  0.2012076286  -0.3315767405  
0.3447546003  0.839078737  0.5122155943  -0.4914369988  0.1069890097  -0.8636614045  0.6977636274  0.5208299374  0.7398917697  0.6021726999  0.05399407231  0.7798801153  0.1359376237  -0.1413638455  0.7738050332  -0.06413876834  -0.3506151467  0.1613395773  0.3078367888  0.8695430641  0.5583488858  -0.1296119986  0.3126751016  0.04997539586  0.03420488781  0.3971838431  0.3761358515  0.3222411515  -0.1427342629  0.05849676621  
0.2183812064  0.5895680677  0.0900844836  -0.6740971907  0.2286906538  -0.6029757062  0.5252770603  0.2253887127  0.5112558419  -0.6298672355  -0.237095974  -0.09379106897  -0.0439339041  -0.03127623657  0.214303779  -0.7751557746  0.07498974054  -0.1242889447  0.2834424993  0.7750094697  0.4878154647  -0.7374980932  0.07835692429  0.00362663134  0.01200068257  -0.4112139683  -0.1561511634  0.62682065  0.08052961722  -0.4628318101  
0.02895275394  0.2629355272  0.7789143092  -0.8332930351  0.5750247467  -0.0482290576  -0.1611679595  -0.6265631881  -1.045210106  -1.034474573  -0.1726765349  -0.9905987886  0.08224883708  -0.7542582798  -0.5882447799  -0.7006418642  -0.455949906  -0.3107187884  -0.04879979054  -0.6217081389  0.02708732141  -0.3549077047  -0.5272226883  0.5005221232  -0.08170744247  -0.8024619723  -0.3323703656  0.8838441715  0.9033774685  -0.6195552208  
-0.229432107  -0.009700799468  0.6522565618  -0.4857365439  0.6259358332  0.1407987314  -0.8661876832  -0.6180980469  -1.111088255  -1.057147135  -0.05976823277  -0.9995425149  -0.0379159547  -0.7141502835  -1.327875515  -0.3269105774  -0.5101966501  -0.2576134825  -0.7611362189  -0.6845524497  -0.4435799092  -0.5152968577  -0.6145103112  -1.579773749  -0.0127376122  -1.02796894  -0.5214552423  0.3588758322  1.125328237  -0.5130497457  
-0.5830976133  0.3962058929  0.1304651122  -0.2096032447  0.961890701  0.5397639376  -0.9504433088  -0.5293520595  -0.6225007987  -0.7450598616  -0.1557464643  -0.5958621563  0.1160871085  0.137772652  -0.8378088017  -0.3909778228  0.3408869863  0.2675937866  -0.779243084  -1.2006217  0.5083591187  -0.6421082385  -0.3858831243  -1.358320908  0.5403259606  -0.9070297327  -0.6979702194  0.2176556963  1.181537975  -0.1180062776  
-0.2057418226  1.252145817  0.4430813523  1.024913994  1.276558217  1.484666883  0.05113770414  0.4016788774  0.03739978487  0.1520836657  0.1706008933  0.04542188229  0.4308966453  2.033618384  0.2029537241  0.0530311622  0.1565409297  1.339643328  0.03413135419  -0.02174586773  1.923047744  0.07220383329  0.7769385125  0.1164509598  1.341129779  0.1288715892  -0.05965459418  0.03431912698  -1.215713452  0.5502116763  
0.1237382627  1.474154536  0.290685059  1.898390047  1.132746367  1.901064346  0.2446699418  0.4805476549  0.9610608354  0.02043197094  0.3824841257  0.1289841468  0.822086031  2.000253238  0.3740954178  0.414408591  0.1230721719  1.614200498  0.6731162892  1.006545921  2.670814241  -0.08181035222  1.006081743  0.6300093928  1.434392136  0.8965599514  0.9131819124  -0.1034110777  -1.541858584  0.6855828148  
0.2949629195  1.98710819  0.3672282094  2.181277042  1.199532315  1.786056226  0.3931843631  0.710938545  2.84540284  0.4815439083  0.7629389112  0.6757176141  1.009099501  2.960465079  1.299961057  0.3320298011  0.7690944823  2.305895808  1.972175398  2.612200523  3.16738671  0.1351760106  0.8654867777  0.6668450134  1.836699136  0.9753285101  -0.1014958692  0.4224854539  -1.75191262  0.6744708467  
0.388827461  2.2261543  0.2174412274  2.749078409  0.07752330973  0.9724785512  1.195955689  1.71727416  3.592208526  1.017754922  0.8946044191  1.045217807  -0.1421336513  3.755663257  2.515430398  1.007092502  1.186119483  1.616762483  1.595484519  2.914273969  1.549914726  0.3765984649  1.576230353  1.007242227  1.634323071  1.364116722  0.232015153  1.066739752  -2.534049007  0.8316588927  
0.9826211787  1.660039935  0.7334895527  3.048760157  -0.8456579311  -0.1706007438  1.225086554  2.462365729  3.998516658  1.7697743  0.393636695  1.483857893  -0.6148367539  3.890359244  2.930185866  1.55611989  0.3026083906  1.204623205  1.226297607  4.267668267  -0.05953991031  0.4712601504  2.610317583  2.531001875  1.564569801  1.728827273  1.671283141  0.7105428117  -3.948254802  0.3436581473  
0.9056658682  0.2685293793  -0.2763950981  1.305403619  -1.415473251  -1.065257325  0.6929229194  1.783597369  2.02647023  0.3685671895  0.2720209784  0.774269189  -0.2723733057  2.124031488  1.97364878  0.5981838092  -1.177778321  -0.1672184289  0.5664807609  3.922361859  -0.771527865  -0.08388504153  1.588293496  0.5070163118  0.6758156125  1.605953145  1.55973682  -0.7939671994  -3.392632765  0.1346644209  
0.3083947703  -1.388871771  -1.728716936  -0.8407801114  -1.679632711  -0.8793973044  -0.7847883618  -0.3160412804  0.3508506131  -1.96264549  -0.3454061022  -1.097579839  -0.2181278371  -0.5976938912  -0.8666547591  -0.7110553623  -1.509453978  -1.415513895  0.06738412583  0.8374870018  -1.708727017  -0.8755112335  0.1243511202  -0.7629560078  -0.7955490135  0.09554524749  1.810934011  -1.073496134  -0.528816875  -0.2349970078  
-0.2250302561  -1.295376659  -1.101413385  -2.109383614  -1.295408372  0.156217449  -1.434746911  -1.729756221  -2.227615999  -1.777901569  -0.6933501673  -1.66189106  0.2413736145  -0.7389703121  -1.627991293  -0.4397466274  -1.18946686  -1.249108773  0.4108962048  -1.633716419  -1.473711645  -1.089813005  -0.7007993248  -0.2462807601  -0.8871248755  -0.8456665384  -0.2112390047  -0.8053010885  1.501836038  -0.09468804689  
-0.5435921334  -0.1756125011  0.3017848044  -0.8801874002  -0.2391596458  1.168577544  -0.6502889189  -1.058564438  -1.627224285  -0.1551517748  -0.08205286919  -0.437533399  0.6272520817  0.1532508165  -0.4521675864  0.3582246211  0.1001061489  0.06422647102  0.8104947784  -1.508366056  -0.3488021003  -0.5053983884  5.862961497e-05  0.4216335504  -0.151624968  0.2887483128  -0.2625943498  0.5603981199  1.059138597  0.5896026137  
-0.4114166811  0.003280872671  0.8163724307  0.9903087161  0.3448174328  1.24835382  -0.3533964559  -0.6666192325  -0.9700023383  -0.00238648762  -0.1681183004  -0.08237013106  -0.2141352198  -0.2582453541  -0.6537385805  0.2339793218  1.093908075  0.1683754661  -0.3266067272  -1.205304779  -0.4665181949  -0.03642088848  -0.34895902  -0.8315908264  -0.2711423633  -0.1007993223  0.5428224274  0.3263231395  0.3040562252  0.540070828  
-0.01332489937  -0.1223207816  0.7508843725  1.159889228  0.3019479661  0.3991087526  -0.7442639452  -0.7301446907  -0.1051760972  0.4632023453  -0.06512311198  -0.4743876961  -0.7099898224  -0.3655912031  -1.015850945  0.1440407102  0.9369453594  0.1725101499  -0.6195219743  -0.2604090556  -0.4427149585  -0.2370295196  -0.4884841992  -0.1084342862  -0.9087349525  -0.4753510535  0.4848371781  -0.03015797539  0.06629607203  0.4219182834  
0.04882656349  -0.4341504057  0.9769894567  1.074021498  0.3686647125  -0.1178352623  -1.181979065  -0.225675664  0.7754919084  1.29856011  0.498724395  -0.4216872954  -0.7591155094  -0.5705548959  0.2390825422  0.5564832249  0.7281116661  0.9376225611  -0.4479306113  -0.1172486135  -0.1127837728  0.4737390978  -0.3506695969  -0.01419232366  0.02348916166  -0.4890666575  0.5800914409  0.2622940471  -0.1738990754  0.4085430052  
-0.1020534502  -0.8162858892  0.05182194576  -0.1197542215  0.1036801624  -0.7695015608  -0.9598652052  0.4812377031  1.749007366  1.147061489  0.5842729069  0.3852415568  -0.7996669239  -0.5454014179  0.513789025  0.5898069163  0.9176040095  0.7124158505  -0.5109084291  0.1350430167  -0.3083913604  0.6226416275  0.3466183764  -0.3729060704  0.2408557517  0.009166031165  0.7116963714  -0.07252825623  -0.6378547089  0.5720137621  
0.2951760507  -1.045702256  -0.5055046014  -0.744572241  -0.2908234129  -0.7031987939  0.1744105696  0.4773581477  1.340601704  0.6063618177  0.3979262676  0.6946952578  -0.7785159594  -0.2111701916  0.5963223451  -0.283325827  0.3394795757  0.2491332101  -0.5986493605  0.7519341366  -0.6785690479  0.7787098006  0.78192922  1.278745732  -0.4626674696  0.7310146973  0.0190519577  -0.1246054569  -0.906260617  0.2252114128  
-0.1091331352  -1.334748807  -0.5660601071  -0.7127810211  -0.5788064138  0.3897397393  0.3256082365  -0.07022546957  0.5551585711  0.07686497747  0.5948715294  0.6794709697  -0.05213878172  -0.8700375303  -0.2483519463  -0.02731963132  0.2082167168  -0.1513834038  -0.4197740592  -0.5846373911  -0.5781503506  0.7502803303  -0.6138952129  -0.5050512279  -0.1397226854  -0.0245152894  0.1338421797  -0.3053571459  0.4012136778  0.5908435702  
-0.6906185881  -0.7822513698  -0.2761352667  -1.254188948  -0.1443576348  0.525526502  0.933696683  0.246563616  -0.369601455  0.4320392819  0.4938794456  1.008414063  0.5240531091  0.09329318223  -0.2307056051  0.2694216481  1.400802963  -0.7341616047  -0.3792676355  -0.695967426  -0.1575677783  0.3378726391  -0.7491421507  -1.538119098  0.02323204068  -0.6442232608  -0.8595505083  -0.5550656763  1.013331985  0.6137975681  
-0.4486951338  0.8440104773  1.189789459  0.5647463812  1.071831871  1.641754167  2.206427406  1.209053229  1.040435665  1.174858425  1.00643644  2.290725876  1.454534101  1.371437497  2.087660414  0.8681758609  1.992372761  0.6908393838  0.6012509567  2.127689233  1.751564444  0.51579385  0.5025492608  0.5458373892  1.271869758  0.6918981689  -0.6469177886  0.1313555507  -1.312531927  0.7859737034  
