# Supplementary material for: Large-Scale Brain Network Coupling Predicts Total Sleep Deprivation Effects on Cognitive Capacity
Source: PLoS One. 2015 Jul 28;10(7):e0133959. doi: 10.1371/journal.pone.0133959 (PMC4517902; doi:10.1371/journal.pone.0133959)
Supplement: S1 File — (ZIP) [file pone.0133959.s003.zip › supporting_data/dual_regression_timecourse/timecourse_TSD_subject5.txt]

0.06150255184  0.287248691  0.1719766659  -1.057088235  0.1344402476  -0.2088928327  0.2380414156  0.07256141835  -0.766861383  -0.09433593953  -0.1132369688  -0.5489881515  -0.4339106178  0.0128217991  -0.2467914601  -0.08750993411  0.0827651401  0.01579299721  0.2108495928  -0.8311021848  0.2961990322  -0.736561902  -0.4190640922  -0.1949054046  0.02465090607  -0.168790746  -0.3351666053  -0.3108403938  0.3459144435  0.03753325451  
0.116980338  0.2533402278  0.129497154  -0.40270026  0.1826142496  -0.09231274965  0.7383462755  0.1294318771  -0.07155864381  -0.1634217038  0.2216324365  -0.6923359995  -0.2555245075  -0.03308898395  -0.2483833314  -0.4089328006  -0.1768407156  0.1823102579  0.1274364945  0.1707455835  0.1823440429  -0.8625504886  0.08633621291  -0.00445571529  0.1090955819  -0.07143375324  0.2978657188  0.1443257566  0.02579430346  -0.3112458313  
0.06286051444  -0.2162495495  -0.3629312541  -0.5602404763  0.1090930375  -0.2500264644  0.5906046854  -0.1146814779  0.1647449121  -0.3003770723  0.01283425454  -0.7984624235  0.4145280455  -0.2420036942  -0.3462844778  -0.5125209239  -0.7162939689  -0.004497908277  0.02800939217  -0.3181505714  -0.0002451425815  -0.7674537812  -0.06450698849  -0.2866345065  -0.1121823878  0.1515572629  -0.240306849  0.1913414974  0.3473520871  -0.2126630659  
-0.2138400232  -0.3038799535  -0.3301688794  -0.8758285399  -0.04468993586  -0.2262924481  0.1627707265  -0.2282594666  -0.5397904932  -0.3671354432  -0.3084464426  -1.016813249  0.2116936092  0.06301620209  -0.2542597606  -0.3689629603  -0.4422566975  -0.2823380532  0.0579609511  -1.504790355  -0.08148405711  -0.7256963977  -0.559661889  -0.2843003102  -0.2497233454  -0.1292172687  -0.6199859035  0.3228056314  0.6729877436  -0.2815086815  
-0.2094376327  0.1139847455  0.2947372839  -0.2515549811  -0.02767809142  -0.2710454192  0.2910738464  -0.03471659469  -0.2023349491  -0.03079465563  -0.1406591422  -0.1691089457  -0.3014880233  0.09905775369  0.3050546197  0.1487440538  0.1431758668  -0.1862508006  -0.03185717418  -0.3580138418  0.2700264407  -0.1607777324  -0.1955558825  -0.08301383437  0.07738196348  0.002121712183  0.2543307999  0.3108036062  -0.03668436945  -0.0299720937  
-0.01107594951  -0.0005087021705  0.1687493239  0.2049301678  0.006423637871  -0.2201715636  -0.04354119103  0.1564751085  0.6841562703  -0.09229496751  -0.09487631786  0.4322047783  -0.3247839319  0.06675934051  0.3780921439  0.208094247  0.04016009914  -0.1364330527  -0.1227096728  0.538956729  0.08210995567  0.1961858263  0.2277156989  -0.2357887338  0.01656550156  0.1725428618  0.476304414  0.01066881536  -0.3124687962  0.2290393481  
-0.06902596029  -0.1435087811  -0.3395214293  -0.4090713346  0.2020527878  -0.1431351401  0.1874792092  0.1785329487  0.01026290136  -0.07089650598  -0.1459743208  0.5616522259  -0.2469081662  -0.2430593814  0.2895747158  0.08530077067  -0.1664752709  -0.3316893158  -0.332145948  -0.7413635757  -0.03286170839  0.4229652082  -0.390994568  -0.7788293411  -0.1746931863  0.2240978057  -0.5646770892  0.5620556778  0.2129027023  0.3932450103  
-0.00358902726  0.2612716675  0.2009424909  -0.1659721261  0.327194149  0.06449708067  0.3024612494  0.1882093735  0.5120460184  0.3724761996  -0.1055430811  0.8192325716  0.06929833117  -0.3591783842  0.4843868688  0.3295226754  0.1405262902  -0.2974817364  0.197316266  0.3327318096  0.2976672726  0.4171317215  -0.1512784399  -0.4886875717  -0.04949736021  0.2802759327  0.2026582393  0.1256081068  -0.2745035314  0.6759564076  
0.06737062634  0.4328145305  0.5334574443  0.5585261762  0.2493710011  0.1057248508  0.7697306555  0.3688250771  1.263541321  0.436527218  0.06930078629  0.7656826855  0.2753659483  -0.3879802121  0.6460953933  0.3033460369  0.1614472272  -0.2465935425  0.2297103107  1.483736915  0.3403026318  0.1630305089  0.7375021283  -0.2174989575  0.05794924004  0.2579831513  0.4647404036  0.1391924212  -0.7537382334  0.4151026688  
0.09735042938  0.1432230606  0.451947429  0.6127853064  -0.02795045571  0.03892252884  0.1294591874  0.3314504234  1.115024158  -0.0143586338  -0.1493574352  0.5317515816  0.3544146251  -0.07151066635  0.3971142059  0.02556292451  0.126515746  -0.3248328665  -0.08428556098  0.6900408526  0.1464021707  -0.04329593059  0.5125102937  -0.08833244325  0.2042927881  0.06485726714  -0.02887292758  -0.06196558061  -0.4363079034  0.310603689  
0.007706198553  0.01398792343  0.194073872  0.2626409489  -0.1299591079  0.4476675762  -0.2141616185  0.08962339426  0.02729569029  -0.1969302648  -0.2300327122  0.06292522871  0.4470330869  -0.04845188866  0.2562737963  -0.0108926388  0.1056533372  -0.441733297  -0.1172716608  -0.1391414359  0.174151945  0.06840257914  -0.007269900568  -0.258919808  0.08963837991  -0.2352403592  0.2110281663  -0.1252422753  -0.4210563945  0.2362976261  
-0.01325117099  -0.08864539182  0.05183363616  0.303314671  -0.1778888934  0.5327567691  -0.5333253184  -0.04241488152  -0.02320205989  0.01776338601  -0.1295679179  -0.05031044127  -0.1205463238  -0.02757006762  0.395286806  0.3782805816  0.1831639331  0.08983292052  -0.4326813906  -0.4609704053  0.2522821239  0.2658094332  -0.1959958941  0.08392627033  0.2204641971  -0.2280097472  0.551468919  -0.05611639579  -0.5305153836  0.02664291474  
-0.005246722827  -0.4150303448  -0.4890546899  0.3762225465  -0.4824037673  0.150325317  -1.37703885  0.1024427869  0.4640242823  -0.08849983258  -0.2637243583  0.06596475824  -0.6912108838  0.1249813677  0.5501941017  0.4716323529  0.09002426081  0.289054682  -0.7133987171  -0.4384143794  0.06073886276  0.4836347134  -0.7945613891  -0.07999733337  0.0778446377  -0.5395520375  -0.1267265949  0.1238696777  -0.2278040377  0.02724273828  
0.04675793202  -0.3438537548  -0.4951822701  0.2999251386  -0.3075233458  0.1581339959  -1.22298375  0.2231717974  0.5743793514  0.2971711023  -0.1633594438  0.2696865666  -0.2576323323  0.05393600263  0.6694106155  0.4304539321  0.1182618556  0.2676534899  -0.5630382524  0.08169906767  0.05774706593  0.7421723716  -0.6023644626  -0.176381697  0.2229180843  -0.4632916498  -0.2314723377  0.1654891093  -0.3798094591  0.06547067132  
0.1045405626  -0.2038068842  -0.2465268199  0.2259928878  -0.2433306179  -0.2367647483  -1.028681975  0.1153224657  0.5973878933  -0.1692283099  -0.1893969474  0.1334462248  -0.3862287629  -0.2937639357  -0.1126084953  0.3041576956  -0.186454962  0.07117313602  -0.6917724971  0.5882052359  -0.5229845582  0.334996742  0.4282310086  0.4748929597  -0.1152333719  -0.4849140497  0.6519017034  -0.0565180887  -0.3534479282  0.05428094839  
0.1362359741  -0.2586133425  -0.3645667427  -0.290150057  -0.2625821455  -0.5923728569  -0.8481810276  -0.3020056746  -0.2246724927  -0.34570312  -0.1318686292  -0.06789562849  -0.4751815472  -0.4669314636  -0.5654253627  0.03979309679  -0.2811161756  -0.2775608639  -0.2173780651  0.3316154491  -0.8286867816  0.006079585216  0.107027697  -0.2035745902  -0.3110511617  -0.5431545278  0.03115744017  -0.6358523478  -0.1115203869  -0.1338200106  
0.07600702532  -0.2138679029  -0.08373796538  -0.5546054271  -0.1205963829  -0.6581812408  -0.3421600611  -0.1958584787  -0.4425719509  -0.1990271705  -0.2780438113  0.07917920882  -0.1236900523  -0.3173626484  -0.8928676579  -0.1505230946  0.01130795052  -0.5568486322  0.01466579726  0.06868650312  -0.3629778977  -0.2175588724  -0.1427975601  -0.2444858771  -0.1119747076  -0.3886821064  -0.3996813661  -0.405445709  0.1186934662  -0.04878728884  
-0.09177106709  -0.1903101262  0.2094797174  -0.580547023  -0.4177855724  -0.7285360888  0.003972365727  -0.3227385022  -0.8392410292  -0.340239975  -0.3623512535  0.01134289403  -0.1561057263  -0.4510477964  -0.961018744  -0.7742183579  -0.1235695445  -0.6144148655  -0.111748207  -0.6679959492  -0.2024780329  -0.3169280936  0.02285212574  0.2684592331  -0.2212520186  -0.2994765067  -0.1766191848  -0.1405782341  0.5866225242  -0.2043408249  
-0.2698107085  -0.1247546276  -0.07630857155  -0.4041139857  -0.6912337611  -0.3809600566  0.3711802729  -0.3819231457  -0.7486795527  -0.04446726079  -0.09755095612  0.2276411893  0.06131758886  -0.1625734852  -0.5138576617  -0.6827972583  0.2868672828  -0.5704466308  -0.2325346346  -0.9176138344  -0.08392750469  -0.4816671076  0.1424052583  -0.1361957256  -0.3817827425  -0.1088241515  0.187447092  -0.1083047523  0.4735935672  -0.1924810724  
-0.1750363668  -0.03334812147  0.08396601892  0.1277075674  -0.5188697668  -0.1562775305  -0.004168703865  -0.2930840228  -0.8368250517  0.2111782862  -0.08537169111  0.2853375523  0.1850766034  0.05583090212  0.05390643722  0.04680784458  0.5252550402  -0.04571631573  -0.1681467308  -0.2044328619  0.03829165496  -0.0423808614  0.1536175854  -0.1718726588  -0.06398463304  0.1401613766  0.4556695837  -0.3813311521  -0.09508029964  -0.0775289762  
0.03774648958  -0.07152545571  0.08330406317  0.7505535204  -0.1876412762  -0.07100644426  -0.6991418962  0.0805999216  0.03611433002  0.3566107899  -0.07495360855  0.2339026798  0.07396370848  0.3248751959  0.6665860069  0.6248112984  0.5176993769  0.8176561175  -0.4344470312  -0.01963193907  -0.01245104644  0.4130791567  0.4136813774  0.6324483216  0.2756517406  -0.3653333563  -0.02533949639  -0.3006912775  -0.321349089  0.1630001599  
0.2201192138  -0.09366383636  0.02778164256  1.335536539  -0.1143768489  0.1513207206  -0.7331361748  0.0570598368  0.4810755595  0.08794391935  -0.07705992984  -0.08180668062  0.09037767593  0.3877994414  0.5662085859  0.6876348853  0.4013250191  0.7899830611  -0.1161014695  0.1314667929  -0.01421473519  0.4933994955  -0.004514063855  0.2510565299  0.1747958575  0.01431443861  -0.3828904185  -0.3197965282  -0.6571304002  0.2076481944  
0.1655767838  -0.1075651631  0.190146278  1.592359025  0.3394491553  0.5117563142  -0.4903972952  -0.4011527988  -0.07836043121  -0.03335216928  -0.07257097881  -0.4978275611  0.1024754934  -0.3036649379  -0.374881841  0.06284959864  0.2510250545  0.4225049261  0.6479921203  0.8788753655  -0.1661012147  0.5687531871  0.4836706734  0.5734884084  -0.115086096  -0.06543570155  0.06689043752  -0.3845852463  -0.283818991  0.168822109  
-0.000608918169  -0.3422593217  -0.380970935  0.7199837724  0.4571206368  0.7213061285  -0.1369119385  -0.704809179  -0.7362895555  -0.18753762  0.0542406975  -0.7579104558  0.4793093301  -0.5577852448  -0.6137918108  -0.6150324737  -0.3744129385  0.08733302708  0.9439560119  0.4097020293  -0.4903922231  0.407090424  -0.1689602645  0.3250896149  -0.0936277101  -0.01632850815  0.01108827821  -0.2645664933  0.384670986  0.3413834341  
-0.2398086396  -0.7086643522  -1.210856382  -0.3054386221  0.1466898604  0.7877930574  -0.5337312876  -0.7964683019  -1.067878315  -0.3658565018  -0.1480295388  -0.8158544146  0.4351808788  -0.4649957999  -0.6379581383  -0.8055097645  -0.7098854477  0.1336408738  0.6605696597  -0.9179347353  -0.8007390535  -0.0135696112  -1.068809099  0.2243331317  -0.1342026794  -0.0835940652  -0.6970938889  -0.3599515201  1.060460825  0.0217288188  
-0.317834939  -0.499216418  -0.8905107747  -0.6354287566  -0.1757644978  1.029224091  -0.6608356448  -0.4171656161  -1.569507371  -0.09879098148  0.01654211742  -0.6938168274  0.2322736579  0.09096217926  -0.3581979576  -0.3929795623  -0.3938488517  0.4067938778  0.4338531939  -1.189523786  -0.7663108464  0.08555208688  -0.06804136138  0.4400256101  0.03903987915  0.2709671487  -0.1982766314  -0.300398778  0.8406023172  -0.159687471  
-0.2468780349  0.3102864204  0.08340931285  0.2187060548  0.08481471612  1.142727524  0.03285187972  0.3673360436  -0.8421199484  0.6383872016  0.2744212233  -0.04018597446  0.6998687299  0.8952735278  0.103465601  -0.09754674017  -0.02993612055  0.6670528127  -0.05279507849  -0.5146175454  0.1101385906  0.3427377873  0.1517309256  0.6853370969  0.4212600395  0.3089059788  0.266614237  0.4850635027  -0.06134947602  0.3253681973  
0.1629471838  0.6330618819  0.6050848696  0.9070146287  0.07618314144  0.9438939903  0.202651367  0.8350725739  0.5124475873  0.7679102065  0.3878501982  0.4096158017  0.5070600302  1.266648496  0.6719405443  0.009730891142  0.03652550825  0.8416829248  0.04509616604  0.5429504016  0.5648927769  0.1985332542  0.7248458192  0.4482351462  0.4810483574  0.6987195543  0.108509028  0.5210412352  -0.4481670261  0.2892038606  
0.2691080354  0.5307218696  0.6621110256  0.7404780159  0.03546318607  0.1996352477  0.4196831601  0.607065885  0.6233474444  0.1657705412  0.4632617753  0.09229332987  -0.4171438627  0.9365075021  0.5407200947  -0.1166336016  -0.04045219387  0.5885649828  0.4153122395  1.133283937  0.6178633554  0.1283460348  0.5496512067  0.1727131126  0.1687863897  0.9514247539  0.5070957945  0.3434917854  -0.5750846001  -0.1483317186  
0.2251102877  0.4133228895  0.7541411825  0.4554162816  0.2618307839  -0.2421165024  0.5431662122  0.09799748727  0.2362381635  -0.1062237223  0.534274354  -0.4037376625  -0.8365678844  0.5429790444  -0.02198466467  -0.2268428427  -0.1039887272  0.3237677561  0.6908290577  1.350166905  0.3657519672  0.009876764342  0.4352144612  0.4718286019  -0.06795151472  0.564186548  1.030893851  0.2126119621  -0.3025868255  -0.3814467551  
0.01900089251  0.2403609391  0.3271792245  0.09540331078  0.06717480508  -0.2038858994  0.3051094826  -0.1659704311  -0.1285729565  -0.2134990761  0.1751163822  -0.2747525763  -0.4276480147  0.4092606986  -0.5501271131  -0.3129318564  -0.153435667  0.3360735109  0.1887408344  0.4746473399  -0.03674756494  -0.4520883362  0.1146889111  0.2826983236  -0.1207750615  0.1194902113  0.06853408357  0.07866601839  0.2875577369  -0.3691939206  
-0.1339222061  0.09279216043  -0.1970467524  -0.6579444581  0.1948244136  -0.03006134816  -0.4766938845  -0.2681614087  -0.519971779  -0.1179571834  -0.1676765145  -0.0740676397  -0.1637549802  0.2377568497  -0.4676907913  -0.1522315862  -0.5380680568  0.3022276036  0.1148719539  -0.4427690275  -0.2713018812  -0.4607702633  -0.4759778965  -0.2787600199  -0.03896923779  -0.5608722974  -0.6698606152  0.02030397805  0.3808337696  -0.1761780572  
-0.07687369519  0.06541804999  -0.00829833397  -0.7203229706  0.6191486098  -0.01065366117  -0.4537836632  -0.3859837684  -0.2860707779  0.136768918  -0.005419868937  -0.1314275212  -0.4259064358  0.2898322918  -0.1702960507  0.09654889113  -0.3892119907  0.1775396258  0.1264806667  0.1284475811  -0.1753250138  -0.1817748766  0.4796928062  0.1038349401  -0.004852159839  -0.05399530133  0.2223988969  -0.128418799  -0.2528371289  -0.03355228284  
0.009417953127  0.04224172005  -0.1057220056  -0.212463347  0.4958098034  0.008467830139  -0.567559334  -0.3515189571  0.1488809021  0.06753373632  -0.1221279427  -0.3362359278  -0.6901542467  0.6991239852  -0.424160976  -0.2697691867  -0.4133583683  0.1939167285  -0.001462175136  0.1855055551  -0.003555123311  -0.1257724875  0.1143152348  0.2477252462  0.05275883301  -0.2202123144  0.07847090655  -0.08491669145  0.2685205536  -0.1443795114  
0.08586122096  0.1099843917  -0.1288421486  -0.1561391296  0.3710443348  -0.0740385993  -0.5192618759  -0.01587352939  -0.1455499069  0.2232841012  -0.09681913378  0.1667281912  -0.4828422109  0.4454165977  0.1596359907  -0.184368979  -0.3418706156  0.2807261823  -0.06261823014  -0.5863889832  0.4713986693  0.2635581954  0.04286581522  0.440661234  0.04838326356  -0.2021480684  -0.09083806869  0.1819296506  0.5361099563  -0.1670644391  
0.07300035186  0.05119521547  -0.1125891472  -0.07693743701  0.2337899566  -0.1196991563  -0.1780135377  0.2430325407  0.2345440269  0.146509152  0.1687420479  0.3256901279  -0.3570820029  0.03695313422  0.7340255617  0.7934328783  0.03020395894  0.03204736631  -0.2849084487  -0.4822751344  0.4595187528  0.3402341221  0.06122349771  -0.3892514342  -0.03058072493  0.1022340334  0.0273433241  0.07233708187  -0.1403828623  -0.05978717756  
0.0744294901  -0.1655245163  -0.1941768628  0.3285869221  0.1521104223  -0.1114177256  -0.4273087472  0.04613532295  0.5723341117  0.1337221009  0.09099168107  0.08469459115  -0.3996318244  0.1387993541  0.6101632044  0.9306917955  0.2599927964  0.008314274199  -0.06556352762  0.3862665139  0.1304555736  0.6679992502  0.3180027699  -0.4284892998  -0.1510391352  0.3974390469  0.07038132282  -0.2264620082  -0.09051256152  -0.004026272627  
0.0216719931  -0.1747553044  -0.3059832831  0.05764811136  0.1762112277  -0.03591562533  -0.40525705  -0.03983811812  0.05270038161  -0.3021129012  -0.01693863734  0.1112517463  -0.04087553743  0.363426848  0.1811465639  0.1234344928  0.1770141669  0.03107329997  0.06862263388  -0.658253903  0.311826402  0.5498213385  0.1578695982  0.3056890088  -0.2344701886  0.4652880811  -0.1220316748  -0.1744397022  0.3050167013  -0.005825488486  
0.01418265682  -0.2017838448  -0.265270261  -0.5198967099  0.1988201847  -0.09221915872  0.3543634857  -0.2808524384  -0.5531257429  -0.2267828904  0.2151604296  0.1084372708  0.2049803446  0.0705240302  -0.1903548875  -0.2608931351  0.04815883016  -0.380703885  -0.00788001862  -0.7500120337  0.09543410362  0.3438875382  -0.2165887195  0.09198172952  -0.4252120259  0.2908749555  0.3987541578  0.2063586632  0.09738576408  -0.1514005365  
-0.05391860274  -0.3405699593  -0.3155805588  -0.4553452512  0.2768930077  -0.05616441474  0.3210101526  -0.3594408555  -0.9328751906  0.1467276192  0.2505306627  0.1097463388  0.4517744772  0.06294591189  -0.2698912376  -0.1168216257  0.1312304734  -0.3448254266  -0.2212132275  -0.6983632668  0.05753732618  0.4981811853  -0.2043508383  0.122295783  -0.1630875235  0.4197031456  0.2299167867  0.2181332206  0.1191695894  -0.1769815073  
0.06195318462  -0.3596353446  -0.330322906  -0.2478448176  0.1510301779  -0.1006518242  -0.2072237887  -0.0101186988  -0.6959503579  0.1902199446  0.1196627431  0.2519117197  -0.1397646197  0.06307091793  0.1535643762  0.07965148877  0.2309419868  -0.1711256441  -0.215872675  -1.173028382  0.0977353693  0.6285754974  -1.109601125  -0.2600007517  -0.05608779077  -0.1000631282  -0.6147988788  0.1058438417  0.4495559647  -0.08943385402  
0.2070954429  -0.1014332028  -0.015496207  -0.1668553764  -0.05925426577  -0.1425522073  0.0527906637  0.04729534031  -0.6924407219  0.2291413529  0.1544263757  0.4123978489  -0.539025458  -0.1008458819  0.02684857842  0.3502627487  0.6083299626  -0.2204405531  -0.2397356975  -0.3416509061  0.01793066194  0.6344858114  -0.0702801726  -0.1050143763  -0.03726355544  0.2984159367  -0.2958099364  -0.3760136292  0.01926263507  0.1584566597  
0.2485209386  0.2069807145  0.2295226432  0.5702172009  -0.2890875881  -0.4386145625  -0.04540349642  0.297547016  -0.06673589323  0.2147544014  0.1788916591  0.3824747759  -0.2508229695  0.1665778447  0.07116246751  0.4022655104  0.5599664519  0.05864603848  0.237321107  0.796171202  -0.01381157622  0.4316036083  0.5192539212  0.3813077344  0.1895689532  0.226664542  -0.1636583906  -0.1255774391  -0.1450343919  -0.1503325178  
0.1769840128  -0.2308633951  -0.1612204564  0.06739671241  -0.3579670206  -0.560298292  -0.3088702629  0.02944559709  -0.0419909419  -0.2688158087  0.05318026896  -0.3130467625  -0.4061792479  -0.4167997708  -0.2523905177  0.2605917844  -0.2151975747  -0.09310714535  -0.1428246893  -0.2479318778  -0.4546052106  0.1010357212  -0.2517112881  -0.3028534416  -0.1177383709  -0.2039526818  -0.784568386  0.4686814089  0.3025195153  -0.518483908  
0.07706526709  -0.2344494193  -0.2829795458  -0.8136960373  -0.08305461638  -0.1878068132  0.06206705418  -0.04580479208  -0.5644373187  -0.1345576333  -0.01167925188  0.01471383582  -0.03356627169  -0.2259984365  -0.4020037394  0.07632114442  -0.1383719441  -0.4337535828  -0.1889274285  -0.8986257381  -0.267135442  -0.07321273307  -0.2942784857  -0.3589564529  -0.01525634025  -0.1098599093  -0.06796625716  0.3284169602  0.2126504681  -0.1073838957  
-0.06677302238  0.1642357445  0.1696987762  -0.5199064743  -0.07389610856  -0.4217507676  0.522210061  0.2222030783  -0.2260998625  0.05996580583  0.1391114533  0.3415605075  -0.03370078852  0.05396392048  -0.1116320816  -0.02017654147  0.05845106784  -0.4700992143  -0.004812650556  -0.1435518215  -0.08076600143  -0.3186696628  -0.2421734786  -0.7457197829  0.127880055  -0.009578904327  0.283218662  0.281903468  0.08475881584  0.03838825858  
0.02462364507  0.3441507266  0.6355765068  -0.1424893513  -0.3920807067  -0.645897179  0.5949307889  0.3307353606  0.4225525541  0.03436196738  0.1167450009  0.2462934541  -0.2275303063  0.02432578735  -0.1108627134  -0.06297084233  0.220086749  -0.1396835491  0.2883618563  0.128065046  -0.04876200511  -0.6187686426  0.318742717  -0.243988804  0.1481346868  -0.09271187552  0.06540642521  0.09174930869  0.2433815553  -0.3108970697  
-0.1454422287  0.3170491319  0.5200679457  -0.09350776204  -0.2875854967  -0.7377044381  0.3183980059  -0.1039006575  -0.1369023483  0.08958375669  0.2622723125  0.1829244415  0.02894455606  -0.278553467  -0.2048664466  -0.08499218981  0.161407825  -0.4161366774  0.4310268766  0.1989479611  -0.1478372734  -0.6403540899  0.1102175722  -0.2028461131  -0.09768445347  -0.4068566841  0.1589864592  -0.1488842917  0.5329787376  -0.3461998534  
-0.3379480731  0.2689976707  0.6919957615  -0.1949918602  0.05044795787  -0.5603033787  0.5592060312  -0.2237942001  -0.1342789954  0.171836385  0.3373556486  0.1654516863  0.6831607419  -0.6772975102  -0.1527423696  -0.07257507018  0.2190695394  -0.4931572856  0.4110119472  0.2436773881  -0.1257275423  -0.7549507605  -0.1471373247  -0.3591431604  0.03856802267  -0.3049441755  0.3054567567  -0.2572353236  0.4045155646  -0.01839026397  
-0.2908659842  0.5078418817  0.8671816944  0.02134321129  0.06186800597  -0.641204584  0.8295616137  -0.0139525478  0.3177585226  0.179317124  0.1821775335  0.0409559806  0.7029216729  -0.2473363118  0.171875392  0.07038470507  0.2500386318  -0.1656191343  0.4418816796  0.2174571127  0.2592397135  -0.7477720209  0.8598691393  0.2504305632  -0.02312083542  0.2607086181  -0.02213405071  0.01685420907  0.5128235225  0.1078025924  
-0.1167836291  0.3853596189  0.4035323509  -0.2337577988  0.07886727448  -0.8442806795  1.395384065  0.3636095146  0.6395782775  0.1114606236  0.08645526255  0.1258774947  0.5730939822  -0.3411672866  0.2528791851  0.1644750092  0.3176961323  -0.285976216  0.1522475989  0.4991065001  0.04430979867  -0.8178455255  0.3237311707  -0.4098974365  -0.02478646422  0.3173833873  -0.4585618148  0.0303830185  -0.04193291099  0.09872064681  
0.001353070416  0.6220667935  0.5740940342  0.07259492302  0.1124954085  -0.17398037  1.905800444  0.4044049847  0.7915599274  0.1682130528  0.2520159118  0.2470500022  0.9324836708  -0.2196068054  0.238089543  0.1750114068  0.696267608  -0.3490157547  0.5375384004  1.318971397  0.1025416109  -0.7222962588  0.432972549  0.160532768  0.1916707748  0.3391759814  -0.225109181  0.3874772932  -0.2618693601  0.1682127104  
0.06661567837  0.7586689823  1.221213479  0.7399207916  0.1562946307  0.1082467195  1.548026787  0.4422276578  1.017363374  0.1834536123  0.1319154457  0.4425088418  1.126466652  -0.301512409  0.3331564733  0.06156273054  1.056930697  -0.2151367574  0.7228612132  1.735103546  0.3937872812  -0.6900860161  0.1133071755  0.4616147168  0.2592336357  -0.2414859842  -0.5080663705  0.5610534488  -0.02301451777  0.199926915  
0.0633680973  0.7461773406  1.115232583  1.033509601  0.4352268509  0.2417457944  1.467401138  0.3115817008  1.242455037  0.2184217073  0.2469993701  0.3168800502  1.041939155  -0.1143801691  0.2945517782  -0.179996502  0.7639047193  -0.07854985986  0.5293594612  2.16605819  0.1362424362  -0.5462417927  0.1352228319  0.2262739553  0.3408246558  -0.161382188  -0.2997664522  0.6071267158  -0.2820906272  0.2541987746  
0.07760279017  0.4707262307  0.6105516215  0.7630028118  0.6262643923  0.7189831308  1.122810627  -0.08633018766  1.38347667  0.309633112  0.3072155541  0.1365080417  0.9706193281  -0.1277110759  0.2023936826  -0.09489400255  0.1345866858  0.4258001714  0.405915036  2.017191073  -0.03695941327  -0.3421390153  0.862581368  0.5789814126  0.2069833428  0.1185370048  -0.08721877595  0.03613344214  -0.4697171419  0.1373631586  
-0.1063232098  -0.08938086096  -0.1084684229  0.1368315793  0.5465110871  1.114677725  0.3125880073  -0.1067143545  1.145686594  0.116555521  -0.1012550128  0.122149798  0.6697815887  -0.2083437393  -0.01222804973  -0.3691788039  -0.3043167485  0.5701500424  -0.01617355338  0.9307622593  -0.2683783969  -0.2000200453  0.1339691877  0.4560080464  0.3955662091  -0.1010207096  -0.8120000452  -0.1176416692  0.005494501877  0.1389700625  
-0.1177092849  -0.1672123499  -0.4105573476  -0.01819734231  0.4312238873  1.280216846  0.5446805185  -0.1437983881  0.5770239309  0.03472165258  0.06391468597  -0.05262925881  0.8510430357  0.1424866972  0.03755544949  -0.6467651294  -0.6243044885  0.6195919041  -0.19068369  -0.1818790266  0.08919799709  0.07901804174  0.5483895639  0.846249786  0.5066272007  0.1098911282  0.01769472469  0.1940739906  -0.2327718048  0.07398661371  
-0.1429297493  0.22651088  -0.5799492447  0.3629020512  -0.05894905619  0.5937116891  0.6109220247  -0.2247023445  0.4433493174  0.1281301595  0.4593744789  -0.2343983968  0.9655048236  0.650660022  0.3081701792  -0.1381549119  -0.500373696  0.6518495088  0.2006040244  -0.07969792068  0.4626097454  0.10569628  0.2962523679  0.7479470774  0.2729791827  0.5659811715  0.7296920793  0.1738809999  -0.5479887146  0.09096288972  
-0.09596925619  0.4681995672  0.04356965561  0.2828770831  -0.4960170612  0.03222671635  0.66382176  -0.01405206575  0.6688112618  -0.02480475677  0.5254575978  -0.3026530943  0.2586107961  0.6890130591  0.4380233896  0.02818081378  -0.5047105657  0.5611974433  0.8182274679  0.6024916072  0.3250400962  0.02178602083  1.041261104  0.4182043206  -0.03691476273  0.8242679439  0.1617809154  0.1842610371  -0.1794314969  -0.08189819154  
0.06911781493  0.3559293693  0.3139307651  0.2274112165  -0.4664212521  0.4124370848  1.258653011  0.2455459175  0.7278399976  -0.02038737841  0.4517992916  -0.3942889196  0.5110135359  0.08752022833  0.19616046  -0.3440227656  -0.5838032365  0.5426746423  1.203228297  1.133268864  0.1846901562  -0.2789090503  0.6769229451  0.6214066016  -0.06153126394  0.9537256746  0.2016868726  0.3506202731  -0.01746876923  0.05891495392  
-0.09789421833  -0.1798186588  -0.1129439735  0.1698844753  -0.7571253153  0.09592942582  0.8114804295  -0.04050660781  0.5038003336  -0.3688236599  0.4198816326  -0.7379959541  0.1804151205  -0.04938146085  -0.524248957  -0.4601000512  -0.6359609948  0.3366527734  0.696133158  0.6364840633  -0.1618869987  -0.5813804988  0.1502511553  0.4894150976  -0.2160625301  0.6704240418  0.769838051  -0.06965587761  -0.1498572737  -0.3606976314  
-0.1074997678  0.08456406386  0.1397813523  -0.2607313547  -0.01565402574  -0.0552900926  -0.1870187538  0.04849577175  -0.074599395  0.04147549474  0.1048162662  -0.3449033333  -0.2956658248  0.2292895895  0.1062784499  0.4590275694  -0.1890229936  0.2782933239  0.140413252  0.1702836645  0.1410094137  -0.01043963378  0.01546768315  0.04954296029  -0.08285025529  0.01111453705  0.04888071504  0.200965215  -0.1810047142  -0.05884545627  
0.01920626292  0.1772521706  0.2597450894  0.1187610001  0.7099508335  -0.07680248563  -0.3274253619  0.6898434994  0.5559010131  0.2294905459  -0.2234894976  0.1681228254  -0.4672501084  0.3862168902  0.2885924129  0.6515040685  -0.00480628094  -0.01023731753  -0.2709753223  0.8005024073  0.03679304645  0.6809916406  0.5798105732  0.2873935105  0.20878939  0.1895543995  -0.3513649279  0.5924227325  -0.3678184259  0.0396099939  
0.1844318836  -0.1357752879  -0.01600958041  0.5574078739  0.6968695279  -0.04672419311  -0.08372772767  0.4770390709  0.8117272339  -0.09070822228  -0.07787512085  -0.1704257732  -0.3667397584  -0.2265563548  -0.1530129103  0.08912406247  -0.08118668227  -0.2274686111  -0.503871638  1.084088379  -0.07544566036  0.3358980307  0.2465990881  0.1377047494  -0.0100056609  -0.3577549007  0.3332452503  0.316674691  -0.6982542132  0.01646649926  
0.2874900726  -0.2065017835  -0.03135202653  -0.0643721439  0.3691998873  -0.3645213876  -0.02931349457  -0.08949823967  0.298162766  -0.3447946085  -0.041007344  -0.1729760559  -0.3499492591  -0.6963096674  -0.6882347359  -0.1679070282  -0.007194400006  -0.5879409651  -0.03611009422  1.237103087  -0.224414806  -0.3976927544  0.009996350158  -0.3753675469  -0.4327337609  -0.504130481  0.3059127007  -0.5653783002  -0.252907422  -0.1174148183  
0.1301850951  -0.3586118753  -0.1828399949  -0.5425375479  0.2171439506  -0.6021072061  0.3795991848  -0.2852111596  -0.3511800364  -0.266106317  -0.2245811919  0.04822950903  0.06062404496  -0.502230042  -0.7161626231  -0.4134037987  0.09049377656  -0.7752484398  0.02055274468  0.2114902013  -0.04185939123  -0.5537482746  -0.8180149945  -0.6313748467  -0.2582986314  -0.5388878254  -1.057897469  -0.4125457529  0.590951231  -0.06081284581  
-0.06996140942  -0.4626796888  -0.2696611852  -0.9478581982  0.1346809621  -0.4048334386  -0.158077727  -0.4270332234  -0.8075084545  -0.4832818388  -0.5212987429  -0.4380982289  -0.01245209296  -0.4750558042  -0.9208367481  -0.5043789921  -0.09149781713  -0.9812142885  -0.175362474  -1.108638858  0.009513152822  -0.5680846933  -1.01536936  -0.4068332898  -0.302169257  -0.6711539651  -0.7991886575  -0.3898053075  0.9731601243  -0.1193498106  
-0.1255649944  -0.4484888179  -0.3783100497  -0.874363773  0.3444638329  0.1784911242  -0.3246183485  -0.4086121809  -1.475599618  -0.1789305207  -0.3441997185  -0.4055340102  -0.1928311061  -0.4466487158  -0.6951788226  -0.3923839282  0.1006090105  -0.7482841432  -0.1546588826  -1.019536122  0.09187843544  -0.1011932385  -1.023798311  -0.576608541  -0.159433598  -0.6599510541  -0.5736392807  -0.1851863641  0.6844670929  -0.1191582871  
-0.02647956549  -0.3557906155  -0.4381649808  -0.3913340495  0.2608186665  0.003576144058  -0.491519337  -0.08504361981  -1.294991994  -0.1185324828  -0.2477957216  -0.1889264563  0.166975354  0.1990121865  -0.3065568304  -0.2165761157  0.06406259052  -0.09312310068  -0.4619997714  -0.8993916191  0.0009875328595  0.3549198047  -1.193670835  -0.4782333746  -0.2041399337  -0.4313152488  -0.5145049696  -0.2498134048  0.6761952147  -0.05042033511  
0.1467154743  -0.08611182151  -0.1901002907  -0.2837568297  0.05780164351  0.3236251191  -0.01025196108  -0.08926055444  -0.810014639  -0.3411838669  -0.1566384727  -0.1592964705  0.3636816547  0.06097139371  -0.1281200699  -0.2164368837  -0.06720498545  0.1335942892  -0.6264694687  -0.6884606428  0.02961272107  0.389329697  -0.8059248704  -0.2821444208  -0.1640525254  0.008874115646  -0.6064066911  0.07924207622  0.8776594539  0.1224972667  
0.1049076531  -0.07003305153  -0.06334332987  -0.169225599  -0.1077308382  0.665654816  0.4121591373  -0.296784897  -0.8536852031  -0.3112003781  0.06391479005  -0.2650604927  0.6139675055  0.1615193607  -0.2825346805  -0.03402577868  0.02519040695  0.1377912529  -0.47657156  -0.0723582079  0.0702767404  0.227251205  -0.1966918848  0.005751522339  -0.3216349933  0.09259882888  -0.3245628394  0.2216416517  0.5589460112  0.1664686781  
0.01685044305  0.09753984386  -0.03969704602  0.2050398509  -0.34851976  0.4902200496  -0.07443720396  -0.07903295433  -0.1720920301  0.03479458964  -0.1846873108  0.1909059387  0.5473547442  0.404848273  -0.08316154366  0.2615902407  0.03841156486  0.1571499018  -0.5834424737  0.08964903148  -0.02006135396  0.4101676518  -0.2806422748  0.2701382542  -0.08590299272  0.2127133583  -0.4253946631  0.1479353644  0.3283348869  0.1528198655  
0.03393087599  0.3164116255  0.1973854111  0.6299394639  -0.06347191704  0.3207889597  0.01422671869  0.8742603977  0.4201034186  0.5197246177  -0.0193937427  0.8486998364  0.0175240872  0.2723273367  0.6697596648  0.6269727792  0.3826920604  0.1354479657  -0.7395460766  -0.1433741902  0.118410695  0.8123423309  0.4932637665  0.1224862554  0.3792226276  0.3707135053  -0.08457931602  0.4464879303  -0.6538383368  0.2058592497  
0.2096361488  0.3737767255  0.0807518724  0.7747705795  -0.08264542631  0.1553933645  0.5251041167  1.336536573  1.412420921  0.5244909461  0.2871972731  1.482857654  -0.1352407844  0.2894042501  0.8613311657  0.5537633053  0.7231328048  -0.0473031504  -0.5416190232  0.9684616351  0.374539424  0.4790193578  0.3331225052  -0.6878271612  0.3200758789  0.2775198815  0.4151239887  0.7254222757  -1.300745471  0.2428115694  
0.3377639789  0.0220561957  -0.1892294098  0.3517835406  -0.4360939185  0.01886909997  0.3686035189  0.8018552493  1.143754371  0.1115216208  0.2370260611  1.035260759  -0.1971811298  0.05431231322  0.3252580344  0.3874610423  0.1984176291  -0.350891964  -0.4728020688  1.001350727  0.08803774455  0.2334288788  0.1982527788  -0.6271468226  0.1397981973  -0.2504167261  0.672552532  0.333763682  -1.324382521  -0.2779357937  
0.2188676336  -0.2312023714  -0.05502481721  -0.1767918307  -0.1872710096  0.003839205344  -0.1394810653  0.03412631551  0.1996060489  -0.2824346316  -0.306431801  0.4046375306  0.1297605514  -0.2062573072  -0.4453979283  0.1678188901  -0.04581126129  -0.402943075  -0.4031433061  -0.0904131202  -0.2112853333  0.02017582621  0.2501771436  0.07435179831  0.01995567551  -0.2746697705  -0.007052649831  -0.2969174328  -0.2427523623  -0.2425632052  
-0.05354928092  -0.2316629838  0.06829052702  -0.4151308707  -0.2375408689  -0.4557400539  0.03823620358  -0.1030651575  -0.5084114868  -0.2784864045  -0.396930475  0.2751465155  -0.3487308069  -0.2216423711  -0.4747831284  -0.0296754109  0.07294716203  -0.4861018751  -0.5270071765  -1.235699002  0.1216373517  -0.2141374951  -0.2961975522  -0.4769452132  0.07859310228  -0.3007401715  0.01516166075  -0.3135448122  0.07770810673  -0.3753197019  
-0.07196527434  -0.09648321718  0.1792136258  -0.08532784667  -0.2676337745  -0.4706957118  -0.3873327942  -0.09020063936  -0.3630936049  -0.02238831979  -0.3128603434  0.4132671446  -0.9516474248  -0.11893303  0.2827323881  0.4260484932  0.4925716415  0.06462025753  -0.4035995519  -0.5510481518  0.1206301279  0.1273145416  -0.7090644396  -0.8777620247  0.08253126836  -0.239438511  0.2282857694  -0.4053469196  -0.1716498084  -0.3503924599  
-0.03324904844  -0.3512270437  -0.1757260377  0.5588688783  -0.4698174528  -0.3837183183  -1.187699594  -0.1091703645  0.03680141297  0.03468142287  -0.329406127  0.3037257327  -1.294372104  -0.02041146691  0.5471990225  0.7564877143  0.4069473822  0.8658679813  -0.4849830854  -0.07606914908  0.01710216579  0.6208123253  -0.08671902367  0.09613348193  0.2545684362  -0.5213802055  0.07748941673  -0.6586433066  -0.3614853657  -0.1945285316  
-0.03224542455  -0.4425548303  -0.4481530296  0.43895743  -0.5259121546  -0.6801215865  -1.662543176  -0.06300192531  0.5629351976  0.3688539327  -0.2086801195  0.3579207145  -1.490636519  -0.4636701911  0.6913535907  0.9055693404  0.3390440634  1.285370515  -0.4529890138  -0.6605742002  -0.03265162912  0.8840337755  -0.05827877165  0.5477884174  0.6281393292  -0.7252402663  0.1664988388  -0.8411476001  -0.6130661205  -0.204826749  
-0.1662530505  -0.4150754776  -0.5799537724  0.2849928845  -0.4745212742  -0.5046818939  -1.392514154  -0.1544215555  0.5196187439  0.3980092878  -0.06466365924  0.2014972018  -1.507143586  -0.7856396524  0.6268350595  0.9535609406  0.6105979401  1.344666223  -0.1981725056  -0.4328597456  -0.1410668215  1.045677203  -0.3223660548  0.4847370443  0.4852308023  -0.4416358777  0.5405789278  -0.8641199604  -1.021073161  -0.06182043431  
-0.07013449287  -0.08152407379  -0.04911410431  0.6701998129  -0.3122067089  -0.2973646319  -1.169999683  0.0009939681442  0.6453355805  0.405767443  0.1914934442  0.3580680772  -0.5158156194  -0.2543411213  0.7379311489  0.9875577683  0.361211388  1.251868861  0.2369239254  -0.01345421179  -0.1857999837  0.8224059792  0.1806084102  -0.1110907966  0.2054028238  -0.1424691465  0.598507757  -0.3683328385  -1.02381987  0.02253307003  
0.05008878733  0.2199500178  0.6990571651  1.178706738  -0.4325454425  0.3915916483  -0.6480850374  0.1231959982  0.9432143829  0.2079107839  -0.01130413822  0.4312440534  0.640849959  0.2429073431  0.4485565509  0.5984105633  0.5020509811  0.5458828234  0.2597842926  0.2277672041  -0.05590746415  0.1233721639  0.7850279662  0.2274796366  -0.00936208325  0.6195069442  0.1415768958  -0.277522548  -0.3904962102  0.30887118  
0.1139774699  0.2138605058  0.5702666933  0.7805623551  -0.2807193882  0.997007907  0.267373217  0.204969953  0.6204921324  0.05218284263  -0.1181711073  0.1013968803  0.8046322962  0.09795451216  -0.2059991309  -0.01655126994  0.2496513744  -0.1877266629  -0.2059021875  0.367991305  -0.1687872583  -0.3438435096  0.08643140265  0.1291567088  0.02274390596  0.3804048488  0.3353708883  -0.09893883149  -0.4701860506  0.1001482742  
0.148009938  0.1255657194  0.2404003338  0.2620542627  0.2017591666  0.8318822057  0.2893088948  -0.1685014401  0.1350711212  -0.1399251954  0.06765272344  -0.2044278707  0.703982181  -0.2230982884  -0.9970860093  -0.407033427  -0.1617676163  -0.2384179307  -0.1865927592  0.2389465638  -0.3636460213  -0.5634713647  0.1007897481  -0.02336315696  -0.1363206176  0.1398354094  0.3484464081  -0.2734146712  -0.107788048  -0.1902268353  
-0.06364877339  0.0200451068  -0.2536076056  0.0006137307097  0.1129676853  0.5702528822  -0.2005666428  -0.4593399854  -0.04482055531  -0.3542783166  -0.128097089  -0.4756892905  1.043611674  -0.350947837  -1.219840051  -0.9103348082  -0.5562303789  -0.2773246191  -0.09016823536  -0.5743318949  -0.5327920484  -0.6536534738  -0.7707798072  0.07080234314  -0.4101909789  -0.2819898433  -0.2176740851  -0.3032641612  0.9197998132  -0.2090426904  
-0.1690622122  0.0931258256  -0.2699583607  -0.5309218334  -0.3071693767  0.7138149725  -0.2164437809  -0.253511785  -0.5766652307  -0.1408794135  -0.07085917747  -0.9316960537  0.9242043915  -0.3504893539  -0.712823322  -0.4758433202  -0.5357798994  -0.1305096211  0.5091060277  -0.5306426622  -0.3447991712  -0.6090649459  -0.6047819803  0.1206389953  -0.3867548906  -0.01202063185  0.06027607084  -0.5144770691  0.8496830994  0.09784599176  
-0.0733552009  0.4752827807  0.1204708467  -0.5242021239  -0.5228231559  0.5279575592  0.5761038816  0.1281066778  -0.447181673  0.09789603576  0.03565319066  -0.7704955063  0.790852832  0.1185336954  -0.5427532276  -0.06544960885  -0.3805277382  -0.06132528076  0.7523319626  0.2543550953  -0.1882555762  -0.6171013375  0.3234212108  0.4245239488  -0.04335757133  0.5939884579  0.4396290952  -0.6965118412  0.03967832672  0.1013892704  
-0.02961162311  0.3246523643  -0.00624946002  -0.4956215983  -0.6847476508  -0.3871807068  0.63327573  0.2467006863  -0.1030223166  -0.006845931998  0.0470687295  -0.7237390203  -0.2086639414  0.1437835597  -0.1721130613  -0.206809568  -0.362416978  0.09137999847  0.3835620744  0.5186995389  -0.2149298159  -0.602820278  -0.02378393426  0.632064301  -0.0765366142  0.2114563365  -0.06209710182  -0.4034111406  0.2494457501  -0.4096013371  
-0.09040352325  -0.2025826259  -0.6166554399  0.007716263624  -0.7195325281  -0.3831175458  -0.6100279764  0.05984576548  -0.1268074285  -0.2046594612  0.05544811416  -0.6183436612  -1.143845706  -0.269458517  -0.1930509866  0.1319724876  0.02182695611  0.2150767114  -0.1126935421  -0.6224125569  -0.3966990772  0.02400782525  0.08940532451  0.9839525612  -0.06604203081  -0.1791384557  0.6509704043  -0.5858202598  -0.1770711295  -0.5139051068  
-0.07686272916  -0.408797614  -0.5297931497  0.3554882077  -0.2679731224  -0.2054777584  -0.8184523433  -0.2339574183  -0.5133058771  0.0133310559  0.2277232594  0.09857620561  -0.9367157331  -0.3641317381  0.04498191771  0.3377537583  0.213665381  -0.110241017  -0.1255524847  -0.8476690618  -0.02481125277  0.65407712  -0.5792691278  0.2246681091  -0.07451070021  -0.1862359104  0.7791828588  -0.5517257073  -0.4682726006  -0.1619928598  
-0.061374625  -0.009498353652  0.3760349471  0.446551264  0.2514405495  0.03363745445  -0.2034514217  0.05990731864  -0.4757983097  0.04345508608  0.2290916631  0.3597197104  0.1260385669  -0.1384362956  0.2914795155  0.01504933161  0.04033466614  -0.1701600904  -0.08984352459  -0.3598448188  0.5749247347  0.6395797578  0.4204136435  -0.1247841604  -0.2502605261  0.5611200503  0.3628623271  0.02470021048  0.02734791829  0.1727501723  
-0.03128868859  0.1539597925  0.334387291  0.09636469982  0.4288331876  0.1899674215  0.06084829598  0.1141413331  -0.1657175031  -0.03064392387  0.2468824323  -0.04932851829  0.2496214804  -0.149858835  -0.04347976451  -0.2934555857  -0.2286845317  -0.4013563919  -0.2357767057  -0.1238774201  0.2040535787  -0.2051513371  0.1591182561  -0.4153038307  -0.2505606345  0.2704786945  0.3887595165  0.188091332  -0.1465566775  -0.06932213551  
-0.03056543682  0.0552587272  -0.09895672582  -0.2632893397  0.5406126955  0.4791723371  -0.2067360739  -0.4359230969  -0.04235936826  -0.2001532779  0.3580227057  -0.6143452262  0.3122042256  -0.1755665453  -0.3231057407  -0.6107675605  -0.7669437079  -0.2873981309  0.0677199004  -0.1339467837  -0.3621136567  -0.4840601731  -0.4818898168  -0.8322587307  -0.3743394809  -0.1865938453  0.3912810479  -0.1211993087  0.4080373504  -0.4760849017  
-0.1123301231  -0.1119891199  -0.5239627596  -0.7664124683  0.3727096801  0.1127627509  -0.1744988163  -0.5415385534  -0.7289536626  -0.4801668979  0.1191452653  -0.7214417401  0.2599186648  0.3211600239  -0.4344533514  -0.6968697198  -0.9128902104  -0.1036732666  -0.2735879309  -0.879228771  -0.4371908616  -0.2284394136  -0.009912765882  -0.3160106933  -0.4883537586  0.251202562  0.03152731904  0.09782810026  1.113305474  -0.418458283  
-0.2607240318  -0.1198072881  -0.5115850687  -1.034546314  -0.1638423037  -0.3015235829  0.3342865508  -0.387340884  -0.8475247115  -0.2932855144  0.008764697205  -0.5231324945  -0.3593100793  0.2955264181  -0.0550939673  -0.452631076  -0.4440660179  -0.3219723829  0.03963923909  -1.577187571  -0.1001395426  -0.06351542581  -0.6230080634  -0.03113400216  -0.2498607076  0.2742620263  -0.1998082264  0.2923945359  1.240779091  -0.2297954685  
-0.06176335348  0.01727169905  -0.4056918525  -0.4288244372  -0.1252158145  -0.2731715466  -0.004627452702  -0.2291289235  -0.6909808836  0.1687711955  0.1594691134  -0.2655500943  -0.6077026918  0.4278460928  0.4363059559  0.05832931625  -0.02369653892  -0.06757769418  0.1951661409  -0.4399496417  0.3508780386  0.2192489645  -0.2465071439  0.4364487653  0.1958431583  0.3340091445  0.2546715412  0.02522479161  0.3006469786  -0.05553685961  
0.2174486716  0.3634036191  -0.2456083075  0.2187733806  0.006304420213  -0.1492791153  -0.5875971573  0.1821223376  0.1848174207  0.3803657887  0.3805742207  0.5041624728  -0.5632351904  0.7847323065  0.9256272423  0.7122979194  0.5229376904  -0.02653192274  -0.1678261243  0.8056959594  0.3921251225  0.6788768387  0.05972467105  0.2709696619  0.05023578014  -0.08876926113  0.04552783901  0.1033967578  -0.05060823079  0.2734750142  
0.2497053517  0.12120948  -0.4391166644  0.1325135995  -0.05602395905  -0.3165046352  -0.478281899  0.4823221918  0.8659244729  -0.06497850476  0.1090167878  0.5523845865  -0.6402999257  0.3329344171  0.4049237287  0.7676252413  0.3951224681  -0.2368491502  -0.5820354175  0.7433247084  -0.1469593398  0.6886303354  -0.1716779173  -0.2111544987  -0.2801939357  -0.3800731019  -0.4950439544  0.02450826764  -0.2532663778  0.01929050045  
0.2563175329  -0.4718304077  -1.112518517  -0.4156286291  -0.1537882549  -0.6556834156  -0.588223863  0.09924152387  0.4220016253  -0.2068059472  0.00430748265  0.2982407194  -0.8732255582  0.1789171824  -0.06973901718  0.1998724825  0.02211580299  -0.3029396627  -0.3404624811  -0.03963957945  -0.4028705836  0.4119985114  0.3499060969  -0.04179419251  -0.1840738345  -0.01138168844  0.0547173179  -0.1417675469  -0.4192063536  -0.008807578448  
0.1035235345  -0.4999383662  -1.003858233  -0.6931135  -0.1878047351  -0.8650559002  -1.170824201  0.006960275712  -0.1321153135  -0.3980106349  -0.02976444216  0.3158546171  -0.7563232235  0.3757906922  -0.3992086031  -0.03740731435  0.01416670585  -0.3228758848  -0.3064900656  -0.9740174914  -0.3219411751  0.2962278438  0.05384422437  0.2466930585  -0.01204963445  -0.155225196  0.02631301099  -0.0199004944  -0.01389959017  -0.1562193972  
-0.01075503769  -0.3005481904  -0.4708221866  -0.702419586  -0.08591358428  -0.7063439305  -0.6040761495  0.1669178502  -0.6455891161  -0.3495248753  0.008492772451  0.4261240735  -0.3904574692  0.01135527756  -0.4135037263  -0.3156071641  0.2404625785  -0.4950571593  -0.489769018  -1.176119035  -0.08013425678  0.2536044184  -0.1600276168  0.01379569156  -0.215350188  -0.3709353824  -0.1593355284  0.594652192  0.2476030862  -0.2214945673  
-0.09089548661  -0.2431541593  -0.4432280246  -0.8563768135  -0.0163501119  -0.5750587671  0.002650105704  -0.005070884322  -0.3193571328  -0.09625716434  0.1212521818  0.3147018068  -0.08727420978  -0.2820908768  -0.6389573656  -0.447181353  -0.09865250012  -0.7441528213  -0.3651028666  -0.7922247551  -0.411485558  -0.1444526623  -0.549311042  -0.5535148456  -0.1937684912  -0.4678045557  0.06288252323  0.3771408864  0.2092746812  0.01508586549  
-0.2465517532  -0.1283781876  -0.06978309883  -1.128428428  0.2655537528  -0.3765386987  0.4668609686  -0.1748345828  -0.3067495955  -0.06307419606  -0.2206487018  0.4443415933  0.5436546789  -0.5703678714  -0.4508969224  -0.3291662279  -0.1831233579  -0.773134927  -0.3164680848  -0.8066557542  -0.1754976878  -0.5605940702  -0.4402529664  -0.8052633013  -0.1328579714  -0.1555905545  -0.2303351101  0.1120669842  0.1951095626  0.4992766364  
-0.2971023571  -0.02773182695  0.4299060683  -0.7590644478  0.4196022839  -0.124645101  0.8687671649  -0.09490066008  -0.1884838902  -0.2621471104  -0.3343945845  0.4954451826  1.063136064  -0.4660480377  -0.1667359248  -0.4798112472  0.2425731961  -0.6081588371  -0.3484621462  -1.16191904  0.05779396827  -0.8199899706  -0.03987649644  -0.6232736643  -0.1514644614  -0.02844829264  -0.4248639221  0.6143850342  0.3733837558  0.3238521852  
-0.1467941089  0.2635077829  0.8224072376  -0.2054636586  0.5533935229  0.2681803685  0.9097848672  0.02044480645  -0.1569532372  0.1466173373  -0.1667613913  0.2560561867  1.022453831  -0.166856183  0.1780299221  -0.480855731  0.5936847187  -0.5210340511  -0.07986582627  -0.5045985709  0.1093508948  -0.7093911738  -0.1375318696  -0.8733230471  -0.01601037321  -0.1427289908  -0.2379240839  0.7714845847  0.01535095733  0.2879333771  
0.1195256364  0.3236879271  0.5938684059  0.322147522  0.6816225904  0.4001212619  0.5862013121  0.06179625896  0.7285921155  0.1692995893  -0.01000691757  0.5182986001  0.7264928799  0.06721606657  0.698486981  -0.2595554522  0.2468014171  -0.0004013839708  -0.2441205796  0.7337768457  0.2083661167  -0.234226803  0.461298293  -0.412954693  0.14030796  0.3122048958  -0.4432337635  0.756346261  -0.2368430722  0.3890700359  
0.2149182592  0.1766648157  -0.1981633954  0.1850149223  0.5151394715  0.5935409403  0.2009944397  0.4021514789  0.9737711108  -0.03109117041  -0.07025702899  0.6141674289  0.3666260548  0.6559618884  0.7251510516  -0.1053563361  0.09839799096  0.4074008248  -0.4873682002  -0.02916836403  0.3758997761  0.07869211353  0.1940088355  -0.02006912772  0.3103053582  0.2063768835  -0.7415355181  0.8699223222  -0.4377492046  0.4826736066  
0.2346400801  0.09502850914  -0.1936587704  0.112840693  0.3551979353  0.2718663483  0.1368044339  0.3077110787  0.5114808976  -0.04317286796  0.04055825309  0.3422490547  -0.3421576846  0.5145013114  0.5488624177  -0.1376694892  0.1450462602  0.3416554766  -0.1607551911  0.4767378051  0.2582918172  0.2910169997  -0.05461005296  -0.1078244679  0.255208552  0.1286169096  -0.03760144262  0.5503664535  -0.6799157813  0.2662135311  
0.08283837163  -0.2101391107  -0.4520209947  0.1057904742  -0.03587989564  0.07855770784  0.09157275677  -0.2965570041  -0.2068893056  -0.09872673233  -0.008374659366  0.004858752054  -0.7096518019  -0.05288525344  0.1738336127  -0.3404348364  -0.2807690667  -0.00828168632  0.03495413336  0.4297836148  -0.162677519  0.4302227956  -0.2333956019  -0.07225708622  0.04666699048  0.1618393807  0.1455438646  0.2634526532  0.07382409333  -0.09348416908  
-0.09832781802  -0.4468747572  -0.879775604  -0.5778858699  -0.4985872395  -0.2305167992  -0.5776951774  -0.3956170968  -0.5982380027  -0.0254411145  -0.1895017285  0.1582159703  -0.529646391  -0.1000233884  0.04562177109  -0.2013460434  -0.5111075129  -0.1083678467  -0.1106610286  -0.9325513385  -0.3909711048  0.1701472769  -0.9479012678  -0.3864452302  0.02814219469  0.06344705673  -0.6247774665  -0.1799461556  0.7408062663  0.09109727234  
-0.1340416972  -0.422242856  -0.7840125831  -0.8918908937  -0.1916366491  0.06782097137  -0.6928175669  -0.3261697414  -1.111898094  -0.0287175109  -0.1813543518  -0.1686879403  -0.5619244348  -0.09412879848  -0.08313097512  -0.2493122164  -0.7026267626  -0.2685138098  -0.08003112609  -0.6280746695  -0.288206788  0.07483794515  -0.417149327  -0.3968393196  0.02865914833  -0.06784379494  0.07181771163  -0.3081193593  0.4709716603  0.2095417854  
-0.1799381572  -0.5035854882  -0.9664558284  -0.5007043598  0.06538960158  0.685931943  -0.6166323839  -0.5142613351  -1.572890101  0.2221420707  -0.08999268686  -0.3207858861  -0.4203911039  -0.3880201866  0.1252332182  -0.2584671508  -0.5561497412  0.01051431387  0.1912768714  -0.4357186203  0.08999904968  0.3140248469  -0.2901995812  -0.07241035054  0.1507624053  0.1242402547  -0.02033833837  -0.3770311675  0.6592529286  0.2806379958  
-0.2037583113  -0.6327318565  -1.189641844  -0.4265749305  -0.1371760381  0.955039388  -0.1997847447  -0.2928457312  -1.2997138  0.1670438329  -0.2505993794  -0.2676116668  -0.06691538519  -0.2382275849  0.1060158438  -0.3477365987  -0.3971643947  0.1731756428  0.4047913558  -1.024811621  0.2082848668  0.3222534442  -1.027964776  -0.1323949488  0.258355407  0.3088427074  -0.8807576838  -0.05790171339  1.017156831  0.4063125246  
-0.08620953009  -0.6343356119  -1.416008767  -0.6774218532  -0.1602874257  1.10888839  -0.23878137  -0.1827150781  -0.8659553677  0.1211408294  -0.1540549499  -0.3826324021  0.2662767984  -0.4527746396  -0.03952976412  -0.3722848145  -0.44297032  0.1369875941  0.6631106335  -0.9409230044  -0.07341565945  0.1481310127  -0.3875217149  -0.2574499039  0.1132893041  0.3330520957  -0.6196215032  -0.04786235578  0.7334388789  0.4567259318  
-0.02958959774  -0.3980424257  -0.960846456  -0.392086359  -0.1531192253  1.545431575  -0.1331356088  -0.005708870165  -0.7744432339  0.1917812727  0.1642837344  -0.2331466915  0.7973877267  0.2408786242  0.2649795501  0.03795243754  0.1210348441  0.3436828958  0.5531967426  -0.4545166348  0.06334260237  0.1183263285  0.08356201775  0.02464064378  0.3619947121  0.6217439969  -0.1416814864  -0.1149514485  0.04341008535  0.3722211821  
0.07160567163  0.1554363782  0.1730054572  0.02239880609  0.1095896426  1.345687426  0.9797067513  0.3812370953  -0.07591290689  0.1486684695  0.1595878594  -0.03415568645  0.8840980274  0.6165114658  0.2652304422  -0.1332456707  0.3580116377  0.4754594863  0.5470901807  0.3150100431  0.5974463083  0.2905053852  -0.02250200092  0.3136592805  0.3938585556  0.6760921456  -0.3558113046  0.8117888941  -0.06367131831  0.5945684211  
0.08056286876  0.1991808964  0.4363154746  0.2160475835  -0.04125586833  0.4582306657  1.429833278  0.5469640378  0.5912709201  -0.02388967301  0.1608950821  -0.07359475709  0.5278494293  0.2813247596  0.1282011879  -0.3502565364  -0.04817895528  0.2011624499  0.6663759149  0.4941879762  0.4233387564  0.1198316266  0.1664055849  0.5281200705  0.2304537847  0.7146116317  -0.4455791092  1.00135856  -0.1292808193  0.2110245904  
0.03510352511  0.1576623069  0.6256085752  0.3517961423  -0.2436212179  -0.07633993475  0.8759835862  0.3478550582  0.5419789751  0.06529573499  0.5662082744  0.1924897051  -0.04102460076  -0.1387815198  0.3361716203  -0.1615283359  -0.1194533318  0.1587192407  0.6110766772  0.7014798966  0.1658869989  0.2883371653  0.525765853  0.7545558156  0.1435278896  0.18294078  0.6984261868  0.3971492754  -0.2614162304  0.1143451181  
-0.07272080881  0.2899185768  0.6886581056  0.6447604803  -0.1860533546  -0.3475419999  -0.1086831037  0.4257424343  0.8005781324  0.5270938385  0.6029992865  0.5886147181  -0.3132791469  0.3862714717  0.9313172118  0.544145735  0.1250265371  0.3629464137  0.2897335418  0.8598851952  0.09546884524  0.3765504926  0.8886558503  0.2759697036  0.1873925356  0.7475223141  0.8479983771  -0.1687985001  -0.7245890438  0.1985445066  
-0.03236092277  0.4335604061  0.5354760714  0.7447398018  0.0993937743  -0.3804253884  -0.02792121389  1.007308122  1.112831306  0.1064000609  0.3883417501  0.4604178683  -0.5049764662  0.8786789738  0.7903010904  0.5313743097  -0.03323292178  0.4297103808  -0.07255414706  1.191175922  0.2937811852  0.4110647389  1.466833952  0.594914056  0.2535185822  0.7753048812  0.08393410086  0.3519051019  -0.6239512381  0.1458647238  
0.02395366163  0.4512672812  0.6341481042  0.3754146179  0.2138895333  -0.1197407417  0.4008250216  0.8026824667  0.7410660027  0.1501454678  0.2164264151  0.6258565026  0.06283409174  0.8332352669  0.5225250218  0.35901162  0.4127627268  0.08854351668  -0.4111656675  1.106351337  0.3499477646  0.3142067303  0.2403452232  -0.08700203274  0.1015030672  0.1453927293  0.01646552542  0.6732715405  -0.7460325198  0.6109192193  
0.06632303762  0.2730895351  0.3600261647  0.7563233662  -0.02195907844  -0.4209114275  0.6440256889  0.5157678173  0.7900173772  -0.07284938469  0.3018151417  0.7542002469  0.327889275  0.3554842252  0.2429284008  0.1949084611  0.5008618907  -0.2846971328  -0.1901315054  1.195445294  0.1173010065  0.09720711693  0.6204726346  0.07560038224  -0.131483789  0.05060625157  0.512535249  0.5466074094  -0.6980057825  0.2017211892  
0.04134426194  0.1442445452  0.5083205344  0.4835090264  -0.1360107085  -0.5158646745  0.8265089943  0.3161567952  0.7259538385  -0.2565366713  -0.06915028395  0.7403736472  0.4783772757  -0.09329808538  -0.3731742438  0.08294579367  0.4874069515  -0.4882202937  0.216656732  0.8024982126  0.1895346069  -0.4184764762  -0.05531915591  -0.1588721815  -0.1538820049  0.05657889026  -0.6376929203  0.189289996  -0.1796642033  0.04721569997  
0.1446990726  0.2307353072  1.04956025  0.2095054855  0.2884862331  -0.1524701484  1.071835134  0.2597756011  0.4272263003  0.1021363069  -0.1815128824  0.6039412087  0.6983361337  -0.03882455993  -0.3194028998  -0.08344157303  0.4571143215  -0.5053444354  0.2174963595  0.7236661118  0.5081410228  -0.291392921  0.5723769957  0.5032472038  0.2026774954  0.3095400713  0.04858004341  0.3154315695  -0.1482445443  0.1863727628  
0.06634817833  0.2466383596  1.13040883  0.3884032359  0.331429061  0.00657280383  0.8436641688  0.1828696971  0.2647095102  0.2376816811  -0.1208193184  0.1165757116  0.3136525252  0.1700781337  0.1009702189  -0.1056868828  0.1947796784  -0.2289653329  -0.06878311892  0.6984792966  0.3962569404  -0.2728624302  0.387064883  0.5648827876  0.482229326  -0.4459492059  0.6988322947  0.2384327638  -0.5513567103  0.03853804189  
0.1450803215  0.1834059653  0.7091796332  0.2600303401  0.4491430617  0.1136205411  -0.2745262242  -0.0223268715  0.6636267395  0.5328892628  -0.2396013004  0.1035544767  0.3225653605  0.1326643053  0.5589695748  0.1927496406  -0.3176122005  0.4613392551  0.2194778679  0.8628559472  0.1210041746  -0.3093165633  0.6683014931  0.268468549  0.3176601051  -0.3307755147  0.3421609809  -0.1366480595  -0.2571226938  0.4178947726  
-0.005409053297  -0.04413931364  0.410716998  0.1152756079  0.5308747372  -0.1676234723  -0.3532051492  -0.2792467909  0.6925642935  0.1853597476  -0.1528690813  0.002717608974  0.1114124291  -0.4666094295  0.6566263343  0.2806336548  -0.194112543  0.6920982152  0.08884544822  -0.05189743943  -0.0810330545  -0.3112437226  0.4174048939  0.01198665857  -0.03017411293  -0.04546844923  0.1415880768  -0.1277221877  -0.2376505548  0.3765630005  
-0.1137073661  -0.2145558298  0.2069659689  0.7796708523  -0.03389603046  -0.4292764155  -1.044412366  -0.2258472294  0.7292827  0.1699264696  -0.1108117521  0.02638739331  -0.7953444541  -0.3005395748  0.5288209685  0.6524588283  0.3287766676  1.223599809  -0.2491678619  0.2149700756  -0.2898106457  0.1830303908  0.293254769  0.574663231  0.3544716531  -0.09457364997  1.020314737  -0.9883535802  -0.9835370956  -0.1586306236  
0.0267327003  -0.1422588115  -0.09777320842  1.194240365  -0.2243409247  -0.3261042888  -1.478953744  0.2241629399  0.6271935638  0.3240078134  -0.1674928926  -0.0005717679112  -0.8547842568  0.02710628589  1.030840513  0.7199559111  0.5578045746  1.476344829  -0.1034365175  0.6400821712  -0.08980313586  0.5704921467  0.4214128224  0.3199067157  0.6171601825  -0.5735764551  0.2138759001  -0.8495525456  -1.114700135  0.06850787714  
0.1464212299  -0.2561345805  -0.2595621399  1.06441952  -0.2734591738  -0.1748878032  -1.394310597  0.2732931699  0.3649869397  0.07130202728  -0.2026093604  -0.2531138068  -0.6860318377  0.4081227012  0.5887385097  0.4699718775  0.3198523587  1.370391239  -0.3540970278  0.09474498765  -0.1812878372  0.3518750485  0.195049966  -0.03648905295  0.3490663916  -0.1918627285  -0.1799071392  -0.2396307558  -1.030007917  0.08750809926  
0.1918482039  -0.2345426082  0.1267797682  -0.04874048343  -0.02749167944  -0.3565720333  -1.120932418  -0.08477347078  0.05882840491  -0.1133069138  -0.1631239134  -0.5587088587  -0.8358969902  0.06922385319  0.01398713043  0.2523917045  -0.3455823298  0.8736401928  -0.322634308  0.04648518443  0.0001318956177  0.2131442308  0.6212240832  0.3088341775  0.2478583585  -0.2589691344  0.8064286929  -0.4061657117  -1.087161825  -0.3973215648  
0.1342496006  -0.1267757944  0.1237027553  -0.8336284892  0.03000275823  -0.5551362938  -0.2077625795  -0.3367710436  -0.5779962081  -0.5600003488  -0.07752111095  -0.7545443783  -0.05101829111  0.06146207117  -0.6638403615  -0.2566305188  -0.584262416  0.0276305862  0.0592752089  -0.3161619841  0.1123289623  -0.254314168  0.08255139543  -0.268526642  -0.1956274801  -0.2380749054  0.4155926798  -0.3148907423  -0.3413144894  -0.4275208754  
0.1281853539  -0.4442709544  0.0002404573801  -1.178292688  -0.4543916089  -0.2517958135  0.2474034365  -0.6589382967  -1.20958886  -0.7159666025  -0.3729603519  -0.9433592153  0.4265022503  -0.3219842223  -1.572961795  -0.8229697363  -0.4818577292  -0.6958157964  -0.1419437665  -1.468783778  0.06081153875  -1.127886423  -0.8928390066  -0.2705626418  -0.5081672447  -0.8638278032  -0.4057926484  -0.2038905407  0.9577878633  -0.5408846373  
-0.02993424812  -0.4518591985  -0.4894696098  -1.539879465  -0.4144824041  -0.1148937357  -0.1109388447  -0.7633914971  -1.805403131  -0.337241521  -0.3327437989  -1.011679382  0.5701288569  -0.1689510397  -1.142836619  -0.919237598  -0.7286951928  -0.7847509071  0.0006844507297  -2.535308514  0.0688540968  -0.9186321572  -0.8341886986  -0.3516536526  -0.4035302656  -0.5840678226  -0.09879503602  -0.03661683689  1.021926668  -0.4153486725  
-0.128482745  -0.07092602911  0.1632458727  -1.042144538  0.1694226077  0.2006976276  -0.02058491568  -0.5856971575  -1.486899171  0.07600219149  -0.1511400139  -0.7767121536  0.7213437037  0.05659645453  -0.2921514786  -0.2795524097  -0.1921780935  -0.5260007963  0.2851377337  -2.052868788  0.2458194236  -0.8671279527  -0.6787658011  -0.7296895332  -0.1905959528  -0.02016954314  0.1605055913  0.231453455  0.5547438324  0.01130409922  
0.0442676998  0.3254105686  0.739028305  -0.2411595018  0.4935943948  0.3916732049  -0.1239553391  -0.6573237175  -1.162852049  -0.04822024335  -0.03895775229  -0.9612281901  0.6549192664  0.1088178934  -0.4357566679  -0.5234235128  -0.4911659899  -0.300576063  0.5093178961  -0.5467572273  0.365475338  -0.8089348445  0.4094614584  -0.04188936397  -0.3210913509  0.277200966  0.2202819788  0.0469087751  0.846443581  0.1564927383  
0.04954749767  0.2240485031  0.6907385217  -0.2642175001  0.5643050594  0.2205653559  -0.3212475638  -0.9645257061  -0.769112598  -0.1742730325  -0.0275870807  -1.283886527  0.4377188875  -0.3678428962  -0.653000018  -0.7932790082  -0.3502141268  -0.4522420707  0.4639551884  -0.8097008102  0.1589393708  -0.9202107918  -0.3365174522  -0.1104417235  -0.4386208107  -0.03849745857  0.3908221491  -0.06984004608  0.7328988568  -0.1500857703  
-0.02331935232  0.2019953342  0.7194593778  0.2441664485  0.3318408767  -0.3921577992  -0.2982601123  -0.6874543505  -0.2659485612  0.2364469095  0.09769484908  -0.520686339  -0.2339638801  -0.08786748401  -0.211986133  -0.1687630095  0.164940688  -0.4052836224  0.2927607841  0.1343313199  -0.01700026342  -0.2257037787  -0.1146116748  0.2151046122  -0.1458159266  -0.1760419119  0.5361652482  -0.4172819387  0.4931332222  -0.5675332269  
-0.02676254559  0.09420102613  0.2864631491  0.1716453172  0.3821739499  -0.5535957344  0.2316976329  0.2667839752  -0.0005702533355  0.1903872628  -0.1746321226  0.08810872132  -0.02352433175  0.318245631  -0.02464219627  0.2596125871  0.1184962213  -0.3439616512  -0.2575677174  0.3640859883  0.05140843257  0.2758197425  0.0466920986  0.1157164916  -0.08268195062  -0.2516293203  -0.2528806518  -0.2345392534  -0.03493658912  -0.1119390298  
0.1617824227  -0.0797589182  -0.2489187267  -0.7838049273  0.2806876574  -0.5069503297  0.7804629572  0.3270592667  0.09705429126  0.01441310874  -0.2584032381  0.2814346902  0.3714668672  -0.1772929456  -0.2780102296  0.1687905767  0.002183546203  -0.3870221317  -0.3024788409  0.2095400364  -0.3328329382  -0.1566445425  -0.147409199  -0.6173664887  -0.1749641249  -0.009928571708  -0.5444963924  -0.01003760622  -0.2548020253  0.08275254963  
0.1597820408  -0.008350037296  -0.1809102544  -0.8049307642  -0.228143865  -0.245324957  0.9845729841  -0.2459569897  -0.07444271904  -0.1059044623  -0.1883986214  -0.298120868  0.2652726843  -0.5560661014  -0.4634322974  0.1577853778  -0.1131983253  -0.6786895905  0.3213924838  0.5964144133  -0.3258551333  -0.6297998417  0.4770445379  -0.15868172  -0.2705143305  -0.1724842659  -0.1993720143  -0.4218891061  0.1845735632  -0.06759827872  
0.07976369028  -0.08980960803  0.0563731379  -0.9395616107  -0.4104183716  -0.2851640464  0.7719777363  -0.5867499929  -0.2546985421  -0.1907666308  -0.1967371328  -0.8866010051  0.3579725142  -0.6662667316  -0.4641165509  -0.3212554373  -0.1492908754  -0.6332030633  0.9074981537  -0.02160853504  -0.1690649972  -0.7735588985  -0.7377582246  -0.3024051954  -0.3491861943  -0.3625301187  -1.081687751  -0.4221381304  1.07805766  -0.2022516733  
-0.01644029084  0.1814137079  0.7320308857  -0.6200570416  0.01074405824  0.01029192039  0.4823349396  -0.1855172871  -0.2355879937  0.06243034076  -0.3131560475  -0.5239823371  0.2725857874  -0.3584219523  -0.3730196833  -0.1827966715  0.1301925039  -0.2165488966  0.4097363526  -0.5241878093  0.1246649705  -0.5196464453  -0.2153825586  -0.09112125588  -0.0231554408  -0.4769381629  -1.104336382  0.1290248077  0.8274613231  -0.1305174852  
-0.007513564579  0.3341766827  0.819000736  0.3113365113  0.1323789256  0.1086105823  0.09074157691  0.04668548718  0.6077709132  0.6112333753  -0.1471964953  -0.01759065828  -0.2854807423  -0.08889114784  0.367117735  0.4105141756  0.2829711625  -0.1547112402  0.3210208592  -0.03440191277  0.3993982997  -0.1842990204  0.2525798267  -0.05490912195  0.3322825098  -0.2817227995  0.08121468641  -0.05455223421  -0.2610507407  0.2774294151  
0.2933677593  0.5898027638  0.89986275  0.8945160598  0.5355496362  0.1371790181  0.01056625108  0.1781449178  0.8039130613  0.5371904194  0.005171669815  0.05570822512  -0.3976643757  0.1259401407  0.7026329359  0.5821643635  0.05609852737  -0.2496260244  1.059812209  1.124355342  0.7542192679  0.2950163655  0.3540401937  -0.3628378504  0.201780909  0.02343326224  0.5169202099  0.1842662943  -0.4482623015  0.361683441  
0.2618809303  0.3067147589  0.6780116325  0.8751199931  0.5557318647  -0.1221300236  0.08804140141  0.1088231605  0.5736333781  0.03751070267  0.04024506934  0.01499741106  -0.1784413742  -0.2313207008  0.163083658  0.2231785264  -0.1308101466  -0.2666233171  0.6049106781  1.154033002  0.3865935432  0.3168270532  0.876443109  0.1484186446  -0.1675716966  0.01032462788  0.2686050834  0.3108816102  0.01179036659  0.25567277  
0.03239845634  -0.1842373971  -0.09115513801  0.2718264522  0.06560199362  -0.2509831773  -0.160031678  -0.06258530085  0.1520045195  -0.2292277185  0.01103507428  0.2510574594  0.1910925827  -0.3861487617  0.1803502082  0.2168568612  -0.1599894116  -0.3468476912  -0.4377286789  -0.3986882723  -0.160213615  0.1838250567  -0.2102448712  -0.7873441235  -0.110478743  -0.0678605671  -0.03296401521  -0.3090648708  -0.0107237993  -0.05551667353  
-0.05082874832  -0.1226753089  -0.1578203992  0.1173087875  0.1870314069  -0.02823692406  -0.4270569125  -0.02739855878  0.2945435728  0.2082899344  -0.1270437555  0.740256468  -0.0549944637  0.06045543212  0.4106939476  0.7951477598  0.1799624377  -0.1995559227  -0.5800608982  -0.01338053753  -0.1237648493  0.5201128695  0.01896904873  -0.3894884546  0.1271721425  0.2567122352  0.373277337  -0.5307746046  -0.2669380635  0.1224870836  
-0.1018723645  0.1768018329  0.04058544422  0.556187246  -0.09327815379  -0.03601574749  0.2680511822  0.3200474893  0.8887103298  0.2001641774  -0.1925963514  1.08482943  0.2073028293  0.04160217642  0.6859490227  1.140074161  0.4518342889  0.1709511575  -0.3706417633  0.8475791032  0.5057739195  0.5476280167  0.8192881328  0.1635680417  0.1086022507  0.3144465384  -0.1907738552  -0.450269888  -0.2031253094  0.1567475031  
0.1333630339  0.2388599047  0.3576091067  0.2654833916  -0.4561553187  0.0272526244  0.9165277956  0.6973504115  1.52484551  0.2597584621  -0.1421314728  1.113429034  0.7999981332  0.1856548204  0.8974522228  0.6849446803  0.6039098807  0.08582262387  0.1362386485  0.6188670711  0.848038689  0.02828719452  -0.1380378843  -0.3724649311  0.1824709635  -0.1208327482  -0.5694002926  0.2192477225  -0.5704064579  0.3966543082  
0.1372104677  0.2169303368  0.4711378421  0.2659456219  0.0942634086  -0.147486049  0.3886380256  0.4791928206  0.7995996019  0.06278247574  -0.1744247613  0.4159310538  0.3152105874  -0.1410411497  0.2055190964  0.4458524302  0.5259684271  -0.2471699242  -0.1314317567  1.274185212  0.2724085747  -0.08809974611  0.2795284764  0.0002750010841  -0.09405650339  -0.2030552605  0.1522546498  -0.36255658  -0.7194520962  0.1609826864  
-0.09968545134  -0.1268954799  0.13160307  0.8666397009  -0.1097046517  -0.6865481861  -0.3973268903  -0.05072889812  0.4105788417  -0.4210736056  -0.1613177255  -0.1652373371  -0.5797840856  -0.3346332354  0.0377430358  0.1067238964  0.2462539551  0.175637677  -0.3611662717  0.9039645806  -0.4852214428  -0.1187307053  0.03105152633  0.2197154749  -0.2049290577  -0.6244977639  0.06886739694  0.0006093597126  -0.1890448474  -0.5170101099  
-0.2686846227  -0.1948373887  -0.6355075633  0.9628320507  -0.5997709396  -0.8004082517  -1.599390307  -0.1329577461  0.1067385755  -0.497207081  -0.2427308052  -0.5107645471  -1.779116212  -0.1922267685  0.08955542712  0.2383669325  0.2398498466  0.8464082452  -0.5599780156  -0.3218937259  -0.9416423066  0.08494771275  -0.5881393763  -0.03597965397  -0.3908445156  -0.9805024848  -0.46706995  0.2052556124  0.1242362325  -0.7284388782  
-0.2843969163  0.3326228007  -0.8742518384  1.025774029  -0.3275820853  -0.3749112002  -1.687280122  -0.4709752012  -0.451947341  -0.4963734996  -0.4160492293  -0.8982000846  -1.959322231  0.1818886766  -0.6477600528  0.1106953006  0.2043557911  1.051183813  -0.052321136  -0.5164617883  -1.033015329  0.3288949666  0.02710602846  0.4424136089  -0.496867389  -0.9693294186  -0.4632919411  0.03145992318  0.2780275121  -0.5936373483  
-0.5373946805  0.5397315655  -0.4210455586  1.745266377  0.02410022591  0.09452989206  -1.454467925  -0.6524023041  -0.6937176483  -0.1526324358  -0.4236524205  -0.7239748257  -1.370086683  0.4676633509  -0.2041501693  0.09572796494  -0.1112730111  0.9463985431  -0.07559941739  -0.3813171369  -0.3257431363  0.4846113716  0.05923914525  0.6248670602  -0.04355746993  -0.7203227652  0.4774930808  1.060908633  0.008741132341  0.01400383385  
-0.344503527  0.3547070813  0.01708087975  1.603435533  0.2438641588  -0.2091149877  -0.2958644502  -0.4446159609  0.2054582336  -0.3583792721  -0.3171044442  -0.2806978989  -0.7942446584  0.3557705109  0.2446415  -0.3957773286  -0.292890361  0.1676822057  -0.2465111491  0.5349211052  -0.1782537313  0.5804917327  0.4251100465  -0.1581727368  0.121843583  0.1873606069  0.3519152059  0.7762996421  -0.008881738065  -0.3656645534  
-0.1714764064  -0.1010986002  -0.2164537515  0.218771176  0.191723448  -0.7097205219  -0.346208761  -0.01250533472  -0.3565119026  -0.9332459415  -0.4947310413  -0.7899971643  -0.7351367884  0.194733355  -0.5594486278  -0.7761488912  -0.6843741232  -0.5645092615  -0.5291299297  -0.7411978456  -0.4440933935  0.2882898582  -0.4575494861  -0.1334637222  -0.1787495789  -0.05807118661  -0.3264444725  0.1627243304  0.2650016993  -0.4734924123  
-0.0373804177  0.0792735516  -0.2667937426  -0.5480302037  0.4166354874  -0.166314398  -0.1164949845  0.2659195166  -0.8632390517  -0.3384447343  -0.2729102021  -0.6968273356  -0.3444826509  -0.008309308542  -0.3536406542  -0.4617144257  -0.3227871261  -0.4511335067  -0.07999689945  0.1038685592  -0.2075644813  -0.07071508233  -0.5160755216  -0.3730618696  -0.1107767996  -0.5664375383  0.07953644211  0.2798609521  0.3786219725  -0.04100461266  
-0.1697309159  0.2545244057  0.03331838756  -0.04800043395  0.2045725066  0.4027344414  0.1305166923  -0.01244028939  -0.8731984123  -0.4699161114  -0.1849593627  -1.039996982  -0.0238238713  0.0479324104  -0.5936839304  -0.6978438793  -0.3976001099  -0.2945109905  0.404746918  0.3122522512  -0.1239940528  -0.1014385658  -0.06962209977  0.2236700456  -0.1861456693  -0.04607476175  0.0289398252  0.2774788114  0.3852557065  0.2004171096  
-0.2788688374  0.07233385144  0.1473897493  0.02542064991  0.0980591933  0.07490998286  -0.2201088608  -0.145503693  -0.7122159359  -0.6112614866  -0.274925524  -1.072199666  -0.2869289815  -0.2161890888  -1.081524808  -1.187563316  -0.6582194882  -0.4232245622  0.5564845695  0.1828367125  -0.2321949235  0.1677296959  -0.6154711785  0.320431238  -0.3915099461  -0.1088803048  -0.4883395106  -0.05447276444  0.9350460207  0.3523514837  
-0.2544362731  -0.6133769981  -0.7204181891  -0.3493073587  -0.1010459246  0.1576752893  -0.04451834855  -0.4426292038  -0.9539556098  -0.5568080525  -0.220687598  -1.505981665  -0.5762406155  -0.724072786  -1.141265112  -1.226399712  -1.169870324  -0.5356927123  0.425136718  -0.6078657565  -0.3856915608  -0.07373915098  -0.2741769453  0.7327478803  -0.2884358507  0.01785609312  0.02565328465  -0.4529185468  1.161307779  -0.0134619947  
-0.1802134737  -0.5664574722  -0.7809989377  -0.8487762695  -0.2009430665  0.4916309518  -0.08713487276  -0.4694392328  -1.311549191  0.1570326337  0.1395443723  -0.6910547412  -0.4718975461  -0.0535244008  -0.1887701859  -0.4368528397  -0.6950332142  -0.0684990703  0.3207959671  -1.126613958  -0.1561129451  -0.1058865961  -0.5277819782  0.2679114323  0.1479350039  0.3056215704  0.6242354621  -0.6611014763  0.3188416752  0.04134606448  
-0.154255531  -0.2307324777  -0.3187231305  -0.2335167347  -0.4702647471  0.07510760911  -0.5915423499  -0.08149021134  -0.7459612097  0.5647718993  0.3680765092  -0.138515806  -0.476018475  0.4440852112  0.5090422937  0.3239050273  0.2072270088  0.8506401062  0.1441540812  -0.3055927987  -0.1153035729  -0.005950155767  0.4278159248  0.1714138915  0.272576163  0.6725329604  0.2466994491  -0.2429728003  -0.21544373  -0.0346357448  
-0.005754213945  -0.09255877894  0.05771113863  0.2524171972  -0.933530133  0.1472376333  -0.9013370515  0.2261358171  0.3124026167  0.6031697992  0.3637108841  -0.007808666184  -0.5595737058  0.1466876813  0.9410842418  0.7122351668  0.4801939813  1.407843826  0.1164423417  -0.06808895063  0.0697358592  -0.1366655099  -0.01118163476  0.4922082674  0.2371631715  0.2728351307  -0.4070058207  0.1886271565  -0.133457688  -0.2478741604  
0.201079601  0.1599747735  0.5978959825  0.4469004711  -0.5954907921  0.4048339633  -0.2037730076  0.1664574682  1.127542166  0.6456938732  0.496350523  0.6675331532  0.3320852723  0.03954147374  0.9914710236  0.548273289  0.6407614044  1.261625937  0.4043015788  1.135048825  0.3110763955  0.04388233099  0.03792972263  0.643132642  0.2957985547  0.02472786852  0.4328942598  0.1966474722  -0.6007965901  0.1084669039  
0.2524497772  -0.000469547565  0.4093144935  0.3660273247  -0.3930246241  0.01590439872  0.7103192495  0.306937099  1.053473686  0.02555354525  0.3492736544  0.8827034868  0.732904605  0.439575374  0.3151217555  0.1445610734  0.3926118646  0.1989486468  -0.07864794762  1.353362476  0.1283986453  -0.05621540785  0.6512175799  0.02536650456  0.2680184338  0.3986509559  0.1466341687  0.1243445843  -0.8752887831  0.2160937924  
0.1613015076  -0.1773521112  0.2070491112  -0.5432913471  -0.2559835945  -0.03623000497  0.5796828683  0.2577937332  0.1290074825  -0.2638201692  -0.04576842793  0.7221964341  0.6022521672  0.1688840562  -0.6699436261  -0.2708196554  0.1304904911  -0.3145242795  -0.3144459883  0.1008064326  0.06011569226  -0.2331451652  -0.6541339981  -0.1292175152  0.1498021468  0.225383875  -0.7276501838  0.1628586147  0.2196748408  -0.0009955314366  
0.03886127659  0.1058570749  0.4828941491  -0.8065848405  -0.03490032365  0.2936095108  1.272808172  0.2781917607  -0.7336285403  0.173251608  0.4123156436  0.8454404593  0.8378706149  0.08030113446  -0.1731524652  -0.2390605512  0.07906274153  -0.4711749367  -0.007386457336  -0.4045415509  0.3073525028  -0.3192905031  0.2375233978  0.002513018185  0.09435197872  0.2764486372  0.3595714519  0.6169834709  0.004912245233  0.2457105078  
-0.06604638809  0.350660941  0.3888888231  -0.3488345099  0.1805377654  0.1517504665  1.078468529  0.3457150706  0.1828280054  0.3878252235  0.5236494721  0.3860500936  0.7094673248  0.1387369256  0.05873900214  0.07417866478  0.02384845427  -0.3357565556  0.09862646655  0.4181663621  0.1032768541  -0.3187568139  0.5116098378  -0.2822563576  0.06821507652  0.7255665894  0.8067921197  0.4789737517  -0.1530857806  0.3791950026  
0.1032443425  0.04358933179  0.04276851661  0.1317709881  0.01408481024  -0.01333956431  0.3074720267  0.4103088712  1.000383654  0.01280444043  0.2503384452  0.05931143733  -0.01241980788  -0.147963054  0.2310211204  0.6174494296  -0.1214540378  -0.3883834301  -0.2541643981  0.3830734866  -0.04501458317  0.07586660832  0.4693538908  -0.09883647325  -0.05126092878  0.1663320014  -0.1985691909  -0.125884981  -0.002188645644  -0.03092110194  
0.0407456286  -0.1205533398  -0.05134091736  0.2642328655  -0.3228119415  -0.2131195732  0.01256069912  0.1743159915  0.7815735295  -0.08602746283  -0.01211694453  0.2023357024  -0.2256586706  -0.2908444417  0.3582943555  0.7810809835  -0.06567633401  -0.2400593616  -0.07970351282  -0.2176065681  0.06542785838  0.1986445409  -0.7046392875  -0.6306486115  -0.248727361  -0.3086379427  -0.8919826643  -0.426428091  0.166730477  -0.1645663462  
-0.06233910826  -0.09135737211  -0.1382008056  0.1240789783  -0.1649856498  0.2105443352  0.001656022378  -0.209012367  0.2346348201  -0.1768938973  0.02883887901  0.1761343535  0.4239670649  -0.5074386753  -0.02778207536  0.5771293242  -0.2716256704  -0.3129457183  -0.07897581275  0.03410923839  0.1069270971  0.05089133193  -0.2579894134  -0.5178906428  -0.543150488  -0.3127897393  -0.2222018658  -0.50196193  0.314657262  0.08192699294  
-0.02481944589  -0.3004205076  -0.5084860197  -0.1868280099  0.1330635223  0.4361845328  0.1007639997  -0.328662985  -0.2781145899  0.02396879451  0.07747685461  0.2891670216  0.692954971  -0.2664411743  -0.2829685934  0.01247748509  0.123518599  -0.1483861106  -0.06024228512  -0.7007560799  -0.104732606  0.1330355154  -0.3530706947  0.07898782909  -0.3157321692  0.08046705016  -0.01195477549  -0.1437966813  0.4670139901  -0.1006406888  
0.09872137475  0.04352547922  0.06939089678  -0.1343178893  0.5323749825  0.08001210229  -0.005938076436  0.114848143  -0.5757767118  0.7206908588  0.09853341884  0.836471247  0.5365703315  0.6825847466  0.2557389066  -0.05889609348  0.2576461192  0.2015434781  -0.04902081316  -0.9669463323  0.3734412436  0.5631327136  0.2065898991  0.4129936315  0.3596951436  0.6908829929  -0.2183994918  -0.1929166392  0.1856783695  0.1008930454  
0.2135771863  0.5400383446  0.365656171  0.215416073  0.5113257978  0.1984976841  1.107662246  0.8477149787  0.02742630514  0.7344102335  0.4057073424  1.067805059  0.3994967392  0.5778617166  0.8167525074  0.3309412548  0.6761913477  0.1659810331  0.05265414814  0.3653222503  0.5549315378  0.531488796  0.6688113366  0.02243862767  0.4681105301  1.069529467  0.2942119213  0.2973687682  -0.7642681028  0.16115641  
0.3032662545  0.08064374716  -0.328087687  0.03261230967  0.29556088  0.4047037774  0.4798854916  0.3139065281  0.9122868657  0.2663347706  0.5902157159  0.5669496889  0.5147900805  -0.1780151618  -0.1280501385  -0.02026091752  0.4195432754  0.3163777103  0.009911754941  1.324246306  -0.1146974368  0.3198677249  0.7499220444  0.6056512027  0.4482851008  0.3522413583  0.7924480797  -0.1724349597  -0.9511745817  -0.2009447473  
0.1616217596  -0.1907949553  -0.7214719951  -0.485595658  0.1793182756  0.3544997259  -0.335860174  -0.1371374843  0.6494192347  -0.1958561397  0.3428087864  0.422255707  0.4829428311  -0.1800450566  -0.3146902269  -0.4744126476  0.1698968626  0.1896342501  -0.2550945538  0.2922848718  -0.4466081719  0.009549082141  -0.1903161634  0.1062566106  0.2078475811  -0.2028585937  0.02730684069  -0.1538368256  -0.1291888499  -0.1209831558  
-0.03203447175  -0.3569478874  -0.6802190011  -1.223086108  -0.03406046256  -0.01364299763  0.08661479431  -0.1697513828  -0.6161418709  -0.3456122962  0.0108111296  0.05903006496  0.2033114868  0.1894639369  -0.3924863547  -0.57428573  -0.09363613931  -0.4682127877  -0.694725525  -1.370975155  -0.08141478192  -0.2552279647  -0.7676658011  -0.3481755492  -0.02852556521  -0.1496956847  -0.3579960646  0.2346962462  0.1750303386  -0.1497783098  
