# Supplementary material for: Large-Scale Brain Network Coupling Predicts Total Sleep Deprivation Effects on Cognitive Capacity
Source: PLoS One. 2015 Jul 28;10(7):e0133959. doi: 10.1371/journal.pone.0133959 (PMC4517902; doi:10.1371/journal.pone.0133959)
Supplement: S1 File — (ZIP) [file pone.0133959.s003.zip › supporting_data/dual_regression_timecourse/timecourse_TSD_subject6.txt]

0.04378398502  1.238754019  0.7511292834  0.5397405846  0.1797831885  0.8528732392  0.2229925206  1.005990133  0.3034424717  -0.1757113594  0.8641801062  0.933536252  0.3754997708  1.560988039  1.838611697  0.7982907361  1.193857774  0.876630036  0.3637302607  -0.2849596987  1.57440017  0.04283665137  0.3646618444  0.2988774926  1.388672585  1.795716204  -0.4899090235  0.1071436656  -0.4197148409  1.403015729  
0.04080566015  1.512751808  1.479823932  1.694986651  0.2458784005  1.019526639  0.6113021448  2.246667769  1.255376775  0.03696278862  1.343974907  0.8131986107  0.3891380226  1.946779064  2.081856789  1.192015654  1.217435475  0.9647914946  0.8569528695  0.4093258596  1.132557077  0.02119974728  0.5175940258  0.1889708477  1.321614346  1.340888685  -0.1224876105  0.1718834504  -0.8664495926  1.314575165  
0.2272412395  0.3773747442  0.9595245483  1.278722795  -0.06929250837  0.3229761977  1.026006335  1.695176664  1.939393679  0.09654597202  0.9539554859  0.8638310098  0.3455337594  0.7791504744  0.982274432  0.6699563827  0.5034080959  0.3611689277  0.8917504778  1.403718067  0.1449470696  0.06696584682  0.7137926166  -0.1776123977  0.6705092272  0.4662600241  0.4157014451  -0.1989212318  -0.4240289398  0.6799651983  
0.08116118931  -0.6818426164  0.07467967787  0.2264469138  -0.4064009441  -0.2931260551  0.2213937246  0.3803355827  0.9929445227  0.2966308427  0.7957406703  1.070733833  -0.3274655649  -0.0554718531  0.9080106928  0.5134822235  -0.08556985388  -0.231522998  0.3849381726  0.3907249183  -0.3747583695  0.1576857744  0.2690341271  0.1459213917  0.1414271869  0.1697221864  0.6770727049  -0.7780879608  -0.3934965996  -0.07016030568  
0.02253758895  -1.063803196  -0.5164201102  -0.1948847948  -0.1698101171  -0.3535388003  -0.9101670658  -0.7724729726  1.035890212  0.9197586102  0.4131561387  1.090238829  -0.9102695383  -0.7577255722  0.5297228373  0.9082542331  0.221615831  0.3862846144  -0.1681013961  -0.06239151384  -0.4511702547  0.6129537746  0.4497853678  -0.03989925735  0.0968953613  -0.09443640889  0.3746970426  -0.5822873713  -0.1294944536  -0.3598223602  
-0.03776382781  -1.23876122  -0.9485533005  -0.1588428885  -0.3098746603  -0.644473567  -1.34368632  -1.14485585  0.6573662996  0.6069825665  -0.08225678098  0.7442946632  -1.29362654  -0.9638528037  0.3663947949  0.828790499  0.1692623407  0.104746242  -1.056339712  -0.6319780716  -0.5966264083  0.9127753807  0.4366646781  -0.002741982806  0.02370202906  0.1163623553  0.2436342059  -0.8218458862  -0.3455783323  -0.2593193371  
0.1788093256  -1.061666301  -0.4429284961  -0.4574354594  -0.1146641933  -0.7324257369  -1.466945352  -1.100797609  0.419786277  0.6114832135  -0.005750088791  0.747285677  -1.11658198  -0.330431561  0.6383668046  0.4441281467  0.2666952527  0.3165429653  -0.7425811092  -0.4194619044  -0.3825310821  0.8660943949  0.5976861861  -0.2452859847  0.1039360981  -0.1123660455  0.4421151316  -0.6902476053  -0.2467540021  -0.1566907082  
0.3151880001  -0.8051687581  -0.1577880529  -0.5320837646  0.04070205985  -0.4649040105  -0.5227419794  -0.8948504193  -0.5230882901  0.4303952033  -0.2304737262  0.4807833997  -0.5099094113  -0.3047737073  0.436587686  0.1527278482  0.4841066706  0.03300243955  -0.8202037485  -0.9432803601  -0.08883375286  0.849903243  0.07739316575  -0.2253849535  0.06264871318  -0.4488464049  0.1965418593  0.0811124341  -0.1901538954  0.007240156634  
0.3638622463  -0.5826962753  0.3218650996  -0.5366492045  0.1186764413  -0.159959935  -0.3528506507  -0.9437182993  -0.1430011406  0.438694706  -0.4452607534  0.3438304978  0.02895687911  -0.2442982174  -0.0559670252  -0.1622834562  0.5299025524  -0.1516343425  -0.3679801922  0.09395301266  -0.4403310674  0.207802351  0.4880302614  -0.2143080561  -0.0988589901  -0.794323333  0.1535739093  0.4121677081  0.1120618368  0.2044542347  
0.2949300507  -0.3729237692  -0.0357898829  -0.548930829  0.3666324779  0.3974192998  -0.6742376072  -0.842023507  -1.085837093  0.2064846962  -0.7737406656  -0.3090131049  0.2493298026  -1.019256395  -0.5957168636  -0.3889595972  0.2456119735  -0.3589382967  -0.4605707801  -0.3250551864  -0.8069218645  -0.166729332  -0.452995159  -0.09504738105  -0.193492378  -0.9339206719  0.0001326521716  0.605027146  -0.1605437913  -0.416592338  
0.1218310558  -0.1897409019  -0.04889639894  -0.6038230625  0.4522507011  0.4359141557  -1.063239307  -1.048039213  -1.246809041  0.04949588316  -0.8548161868  -0.7464029423  0.6760768278  -0.5863367469  -1.057910828  -0.8484064386  0.1197053232  -0.2718243781  0.09916132369  -0.1749129872  -0.5396961479  -0.5636181005  -0.3241212608  -0.1501826097  -0.5113645876  -0.6908634785  -0.1286654189  0.3791031386  0.3172792194  -0.2199299508  
0.1974092807  0.3740719567  0.7626774907  0.2743596431  0.7543394384  0.8606611278  -0.3792062816  -0.459804089  -1.245194669  0.2307443615  -0.6368701363  -0.535699544  1.039982884  -0.3015786901  -0.4295852694  -0.2000462218  0.548782156  -0.005462434868  0.4832652515  -0.07015083056  -0.1016899409  -0.3586214035  -0.1402471644  -0.1240953421  -0.3474185443  -0.2948347019  -0.2593063003  0.8339288889  -0.005960456887  -0.3102698454  
0.1916248517  0.2318552669  0.523095599  0.3263560475  0.6338123149  0.537086524  -0.2032810595  -0.02147205596  -0.4172701291  0.1864841713  -0.7040477548  -0.5159190471  0.9389643859  -0.09431678546  -0.3238996339  -0.4658371349  0.0772039861  -0.1012139029  0.2463646245  0.2904312829  -0.2348218661  -0.4743254083  -0.4941007659  -0.2774608198  -0.08181196614  -0.9972421257  -0.1377900322  1.220976387  0.04979976997  -0.1797449564  
0.3164838565  -0.2191958536  0.1810053118  -0.03975819275  0.1392741191  0.335527821  -0.6543487179  -0.5969655004  -0.4575333617  0.07711668466  -1.006313156  -0.757766947  0.4777450012  -0.6837753423  -0.7456373836  -0.4221259008  -0.1388746351  -0.2760620302  0.0799671158  0.2226974602  -0.3725766417  -0.4590892633  0.1899122697  -0.07374934628  -0.1038820129  -1.058919171  -0.02546504082  0.4217915823  0.03238173159  -0.3972909793  
0.1014452413  -0.09680369227  -0.01359231411  -0.3076122975  0.1107773772  0.05387325522  -0.2556419461  -0.4440385012  -0.9255027051  0.1454222273  -0.7328974027  -0.6505017322  0.309418857  -0.4742974187  -0.9079242599  -0.3769919663  0.2494412506  -0.3970294844  0.2549132216  -0.09031618067  -0.3062554567  -0.1465736603  -0.8149668668  -0.4292008079  -0.2444062867  -1.256752849  -0.09037685291  0.6913519148  0.3744798858  -0.2026853054  
0.05581273357  -0.01088063577  0.06759383658  -0.3345084631  0.4102242894  -0.0980303859  0.01606419367  -0.6172222386  -0.8890937433  0.01605621208  -0.9189723081  -0.486198088  0.4298254237  -0.6380859637  -1.042539181  -0.3854693405  0.1696836168  -0.3946249311  0.1203049298  0.5632545806  -0.4519469169  0.194671895  -0.5022001309  -0.1731661236  -0.2226688754  -0.8698546287  0.02102774618  0.6965950707  0.1710416256  -0.2585514059  
-0.1848098722  -0.0750176583  -0.06250875292  -0.41535472  0.3084444044  -0.1566523405  0.251987584  -0.4113769798  -1.200863182  -0.3671386289  -0.792311612  -0.3458923125  0.743395447  -0.5568105009  -0.7999572124  -0.4777674886  0.1446576155  -0.4803355186  -0.2874049308  -0.03910305304  -0.6656294082  0.2630233805  -0.4157893921  -0.06731495922  -0.3759711391  -0.2955401194  -0.2912346284  1.1240748  0.5323053897  0.02063494533  
0.01487611529  0.1512730602  0.05879693742  -0.2895098147  0.2996094827  -0.02297701261  -0.3111270586  -0.5074759554  -0.8045565034  -0.006394479439  -0.637884457  -0.06160711651  0.3060738079  -0.2262560596  -0.3036870669  -0.3247881148  -0.01862385546  -0.1701547889  -0.04344574709  0.3790675736  -0.5414524979  0.2946967519  0.2238233964  -0.3072824442  -0.2514612443  -0.1712566152  0.08033526299  0.7276739975  0.3068173695  -0.3836264452  
0.01895919996  0.1647779807  0.1909606033  -0.5910648139  0.5884214525  0.2000977046  0.2703126042  -0.1642218615  -1.261543932  -0.1211402513  -0.5584898021  -0.2747902067  0.7387212039  -0.4789892651  -0.5614304182  -0.2223830413  -0.01194641151  -0.2140608181  -0.02222217432  -0.4483132475  -0.4546835493  0.278142609  -0.6216194271  -0.1646999339  -0.2248651188  -0.9462839574  -0.04024590849  1.162345889  0.3344481043  -0.2946141057  
-0.00351856631  0.06503937513  0.04706240863  -0.597912997  0.4666307011  -0.08690008501  0.422460251  -0.1837784174  -0.7224105982  -0.09744738748  -0.6636141355  -0.02075074996  0.8718387056  -0.261221195  -0.9065388112  -0.4146548062  -0.0642706651  -0.177155066  -0.1941098368  0.3547760667  -0.3069341624  0.1567091868  -0.1518011205  -0.1745134681  -0.2569897482  -0.8149856435  -0.07817435955  0.8049333397  0.7216793589  0.3230724306  
-0.03582495656  0.008112467907  -0.3506363049  -0.7701026817  0.1260011363  -0.5123156265  1.198553942  -0.1371490027  -0.6859509245  -0.2267971916  -0.809757458  -0.1326170154  0.5698055035  -0.3788098505  -1.035192431  -0.5522881658  -0.331796419  -0.2302831592  -0.427954454  0.1836302507  -0.1738926003  -0.205753034  -0.6174058548  0.07713084612  -0.2799285204  -0.223340844  -0.02699829819  0.4336308084  0.6474774026  -0.01397054299  
-0.13785488  0.01952906944  -0.5049916305  -0.9700741175  -0.00927834844  -0.469658719  0.729136313  -0.2078191686  -0.7440331833  -0.3543733786  -0.6485214193  -0.10115203  0.3058812612  0.08079396193  -0.5680483293  -0.5418930306  -0.4140842561  -0.1080489127  -0.2922101417  -0.1000009128  -0.1642543345  -0.2303786625  -0.4642149361  -0.1482271607  -0.2240275031  -0.07540640376  -0.1118093528  0.515051123  0.7104900761  0.2216334884  
-0.0690107842  0.04963866217  -0.00852407499  -0.4577263719  0.1698184455  -0.01857546165  0.4442058026  -0.1874825609  -0.5732740586  -0.1632248007  -0.64961382  0.09949103313  0.6609779991  -0.1564962799  0.1648994652  -0.1858700143  -0.3024807678  -0.05188362562  -0.5207179502  -0.1836503598  0.01821889862  0.3784087622  0.105825575  -0.316332724  -0.1053514225  0.02895584656  0.1042330043  0.9083760644  0.2885083257  0.3911794275  
-0.07797320822  -0.03367025821  -0.15162922  -0.005536749414  0.2319500178  0.06062505075  0.648473702  0.4109954824  0.09696072194  -0.133661522  -0.5310507044  0.3194846971  0.4061161591  -0.03551062491  0.3062611204  -0.03876177126  0.2022023406  0.02616216787  -0.849784402  -0.1068013633  0.006339466808  0.6880675518  -0.2394009838  0.09094907822  0.4710850898  -0.2985334771  -0.2267226781  1.085262019  0.1429662932  0.5258279893  
0.1434344484  0.1722867519  0.3883975624  0.356173538  0.4307155159  0.2207074863  0.1465525499  0.229052732  0.5836451254  -0.01747960325  -0.6280576531  0.4182296298  0.1105889068  0.2235052215  0.2022668738  0.2174305538  0.3458436153  0.3506565429  -0.4676671501  1.163261788  -0.009369825222  0.5883959181  0.1449971205  -0.3318421022  0.3774478544  -0.2945948521  0.007467819898  1.226252783  -0.02419582884  0.3256245357  
-0.08958604513  0.2438956639  0.4952803907  0.5565572559  0.5501682065  0.5338035451  0.7552573996  0.4909919089  0.3609115729  -0.2655043137  -0.5665595337  0.02452839256  0.7256759938  -0.1803749455  -0.2640765009  0.2431698437  0.5877207772  0.1193912368  -0.3685225959  0.8110395579  0.03300721898  0.1682105146  -0.6258781997  0.2820067795  0.1685976646  -0.09536083487  -0.5002015306  1.931005017  -0.005950773461  0.3795236553  
-0.1339683752  0.1593015366  0.4177170418  0.8008921701  0.2798659613  0.3274506678  0.7304306305  0.2696846862  0.6343765924  -0.2734102811  -0.4571164193  -0.02671269953  0.4945996646  -0.3050417418  0.03601427547  -0.007372457129  0.4031610755  0.2127403999  -0.231042247  0.8780730358  0.02584290772  0.07034889792  0.08824397749  -0.002219808564  0.1386036484  0.1996413128  -0.1440116032  1.250978419  -0.06402676128  -0.03056926818  
-0.1934345059  0.1784307481  0.6950112796  0.5366448484  0.4115660206  0.2640471684  0.348376926  0.3219469154  0.2422060449  -0.07479873285  -0.3053410813  -0.3354007164  0.2188489617  -0.4772493343  0.117886324  0.008451808411  0.5289000215  -0.05876419971  0.02685072575  0.1674107775  -0.1629532768  0.259933175  -0.5284837102  -0.0892700443  0.3332542959  -0.465197627  -0.1549883883  1.485727773  0.02792601936  -0.06130961019  
0.001252769959  0.2072815401  0.9677490716  1.135704018  0.419002731  0.3815369038  0.5199914967  0.6146166839  1.000530965  0.3007125107  -0.38476878  -0.112853473  0.1514986306  -0.4914811883  0.02907123228  0.09418301425  0.8684967227  -0.1198431943  0.7136164635  1.134493008  -0.04074027144  0.1168725612  0.3492226734  0.2624084429  0.4186423353  -0.3756744854  -0.145331246  1.274680088  -0.09989880209  0.2868668727  
0.06855269388  0.08642663469  0.7910788027  1.263205886  0.103130538  0.06541426427  0.8960556926  0.8010944673  1.014940087  0.1412813725  -0.4664637981  -0.2635536289  -0.2534733995  -0.5487239108  0.008025769013  0.02188627027  0.5620099841  -0.312854883  0.3834746993  1.372542936  -0.1909236108  -0.05081867512  -0.1495999638  -0.2624172273  0.3512840557  -0.5783688368  0.1944678956  1.179649118  -0.09790097235  -0.03924141923  
0.07048088096  -0.0132577025  0.7885661662  0.8585888327  0.2767758069  -0.3298754134  0.8569355922  0.4967698037  0.5377891257  0.01233254125  -0.5129347562  -0.3435598055  0.06469710525  -0.4363041402  -0.6187159744  -0.02488585961  0.3355040694  -0.216946309  0.3764569759  1.096071465  0.07245557889  -0.4146464824  -0.003381673838  0.2294590802  0.285714156  -0.2433834357  -0.1115235402  0.9095029142  -0.02557161777  0.1886391692  
-0.02937355118  0.1627389305  0.8437072883  0.676006229  0.1864711509  -0.2789414912  0.9456308825  0.3598532458  0.6931525531  0.009102605654  -0.1754035312  -0.3706184326  0.06688809761  -0.2792482349  -0.4224872393  -0.009803320106  0.1824927557  0.02209621094  0.6587818597  0.6588275151  0.3995534096  -0.6902855517  0.2389595201  0.2449798082  0.1447252623  0.2663287392  -0.1378632852  0.3583124055  0.1037764319  0.13146073  
-0.07342318654  0.2210819685  0.2704635654  0.5056186212  -0.2022958941  -0.2732592484  1.487408279  0.556355977  0.6629408471  0.4659329985  0.07344077503  -0.003951047316  -0.438067592  -0.4238113894  0.09492092274  0.133626496  0.02715546029  -0.3570460124  0.364959821  0.09141677276  0.1307161582  -0.4505021989  -0.2585489763  0.1656751155  0.272445767  -0.1840799577  -0.252850158  0.7353779837  0.1122292834  -0.1106339573  
-0.07232052439  -0.04336528666  -0.6765882959  0.1337265162  -0.5989611043  -0.354893921  1.274291984  0.4084041221  0.892126066  0.1427890999  0.0666737171  0.1056219784  -0.8011488871  -0.2459598202  -0.4230213107  -0.04956752895  -0.6459558277  -0.3205028743  0.09197140782  0.4601168876  0.1444036357  -0.7734619185  0.5425446442  0.1433985177  0.2903397391  0.01838956663  -0.1827337539  -0.4270302223  0.02624115262  -0.009932957263  
-0.1988734059  -0.4981244015  -1.459160565  -0.5410686116  -1.146013997  -0.6459016882  0.4130595133  -0.4000464909  0.3581349638  -0.2799861885  -0.0262933683  -0.6662798929  -1.184263953  -0.4631420932  -1.137934968  -0.3589063909  -1.039449328  -0.4059992505  -0.2101189653  -0.6827268927  -0.08290760643  -1.121534324  -0.3633816656  0.08665811267  -0.08239728675  0.155336554  -0.1755801116  -1.414170781  -0.09086883463  -0.3995202879  
-0.3072642387  -0.82276615  -1.865580091  -1.275671809  -1.177299159  -0.4898084698  -0.07579434446  -1.096123998  -0.6697434466  -0.1722411266  0.1490943136  -0.4716605106  -1.239146443  -0.5018902062  -0.8911162381  -0.4317290501  -0.9301836911  -0.7011441525  -0.2651595952  -2.083604267  0.02485424645  -1.012406419  -0.7727155428  -0.1191766315  -0.2652903442  -0.1126104748  -0.1986168584  -1.638380579  0.2210505186  -0.08525561922  
-0.222597513  -0.8122643529  -2.016414884  -1.265947218  -1.185069286  -0.5192510366  -0.5268309198  -1.404608178  -0.3194686484  -0.08687261929  0.2137186139  -0.2579403991  -1.439927434  -0.2231321531  -0.6708209287  -0.420626462  -1.219379354  -0.6319875591  -0.2412758846  -2.290154492  0.2919775169  -1.058302403  0.09548891838  -0.05459561805  -0.3705655746  0.2807723176  0.0569823089  -2.393923306  0.05111842614  0.0624902963  
-0.2953583629  -0.4808211989  -1.402448074  -1.313660737  -0.9152299686  -0.4138727683  -0.4503301414  -1.072384155  -0.5076298958  -0.333427695  0.6020412052  -0.8394512966  -0.8879862514  0.2103651003  -0.9908128654  -0.2141989717  -0.8386257736  -0.6365376911  0.1160523282  -2.259425858  0.5673811611  -1.10641109  -1.099045728  -0.3549930068  -0.4541434641  -0.3209361716  -0.269392933  -2.200930097  0.154433657  0.2914520795  
-0.1910216901  0.1038483517  -0.5094294566  -0.6382044197  -0.5841472133  -0.2290883021  -0.618482293  -0.6080034389  -0.5574033159  -0.6283814555  1.006151516  -0.7877090653  -0.4158402614  0.1394801537  0.1431685822  -0.1256792743  -0.912885274  -0.4868609838  0.6805644919  -1.859589007  0.7873913785  -0.9735943449  -0.2848923474  -0.1117882687  -0.4533084446  0.9000702344  -0.02386383729  -2.407015876  -0.002593262429  0.0872463326  
-0.4142331625  0.7990502565  -0.566772716  -0.4345491323  -0.3817322259  -0.04507277327  -0.446171829  0.5730972305  -0.2814233956  -0.9502840722  1.148558424  -1.009857056  -0.4595191204  0.555160291  0.4663646171  0.1435565886  -0.6557536569  -0.3474844436  0.2361602824  -1.686340024  0.9422538249  -0.504790872  -0.8460028357  -0.025390736  -0.07261340534  0.7165518584  -0.3402068801  -2.040701517  -0.06974264296  0.2194270154  
-0.4030402914  1.339818522  -0.2945378116  0.03319830302  -0.292707607  0.05062184669  -0.6737866142  1.054828207  0.1833108081  -0.7522461275  1.087587613  -0.6420900177  -0.04896519974  1.333395159  0.2347632428  0.3032163258  -0.682228628  0.2821668324  0.3490312232  -0.3099761268  0.9873692261  -0.1582623415  0.04526655028  -0.2337831405  0.1278368113  0.5716195596  0.07265700965  -1.758332712  -0.1479793626  0.7808395013  
-0.3837898061  1.417436926  -0.1184224158  0.581410228  -0.3619244907  -0.1579641613  -0.09203727968  1.827245133  0.7104290122  -0.430278339  1.393814912  0.009994770008  -0.2978174828  1.255731419  0.8030900928  0.5311179749  -0.6092207828  0.1059454898  -0.04381481534  0.06096627715  0.8652142088  -0.1703798794  0.311947649  0.2270682851  0.1587166518  1.66342212  0.2615625282  -1.386580771  -0.6594353175  0.5985049467  
-0.1892783161  0.572492128  -0.2138256371  0.4964715816  -0.7133910649  -0.645482638  -0.2484398964  1.861778033  1.254761335  0.0908181416  1.216964504  0.3535522417  -1.025713386  0.5630789155  1.251937092  0.03262888857  -0.7842171201  -0.3323045106  -0.1324196705  0.5562405171  -0.1864198237  -0.1153424427  0.9505795236  0.3084988863  -0.3930302946  1.717010502  0.4474691645  -1.282798439  -0.2994014721  0.06703329037  
-0.07982141157  -0.6647447256  -1.39152523  -0.8531857997  -1.263178127  -0.9917988407  -0.7395999816  1.186170215  0.6412608488  -0.1065605111  0.7623362559  -0.01977579714  -1.577386257  0.05674979894  0.552633583  -0.395988  -1.125049081  -0.791020478  -0.5991400668  -0.5101105627  -0.981591132  -0.4396631701  0.6559890029  -0.04637170034  -0.3966455825  0.4285143878  0.8414247458  -1.755738464  -0.09733370406  -0.456507649  
-0.2070116632  -0.6750477494  -1.792174842  -2.024245077  -1.362465787  -1.170797392  -1.019984937  0.5828801307  -0.2888831231  -0.3907688927  0.5594151499  -0.8207591758  -1.197640315  0.7459080534  -0.656836466  -0.9585183711  -1.208166791  -0.9530403802  -0.1695352733  -1.29741874  -0.6722091122  -1.007707753  -0.2342393045  -0.04023947559  -0.9432848777  -0.2399133661  0.5157950372  -1.981730785  0.707509742  -0.3465393279  
-0.3052269245  0.05061408498  -1.357900476  -1.930657554  -0.6220263816  -0.3891839236  -0.865897954  -0.3233653697  -2.062545589  -0.7511533613  0.4999491132  -1.045719416  -0.6524041183  0.6046312419  -0.4200943046  -0.699133761  -0.847430315  -0.5493437239  0.1063688575  -1.929115113  0.005271722393  -0.6446118161  -0.6708306291  0.3108396993  -0.7865960573  0.4533580223  -0.2808011973  -1.926384478  0.6011961164  -0.06494961396  
-0.4090491685  0.6473466692  -0.4954410115  -0.6947157913  -0.2995785491  0.08677419632  -0.5110456336  -0.2891931397  -1.199282427  -0.8857697489  0.7918692031  -0.4629150813  -0.2712268559  0.9123879482  0.04846509744  -0.5196150125  -0.9208044642  0.1470344096  0.4467762712  -1.272494364  0.3758334567  -0.2713326065  -0.1424390223  0.3712221932  -0.2097806076  0.5189540779  -0.1566312376  -1.319635367  0.2307294164  0.3664593853  
-0.2489430337  0.9720698323  -0.06561438194  0.009258807337  -0.2350661986  0.5129454317  0.07707112211  -0.03251274345  -0.1441388197  -0.8044973811  1.065278265  -0.1896406099  -0.09020000008  1.198103981  0.2368027976  0.1467041465  -0.8578127012  0.7625419164  0.7198849537  -0.4249995427  0.9993236634  -0.2552649019  0.3234541797  0.3729410222  0.3582497254  0.3889510454  -0.08586269173  -1.285448218  -0.1538615778  0.2286610291  
-0.2098751422  1.340317722  0.1365517083  0.5745695875  -0.258568201  0.5165794895  0.4752567355  0.634263285  0.8877136979  -0.3905023676  1.281010404  0.4825359614  0.2650689611  2.117284016  0.2567756105  0.2380045716  -1.018388878  0.9553392802  0.6806037977  0.2301938171  0.9893010139  -0.5292003702  0.4821414138  0.1113277944  0.1932090159  0.957780186  0.07871148419  -1.168682724  -0.2628273381  0.7354758027  
0.1150208927  1.36941868  0.2727601434  0.6004952774  -0.513675091  0.3546553773  1.170596187  1.267144402  0.9682827689  0.06505163634  1.151370206  0.5580815483  0.3006349532  1.982533303  0.3144348915  0.386694835  -0.6768952002  0.5208136374  0.3651704048  0.6621515995  0.6498983782  -0.4856332448  0.7735170264  0.767214004  -0.08867365556  1.579669096  0.01748060175  -1.089881117  -0.5427138117  0.147001763  
0.2205285286  1.308310227  0.2098669913  0.5502891717  -0.4788922199  0.3408345171  0.7177940281  1.469178623  0.7561786843  -0.06271715131  1.063947931  0.3523782839  0.1810710916  1.942858272  0.7087671444  0.276473867  -0.4888449164  0.3782312364  0.8495815813  1.305646693  0.598652609  -0.7599103925  0.8586794516  0.692032717  0.01521579294  1.301979567  0.08523910776  -0.7924423571  -0.6565900305  -0.004441220596  
0.1713041474  1.095839236  -0.01714542412  0.8991840574  -0.4278443761  0.4479009812  0.6461456553  1.457550355  0.9802784298  -0.4328846895  0.8992022496  0.04219616277  0.2124271003  1.703784506  0.3088788549  0.1327129329  -0.6315155198  0.493932192  0.9115179885  1.099497821  0.8074236918  -0.7137196377  0.8329472708  0.5131672245  0.01455129608  0.7570271346  0.3089439537  -0.8353468978  -0.7395143921  -0.1832299807  
-0.01677362912  0.9002130962  0.2448870315  0.9365597475  -0.1574400467  0.6795851545  0.627521971  1.087011915  0.572284053  -0.4880024967  0.8164177684  0.3819896359  0.5530097747  2.054199451  0.1570407471  0.3008134655  -0.3857085944  1.002367178  0.9038181709  0.5832016643  1.071730816  -0.2931614772  0.3686789103  0.1884286871  0.3669555485  0.7915021651  -0.1215501954  -0.4500692375  -0.1490297446  0.5210811407  
-0.02915847141  0.8854903161  0.4269860542  1.265763867  -0.2052838998  0.7869273482  1.127250547  1.147190846  0.7041313655  -0.1018582568  0.9144652669  0.3492655098  0.5555881262  2.072031867  0.4300123568  0.5232611301  -0.2851226053  1.043932357  0.3793454035  0.8261612805  1.053642584  -0.2804323094  0.4922406676  0.3989357591  0.3667786444  1.130432872  -0.01307105847  -0.2956306792  -0.9025608173  0.2778305821  
0.1918110381  0.5910464868  0.2462829754  1.334669384  -0.1212188571  0.6663904623  0.9185497142  1.184612986  0.8949675175  -0.181488854  0.6766325703  0.2596791602  0.553928758  1.817258982  0.6130351972  0.589486621  -0.3609701353  1.089660449  0.4147999769  1.230780066  1.007455544  -0.4302655742  0.3344711601  0.6093258091  0.3033411759  1.194588468  -0.3186720317  -0.1403933829  -0.6602867157  -0.0230739353  
0.1951034326  0.6259448969  0.3873320997  1.291459334  0.174446019  0.7080032707  0.3957165154  1.056731023  0.7571217456  -0.4596431532  0.6079769534  0.01404498759  0.4447332095  1.457758867  0.2570624421  0.5815707736  -0.4221236674  1.304299363  0.3694873438  0.7328133348  1.270661394  -0.07991229602  0.3560375168  0.3517243509  0.5583184122  0.6388360188  -0.06548790594  -0.1383025391  -0.5937833409  -0.398376204  
-0.01718339798  0.368309334  0.07073312052  1.267960826  0.1964716229  0.3868031418  -0.3026343681  0.5174005416  0.966607941  -0.3992365744  0.485876238  -0.08080043125  0.2115077424  1.728969789  0.234168768  0.4150592046  -0.5081247112  1.382502737  0.3248556216  0.4850843232  0.5246284535  -0.1652828241  0.7263608725  0.2132560157  0.3124587241  0.3978101572  0.3010041255  -0.343752591  -0.1954670862  -0.3852982621  
-0.08675367888  0.02796001256  -0.5451591252  0.6974913096  -0.2031488859  -0.2501808044  -0.2495362026  0.906372182  0.3866346457  -0.1626009833  0.2287710078  -0.8052212423  -0.4189042995  1.399486173  0.1113509796  -0.1748366499  -0.5400010627  0.5464889466  -0.3119716253  -0.7101605189  -0.3553376463  -0.5291662986  -0.04552656813  0.6052822671  -0.26658054  0.6538828394  0.08294380723  -0.5882245111  -0.08414539744  -1.095530408  
0.2132573001  -0.9506420416  0.02311333074  -0.2596051599  -0.1632174446  -0.984948971  -1.129025713  -0.3460564451  -0.353321489  0.02467841902  0.2232609095  -0.6563403578  -0.5627929765  -0.03633065074  0.137370282  -0.4378251108  -0.5573071084  -0.1834939637  0.178872494  -0.05629462703  -0.8408124797  0.3497119161  0.6430656033  0.3277762584  -1.181698965  0.1384638363  0.4314590656  -0.4454376846  0.1755431369  -1.456728701  
-0.07748860129  -1.64370715  -0.3129717947  -1.323268569  -0.3083204407  -1.092648024  -1.385522488  -1.708438069  -1.405049913  -0.3858475164  0.1637948484  -0.9719384119  -0.4066312476  -1.400492649  -1.092592579  -0.8225985466  -0.3879425394  -0.725455213  -0.5621252275  -1.177712429  -1.116578238  0.7864614901  -0.4548394194  0.09580770558  -1.572513475  -1.038416329  0.04918212931  -0.5610133551  0.5034496816  -1.841928488  
-0.2432414661  -1.678829957  -0.6004231725  -1.624002916  -0.2628698048  -1.25158818  -1.474527707  -2.612185645  -2.148927257  -0.4908115661  -0.2255869591  -0.8627888885  0.1305764999  -2.063746572  -1.655487749  -1.369662267  -0.5914254873  -1.048006279  -0.6017842155  -1.126401451  -1.851647856  0.6384650865  -0.4812727022  0.1634942575  -2.228766594  -0.5884184123  0.1597600306  -0.1794542907  1.075622719  -1.842115622  
-0.3709976506  -1.584716389  -0.3521012832  -1.911117699  -0.1647150989  -1.037359286  -1.325778561  -2.631809389  -1.952487024  -0.1556870329  0.02586311171  -0.9167809875  0.06093804758  -2.204798543  -1.636718606  -0.791507795  -0.6093623645  -0.8005822662  -0.431769366  -2.096276854  -1.418501535  0.4294298958  -0.9444119863  0.1361709736  -1.496580349  -0.9815829039  -0.08956407389  -0.214749186  0.8306796464  -1.850026681  
-0.2459882693  -1.336880548  0.4516218011  -1.449277946  -0.2343383994  -1.121807544  -1.075564336  -2.630615964  -1.456975891  0.2777246251  -0.1390231393  -0.6565767348  0.2049511251  -1.591795403  -1.405310011  -0.6286448544  -0.523380838  -0.7242461639  -0.3767596565  -1.205924391  -1.011655561  0.4566489678  0.04873528651  -0.2459105063  -1.443734352  -0.9067870732  -0.05134695406  -0.2069977931  0.8540489292  -1.054294511  
-0.1018284098  -1.229434024  0.3369817442  -1.027089585  -0.1996776786  -1.055428028  -0.2930526761  -1.979706795  -1.612349291  0.09943224713  -0.1677885244  -1.071670191  -0.09102256068  -1.637620888  -1.689231051  -0.8395548722  -0.394079519  -1.011034759  -0.921445804  -0.8097928355  -1.151775538  0.3673202126  -0.1907928685  0.4435262554  -1.491599122  -0.450016315  -0.1577232786  -0.1461226167  0.3454287559  -1.443131428  
0.1100639756  -1.352684658  0.3100575491  -1.019336369  -0.2708944487  -1.119481998  -0.3472779713  -2.042959504  -1.214057999  0.1709407598  -0.2022915531  -0.748073789  -0.1054322922  -1.49961655  -1.362729706  -1.1579573  -0.4584419526  -1.109888335  -0.6221747754  -0.392449619  -1.185313296  0.3577390767  0.1128028541  0.39190384  -1.75347504  -0.5511046199  -0.1316126051  -0.1514244947  0.6341893885  -1.042412855  
-0.09013996856  -1.288959073  -0.2764672246  -1.324560258  -0.5967550736  -1.006723781  -0.8330413888  -2.084895861  -1.740744866  -0.2249958699  -0.2505841294  -1.521391995  -0.4913671008  -1.275398182  -1.512833908  -0.9983106403  -0.6543211051  -1.097300328  -0.7348080845  -0.6774504552  -1.136214652  0.2099344209  -0.4355198351  -0.2362569559  -1.689626861  -1.629192942  0.1708358179  -0.5104706522  0.9937242118  -1.657464303  
-0.23270041  -0.9869428793  -0.161467372  -0.8297961015  -0.5512813737  -0.9400978926  -1.47395185  -2.040512609  -1.65786076  -0.09466793333  -0.5625887371  -1.580876528  -1.144688937  -1.1240128  -1.636223848  -0.5529496742  -0.1495506517  -0.4838378751  -0.5117269285  -1.068791464  -0.9039834181  0.291207825  -0.3897914677  0.2620185834  -1.258149809  -0.9220680334  -0.4203808628  -0.1858799335  0.9235297163  -1.232399698  
-0.1280552008  -0.1450659774  0.6630571178  -0.06345842429  -0.2091536259  -0.6244613209  -1.281002936  -1.426935661  -1.457736296  0.3537220678  -0.3258023014  -0.9218722362  -1.147954229  -1.131404253  -0.5311555652  -0.08576988428  0.2376834219  0.02542779818  0.2614912541  -0.1959235442  -0.2487161858  0.79131054  0.4293492588  0.1520626171  -0.8357451451  0.02728366548  -0.3695588753  -0.3439274945  0.2253851696  -0.9418372588  
0.2813568136  -0.2586876547  1.262240637  1.00735951  0.4796804037  -0.0739715554  -0.3157635734  -0.5733931666  -0.1592885134  0.4581602426  -0.582658956  -0.2646336003  -0.3938483793  -0.7955344862  0.186636292  0.2158938003  0.8795078062  0.3315990685  0.3035554843  0.8483584764  0.2044135384  1.157763832  0.02069796126  0.01810270107  -0.5087598207  -0.3238745194  -0.334197349  0.9237737841  0.09017229323  -0.6406626133  
0.3948377087  -0.4560714567  0.4629377331  0.6112643997  0.4450316158  0.3591031195  -0.486027065  -0.764444735  0.30015656  0.4605881331  -0.851838222  0.08096197734  -0.5723577713  -0.7232124823  0.01714177598  0.396896687  0.7957796292  0.342635948  -0.3955208625  1.131299124  -0.09347747565  1.138370303  -0.3690219428  -0.4537254877  -0.2320192855  -0.6527218156  -0.1094270127  0.6264854912  0.1243098922  -0.900863119  
-0.1076189193  -0.4875084263  -0.3221366418  -0.2576001496  0.2424196674  0.1164128514  -1.065725016  -0.7635521823  -0.4794918794  0.1548485352  -0.7252744478  -0.03800911791  -0.6623569269  -1.484534006  0.3819088607  -0.05313985283  0.7845769856  -0.2556449068  -0.5293228355  -0.2737890198  -0.6462013581  0.7143403965  -1.102198721  -0.2365564604  0.167701521  -0.5191546545  -0.4482676238  0.9293042536  0.7048600167  -0.6347872146  
-0.09644029021  -0.4565491104  -0.07901952938  -0.4074742482  0.4663114451  0.263905901  -0.9852265981  -0.8123947912  -0.5306353012  0.1571666797  -0.8702759419  0.1919396477  -0.4555165247  -1.319179673  0.07063842999  -0.2008132761  0.9830657022  0.06685345827  -0.3060265627  -0.214583181  -0.2849686697  0.899403874  -1.264010247  -0.7568755109  0.3760438534  -0.9301833407  -0.1236626593  0.71257195  0.6284507536  -0.545693658  
-0.04147452312  -0.2730573328  -0.1737483968  -0.09107455891  0.7388790217  0.4700051232  -0.3681952719  -0.445606878  -0.415297036  0.4405843338  -0.7757183215  0.4329190448  -0.6733771479  -1.029018838  1.325686631  0.1129359513  1.150623576  0.01424151986  -0.4103851191  -0.8766152611  -0.1114886496  1.036036673  -1.067439672  -0.2809571486  0.7080186116  -0.008802486504  -0.3096995909  1.332332864  0.2964580356  -0.2319677098  
-0.07930425899  -0.1720969393  -0.1265661721  0.07284713117  0.5828715086  0.659261637  -0.6396496283  -0.1787997957  -0.2008817779  0.551539786  -0.696167196  0.6776564732  -0.6156656667  -0.9882183934  0.6177688917  0.08637351117  1.051816299  0.1661144533  -0.7491882078  0.008845551753  -0.3012246792  1.000156153  -0.6474024821  -0.6438943369  1.143177976  -0.7405676362  -0.1507576616  0.8181654035  0.006073589726  0.1172587856  
-0.02243312618  -0.235758218  -0.01988176529  0.09179385054  0.4594930629  0.5896074873  -0.5529971615  -0.1545323336  -0.2581167014  0.4486848924  -0.6019384413  0.9379514158  -0.328031691  -1.321682652  1.09348083  0.2479441806  0.7933304365  0.1787275127  -0.7122744465  0.4968280189  -0.1968204443  0.7919733534  -0.1479427359  -0.3159598907  0.601818487  0.4568545253  -0.1790310859  0.3645691637  -0.4937075121  0.04551056906  
-0.07728673517  -0.1607145468  0.1559986069  0.3882494175  0.7505545274  1.004621788  -0.2380793505  0.06385921003  0.1472533432  0.4166397584  -0.288673315  0.6397339161  0.1347055674  -1.311133506  0.1124515445  0.234313337  0.6555530845  0.2894941284  -0.1018015986  0.6467481222  -0.2757808777  0.772481119  -0.3244646168  -0.3678642893  0.6053895605  -0.7090875539  -0.1635356331  0.8081766769  -0.5053137346  0.2061876728  
-0.2135161851  -0.03788443998  -0.2458411523  0.9757960066  0.4505860261  0.4705763107  0.07993977433  0.2852395425  0.5843315302  0.03559901711  -0.3356572153  0.9036755121  -0.08582137053  -0.9942993318  0.5440410404  0.2249885835  0.4750652485  0.3816637898  -0.545360291  1.035204472  -0.1960728313  0.7768206693  0.2732130646  -0.3152366595  0.5638430322  0.8026715836  0.1029860076  0.5146152438  -0.327324632  0.3168177141  
-0.3089274318  -0.3463544005  -0.6345666158  0.07132957664  0.332760099  0.08965031449  0.2349175989  0.2423681822  0.6039121142  0.09855327227  -0.37410213  0.7622601767  -0.3372564466  -0.9639306444  0.5653195181  0.007546816774  0.4711822905  0.1325988622  -0.7840053671  0.2186155  -0.3164074682  0.8260574488  -0.03222120432  -0.2616964767  0.8453425896  -0.09978427729  0.1504960275  0.8718929396  -0.2957705856  0.2659396602  
-0.3785068321  -0.3020609124  -0.2459490687  0.07892689394  0.5349308284  0.155490044  -0.03655639574  0.1216582457  0.1391353556  -0.0146675439  -0.4576283338  0.6224783323  0.1258849386  -0.9952875204  0.6916048453  0.04448678243  0.7346854422  0.04200859037  -0.5604023792  0.3894184124  -0.264702068  0.5036120919  -0.03489696067  0.09528106784  0.6040656471  0.4255158029  -0.1058010482  0.6975261952  -0.1439804806  0.7750791434  
-0.1325851127  0.1002049073  0.4730541916  0.5937742156  0.9233326408  0.6967557304  -0.1114376064  0.3771338545  0.9709491298  0.6672214685  -0.02242673431  0.9848459891  0.3988495772  -0.6599976051  0.9884197423  0.6306549395  0.4756800094  0.4809080435  0.02072644283  0.8500373135  0.1763826539  0.7656147  0.5370765165  -0.1852980014  1.120876383  0.03310526164  0.06843474115  0.7534217165  -0.7029984943  0.57131229  
-0.08973550026  -0.005547461304  0.3563567981  0.7553170995  1.036840346  0.9444251915  0.2059430954  0.6940859993  1.254095151  0.6501280884  -0.1220583352  1.207658045  0.5320806895  -0.285686288  0.7384411195  0.7522845741  0.8184117893  0.5998443663  -0.2751371314  1.330117213  0.1035182026  0.8380259873  0.1459057916  -0.07559294165  0.9113310007  0.152720025  0.04800145695  0.961190266  -0.789843976  0.9051851167  
0.05677177305  0.01537425144  0.4178960081  1.299352672  0.8290693102  1.182264739  0.05027796491  0.5972631478  1.377249976  0.5921416074  0.05893517788  0.9332449304  0.3350765416  -0.5493025747  1.33171147  0.6561296905  0.6927873764  0.6640583194  -0.2344211695  1.406306842  0.004772622699  0.9380250736  0.7977904304  0.1064979559  1.065155017  0.3855045685  0.09900858484  0.9767490956  -0.8791158591  0.9240330625  
-0.06577672312  0.005029101526  0.0002915471755  0.5853455396  0.5124799624  0.6491739047  0.116703362  0.7273639199  1.330883634  0.458200757  0.03096453067  1.053954997  0.1713340069  -0.1045768291  0.9780455581  0.7956796021  0.483289557  0.2485705342  -0.378448915  1.42990378  0.06701050341  0.8887542715  0.1259541199  -0.3103605852  0.9870341656  -0.3280114189  0.3122837353  0.8069992548  -0.5338840355  1.09772756  
-0.02756015705  0.2574655361  0.3991212434  0.5636790649  0.2965393982  0.4704040644  0.5846813634  0.6586817304  1.123954336  0.6781345386  0.2465465665  1.590542318  0.6207526358  -0.05023322298  1.745585659  0.4692330205  0.4124348592  0.1856743062  0.1008943232  1.237751899  0.625597826  0.5954026541  0.8017297577  0.1481471843  0.6603808116  0.7952862423  -0.08770651133  0.7307683958  -0.5673111935  1.454907615  
-0.1126515464  0.4316675858  0.6026142266  0.9623957684  0.126583101  0.6123407255  0.887413599  1.386001758  1.625838082  0.5239892436  0.6150195661  1.323598781  0.5432240597  0.3992036021  1.284334745  0.9341945373  0.5968027237  0.4621224795  0.124133377  1.288544015  0.8352079645  0.5316465138  0.5798949391  -0.02408978452  1.200151008  0.216261869  0.1782598261  0.1155966125  -0.7409301376  1.048742797  
-0.06120592292  0.7021177904  0.4133495618  1.07254904  0.1034414802  0.1555817223  0.8628052559  1.760065389  1.877622998  0.1926788474  0.3746805546  1.438306514  0.4710167726  0.9346055592  1.478048832  0.793194506  0.5685985428  0.4040616079  0.1618613564  2.004971859  0.7465070993  0.3185717324  0.9352019245  0.2151036149  0.9452977104  1.354578666  0.03113204678  0.1919469284  -0.6405965604  1.455179382  
-0.03924338675  1.144669901  0.4322450604  0.8745566579  0.2861148958  0.4384572209  1.557550113  2.319230352  1.994559553  0.3251731613  0.6481531795  1.549953265  0.4099811618  1.026269922  1.616631595  0.9496529537  0.6652099674  0.5506369613  0.5305107341  1.730104045  1.277355363  0.3984689757  0.5276694141  0.09814618225  1.246543048  0.7129377177  -0.1073098764  0.3657457398  -1.052871373  1.650025887  
0.02777008436  1.735179803  0.673245841  1.980635724  0.3205091939  0.5962090999  1.913801196  2.896080851  2.37341449  -0.04150906156  0.8193345205  1.474849074  0.5789497772  1.671128839  1.295510706  1.508793687  0.8546280341  1.007223477  0.7514144077  2.638771163  2.002549585  -0.1358516093  1.00489913  0.6475880572  1.548338026  1.43058876  -0.1439493502  -0.0637845815  -1.219498954  1.767305746  
0.07064637811  2.136661425  0.9859336899  2.637683096  0.3268942039  0.7960993481  1.476675859  2.580717304  2.817093624  -0.05737185243  0.9913897647  1.160087129  0.7719254511  1.962885849  1.50620094  1.208887581  0.2616362837  1.207591573  1.07964526  2.782655347  1.977124668  0.09825048939  1.509932049  0.3137708928  1.496800264  1.289895401  -0.002086589547  0.485899234  -1.09416992  1.745558096  
0.01978843533  1.683871722  0.8446334407  1.807278715  -0.09943333185  0.1631025768  1.740502812  2.361332201  2.679219565  0.08520140682  0.8785457255  1.177205918  0.9322726582  1.814676137  0.8967139742  0.7092172137  0.1214159865  0.5186016518  0.7784960775  2.159515902  1.526746613  -0.2907617877  0.8790194668  0.426740539  1.014482216  0.9438810293  0.4811265391  -0.2143823737  -0.8780844237  1.225451419  
0.1041663199  0.9617094321  0.890866177  1.204412288  -0.1283996015  -0.07281263544  1.804118863  1.480094284  1.844792927  0.4307400608  0.8213789938  1.123284741  1.419312009  1.023905936  0.8985686186  0.1651538437  0.1506904827  0.2412344606  0.8322009517  1.388058318  1.16997755  -0.337239403  0.8099059256  0.2799661973  0.5657412322  0.7765178371  0.09291060305  -0.2405508138  -0.2069160342  1.343583795  
0.3461369743  0.9818622356  0.3937047737  1.175933457  -0.07485799091  0.1136787859  1.577557321  1.262765415  1.748174415  0.4427062463  0.662104998  1.128822416  0.8538474081  1.084019874  0.7432953892  0.3975488869  -0.08103273212  0.419577491  0.5319073558  1.23393798  1.16548392  -0.2432053933  0.6226261504  0.06082499273  0.7724201221  0.3536315705  0.06594481759  -0.1600045078  -0.3992072321  0.9625364027  
0.3008816148  0.9419729734  -0.150226799  0.7209145457  -0.1131038909  -0.1963650704  1.27478103  1.159451988  1.082927752  0.1726275218  0.4566824282  1.173295677  0.4559068357  1.183953513  1.141427159  0.4556087457  -0.3064447885  0.1521503938  0.2608443891  1.15012063  0.9314213025  -0.4131458532  1.046663498  0.3026601104  0.4482858822  1.56336887  0.3143813022  -0.5944459906  -0.4361241408  1.036537623  
0.3034258123  0.1000221502  -0.0660607358  -0.02176624852  -0.1570072459  -0.5072060221  1.028931107  0.6491327601  0.876137966  0.4152045065  0.5173310616  0.7307664933  0.4342487632  0.5655142156  0.5387494046  0.09267731067  -0.3697955968  0.02136145253  0.4886030031  0.3892699543  0.2478461212  -0.1868407664  0.7593803911  -0.06170944049  0.1299958347  0.5182226596  0.462406203  -0.6578816619  0.2042140546  0.5409080971  
0.2627330143  -0.100936656  -0.3151117969  -0.5091082914  -0.08218058657  -0.3114490011  0.7924476795  0.4479060059  0.4138149745  0.3111957891  0.2928406336  0.1865831585  0.7394662039  0.7105766835  -0.4724102995  0.004500074342  -0.1610717301  -0.1018943658  0.277490904  -0.2239707895  0.2946462225  -0.6044815887  -0.00899934316  0.4399024611  0.05895082414  0.1714486549  0.2840507505  -0.6913719674  -0.06893628824  0.1704997752  
0.1783356684  0.2219878495  0.05649198411  -0.3978577007  -0.08493691576  -0.1324107274  0.4559396243  0.05549807049  0.2342439637  0.5258378528  0.1857592588  0.6287169047  0.8156213728  0.4324299857  0.1347218764  -0.02817544189  -0.1759446406  -0.09201513507  0.4502255801  -0.01089521433  0.1932805107  -0.3914625104  0.2055654296  0.1669312712  0.01253704517  0.2612975102  0.0957462571  -0.5383617314  0.04035053184  0.4445206364  
0.2918364352  -0.1757006915  -0.2179876696  -0.9325531064  -0.3580680446  -0.2425065472  0.9748644373  -0.1436246304  0.09386196847  0.3917467803  0.04055187736  0.7696924658  0.9243172981  0.1114994693  0.2074481715  -0.3439838322  -0.2250940615  -0.3061536703  0.4281193231  -0.6410217519  0.1030093373  -0.3656417769  0.1998243724  -0.135535382  -0.1988053243  -0.2765894527  0.06525384245  -0.7723310673  0.2790934336  0.1685650487  
0.3438368905  -0.1154709006  0.01145339452  -0.9721234335  -0.3456964243  0.07950333706  0.5815954143  0.157289862  -0.1161042909  0.4755458632  0.1146474291  0.4154999293  1.025299744  1.032296696  -0.489079421  -0.3946665926  0.09710220249  -0.1685661854  0.6483170907  -0.3718721066  0.1241415918  -0.5353425594  -0.2294184019  -0.2058182636  -0.3038961155  -0.5078981075  0.1078803092  -0.8585370292  0.2502073632  0.1992237594  
0.4641255306  0.009916254745  0.4548938664  -0.226123678  -0.030492672  0.5155629924  0.7931477349  0.4241229149  -0.1236738883  0.2997208539  0.1025028505  0.4270650693  1.250271652  0.2964671378  0.2565032915  -0.3705312575  0.09768843231  -0.3023342873  0.8597801577  0.02220172268  -0.2230999154  -0.4738643869  0.06433441948  0.1487172019  -0.4550648489  0.2985608011  0.1507281518  0.2321635239  0.1400871639  -0.04575319149  
0.3494718288  -0.1211097831  -0.04515088891  -0.6017828229  0.02486292307  0.1565847913  0.2723990068  0.3243183241  -0.5661723966  0.005301211569  -0.2569959979  0.2792398998  0.6805193761  0.1127860704  -0.1958026961  -0.3710871015  0.2999666194  -0.3298035882  -0.1098206668  -0.6898444154  -0.392844127  -0.08918513608  -0.320071175  -0.07048274288  0.1658910442  -0.7145197303  0.03873395705  0.1687481781  0.2578118134  -0.1559018969  
0.5082036339  0.38697576  0.5595602983  -0.5361776696  0.5066886828  0.7336450086  0.116575203  -0.2069832538  -0.9255651866  0.05428294292  -0.1486573897  0.4205628875  0.8329329609  0.6302720694  -0.2292369522  -0.07823844976  0.3798672314  0.4422113448  0.07793380692  -0.5105862684  0.8848571845  0.5119558254  -0.4524822903  -0.2627347956  0.1916894106  -0.4747025632  -0.3103308613  -0.2507614486  0.2385842343  0.1930748573  
0.2096338233  0.7225675899  0.9846271874  0.627971692  0.8935908475  1.36307229  0.802442183  -0.09976940963  -0.8217168649  -0.5454819186  0.1303413129  0.4186800495  1.046644581  0.6514205505  0.5970516156  0.4143124992  0.5729891033  0.8813106676  0.3559685539  -0.17204925  1.600589327  0.3963560809  -0.7229219906  0.3264045735  0.391917912  0.7889384863  -0.6170194147  1.043606781  0.04789871126  0.6345943347  
0.1365829226  1.024973418  1.396077252  1.869701018  1.087011449  1.276338835  0.9841571349  0.6626025567  0.7887353495  -0.5902034629  0.5754575613  0.3486322622  0.9241427031  1.501964965  0.7174838702  0.3719359232  0.5956531679  1.458428149  0.8309546069  0.0924140964  1.848941094  0.2084582297  0.0601819799  0.2473346997  0.6314314061  0.851732464  -0.2881090433  0.6605372529  -0.4497703849  0.1795684869  
0.2905367857  1.260434175  1.314559922  2.305963017  1.273022619  1.527142802  1.674746765  1.640271709  1.17132178  -0.5166522482  0.6806405066  0.2665914582  0.8392343325  1.973451119  0.7813779441  0.745393308  0.8313564104  1.47840959  0.6836770075  0.4451290675  1.836961479  -0.1746394152  -0.2473021836  0.2400724503  0.6896476976  0.5482081803  -0.3604536259  1.137270141  -0.5122301364  -0.0543080643  
0.4613940354  0.8963821751  0.9396806779  2.766607742  1.01569411  1.579728836  0.8150960232  1.683362713  1.918992127  -0.1508230342  0.2351286589  0.9502006288  0.3528594088  1.699185623  0.8615227126  0.8755463177  0.8454685118  1.566891868  0.08615252648  1.342989437  1.581967416  0.1375999998  0.4824374078  -0.06497983025  0.9741270918  0.6346212747  0.07414857867  1.08377241  -0.7417631585  0.6846562904  
0.4144972739  -0.08788064606  0.01092591056  1.996053975  0.3012478658  0.360983957  0.04374099578  1.36538762  1.199677873  0.007525486803  -0.04878451943  0.464655176  -0.8649569697  0.9964660725  1.226780925  0.4636748413  0.2811125149  0.6396548095  -0.8106422916  0.3245758726  0.1914539246  7.526277971e-05  0.4617667457  -0.01616321639  0.2503782686  0.9166700467  0.4584771149  0.4243697229  -0.6880324167  -0.4495950882  
0.477091613  -1.18124045  -1.246007267  -0.1991030304  -0.5517267847  -0.7100250032  -0.6879450069  0.0425743225  0.4984835357  0.1470230104  -0.4096437182  -0.7061389495  -1.360591296  0.4171267891  -0.1000958141  -0.4009705527  -0.7008922073  -0.4906813002  -0.5291546781  -0.0553410135  -1.259942952  -0.553602667  0.5840916102  -0.2373087466  -0.5537881466  -0.07991558008  0.6232620583  0.2402218915  -0.04658201803  -1.014146262  
0.3818384307  -1.621529784  -1.807610209  -2.376608017  -0.8760603076  -0.5630928918  -1.411520694  -1.387696128  -1.275256727  0.09354785747  -0.5395873966  -1.48362351  -1.554541706  -0.7151959113  -1.348175975  -0.7117140194  -1.209030575  -1.392970258  -0.3278793216  -1.189846721  -1.921290327  -0.9528094135  -0.6311266788  -0.2654903756  -0.9286421406  -1.637534316  0.525801341  -0.2354477424  0.4736857806  -1.461982292  
0.157647773  -1.712871512  -1.631196988  -3.000927398  -1.053604341  -0.9095289311  -1.711412531  -2.784467392  -2.878093661  -0.05486113739  -0.816324782  -1.831594622  -0.8533445715  -0.9839339605  -1.666431527  -1.073015736  -0.9562617  -1.503196321  -0.2235821734  -2.311788704  -1.958477844  -1.295195403  -1.126285322  -0.1536740295  -1.353915497  -0.938723042  0.06869663711  -0.4250789322  1.660305046  -1.169810546  
0.2226322037  -1.452901254  -0.9622988866  -3.092534828  -1.004398421  -1.062518255  -1.552626092  -3.394461461  -3.27265675  -0.1508704265  -0.5675990764  -2.117432613  -0.922206491  -0.6684165765  -1.623582566  -0.7517734357  -0.7354775307  -0.9397261852  0.1817301073  -2.981128527  -1.009761551  -1.365520462  -0.8646612385  -0.322399416  -0.989459793  -1.096080236  0.008190876708  -1.111628376  1.689737914  -1.360311527  
0.06251705094  -0.5968954965  -0.7956186083  -2.471878315  -0.5396735332  -0.4295448527  -1.488961742  -2.78434779  -3.289226964  -0.4744712289  -0.4265309523  -1.891647355  -0.8645230286  -0.525076272  -1.158769902  -0.112290486  -0.4250427439  -0.6462589408  -0.205005805  -3.060670516  -0.2861922204  -1.18402904  -1.91195271  -0.3572524441  -0.3873727165  -1.710750195  -0.5662920651  -0.536976247  1.879136174  -0.4379519731  
0.06102646584  0.2230915972  -0.502045387  -1.322388666  -0.1738868076  0.1952684247  -1.466746045  -1.329787731  -2.393976856  -0.3890884094  -0.3273185791  -0.8313528557  -0.3820568701  0.4319461448  -0.6095452327  0.200681128  -0.1818222343  0.2567214852  -0.359364934  -2.388906802  0.2279345589  -0.5109037432  -0.5804947162  -0.1096372858  0.1833479964  -0.1468910485  -0.2025817825  -0.681587426  0.6631135947  -0.01553352106  
0.1800915301  0.3886440799  -0.5192490672  -0.5852158701  0.01296373815  0.1789610356  -0.5381022335  -0.1128288284  -1.380170717  -0.1757672095  0.03412036159  -0.4627550527  -0.221603362  0.8327949997  0.2785772497  0.3411121316  -0.2601241345  0.2433492802  0.1454156088  -1.779226154  0.4314961937  -0.735180587  -0.6961869222  -0.3234889923  -0.08003085162  0.01568492175  -0.2441073796  -0.1583413778  0.2836001881  0.0002167951467  
0.3600911847  0.6344099597  0.3477720854  0.2389881244  0.4861413266  0.8025157349  -0.40634569  -0.358965643  -1.068158142  -0.433179757  -0.1384959331  -0.4693327789  0.5324043175  0.7441835573  0.03400952164  0.2213512965  0.2879580009  0.7430074362  0.2669136093  -0.9152288444  0.9495509229  -0.1558218708  -0.6251834455  -0.2961693497  0.1789286878  -0.1852733189  -0.6234106241  0.3995507955  0.2602151929  -0.007335165591  
0.07021551549  0.5522792962  0.4785370773  0.9265076903  0.6293316481  1.000004119  -0.144377928  0.2186460777  0.01497768508  -0.8702330125  0.2326010195  -0.4289539077  0.8019027572  0.9092730542  -0.06002805245  0.7829040104  0.6169242105  1.082534835  0.1084936911  -0.5902266767  1.178293851  -0.06551049185  -1.126855781  -0.3220763841  0.5312759178  -0.4171505316  -0.4824747388  0.6504585063  0.1308815937  -0.0904943063  
0.03291127298  0.6199951651  0.6461200239  1.157984625  0.7086603598  0.9805642763  -0.1868499136  0.5429976627  0.2338062343  -0.1752254061  0.1317748509  -0.2183515483  0.5632267888  1.586991726  0.1559518145  0.9715203513  0.5976282426  1.417656992  0.3862720145  -0.6188147717  1.044036059  -0.1103863809  -0.1231717168  0.1575263569  0.628866192  0.3885482479  -0.2730408745  0.4622262393  -0.4376560192  -0.04333788026  
0.216516644  0.746267659  0.787197986  1.870951144  0.468980439  0.787045833  1.004489989  1.871506117  0.7149754138  0.2848125345  0.1808609738  -0.06266604756  0.2770155262  1.783618384  0.8878744301  1.032543045  0.6069947229  1.32984939  0.7265932165  0.4467531363  0.583096771  -0.06288746377  0.8137855551  0.2279377499  0.4237599656  1.45522807  0.2346542173  0.6412655617  -0.8479994462  -0.03279829101  
0.3790723901  -0.007793081369  0.4292011329  1.153358012  0.08118819823  0.1748510995  1.103407  1.47266333  0.8123719271  0.3981118122  -0.0003800652913  0.08075977654  0.7351253176  0.6489887576  0.06944909827  0.03663035221  0.366121599  0.08315757645  0.982010682  1.057782442  -0.06851123679  0.1024131267  0.8067268349  -0.07441275662  -0.2691356778  0.4526625435  0.4177139801  0.8766037406  -0.2995991227  -0.09411971451  
0.3593412003  -0.9761303353  -0.4119939662  -0.2589108012  0.002158128094  -0.5904354021  1.348925915  0.342531485  0.3132391683  0.03621345498  -0.04157691157  -0.1889406188  0.6740450715  -1.042967131  -0.441514608  -0.4086160322  0.01266163886  -0.9414656655  0.7582040957  0.2849361109  -0.1681875408  0.07918810142  0.4495469401  0.1465679475  -0.7923976423  -0.07229791291  0.561078139  0.1621240748  -0.06692457713  -0.76219779  
0.1745439257  -1.548229432  -1.018382334  -1.488068419  -0.1274065871  -0.885544386  0.7367089301  -1.279134863  -0.6585047973  -0.03983826249  -0.4870489285  -0.6032027772  0.3933480643  -1.145422126  -1.589988858  -0.4511524971  0.1719380549  -0.9601248812  0.09915361715  -0.6541485796  -0.213308318  -0.3533802842  -0.7516422804  0.07663074159  -0.7962326323  -0.9249472144  0.140424237  -0.1845282175  0.7411671125  -0.5282376632  
0.138000214  -0.4149788143  -0.541580983  -1.462969934  0.01971342931  -0.2252772317  0.08287258868  -1.810761408  -1.634076672  -0.1902263014  -0.4486189792  -0.1008612383  0.2032369789  -0.498618862  -0.503471803  0.01140773988  0.04648007033  0.01057096787  -0.06827655749  -1.745270039  0.4762857027  -0.1447877536  -0.490922073  -0.236594416  -0.2415195075  0.2672593704  -0.1872228294  -0.5972872784  0.7477259687  -0.1811296519  
-0.09277412956  0.1924000737  -0.6673084883  -0.9976602865  0.07730634438  -0.04390489114  0.4295044232  -0.9112389298  -1.085721871  -0.4499086272  -0.1480726847  0.06908287263  0.6430037999  0.4717158602  0.001718525836  -0.1748194404  -0.3197980674  0.2200754719  -0.2567674185  -1.927262533  0.6139805298  0.1185856494  -0.8363755666  -0.2137792925  -0.1768339727  0.1058400031  -0.2441746978  0.193836591  0.7051824016  0.1767989289  
-0.08099309101  0.529362677  -0.03523017627  -0.5266765129  0.3741662839  0.3607763827  0.4118374346  -0.7347574884  -0.5288495735  -0.6270668281  0.08669950633  0.1453635149  0.7338430514  0.5727075324  -0.1266464083  0.1802067824  -0.0658743546  0.6036978613  0.1253379336  -1.338503778  0.8968971051  0.2901748633  -0.4068153105  0.04350647271  0.1417010104  -0.03560335432  -0.211455448  0.1471938993  0.4241111475  0.5784552145  
-0.1716338184  0.9224267072  0.5003530784  0.3829074855  0.4793684537  0.2349631671  0.6322850652  0.4819798378  0.07941181879  -0.146452022  0.3397901443  0.5601328012  0.4031086419  1.15874775  0.641244568  0.5025051396  0.739781812  0.6175348663  0.04901633619  -0.838759131  0.796129312  0.4789642717  -0.3783399332  -0.2940995822  0.5619943839  0.4585317156  -0.2732635214  0.5478405299  0.03417166925  0.9363260002  
0.3693508942  0.5905412638  1.050661314  1.058211329  0.6834503107  0.05467381639  0.4186346662  1.136968106  0.7414734649  0.587022694  0.1686797384  0.190019156  -0.0377246901  0.5708233883  0.5811125789  0.4562702717  0.7838364724  0.06077325258  -0.2351969542  1.053026909  -0.2056502834  0.8501967891  0.4333845582  0.1798948533  0.1378327127  0.9704093731  0.1271000472  0.6922825855  -0.7208236554  -0.4332361372  
0.4976241448  -0.7198803945  0.2795898621  0.4355160264  0.4530120814  -0.4193240479  -0.2391970474  0.4333953304  0.7864641959  0.5644491661  0.2990125485  0.1460679249  -0.517913507  -0.4920912754  0.5099281157  -0.05208918019  0.1533566463  -0.7042302391  -0.5957274845  0.7957316341  -1.192332498  0.668308091  0.4651580115  0.02608416147  -0.5431843149  0.4198283391  0.5307362959  0.6180584458  -0.6518270715  -1.076711701  
0.3125252234  -1.419212881  0.3279078403  -0.8594039222  0.2588447258  -0.8521513198  -0.6215243611  -1.364898007  -0.5472639923  0.2590653142  -0.2225327915  -0.3236567995  -0.5647786967  -1.876654294  -0.7474421829  -0.8674648138  0.4348098137  -1.203672007  -0.2992907298  -0.2496523002  -1.700445357  0.585223144  0.209443908  -0.2548070344  -1.080044513  -0.4065251449  0.4081308493  0.5473879775  0.1884615028  -1.195079108  
0.1549764362  -1.110519046  0.5363794034  -0.9779686705  0.2537309976  -0.8165918567  -0.2360716649  -1.98233966  -1.251607109  0.1812704778  -0.3313406667  -0.8452631134  -0.351598778  -2.031881067  -1.135969425  -0.8085773443  0.7703552114  -1.351665368  0.206164188  -0.5421898044  -1.342883928  0.1898486477  -0.4635809257  -0.3714964448  -1.248271598  -1.131173546  0.3507541128  0.3521509239  0.4710370218  -1.091493992  
0.0242439867  -1.500862353  0.0431846329  -0.9822590032  0.0005709628464  -0.9438994983  -1.032983107  -2.467407505  -1.548863604  -0.08177512471  -0.5856908214  -1.200076902  -0.772368038  -1.757844712  -1.214582318  -1.135661438  0.5142802493  -1.171901509  -0.6063425257  -0.8328308354  -1.621075927  0.03645325027  -0.1217807035  -0.2215884004  -1.423580494  -0.4771288269  0.2782860983  0.1974804082  0.6651251753  -1.069778468  
-0.0018428699  -1.539984825  0.03948094848  -1.930434292  0.06383904192  -0.6183381825  -1.493864203  -2.992389078  -2.319988588  -0.02086972698  -0.6395694086  -1.615727571  -0.5085432066  -2.053840594  -1.623929091  -1.242512936  -0.01408051277  -1.234997087  -0.711736044  -2.075243583  -1.853357685  -0.2107891214  -0.5749878893  -0.477060534  -1.48497392  -1.38985026  0.1279882299  0.102511109  0.7854312436  -1.212188966  
-0.1248691811  -1.462203614  -0.03980344076  -2.145516389  0.2863939253  -0.2440588954  -1.506573042  -2.90735009  -2.875556759  -0.03536195717  -0.6756933851  -1.776597873  0.007794991342  -1.737590372  -1.925872032  -1.161796661  -0.1974792473  -1.420686925  -0.6572159835  -2.740350614  -1.754134659  -0.4753639689  -0.9222732398  -0.4850545433  -1.397283851  -1.897791436  -0.002182062529  0.05022160742  1.009109957  -0.6841799611  
-0.06163699613  -1.374040021  0.4612577168  -1.746806816  0.6029110044  0.3497783959  -1.30734621  -2.58033514  -2.82547196  0.05125874121  -0.6561204612  -1.782288489  0.3964018123  -1.494472501  -1.782825483  -0.7951861708  0.1869883248  -1.082377513  -0.4548247984  -2.246814273  -1.270335439  -0.3784476865  -1.236521547  -0.6067015638  -1.3553448  -1.619251431  0.01718331374  0.3920907111  0.8893556912  -0.3287787986  
-0.002588065072  -0.8364641977  0.1399294591  -1.0699364  0.6679527778  0.4466186603  -0.9830933139  -1.80013937  -2.387799075  -0.01920451675  -0.4751702289  -1.22658881  0.1935737688  -1.407931581  -0.4928937355  -0.1924496605  0.2136965571  -0.6644558782  -0.581902409  -2.603953643  -0.7370862521  -0.5058809231  -1.442436654  -0.1581801592  -0.7967642249  -0.8392266356  -0.2804809017  0.7538439706  0.7309850258  -0.3213760333  
0.1641590292  0.260877905  0.4239557618  -0.3161614416  0.6840398457  0.7855388516  -0.8879900813  -0.8074045026  -1.221611342  -0.1307257542  -0.3159287898  -0.2139292477  0.2769613929  -0.03818999089  0.01803297376  0.4593160808  0.03430954044  0.2944909984  -0.0674342263  -1.742941769  0.6703499517  -0.2889240574  -0.6425290414  -0.3110325812  0.08185507363  -0.2807607139  -0.1584660256  0.0885417968  0.1108271437  0.1427555993  
-0.5821543176  0.6569670361  0.09359315531  0.4015716497  0.1833362844  0.1975922422  -0.915546822  0.08414891586  0.163817066  -0.9940822369  -0.2859116131  -0.5632064933  0.4475372187  0.07072637132  -0.04108970274  -0.2114631639  -0.7121323045  0.3132638468  -0.0164225074  -0.7810166924  0.1187464999  -0.4147511361  -0.4827892122  -0.04208714165  -0.2548380113  0.3919916416  -0.3482226361  0.2818914436  0.2364480038  0.1404240295  
-0.6500534239  0.5476046934  0.01177986758  0.7080648931  -0.3409806299  -0.02879638661  -0.9141564007  1.278235953  0.8496560061  -0.0448380876  -0.5646833727  0.1506037289  -0.7306884356  -0.1256870958  0.3454770806  0.1437713501  -0.2978638478  0.04587745078  -0.8032760495  0.1621064377  -0.614848113  0.1628735835  -0.1336960231  -0.1492122515  0.9381149257  0.1973007776  -0.08128509708  0.3669611072  0.1339631372  0.3949910394  
-0.2952370054  0.6538622799  0.2034411269  1.345225247  -0.5807842282  -0.2798254624  -1.365541876  2.034551389  1.154939016  1.004933504  -0.541598144  1.03054119  -1.400043868  -0.5973224917  1.422467732  0.3803617657  0.1802992096  -0.06328558714  -0.7471959627  1.768526112  -0.9664754646  0.7487804013  1.205265721  -0.1076833862  1.308411561  0.3433143661  0.1536169753  0.08752940219  -0.570177681  0.06965962289  
-0.1299927633  -0.3495428087  -0.2708049742  0.6440380827  -0.5846302888  -0.8610076321  -1.325287139  1.138044271  1.266728852  0.3355923406  -0.572845455  0.5668957312  -1.437496755  -1.730814639  0.5547072067  -0.141979394  0.05794472959  -0.4244155902  -0.9559668675  2.060708609  -1.468975118  0.8933053473  1.022514469  -0.226217886  0.7257121458  -0.6200452363  0.5967043272  0.07485583308  -0.2579695411  -0.4804515164  
-0.4798246144  -1.450628595  -0.8859693621  -0.7234199373  -0.6593775094  -1.098675698  -1.611680724  -0.7546349229  -0.06652082933  -0.2757823395  -1.17150952  0.01643372239  -1.081928993  -1.831705968  -0.9766924837  -0.7526882358  -0.3507833908  -0.7584067561  -1.480487683  1.184028825  -1.914155308  0.8313832137  0.2165666607  -0.2572906519  -0.08390333316  -0.9446575348  0.6459626957  0.009764633279  -0.09176839719  -0.4759080182  
-0.697024467  -1.223535245  -1.195392121  -1.24671695  -0.6665026089  -0.9565421441  -1.479285309  -1.03333464  -1.018869742  -0.03617723039  -1.170203093  -0.2306220059  -1.215785855  -1.57057076  -0.642847358  -0.7938860576  0.04652603685  -0.7921468987  -1.806140179  -0.2615864684  -1.709296804  0.7279282644  -0.3744924429  -0.1770409584  0.1215510854  -0.9425298406  -0.05413709095  0.09327898303  0.1918390476  -0.2563775987  
-0.4109055806  -0.3500808111  -0.2027763969  -0.3937604598  -0.4189605208  -0.3381542374  -1.279886428  -0.484234541  -0.1611966832  0.6504733493  -1.089385415  0.6349909432  -1.331482747  -1.145211626  0.09371538142  -0.01233002438  0.08992142152  -0.2352713061  -1.188115299  0.8104311855  -0.9506687512  0.7656420196  0.7277787138  0.1015979131  0.9200599677  -0.09019131347  0.08570264896  0.006770591138  0.06841505341  0.4547115486  
-0.3847512875  -0.4600235907  -0.2449592594  0.09756548878  -0.3578932404  -0.5441913669  -0.9006692423  -0.09888057782  0.3227461505  0.5508498102  -1.044818324  0.4667176954  -1.282570034  -1.604153148  0.5280727981  -0.1055475967  -0.1446742469  -0.5080545027  -1.280214266  1.06129939  -1.274572193  0.6186022686  0.367476064  0.101160581  0.4905658085  -0.2475192211  0.1538920614  0.5381684474  -0.4126801871  0.1049268283  
-0.2044803603  -0.8226317225  -0.6658193352  -0.6148887789  -0.915988393  -0.9553845491  -1.078542709  -0.3134578657  0.8079396902  0.3589750017  -1.061481289  0.2805149722  -1.372099579  -1.253041259  -0.0517284391  -0.5376491264  -0.3008316584  -0.7918812044  -1.10354733  1.012256959  -1.46863877  0.08787142558  0.7363446771  -0.2599147789  0.1864003547  -0.9668154243  0.5160449817  0.2477559509  -0.07966673228  0.2936737619  
-0.1762018349  -0.6789073396  -0.3466239696  -1.140137764  -0.774352012  -0.7791767542  -1.044839935  -0.6676528352  0.08714380669  0.2912540538  -1.079303867  0.03729660178  -0.9463772552  -1.122036424  -0.7740389914  -0.395123399  -0.3721757476  -0.6757409879  -0.6946940203  1.200514046  -1.191680272  0.2274493529  0.3460926422  -0.3471662582  -0.09759043619  -1.506866855  0.4132936083  -0.07749459465  0.06869143092  0.1952287629  
-0.4169713409  -0.6570168834  -0.5458330265  -1.112083412  -0.8245870754  -0.9028830707  -0.7112696231  -0.6086956301  -0.2177639442  0.09827046119  -1.104487421  -0.08413703494  -0.6867672764  -0.9188186413  -0.482326028  -0.4403939417  -0.1846768143  -0.8589906995  -0.6568884147  0.1165502424  -1.352373425  -0.4527396757  -0.313317079  -0.06207714069  -0.4463644882  -0.9272818392  -0.1788835366  0.5095124276  0.2726710697  0.4740373683  
-0.2659932773  -0.5237177817  -0.1670360309  -1.25398087  -0.7585015083  -0.6773634484  -0.4112061739  -0.9409509858  -0.215308252  0.3013610109  -0.961635044  -0.05959741852  -0.3584687864  -1.128045721  -0.9948338738  -0.5884021908  -0.4444269126  -0.8646392433  -0.2091898167  0.2978169337  -1.199471403  -0.4916052668  0.6033369647  -0.2402619297  -0.3188811466  -0.9532187166  0.1374688998  0.1434905556  -0.0006286517089  0.2931594663  
-0.4207862327  -0.5538838417  -0.4425449649  -1.345728875  -0.6372215247  -0.8309770985  0.5770431034  -0.6766783258  -0.1528166389  0.06189101226  -0.8455851207  -0.3367090072  -0.06317033073  -1.304603526  -1.46910431  -0.5513365639  -0.299086726  -1.341431376  -0.06568412851  0.1303556251  -1.192730853  -0.7662252329  -0.379251449  0.1938712659  -0.7077072796  -1.100678308  0.01230249645  0.2200893806  0.1269757895  0.503431938  
-0.3086056989  -0.3159980039  -0.2040257519  -0.9533327551  -0.6062516143  -0.6326891053  0.331279712  -0.3938467323  -0.0848931119  0.008335585202  -0.640792031  -0.3568314528  -0.2751746855  -1.140807  -0.8003646287  -0.6768488427  -0.3370867465  -0.9933616708  0.4043069523  -0.1115291361  -0.8148144041  -0.9438860705  0.009997777278  0.06959368746  -0.5293092456  -0.8558410888  -0.379340877  0.04450165338  0.4389862303  0.5884546572  
-0.2571362264  0.4551755787  -0.2324854313  -0.6132061439  -0.3499589493  -0.07556386097  0.3091432034  0.5848045331  0.04988240845  -0.2762864016  -0.4012572772  -0.366135512  -0.4467622407  -0.4280333978  -0.7042764749  0.08421249355  -0.3268023436  -0.39872006  0.5971606638  0.205929957  -0.1652075346  -0.8116783793  -0.5410590917  -0.3928761388  -0.009721045269  -1.397822935  -0.1485125111  -0.5634291806  0.2462459543  0.4374619609  
-0.4983452038  0.8559146962  -0.04929305128  -0.130753434  -0.1821025491  0.06573941143  0.2114560519  0.8872384987  -0.01934749692  -0.5012157827  -0.3139133929  -0.1677933416  0.04077717643  0.3196293084  -0.03314561101  -0.08105604217  -0.1798929467  0.1278138848  0.6545175831  0.503716448  0.1929327971  -0.9677970984  -0.04542597599  0.2050666326  0.01602119966  -0.06001979139  -0.5464192131  -0.0573486793  0.01414988787  1.009355791  
-0.319831776  1.495200454  0.564682172  1.031185633  -0.03537691707  0.5471263388  0.4381640535  1.686973728  0.7923847835  -0.2069950754  0.3308122547  0.2488931691  0.3002886333  0.8643705565  0.09112831283  0.3101661952  -0.008418499523  0.8407775283  0.8261721375  0.6965483113  0.5940887307  -0.6369616906  0.8789269289  -0.1000363698  0.7349887485  0.164867008  -0.04864331263  -0.06163814522  -0.7430283528  1.018772865  
-0.1880218415  2.027402953  0.9538077495  1.963747241  -0.1470371022  0.365959747  0.8401511563  3.065456202  1.85988425  0.3537628319  0.6026816957  0.4166772959  0.4125964761  1.850385975  -0.008771221836  0.5299756146  0.3708853919  0.8956192077  0.7722513145  1.807565858  0.7678814782  -0.6091108283  0.6921923259  0.2409026809  0.9641288256  0.02938425815  -0.3623715243  0.3605541319  -0.7896823901  1.480201418  
0.1950292579  1.917082129  0.9446981657  2.487023133  -0.4205644932  0.231994419  1.341417191  3.310888337  2.218923121  0.3786257192  0.5320410383  0.9296716644  0.6352883416  1.415292183  -0.0929282857  0.7545843182  0.2088956948  0.7063857376  0.9307040113  3.217584666  0.3774733019  -0.6633072294  1.517354442  0.3301249317  0.5952321965  1.118686755  -0.07426190263  0.2004883807  -1.150738704  1.125278158  
0.06842814082  0.8640498455  0.5020397806  1.38799667  -0.344523489  -0.177994952  1.80376531  2.748163117  1.857406764  0.3355896598  0.6499002639  0.8219772548  0.7407840494  0.2645242585  -0.01476741308  0.1558066044  0.01612056374  -0.01713278203  1.123286436  2.226041606  -0.1687627867  -0.3028185452  0.7598097696  0.3762627761  0.3476574913  0.3890253119  -0.09853288294  0.8023375574  -0.4078406678  0.7595592451  
0.01239690656  -0.1404553931  -0.1143761161  0.1351961815  -0.405763337  -0.5020979875  1.168261672  1.043768572  1.051711005  0.1271700271  0.1521268317  0.3184579917  0.2423096505  -0.3167765923  -1.114134483  0.09046666379  0.03551903589  -0.158336578  0.5460336688  1.615034791  -0.3210447399  -0.3411284924  0.03413327407  -0.2681966059  0.2552090957  -0.8365388622  0.00523455818  -0.1138431533  0.06949959856  0.3373605959  
-0.2128701783  0.2794061584  -0.381121061  -0.1766505735  -0.1906902371  -0.4948959191  0.5108678079  -0.2180243516  -0.1669164837  -0.3265990232  0.5140532893  -0.05360185596  0.2086956194  0.1652436883  -0.2508873662  -0.01676276588  -0.3711662431  0.1014446537  0.6123194971  -0.4915930634  0.305608562  -0.5786564474  0.1605119506  0.3930730291  0.1962194498  0.02010159809  0.1072474736  -0.8435782915  -0.2282532522  0.02544312804  
-0.2107731751  0.5088552975  -0.02195943962  -0.1443358358  0.0466830599  -0.3646716684  0.762097165  -0.221396145  0.1284075562  -0.08066177418  0.7242922283  -0.1018335468  0.4288564983  0.6192454866  -0.5889981811  0.0103181228  -0.01733946673  0.2979114514  0.7345605171  -0.3585311306  0.5277940539  -0.5928200584  -0.06394022877  0.229004201  0.2610708634  -0.2848588705  -0.134108058  -0.4471001638  0.1308014538  0.4427335504  
-0.2383489503  0.3402925596  -0.1162016278  0.2268794513  0.04107790002  -0.07037195543  0.5215787575  -0.06856666151  0.1107349468  -0.4413033454  0.7387429873  0.2550087793  -0.1051844262  0.1037496088  0.4914505753  0.3917263922  0.1464341626  0.4003727137  0.144082924  -0.1673727199  0.4166809031  -0.1608917495  0.04022076518  0.1016089584  0.5902387509  0.2932215344  -0.2198395917  -0.2556323827  -0.2430995165  0.4169821705  
-0.3988922897  0.4502470626  0.1581493059  0.3507402878  0.04525478484  0.1009470941  0.03833032214  -0.2464158287  0.5312263246  -0.5780190351  0.8958869273  0.06085530754  0.284660422  0.8007258679  0.2340536841  0.1587493088  -0.09571071598  0.9156899577  0.4119964984  -0.1642369072  0.6091808885  0.1492596817  -0.04522730691  0.2489284001  0.7910114439  -0.02049385402  -0.2972023863  -0.3285460083  -0.4755088259  0.6640221127  
-0.09544492665  1.131506426  0.7329136952  1.108869304  0.2157054093  0.7110737757  0.3159049829  -0.05087069069  0.5036544965  -0.4578891067  1.133681999  0.4335989125  0.5015614769  1.371386523  1.250347861  0.8435164151  0.277385296  1.070472827  0.6369546732  0.6683389185  1.521989852  0.3073589768  0.475855192  0.3222849318  0.7393066213  1.564160557  -0.3634241089  -0.650700845  -0.7595082012  0.9936964846  
-0.03579117638  0.9249863728  0.7982663238  1.675322055  0.5114649801  0.9659673536  0.6181369775  0.5835795923  1.626233857  -0.4985529269  1.282437808  0.6311761619  0.5901310096  1.175076448  1.344029561  1.187522633  0.3479203673  1.084649059  0.798287341  1.252268718  1.545336616  0.6517290232  0.1739095864  0.437312941  1.151585348  0.7545661367  -0.2971805176  0.06498306203  -1.268232792  0.9353387721  
-0.008391036646  0.8961808463  0.610719906  1.979713613  0.2174428321  0.8160573825  0.4719231481  0.6737477927  1.909430228  -0.4971301488  1.13301734  0.1335338662  0.9106039322  1.394582697  0.9083961798  0.6694716062  -0.1161103495  0.80574579  0.9361915003  1.796956492  1.450129182  0.5723216684  0.6922503602  0.2651730562  0.5267338892  0.7150111461  0.07849478841  -0.2803668501  -1.332434364  0.580236154  
-0.06344310132  1.104963409  0.4477963289  1.708039574  0.06691484193  0.5541180384  0.5797051221  1.072388534  1.283131782  -0.4843652983  1.281411414  0.05979274129  1.106230106  1.591994309  1.396817574  0.5840666975  -0.1034436591  0.6612512402  1.041774383  1.268290338  1.482624975  0.07952423518  0.2667199465  0.7374655149  0.474310022  1.0203584  -0.3037260561  -0.2317585343  -0.9610571896  0.8647832997  
0.1864905076  1.253076847  1.062213488  1.866606357  0.2849236912  0.6914524989  0.7537607791  0.711891362  1.271133594  -0.3044305318  1.300590292  0.6398107566  0.9372220233  1.429505816  1.514521624  1.000722455  0.02156892422  0.960546035  1.147750436  1.669917138  2.076398619  0.5433096389  0.7045658773  0.1565659008  0.882906122  0.7128508695  -0.100898698  -0.1622739555  -1.087904863  0.9085858061  
-0.01054830855  1.13761879  0.2855604366  2.10697117  0.09605621727  0.1993813409  1.19189294  1.018909929  1.664984728  -0.674529948  1.148999575  0.5562591904  0.7776205899  1.114435099  1.589040908  0.6958510244  -0.09732417165  0.6131035537  0.4897827733  1.349856033  1.421582095  0.1271601379  0.2651558095  0.735185901  0.1793692116  1.809827825  -0.1627047383  -0.03910671954  -1.295433733  0.382414023  
0.2002270321  0.7715178786  0.2023007957  1.3447637  -0.0382662908  0.2473694709  0.5352914965  0.3821179425  1.224608197  -0.2335935543  0.8730748557  0.6084674818  0.524145787  0.7200630316  0.6205728272  0.575775783  -0.3669714928  0.2974887388  0.6373144896  1.023958184  0.538115103  0.1271623553  0.8957525277  0.1430324901  0.02404244153  0.8396249895  0.1893772103  -0.4584881404  -0.7429235266  -0.07792151398  
0.1320340218  0.7761834312  0.02268810383  0.8008844908  0.2779446331  0.2953530498  0.7534413318  0.9965403567  1.28137334  0.2375452708  0.6314632738  0.6156481582  0.8115416103  1.174619357  0.999131313  0.7505120763  0.1083818466  0.1774768278  0.3799791117  0.8248178179  0.3699583116  0.2384076319  0.4796177782  0.0670707125  -0.1298752002  0.9240900966  0.1914431646  0.07677046615  -0.8386977823  -0.09520961731  
0.4387598949  -0.03194678813  -0.5621094628  0.1380302489  -0.1288348181  -0.1620458649  0.1883709191  0.9610725647  1.326720214  0.8908861506  0.1166261393  0.5352110253  0.06550009207  0.3313647653  1.021713957  -0.2745598427  -0.3928460685  -0.5603049957  -0.3763366622  0.9828603845  -0.6597162688  0.3263396575  1.14383975  0.1157878757  -0.7378617792  0.7667775588  0.5025303415  -0.2658153503  -0.415783682  -0.8303666164  
0.423153919  -1.403930816  -1.099269893  -1.569970281  -0.5962817113  -0.82639891  -0.5741213527  -0.3084305679  -0.5554702476  0.5135030245  -0.3870170127  -0.4383276391  -0.8958803805  -1.152371846  -0.5890857153  -1.000019218  -0.4988125002  -1.426327148  -1.093821033  -0.5793866778  -1.436968717  0.2350432301  -0.136314324  -0.324868786  -1.252921035  -0.9298422716  0.4724630807  -0.5250653937  0.4324043074  -1.73702273  
0.2683398866  -1.783318275  -1.513844498  -2.23589974  -0.7361635589  -1.309600748  -1.424858973  -1.672793773  -1.771155243  0.2807278957  -0.5928115058  -0.999889237  -1.274002807  -1.341180656  -0.8717090424  -1.602561155  -0.7182766454  -1.493667514  -0.9830196272  -1.828528441  -1.573692081  -0.1514277008  -0.5246004607  -0.01307713515  -1.696201216  -0.5418521741  0.2469471206  -0.8673298308  1.062342035  -1.824929408  
0.2367608311  -1.846211328  -2.198189448  -3.292867738  -1.175401148  -1.625663512  -1.750559954  -2.397414819  -2.588297145  0.413743724  -1.059921456  -1.461728852  -1.829440525  -1.228144755  -1.636256806  -1.655574502  -1.070868121  -1.723876808  -1.332787452  -2.659793217  -1.585764171  -0.2539774034  -0.9916159326  -0.4366227938  -1.634485423  -1.547411537  0.3161187204  -1.516268402  1.380721719  -1.749376673  
0.04581336543  -1.704581511  -2.190672586  -3.420538588  -0.7986896238  -1.262569919  -1.226514354  -2.391472803  -3.389190754  -0.05022965075  -1.286039378  -1.320955314  -0.4331621581  -0.9926088234  -1.556946836  -1.566675313  -0.6690774491  -1.410831494  -0.9496672011  -2.875326105  -1.080430488  -0.5449208401  -1.886139638  0.02563261905  -1.492709329  -0.9544183724  -0.4433322327  -0.7962670334  2.021891094  -1.061308024  
0.01843635803  -0.5472807844  -0.4624550985  -2.314095121  -0.04224093735  0.05554234181  -0.8307338804  -2.398107956  -3.284944602  -0.4708202881  -0.6303436546  -0.669800382  0.2122690339  -0.5192101785  -0.883271463  -0.7337587674  -0.3537538914  -0.3295881769  -0.0421457441  -2.316936352  0.4185883302  0.0269307056  -1.125692699  -0.2014688672  -0.5145763703  -0.8506812292  -0.05137000973  -0.6410406821  1.6479002  -0.4576822838  
-0.302659009  -0.2900244442  -0.2037107903  -1.208847425  0.2076555515  0.3641476894  0.1228074143  -1.700140026  -1.835422644  -0.6423124518  -0.226025074  0.1598389543  0.128864539  -0.3000882252  -0.3197160372  -0.1478067406  0.1530477283  0.1397896229  0.01052755108  -1.980232651  0.6408125805  0.1477490125  -1.481479521  0.06715342301  0.133887207  0.2344204652  -0.5236957326  0.2377227965  1.311736207  0.1589544973  
-0.08468969142  0.2018115826  0.5913182351  -0.3650696644  0.4784840823  0.7444714735  0.6727033327  -1.128692866  -0.4293015381  -0.3327614189  0.4715325333  0.313906649  0.101668256  0.1789533703  0.2872069293  0.2570745971  -0.006030399408  0.5211998152  0.2054806393  -1.379005723  1.319730261  0.5991522148  -0.3269801585  0.0896811307  0.5815184245  0.6968769402  0.1443876835  -0.03509934919  0.1742385919  -0.07305358303  
-0.1070481826  0.4223487516  0.8928578519  0.5627465325  0.7358848875  0.910385846  0.8754631983  0.3976788304  0.7040354462  -0.02352733259  0.5768360434  0.3830635953  0.0803408688  0.8699768075  0.5913871109  0.5888003741  0.6227180572  1.067437623  0.07285221125  -0.4288005979  1.443259971  0.5291904592  -0.6029738314  -0.03192101354  0.9193465733  0.5024669602  -0.209827545  0.7173548333  0.3103135077  0.2918119462  
0.4045348636  0.6501361739  1.324465009  1.987105349  0.9947321446  1.353797035  0.8210149485  1.832141121  1.412740549  0.4286560977  0.6351765607  0.4997791377  -0.02774458315  1.002687421  1.16156849  1.191548484  0.5485499061  1.467623431  0.2271902473  0.968419933  1.22692234  0.2767055935  0.9184534062  0.06759629499  0.5541553953  2.079480985  0.1266258332  0.1328021476  -0.5569839898  -0.1726174872  
0.5437840494  0.1638068852  1.092673241  1.945179921  1.23254243  1.296123391  0.2890817175  2.097165015  1.121878181  0.7719766471  0.4429252969  0.5306460171  0.394590424  0.9334015745  0.6157426597  0.8304857949  0.5365263352  1.486932742  0.2733861134  0.9156655129  0.6301695052  0.4561731132  0.6358106749  -0.1838228867  0.4136817353  0.8219061942  0.2074846969  0.6119738042  -0.457096077  -0.5183636614  
0.1795989056  -0.5488680863  0.04808561592  1.27360021  0.7194871301  0.4768148497  0.2689493587  1.074831463  -0.04319795949  0.06400676284  -0.1985492203  -0.150767243  0.3426994617  0.1510744884  0.01861189008  -0.05992169154  0.4096319464  0.5458135099  -0.5338137289  0.05388181227  -0.1465784703  -0.1843945405  -0.06658339342  0.1175431998  -0.5717176326  0.4798739581  -0.01872977812  0.420231666  0.1280326377  -0.6301678957  
