# Supplementary material for: Large-Scale Brain Network Coupling Predicts Total Sleep Deprivation Effects on Cognitive Capacity
Source: PLoS One. 2015 Jul 28;10(7):e0133959. doi: 10.1371/journal.pone.0133959 (PMC4517902; doi:10.1371/journal.pone.0133959)
Supplement: S1 File — (ZIP) [file pone.0133959.s003.zip › supporting_data/dual_regression_timecourse/timecourse_TSD_subject7.txt]

0.02149321651  -0.3700984296  -0.0609463619  0.377036568  -0.1029029952  0.4799154775  -1.137772969  -0.6288952736  -1.421333939  -0.08321668981  -1.428245406  -1.057863671  -0.3263833888  -1.178249255  -1.593326098  -0.6036481332  0.483084335  -0.5071854396  0.5822017292  -0.7680784331  -0.8956482724  0.2829893017  -1.01300401  -0.8803395728  -0.4035742453  -1.043508812  -0.00762532662  0.9599916396  0.9373813149  -0.2926819035  
0.07149401538  -0.256219974  -0.4582894725  0.4637208153  -0.3046692413  0.7615161078  -2.109104805  -0.7107667635  -2.144665409  0.1313482691  -2.328567017  -1.433100605  -1.115873114  -1.019128615  -1.510872873  -0.728472393  0.770658963  -0.8710721692  1.295453209  -1.18411651  -1.214703776  0.1462023423  -1.199085121  -1.094904971  -0.8659359707  -0.9338650779  -0.2633894628  0.7751844882  1.139548772  -0.8663695483  
0.1732253012  -0.03994956285  -1.293859969  0.3501427319  -0.1656541695  0.5790147273  -2.512767057  -0.01160406123  -2.174206594  -0.211432561  -2.020627143  -0.4655132936  -1.242933943  -0.9843904525  -0.488282288  -0.4425314031  0.6766588676  -0.2826657204  0.6645227788  -0.7499178631  -0.4517440697  0.002717014732  -1.554361709  -1.028043152  0.03681525318  -1.311032678  -0.2141898321  -0.1276428382  1.006869216  -0.006239018892  
0.01929098809  0.1760399964  -1.959415649  -0.7820747776  -0.7301266323  -0.1928493876  -3.279431009  -0.6224768361  -1.415918191  -0.9288851898  -2.336199442  -0.3898951861  -1.556184072  -0.03588667297  0.2119111147  -0.1109481994  0.3903932597  0.2060465344  -0.5663065351  -2.402621265  0.3052238499  -0.6070489598  -1.10829035  -0.3133996622  0.9515011085  -0.7760133341  -0.03022081953  -0.9246768761  0.781211526  0.4434917661  
-0.410519562  0.5975759707  -2.349483222  -1.281504407  -1.082154461  -0.7244143125  -3.133305684  -0.1603988506  -0.9800593308  -1.691784207  -2.260430602  -0.8124281513  -1.284106561  1.252604767  1.120614308  0.02370029955  -0.4549917721  0.3335485715  -1.141967256  -2.067596546  -0.0576268189  -1.584905019  -1.917237304  -0.259697425  1.119777824  -1.249230133  -0.5510658798  0.1012245189  0.9556429993  0.9497054938  
-0.1093268871  0.390477334  -0.6494275845  -0.7701170501  -0.6350164504  -1.053179249  -2.42111702  -0.00372072956  -1.33845664  -1.261365032  -1.151105539  -0.7732910821  -1.295051808  1.216581343  0.3805098977  0.07328014973  -0.2708917024  0.3234987245  -1.048229233  -1.091328989  -0.2325152719  -0.445052698  -1.099039279  0.1045376499  1.28488854  -1.015500232  -0.1033496287  0.4347813264  0.7592059518  1.374956247  
-0.3439936433  -0.2265210535  -0.9264032942  -0.9196205547  -0.7449784582  -1.321394272  -2.089660618  -0.8194027939  -1.192363036  -1.48812135  -1.424418925  -0.5862533393  -0.5694001754  1.379920485  0.4086939175  0.2363423989  -0.1769935712  0.2268731888  -0.7879104154  -2.416553976  -0.3512733085  -0.7322179522  -1.417043693  0.3550821984  0.7100319903  -0.6853037969  -0.4779753338  0.5921685786  1.099263078  0.4867867753  
-0.3259030198  -0.1628444419  -0.6666333034  -0.3425142498  -0.3439776441  -0.1986656625  -1.094677021  -0.6181326767  -0.3945436487  -1.092209279  -0.7524718628  -0.2149567926  -0.2948093076  1.848918367  0.741510286  0.5063798215  0.22287432  0.5736028956  -0.7071275411  -1.653479721  0.075911872  -0.08585291449  0.01964815911  0.3919785963  1.088023649  0.01165268685  -0.2390882572  0.6443204544  0.2650788469  1.139070017  
-0.2612460295  -0.3087791092  -0.5438989857  0.7512411671  -0.2675439581  0.640387505  -0.4499645853  0.3322882989  0.7129189965  -1.084675644  -0.5134327191  -0.3102023168  -0.05055818434  1.79044057  0.867608457  -0.1913820488  0.1856449731  0.291232589  -1.011793397  -0.9486341452  -0.130463186  -0.5037852412  -0.4468942918  0.3545115112  0.6975425657  -0.5845614753  -0.4936269336  1.364255299  0.1520302101  0.8765686072  
0.01520462098  -0.2579074857  -0.2622913822  0.3395722748  -0.5086148382  0.5292829719  -1.27567218  -0.107376329  0.7387409818  -0.9031976293  -0.2463369043  -0.4803879547  -0.02548684923  1.008881563  0.202404832  0.3201056959  0.01732119059  0.0204702968  -0.5261471687  -0.919977731  -0.0714457815  -0.4805698317  -0.08811567666  0.372688947  0.4516550247  -0.5143303881  0.09671634404  0.5619235585  0.2584506751  0.3461827468  
0.08237658256  0.402406771  0.3266149609  -0.1795795686  0.1396043151  -0.05356923111  -0.6276278429  0.161309195  -0.1106125145  -0.2803428076  -0.05193699096  0.05999733277  0.08652618696  0.6747443451  0.3584199961  0.7728646355  0.8367807293  -0.1856959791  -0.4301151259  -0.06725363552  -0.1315356707  0.1759272345  -0.09311078737  0.007870561679  -0.2752168662  -0.2318638116  -0.05960152093  -0.05404001211  -0.1265525497  0.2414105966  
0.2331225676  -0.3980069987  0.05328725078  -0.60412257  0.01093549408  -0.6162761443  -0.8754357198  -0.2717166673  -0.6234717458  0.2547455821  -0.1689034217  -0.5137717429  -0.1508997041  -1.160306644  -1.100349756  -0.617941524  -0.3471396402  -0.6810198264  -0.8879062908  -0.294575399  -0.9603082185  0.7940182378  0.4457236393  -0.7079630142  -1.548116018  -0.4312184234  0.7754725888  -0.5634133927  0.2374394024  -0.7086198602  
-0.02285905317  -1.445702934  -1.059703059  -1.446286104  -0.413138796  -0.6787188043  -1.341076235  -0.9029187682  -1.287605056  -0.2187059342  -0.4109513472  -1.244355068  0.1457478296  -1.566203111  -1.414667814  -1.324347216  -1.135695833  -0.8642076809  -0.9433529821  -1.680685962  -1.155125989  -0.02683745142  -0.4447525714  -0.08207547345  -2.145976787  -0.4947410794  -0.1232175817  -1.368770099  0.9906923162  -0.5632589369  
-0.258549002  -1.550436492  -1.239153732  -2.779602419  -0.3726178253  -0.5282955695  -1.368019872  -2.104347755  -3.218139843  -0.3011110316  -0.663661095  -1.851295185  0.2719139424  -1.162732848  -1.704808768  -1.255506092  -1.024204917  -0.6953755319  -1.205467521  -3.114330227  -1.045675018  0.1419348863  -0.963373864  -0.3169934622  -1.955712729  -0.8559511847  0.1497894843  -1.56194453  1.835993188  -0.4785339325  
-0.4060203958  -0.9592927189  -0.4986908103  -1.956723785  -0.1243831244  -0.6575236703  -0.313721626  -1.345173032  -2.855718375  -0.5625867197  0.01137396385  -1.852679222  0.4741406044  -0.3946275187  -0.9946265969  -1.456198171  -1.216955236  -0.6692862286  -0.5735031009  -2.5179686  -0.7048564058  0.1284074786  -1.005639425  -0.1612157681  -1.595752678  -0.5321000608  -0.193665566  -1.164946998  1.776171733  -0.08398297803  
-0.4119670293  -0.7861195246  -0.2483317372  -1.565206959  0.1810765593  -0.2867091668  0.3624410244  -0.9531119474  -2.2665296  -0.4868061193  -0.1246215499  -2.110264505  0.332666772  -0.5073847036  -1.62332144  -0.962061351  -0.8388251469  -0.662670878  -0.5568676012  -1.698135864  -0.7808106327  0.03331456476  -0.8618005193  -0.1213164601  -1.161044866  -1.043105895  0.3049449718  -0.830730761  1.465682083  -0.4166011242  
-0.3110690115  -0.9290085822  -0.366981589  -1.920998963  -0.2082732383  -0.3562198769  -0.6336869798  -1.798491545  -2.285908748  -0.4257535362  -0.1417216419  -2.116287599  0.1078021777  -1.843690802  -1.394277771  -1.155564083  -1.431301554  -0.7538092073  -0.2525707337  -1.708735929  -1.146865316  -0.3034584771  -0.8685759271  0.08816902403  -0.8823832084  -1.012866884  -0.03506830217  -1.159851509  2.005259892  -0.4028310713  
-0.595374876  -0.3269965279  -1.10751118  -1.584481338  -0.4179444937  -0.3589276801  -1.415179728  -1.456910725  -2.309884348  -1.372968563  -0.7037078371  -1.499617783  0.1752763529  -0.7809146008  -0.08360316489  -0.4513446587  -0.8332895364  -0.4700786846  -0.6379715537  -2.230993175  -0.4755623845  -1.265111897  -1.573568176  0.05947698727  -0.4720755934  -0.5374694896  -0.03815244236  -1.263136277  1.983092692  0.2091618085  
-0.3258228341  0.1031252012  -0.4518387584  -0.9782355075  -0.1778001695  -0.06374051759  -1.302932101  -1.179780302  -1.373876085  -0.5944567343  -0.1961620329  -0.8346513545  -0.1776315194  -0.2595490785  -0.2276363914  0.0424052594  -1.016585373  -0.1572670272  0.07504022822  -1.26649123  0.05536913766  -0.6326508793  -0.6839637954  0.2329514977  0.2159854427  -0.2531577625  0.4832935955  -0.9320649959  1.295697705  0.4041431973  
-0.3420118988  0.4383593576  -0.1315612422  -0.1525651628  -0.04957379177  0.06851457109  -0.6793901968  -0.327163758  0.2072797707  -0.3914525035  -0.08444570776  -0.1603866522  -0.1484551637  0.8211164636  0.8078952393  0.4819361762  -0.2602505471  0.2513684597  0.5699092731  -0.4037385193  0.4308019148  -1.022099672  -0.2093113645  0.4657708184  0.6378791827  0.09525452581  0.1599498893  -0.4745786184  0.1234436715  0.9263498635  
0.08094058266  0.6551731322  0.7730514718  1.305095222  -0.1014750096  0.3820647882  0.8251020037  0.3834822048  1.539997039  0.6257029323  0.8768018418  0.6172750393  -0.3784418777  1.426073783  1.198623542  0.7346087076  -0.07441037089  0.8607698795  1.045824463  1.58420954  1.320776297  -0.3843252831  1.313991497  0.7395510708  1.172369979  1.180210966  0.5215994032  -0.2181412984  -1.164859462  1.071094693  
-0.02755472065  0.2851073301  -0.05392502599  1.248575525  -0.7199978149  -0.1214400884  0.5148305991  0.2868802635  2.05261107  -0.09304156928  0.3076748508  0.2471096546  -0.3048775123  1.183987814  0.6598617665  0.4655169038  -0.323996618  0.5942943042  0.321897001  1.596539274  0.6968137984  -1.016450322  0.2108499258  0.5552694051  0.5812167678  0.2220815775  0.2824645521  -0.3345038676  -0.9229768342  0.9089659529  
0.03159582948  -0.06632353685  -0.1363327524  0.8379351535  -0.4752163284  0.05308572325  0.008618371538  0.05608977391  1.24201847  -0.05972571548  0.7356840134  0.4694333354  -0.336993497  0.9475556377  0.4992006248  0.1364448374  -0.7181669911  0.3878014897  0.5747004469  0.9615684349  0.8615493159  -0.288054298  0.4425683942  0.6749300289  0.6524934733  0.1940026914  0.1790974957  -0.7297797803  -0.7121322966  1.151348875  
-0.2788959637  -0.2042059746  -0.4651425135  0.4712285198  -0.3206611415  -0.0385064586  0.3068059774  0.3817940577  0.727526386  -0.2423544263  0.7073711228  -0.1788027155  0.3201865446  1.217976641  0.4931058525  0.2038150564  -0.2494999338  0.2214445534  0.5102859492  0.0665360862  0.4348031483  -0.3497679007  0.2765797792  0.6205722516  0.2140680961  0.6057872453  -0.2572464233  -0.5019167199  -0.4117286641  0.3691842891  
-0.2415396444  -0.1389447676  0.2934561118  0.7163880321  -0.3630523734  0.246818542  0.8036976745  0.1319973692  0.5265833189  -0.1302030723  1.223029892  0.3546243435  0.2937151827  0.9058148785  1.103925046  0.2655167841  -0.4411148042  0.08717361502  0.9329582335  0.9849572027  0.4787987714  0.2806482422  0.7820643308  0.4944382447  0.6151994099  0.8258078977  0.1387919645  -0.4623204852  -0.6840064582  0.5897669342  
-0.4108611243  -0.4482749432  0.04131079658  0.5053612858  -0.1927407615  0.1803941295  0.4938227683  -0.1103633722  0.8138079215  -0.4718209655  0.8589554034  -0.1335160949  0.4286659773  0.4900444535  0.740898105  0.0119168794  -0.281693822  0.3722402575  0.4360933706  0.3167195315  0.1524408691  -0.2265042153  0.2594609079  0.8350221684  0.5515150831  0.6295185794  0.07093723504  -0.6163491613  -0.3922258808  -0.008292339298  
-0.06107702208  -0.2553909333  0.1107634103  0.5307798139  0.03829819957  0.2059815291  0.06361823845  0.005015156083  1.32046972  -0.02480154737  1.064606665  0.1556193382  0.7181331854  0.2301422995  0.6108772616  0.5256963699  0.02211829605  0.08036969194  0.5510154088  0.9631788012  0.4945559404  -0.03792120643  1.00347781  0.4210895184  0.5390130864  1.049709956  0.3964542638  -1.138466561  -0.8285834237  0.1382621489  
-0.01194717172  0.1053423133  0.1765286511  -0.1961893096  0.4415972323  0.3277561054  -0.3623442377  -0.06488000243  0.3316434273  0.7325973185  1.011303807  0.694933279  0.6678032112  0.5664226201  1.324496509  0.9699273693  0.8458856329  0.2363875736  0.02810814421  -0.1348353626  0.5967387065  0.438276071  0.8063433963  0.5842690916  0.6888293542  0.8048919716  0.06160634495  -0.9105149655  -0.8416704369  0.1603174946  
0.3680175049  0.1239664878  0.2250862511  1.153313572  1.051013395  0.782827777  0.8639120476  0.7882388691  1.638777597  0.9410393173  1.582004787  1.832225613  0.3349673412  1.200940721  2.040136738  1.082270355  1.03567922  0.577653197  0.1521097857  0.9074915196  1.114004361  1.07565691  1.876649046  0.8313478541  0.09954231367  1.745046186  0.09367354721  -0.8212893654  -1.795156275  -0.3126089393  
0.5016759002  -0.8197679993  -0.8759442355  0.8236722461  0.5934068878  0.3942907816  1.604969476  0.4090949713  1.882328003  0.05940811292  1.188958661  1.059818297  0.06285074626  0.3486176027  0.3883211204  -0.1262842278  0.235512712  0.06447407777  -0.1501223337  0.7478324094  0.5464997256  0.1322756359  0.9799338285  0.6538298508  -0.767751405  1.259605933  0.396999728  -1.058458156  -1.269084671  -0.9163844441  
0.3211261976  -0.7538060744  -0.8136814067  -0.4961171001  0.09918171253  -0.02667256257  0.6732610568  -0.1436812771  0.6405734597  0.04220134149  0.9654656117  0.292546761  -0.2732879522  -0.2374962122  -0.9470426254  -0.09130916223  -0.4361738574  0.05365036466  -0.5439493313  -0.2791605384  -0.08022397633  -0.5393871713  -0.1467284342  0.09386538785  -0.03826301842  -0.08843043456  0.286140242  -1.004313716  0.0032855423  -0.3183514883  
-0.1267210063  0.4878844034  -0.4850303831  -0.2319505181  -0.09792168139  0.07286509598  0.8401283445  0.8580332524  0.1472766828  -0.2390888278  1.260654772  0.6390719047  -0.176987899  1.040816069  0.4150410208  0.2138084026  -0.747224333  0.5553886519  -0.5208517142  -0.8251982151  0.4945086272  -0.2348318328  0.3131782876  0.4743184955  0.495423313  0.7624993642  -0.1212907046  -0.4925919149  -0.4244648351  0.2651041593  
-0.07655197973  1.078301456  1.122056563  0.08731127486  0.1799178882  0.3229490846  2.282237398  1.245318869  1.196855799  0.5987937474  1.7703537  1.330023633  0.3350726014  0.8204027789  0.05677404984  0.5844870514  0.002923029574  0.5777122918  0.05634512392  0.9966831939  0.6383518371  0.2652484968  0.9100419903  0.3932794861  0.4518020274  1.110484703  0.3962331198  0.07532614244  -1.072609247  -0.4621367163  
-0.09553568609  1.01911857  1.370460063  0.4248237151  0.4362730036  0.2194335211  2.49281346  0.9572640715  1.022172007  0.5330537049  1.897805721  1.492442198  1.264288939  -0.08943297471  0.01875287365  -0.05924194858  0.3015908611  0.01041674223  0.3481152971  1.438584011  0.2957999349  0.6068058325  1.745462754  0.4387718121  -0.4225394309  1.001917585  0.2492633033  0.3070559949  -1.113270752  -0.7174231954  
0.2133513579  0.3970441252  1.656092201  0.8614835831  0.692668388  0.352363402  2.661523924  0.7108968786  1.564018884  0.7064860548  1.957849717  1.063995998  1.083400494  -0.7369998136  -0.8102021359  -0.08503887844  0.3710060687  -0.1276555464  -0.03607635353  1.91883379  0.005668412562  0.5015834646  1.295169145  0.1000815934  -0.5221887008  0.3522493834  0.5014679377  0.4315802189  -0.7192629757  -1.309824264  
0.2116918805  0.1982660584  1.124863226  0.3521392661  0.6051453371  0.326705447  2.093254303  0.3383599301  0.5416630557  0.7943132985  1.574061786  0.6412754692  0.83100918  -1.061029297  -0.5472289579  -0.232551679  -0.2012635071  -0.1382903673  0.1009691176  0.7744934783  0.04018987079  0.3036439042  0.5984259135  0.1378082999  -0.5920947159  -0.03981600758  -0.2085259436  0.3028301047  -0.4829802425  -1.269667571  
0.1450977058  0.1437499003  0.8245157576  -0.3180185026  0.7916192836  0.4064068967  2.264307841  0.2435480742  0.2788124426  1.047693594  1.269173431  1.109686017  0.7174988843  -1.362610044  -1.118676826  -0.03175544773  0.04190398387  -0.4151466049  0.01399367521  1.115509486  -0.1952495887  0.3752002372  1.008694847  0.2769232099  -0.5085889448  0.1455896422  0.3526502205  -0.01508405368  -0.2733602092  -1.305703137  
0.1050636148  0.1269600042  0.4867114839  -0.3060275082  1.207544004  0.3612745803  2.693593303  0.4209197868  0.5606635527  1.231609702  1.110890938  1.680163282  0.9676133506  -1.452279165  -0.8577397093  -0.4317205917  -0.09446571976  -0.3221673593  0.3569831749  1.114632588  -0.04464355186  0.600459893  1.356630875  0.3463869889  -0.7230215866  0.7544154494  0.06719748669  0.2350895391  -0.643594541  -1.161527243  
0.05056994596  -0.07583900218  0.2135552616  -0.7438661046  1.358869632  -0.2632514212  2.671251341  0.4168753775  0.3707965433  1.343214755  0.7363117252  1.334633622  0.7020005953  -1.50200581  -1.326602206  -0.5088262677  -0.1753709188  -0.4837040479  0.02774367588  0.9825337719  -0.6640159931  0.7162172372  0.7578587296  0.02693259483  -0.7088260074  0.4009510868  -0.103450438  0.01467606932  -0.1417531249  -0.9768795612  
0.1881297293  0.2348772326  0.3132717703  -0.7033647511  1.493701756  -0.3764290226  3.109628548  0.9352356663  0.6481421317  1.968510573  0.8612467378  1.708779737  0.8114410155  -0.9830449327  -0.2162861378  -0.09133211272  -0.1794390502  0.09793920618  0.3297514132  0.9324642699  -0.3129757079  0.7233322658  1.004590067  -0.2132348417  -0.4015924613  1.03188611  -0.1084800586  0.1161458805  -0.4126413188  -0.7160896021  
0.3953940555  0.381245392  0.557096221  -0.4299307298  0.9984614565  -0.1540362789  3.458423028  1.320758838  1.079522084  2.013937843  0.8841129333  1.605831689  1.035242061  -0.8237861686  -0.3325871636  -0.258349373  -0.3468032979  0.2268130045  -0.1292883625  1.480249093  -0.1359585171  0.4045455746  0.8605988124  0.1651844575  0.0703355118  0.8546853544  0.1327534814  0.326220752  -0.4245153705  -0.4498652428  
0.6248131302  0.4161701159  0.1471548761  0.05743012921  0.1746381486  0.02285997048  2.891335141  1.117427997  1.850990094  1.697694396  0.5451215893  1.513949217  0.6116910192  -0.9041667017  0.04497910641  0.03682876919  -0.4418740173  0.240629275  0.3101522836  1.746417245  -0.1055393209  0.1325951161  1.42952625  0.2643278969  0.08129765368  0.9591859647  0.4078092914  0.0106685428  -0.8924717819  -0.9277103691  
0.4291689915  0.505009871  0.1116939551  -0.08887864731  0.04761100376  0.09885297385  1.075294979  0.8917463173  0.3943442967  0.832016441  0.2214825318  0.9491553969  0.492152041  -0.2888751683  0.3954791256  0.0207499591  -0.1488265295  0.5171902192  -0.4293431343  1.103481899  0.1277343641  0.1162653116  0.4265721498  0.3013008994  0.3192717686  0.4408640844  -0.05692643429  0.02947629669  -0.1646701521  -0.2513185628  
0.4114900681  1.051665953  0.8488805039  0.9756680201  0.545742755  0.5571002394  0.8318058907  0.9944646716  1.198911863  0.6612764208  0.3634025619  1.314069429  0.4638008452  1.066441093  1.128715768  0.6594392789  0.1879983455  1.020412827  0.01534655756  1.313041869  0.941708774  0.255986931  0.7434875705  0.23749498  0.9273365022  0.9712905442  -0.102669449  0.7333754757  -1.127476315  -0.1492349075  
0.2750584477  1.112590992  0.7104400774  1.342485355  0.5219431574  0.5094712465  1.533920018  1.567583034  1.407138773  0.5732779878  0.7941915849  1.298399283  0.7228194893  0.833573458  1.037211715  0.3581544585  -0.2478733694  0.5092381332  -0.2847608014  1.634078317  0.9027335926  0.3562208654  0.6601452292  0.205179959  0.8958849166  0.8100307456  -0.2409307266  1.308143939  -1.276119827  0.4911431626  
0.2639240818  0.8786971443  0.9444937357  1.343973242  0.4636595083  0.3484211908  2.753866152  1.982044951  3.038788075  0.831157979  0.7100879526  1.695779645  0.7863408806  0.186938739  0.6885900523  0.5218264303  -0.1212666555  0.2281289418  -0.04345459031  2.660519998  0.5429530231  0.1267664746  1.03331352  0.03485084078  0.6037905249  0.9624052487  0.4354944464  1.430744515  -1.674690626  -0.2733142329  
0.04311988394  0.5098014675  0.4657330772  0.6571044868  0.165721843  -0.0006026701201  1.687949293  1.291388744  2.0060701  0.2430467402  0.7044525416  1.341042817  0.4875612855  -0.1726624174  0.3502186728  0.05622504238  0.078517389  0.06443987316  -0.3449309418  1.576965634  -0.03669872599  0.2017924252  0.517635282  0.08714031604  0.6577182095  0.3122510721  0.004928485961  0.9597024309  -0.8380751318  0.05828685645  
0.1462670154  0.4291341397  1.107681168  0.9894163683  0.2923318073  0.1235205224  1.6829627  0.7848876688  2.185448906  0.4944806889  0.7793197963  1.669377818  0.2433486164  0.2139297347  0.722904292  0.6645143998  1.030125764  0.6456933396  0.1595795902  1.895664291  0.440694105  0.376089874  0.979006661  0.2073310891  0.7931133722  0.6519700086  0.3286782675  0.8818916465  -1.193357053  -0.5101980112  
0.03841044739  0.257159089  0.917301122  0.9923409244  0.1344609212  0.1189596845  1.711572399  0.8573471158  1.690284382  0.3438825277  1.115648188  1.150025618  0.5510540709  -0.0571468761  0.6518723675  0.1803392069  0.7514398607  0.3939929003  -0.2515529694  1.36666988  0.4475797929  0.411405481  0.7682065175  0.2400043117  0.9473479023  -0.06720853037  -0.1187496172  0.6218290557  -0.9618851824  -0.09242122986  
0.1038396318  0.4506396645  0.6936180095  0.9174721463  -0.1401072005  0.7727741936  1.062552236  0.7594584054  1.300427304  0.2576411623  0.7333039725  1.021888511  0.9939830174  0.3404000115  0.8151067036  0.6143037385  1.147949264  0.749538467  -0.02878133999  1.139642218  0.7316653722  0.2130135032  0.6200597611  0.3472734316  0.9143540985  0.5624480889  -0.2195151839  0.4423899568  -0.9049520285  -0.08771917822  
0.3437437563  0.5843037928  1.240100564  1.501738996  -0.3410742155  0.8793088066  0.6204894732  1.048914261  1.366298807  0.353924118  1.054513569  1.120436957  0.5903999712  0.5595393273  1.142878819  0.4278871598  1.270077851  0.5108477264  0.3281503282  1.781848629  0.7848760195  0.4056339212  0.7318721912  -0.007615110624  0.7532554074  0.4847639125  0.08259352342  0.7714546008  -0.979594572  0.08374377008  
0.4373022116  0.9272226963  1.234762959  1.664941374  -0.3652587318  0.5961277319  0.7676591618  1.179695579  1.65485116  0.2743319324  0.9617322319  1.29965903  0.4510332781  1.491490057  1.274181277  0.7822721621  1.045257224  0.7176248433  0.35766629  1.51842323  1.307949836  0.3340850232  1.256433863  0.4602656654  0.9678549409  1.083714465  0.07445096588  0.376223486  -1.228423899  -0.2122525671  
0.3214826654  0.6335868527  1.216353359  1.478282021  -0.3044161011  0.0369796376  1.40590466  1.498623576  1.89067067  0.3327525353  1.181386847  0.8734165595  0.9668071024  0.7070423879  0.2204057481  0.5047971612  0.8799588904  0.0963611003  -0.1689377191  2.169403215  0.5934425677  0.1899773432  0.294941698  -0.05166734136  0.6636973363  0.1654720936  -0.03815490119  0.9223817883  -1.167876426  0.1690757544  
0.390026317  0.03987681621  0.9451478709  0.6251330805  0.1432311989  -0.4660945976  1.178773361  0.5749903747  0.8594272209  0.3779227267  1.110801464  0.6991451478  0.7811879904  -0.5351762172  -0.5218605325  0.00265385817  0.3709305682  -0.3080537963  -0.06870068817  0.9464903861  -0.06164509836  0.6403370699  0.9365122917  0.03046018607  -0.08415657992  0.275234207  0.482343059  0.5970045339  -0.5678628366  -0.4625775323  
0.132863562  -0.2513521256  0.4896209048  0.1326432837  0.6313974851  -0.4590576639  1.91662053  0.2993439465  0.6069137295  0.3149535773  1.034077931  0.5274169848  1.010385652  -0.5178167199  -0.7358592269  -0.0242592205  0.2178671585  -0.3303055514  -0.6415738974  0.2669558837  -0.3924912764  0.2992094759  0.206572106  -0.1775050141  -0.6574169198  0.1108764899  -0.1053275657  0.7090154016  -0.1559835105  -0.4376186631  
0.0688548421  -0.4161994297  0.2510701366  -0.3134207428  0.8300168199  -0.4880573129  1.097505765  -0.7222485569  -0.6381290221  0.1766467792  0.7321021753  -0.1789122806  1.315482263  -0.9264032457  -1.18354234  -0.379056988  -0.4373028476  -0.428617757  -0.4189227472  -0.7921527466  -0.4564049545  0.5248407312  0.6084795262  0.08377765506  -0.8441723667  -0.07873153229  0.2279926096  0.3903379462  -0.0002501204639  -0.386587135  
-0.1395798467  -0.7229568838  0.1905178546  -0.246723586  1.10851966  -0.4102358096  2.052965279  -0.1719366978  0.3216581785  0.3489761805  0.8307302332  -0.05662427852  1.719368128  -1.412017674  -1.617245443  -0.3628701874  -0.1736458315  -0.5768613982  -0.6104197343  -0.2818440908  -0.848570378  0.2234784128  -0.02791835481  0.293020637  -1.0517257  -0.1736429572  -0.08012823349  0.8224514381  0.2203341363  -0.4416509191  
-0.167099822  -0.531441791  -0.1574829996  -0.73230781  0.6167549421  -0.7277317842  1.615460447  -0.8437853996  -0.4632732859  0.1727314814  0.7532067315  -0.2208641882  0.9076132874  -0.9519833049  -0.9422095598  -0.6953577183  -0.8837906701  -0.5413330191  -0.09553821245  -1.302817545  -0.5513667537  -0.01899194023  -0.00763037079  0.3742250395  -0.9062854728  0.1174397279  0.1359190635  0.203701422  0.5460217539  -0.3579213862  
-0.05408841163  -0.03465181896  0.222874452  -0.7071309805  0.1530982829  -0.3839007976  1.812895073  -0.2286874585  -0.4573912669  0.4366071382  1.032730889  0.2741051963  0.1665675204  -0.04321135141  0.1076265518  0.05540553125  -0.1636274077  0.1441820898  -0.4431047409  -0.595575457  -0.3399101242  0.03600124774  -0.1602890072  0.2648384189  -0.08883085256  0.2245532197  -0.1246685325  -0.0912339638  0.4938534503  -0.2095180357  
0.3070153  0.51041627  1.373554186  -0.02174861461  0.1148235059  0.4475627518  1.235796681  -0.1327863034  0.5657859584  0.9769759511  1.357425876  0.6459218799  0.006708372705  0.5492345161  0.1269173232  0.5474796829  1.058504802  0.4554819263  0.7355416946  0.5684028246  0.04781314553  0.5852598479  0.7352725346  0.1428437118  0.1890711486  0.548836571  0.2021913564  0.01748530653  -0.6860611626  -0.3647302522  
0.3848854301  0.5356624548  1.614894656  1.066359473  0.2357040666  0.4394730791  0.6193600068  0.4840625995  0.7302486244  0.9531995715  1.384524211  0.06801103447  0.08621841247  -0.1819420662  -0.1605860799  0.2200728051  1.209965881  0.09552654617  1.099820949  1.980259213  0.12285007  0.4957888713  0.697647487  0.008387586171  -0.3328469672  0.1125578451  -0.2562671564  0.6398117675  -0.635661565  -0.6568978521  
0.5620737648  0.1765751854  1.585214161  1.82809726  0.7378325881  0.4997536246  -0.242970797  0.3654469121  1.185984578  0.3690430649  0.9133481675  -0.1394465626  -0.1100622548  -0.5673304796  -0.4652394974  0.3682888588  1.048436554  -0.1338714345  1.197810497  2.409743705  0.2099848127  0.46992276  0.90183397  0.1537616657  -0.1933514624  -0.2209900623  -0.1278668049  0.6191107523  -0.435878858  -0.8815033065  
0.2658822078  -0.1082981467  1.05899339  1.62008499  1.164410221  0.1327261776  0.2947996341  0.164178486  0.1966744769  0.3926973557  0.6124562321  -0.1116643306  0.2097389323  -1.263409778  -0.3512841888  -0.1127293662  0.6321240813  -0.5508364652  1.807896098  1.668008139  0.128221043  0.3327382724  0.3264710016  -0.304559649  -1.028830018  -0.01962995367  -0.003168855144  0.4221403921  -0.3504844434  -0.7843601268  
-0.03042381468  -0.3880471817  0.8469782075  0.9810149307  1.2734654  0.2219473911  0.3281333655  -0.6135169535  -0.3654538277  0.3412372297  -0.2038285003  0.1143687604  0.365886617  -1.866446958  -1.007720206  -0.01897926352  0.4569074122  -0.5452619271  1.690064836  1.083033771  0.2419769258  0.512489759  -0.07406077937  -0.2975006772  -0.7898247677  -0.2672559571  0.1303898509  0.6153424167  0.0045035952  -0.7127269395  
-0.2252292852  -0.03884038323  1.316688562  1.820778767  1.492765892  0.5541826723  1.319424761  0.06198354912  0.4341344129  0.4812358336  0.01820650422  1.085699243  0.5402926878  -1.009855033  0.1831343527  0.2747212003  0.7413657306  -0.3002948929  2.434972604  1.574771013  1.276589172  0.4607766354  0.1416758385  -0.6580060823  -0.6652900203  0.9010100935  -0.5183079469  0.9863106875  -0.6321042753  -0.007802294166  
-0.05091897263  -0.2138133943  1.749796386  2.347045849  1.751930707  0.7754564152  1.483541068  0.3347388498  1.426646425  0.9567220782  -0.1842763339  0.9809279519  0.07204231366  -0.7148664767  0.9351686515  1.005223067  1.048884727  0.434248383  2.008059915  2.263991625  1.361950582  1.005844875  0.4429931045  -0.6336241555  -0.355043116  1.065904032  0.2170633146  1.08942682  -1.232606458  -0.3807987741  
0.05309638103  -0.3569689424  1.238514416  1.984194711  1.40293926  0.5049676802  0.4945811295  0.7003479859  1.560681436  0.8046271909  -0.6069623181  -0.5575688049  -1.018428172  -0.6901984044  0.6221589889  0.5573718244  1.24742862  0.2041397223  0.7097134764  2.315223077  0.1131959785  0.5037601407  0.399117449  -1.232490635  -0.7521973145  0.7800097358  0.02461138275  1.529197763  -1.133915985  -0.507548034  
0.356242326  -0.2868256769  -0.1707722199  0.8389878982  0.6084817522  0.3691944901  -1.703549457  0.3165322845  0.7337465453  0.8782152872  -1.006535746  -0.7755930818  -2.129832204  -0.8004098556  0.1651694753  0.1723316893  0.02841145132  0.3497472444  -0.02127610587  1.086085962  -0.3022626328  0.02464017442  -0.2008893865  -1.289833732  -0.08511701117  -0.4614762537  -0.1907579461  0.6306092529  -0.5578458976  -0.2540268113  
0.3505237833  0.3098626868  -0.4979713446  -0.3503650447  -0.3183278784  0.08166618941  -2.841124827  0.07881187522  -1.066395749  0.3239311618  -1.351525894  -0.7474526217  -1.699208251  0.1269622802  0.7805974285  0.4386810518  -0.2759156626  0.3869282574  -0.0445643627  0.3273069166  -0.05664259597  -0.2005172519  -0.5730351886  -1.070707545  0.03145382729  -0.6230246701  -0.4955587094  0.05832241178  -0.0467668639  0.4334713129  
0.408692379  0.4968680616  0.7197339003  -0.7693827122  -0.175473489  -0.1090984642  -1.693023818  -0.1237486394  -0.4501176788  0.5934698842  -0.6845123874  -0.3804195657  -1.001935961  0.3701107967  0.6927995548  0.6901365081  0.1720634463  0.4262314115  0.2788438599  1.367433105  0.001178322584  0.5673547823  -0.01472620482  -1.3968936  0.3438395897  0.3338021559  -0.2418543185  0.382352954  -0.736346619  0.4478155647  
0.2478042495  0.4271370255  0.9655132622  -0.7420815174  0.2492567335  0.0424978511  -0.9502338206  -0.003846808011  -0.3387278169  0.7443674824  -0.933188556  -0.2334995143  -0.6159429955  0.3538177958  1.032864003  0.4607482268  0.1569028481  0.5107561849  0.3348421957  0.8139906656  -0.01383478286  0.7184064375  -0.1976259849  -0.9929474601  0.3696531324  0.3028858004  -0.5340612025  1.021688572  -0.5714026843  0.4951577463  
0.1760005603  0.7353267754  1.530648476  0.9802568613  0.56704021  0.5785125217  0.3646615296  1.044087318  1.19930661  0.7810289317  -0.8060164883  0.2514764658  -0.3202266487  0.05556254366  1.016619307  0.9664250271  1.150776708  0.7564735282  0.5565670007  2.374326439  0.4346335559  0.9256901435  0.3584094162  -0.7532562782  0.4938639916  0.6732639409  -0.1832297042  1.535944956  -1.173959704  0.02634436442  
0.2092900197  0.7568558804  1.684337542  1.359815659  -0.1665520438  0.3461617763  -0.05637993309  0.777157238  1.835178954  0.8789361856  -1.181017609  0.155408134  -0.5097928835  -0.5018661998  0.2397189994  0.7437013826  1.572682261  0.2782362514  0.9747008463  2.404361843  0.02336374497  0.7594964418  0.1423308863  -1.188895129  0.232496421  -0.1035244678  -0.05281404389  1.340874106  -0.9947072338  -0.2183122277  
-0.02379029437  0.5752400428  0.8793672314  1.438837595  -0.9200281683  0.2231183912  -0.005649940011  1.16782673  1.538411392  0.6878372754  -1.285848805  0.2338802854  -0.9820117282  -0.2523755688  0.8334915649  0.2297989481  1.664231048  0.1420178375  0.6742456347  2.357223034  -0.1215387783  0.5699343188  0.1265613001  -1.206829814  -0.09567943524  -0.0688925739  -0.543475784  1.752970074  -0.9782680134  0.1893669883  
0.05366789063  0.3973038966  0.07972176895  0.9531570752  -1.311762647  0.09539911806  -1.526456181  0.3180474476  0.8991434954  0.06416186879  -1.791489651  -0.1894159313  -1.519848213  -0.2147587791  0.9340835768  0.5632906313  1.198233787  0.1080289721  0.2273595543  1.886120675  0.01206991476  0.5048211657  0.02767593109  -1.263663548  0.0002177595954  -0.2136450975  -0.3102505154  1.203377558  -0.4543470293  0.150709145  
0.03281088736  0.7254637381  0.5596906613  0.811932579  -1.441485657  0.002558507316  -2.806330065  0.2649628369  -0.4648780962  0.01599079826  -1.785326054  -0.7657261183  -1.444128237  -0.06758672875  0.823667199  0.6082069343  0.7818929987  -0.1353001565  0.6639092705  0.9190131365  0.4895555706  0.1516608177  -0.4750070949  -1.634489747  -0.1536517033  -0.3543433461  -0.6395207277  0.9116461464  -0.104115282  0.4232637136  
0.1813391077  0.678630228  0.8922389909  0.7439088929  -0.9598461318  0.2343582129  -2.465171175  0.06260290273  -0.4625438423  0.5471910086  -1.926989693  -0.04876609108  -1.337018553  -0.230002783  0.4366269371  1.141510728  0.7763433633  0.4716638495  0.8601817391  0.9487430517  0.4550277391  0.7539060245  -0.1545520182  -0.8988584357  0.04935819734  0.02731906531  -0.05203529629  1.151322627  -0.1369524022  0.1871326036  
0.1172597506  0.6180911552  0.2893111669  0.1648269923  -1.384782189  -0.3714065469  -2.16903757  0.1188183099  -0.5819323741  -0.03602850305  -2.228751872  -0.1144916107  -1.783915582  0.2547455076  1.615530585  0.6850025247  0.569760617  0.01871819473  0.2943688827  0.1999266173  0.4987223577  0.1304981145  -0.3539501357  -1.069127198  -0.228503349  -0.1092257049  -0.167580751  0.4457969212  -0.01619209273  0.1541137841  
0.2099340518  0.3854886636  0.3093229792  -0.1173690945  -1.238173426  -0.3937716315  -1.78682761  0.6481168477  0.04456559369  -0.3542064423  -2.077737719  -0.230205175  -1.531812571  0.7664488019  1.426738767  0.1978720647  0.01207692396  0.5574790809  -0.6973945547  0.9026330093  1.00801296  -0.1843080619  -1.050285752  -0.8756878103  1.101027002  -0.9481877375  -0.04781600052  0.6588243091  -0.00434664554  1.089402756  
-0.0232686863  0.5003657514  0.2371820495  -0.05169311285  -0.746822634  -0.4183521923  -1.425459934  0.4150921625  -0.3601513243  -1.226963101  -2.050913223  -0.6370907308  -0.8280549344  1.252569994  1.576537816  0.1580010166  -0.3615875745  0.4752052635  0.007797968531  0.06289484842  1.038194418  -0.6809340911  -1.055583741  -0.5469807206  0.8846303616  -0.1411014323  -0.4562108446  0.8777618247  0.02141571458  1.21835653  
-0.3369325126  0.4843899771  0.3745810861  0.1257378392  -0.6986611459  -0.4155713142  -0.1630309565  0.5998610877  -0.6576833964  -1.307607991  -1.503079449  -1.004962684  -0.3518201659  1.308821822  0.9016147678  -0.2519586536  -0.4344476467  0.06105446907  0.0637507195  0.3817651337  0.4879292374  -0.8908614316  -1.540071827  -0.3113446818  0.6595529157  -0.8880033611  -0.3981514962  1.066952716  0.3333842357  1.267290186  
-0.3375869815  0.2395497195  0.7547663078  0.2656052362  -0.5400392941  -0.1596620005  0.2636845073  -0.2758669544  0.5259692697  -0.7586990724  -1.129279136  -0.237319525  -0.2735215485  0.7366772252  1.074059096  0.3393883871  -0.01326883376  0.2941458294  0.9031860757  0.846486547  0.8071036323  -0.5613014603  -0.4214000071  0.0329618644  1.059120269  0.4187706207  -0.2143833686  0.9980961299  -0.2112312804  0.9471766113  
-0.3597156382  0.4534077636  0.8873409594  0.1345294305  -0.3735847453  0.1418301369  0.2256078385  0.1809553773  0.5457492265  -0.3777245102  -0.7014467807  0.007772678767  -0.03195228842  1.449617442  1.309692106  0.5700994658  0.3260906109  0.1808577474  0.6492923533  1.288009588  1.046245603  -0.5064395958  -0.8711720994  -0.416033731  1.371850906  0.07199273269  -0.7174884175  0.9206982035  -0.7947764624  1.486389385  
0.02019275276  0.808197908  1.29567883  1.339277574  0.309913224  0.2932691378  1.305742287  0.612795453  1.738131336  0.3337922159  -0.3890475942  0.3036700341  0.3660226202  1.249706355  1.033644443  0.4080741865  0.3403647457  0.3892670067  0.8260917033  1.521103226  1.567999536  -0.156630354  0.6764231274  0.2820628947  0.9242566149  1.021949048  0.06564135591  1.860235703  -1.606867701  1.106402656  
0.371942928  -0.03967553245  1.306746533  1.871320681  0.5033356509  0.04900404631  2.241191019  0.6537043602  2.634542799  0.5055694739  -0.1263683526  -0.08703055627  0.9758242429  -0.7687764978  -1.183432165  0.07995885301  0.2729917661  -0.4562343108  0.7396899144  2.688360744  0.360343195  -0.09657749828  0.5415174638  0.1110558718  0.02076496734  -0.3265528702  -0.2558115069  1.152914526  -1.263624425  -0.1384126673  
0.3330811671  -0.7135250428  0.6829377728  1.20623347  0.6182676348  -0.1446572011  1.564188804  -0.0745600888  1.105276201  0.2115148405  -0.4392473625  -0.5448295568  1.251478325  -1.57936007  -1.635608545  -0.5964183272  0.2364606957  -0.9380734239  0.9376096205  1.269405974  -0.1494617392  -0.1058906261  -0.3968291744  -0.3987250098  -0.6079760677  -0.6661852429  -0.1873342823  0.3515320751  -0.181350565  -0.7670313944  
-0.0750738816  -0.7322196686  -0.335986481  0.3723848355  0.465934761  -0.258900771  0.2381636575  -0.6252157263  -0.2151835429  -0.338759404  -0.9907450572  -1.253468508  0.9659410303  -1.287913717  -1.885352629  -0.7681809682  0.3803190938  -0.7884970676  0.1481525968  -0.670003784  -0.2910240092  -0.3531221155  -0.775806659  -0.2626333433  -0.7096309317  -0.8799434163  -0.2985675364  0.3877481032  0.8190583124  -0.7014307743  
-0.2343606335  -0.8037717212  -0.3168809973  0.01556834656  -0.1027047308  -0.1812657553  0.1423654406  -0.5603664262  -0.4352759736  -0.3825878974  -0.7666570513  -0.4051368298  1.074337686  -0.6799795919  -1.390518904  -0.3220175069  0.4729661863  -0.6497617068  0.0003536143074  -0.6076340638  -0.05898851497  -0.203945782  -0.7735106654  -0.3576913416  -0.5465550217  -0.4103842617  -0.5499029131  0.2176136329  0.5085095241  0.04959117033  
-0.2860720162  -1.089197478  0.2013093161  -0.7533314483  -0.181021443  -0.5141464705  0.9012995835  -0.9153810631  -1.379481724  -0.1943516021  -0.4741169481  -0.5163046038  1.029579842  -1.243568255  -1.547268867  -0.6468667286  -0.06155593248  -0.8958191457  0.0894644209  -1.239935737  -0.2689342702  0.146974655  -0.7882765149  -0.447350915  -0.9069280859  -0.7433815109  -0.5706929493  0.2691941248  0.7517013154  0.1212653403  
-0.162596779  -0.8241351816  0.653145822  -0.8695704698  0.4758652675  -0.4310045605  1.227292259  -1.0568188  -1.382387499  -0.2481091524  -0.8921623507  -0.564627333  0.5707636913  -1.003123484  -1.560553323  -0.4560359263  0.06248173901  -0.5648624921  -0.4430569931  -1.11713506  -0.500761589  0.821047958  -0.9424108303  -0.3468459462  -1.112369346  -0.6084453428  -0.5590545384  0.3677527032  0.8410488769  -0.0491965836  
-0.3008925996  -0.668785551  -0.7119925685  -0.7905967845  0.3776322232  -0.5665145354  0.8877797224  -0.4757987244  -0.8988578365  -0.7428727561  -0.5930068985  0.1605312998  -0.1678594098  -0.4598459295  -0.2788326641  -0.7238957615  -0.2462170412  -0.4083920423  -0.8997451627  -1.737268067  -0.5310783865  0.173980693  -1.492041475  -0.5263435395  -0.7410521257  -0.2941607895  -0.8954766488  0.1413971081  1.120261095  0.267080626  
-0.02801384683  -0.3490606882  -1.939757912  -1.324438555  -0.290714718  -0.3563832999  -1.025968546  -0.808787605  -1.201498501  -1.043420852  -0.903971516  0.05834611108  -0.9829150958  -0.1281066932  -0.4101876654  -0.7121520859  -0.4921442218  -0.3069142645  -0.5906863764  -2.71059324  -0.2995770976  -0.5360065224  -1.462978006  -0.1566792571  -0.05013755584  -0.1321660886  -0.2753019842  -1.169755193  1.182766567  0.3748949159  
-0.1451564105  0.1507249108  -1.15407104  -1.113010973  -0.6184437105  -0.3122444502  -1.992763742  -0.06416448624  -1.923068511  -1.109640914  -0.8745319591  -1.087628499  -0.794327673  0.4967770582  -0.8753039898  -0.9480594099  -0.5152354712  -0.3401830256  -0.1066504901  -2.180711998  -0.6630201499  -0.8435810589  -1.844381501  -0.382417503  -0.4476531799  -1.483841947  -0.9221940904  -0.8802119483  0.9848254549  0.6699902614  
0.06171876915  0.4864560058  -0.1786459828  -0.7136023915  -0.5481801042  -0.2967611403  -1.696941071  0.111903061  -1.874943026  -0.5228724835  -0.6972298355  -1.086025823  -0.8161991775  0.8799128401  -0.31799703  -0.4531898518  0.1049157904  -0.4849239097  0.3041704811  -1.329831802  -0.3957788239  -0.458632974  -0.5745184863  -0.1399696462  0.07288575948  -0.8759511759  0.06148977696  -0.6463654035  0.4418000995  0.4719608141  
0.2208072067  0.07111943609  0.7103938238  0.3777502962  -0.3635599798  -0.3269485384  -0.2375648236  0.8350857089  -0.2135743311  0.04706019877  0.06966452846  -0.6194476159  -0.3680558896  0.4665047763  0.5091404092  -0.2995953369  0.6048322624  -0.7050751644  -0.0787230459  0.2482624403  -0.2539025542  0.3276777316  0.2685646558  0.1077230502  -0.03825866568  -0.08261720689  -0.09460360271  -0.4040043689  -0.09088437559  0.2745761784  
0.08876617889  -0.6004618572  -0.1938894098  -0.6145249306  -0.5154323441  -0.5399512548  -1.411956002  -0.8172306088  -0.2647554113  -0.5808274976  -0.4322553304  -1.337472772  -0.3158226935  -0.5659004349  -0.4273960213  -0.8036362693  0.01850990919  -1.158891107  -0.9277996049  -0.6393881073  -1.042446968  0.0975106438  0.02353203361  -0.04755042316  -1.024974046  -0.4088465231  0.522909508  -1.602803996  0.5193382555  -0.01211409187  
-0.1218258905  -0.6177107194  -0.8097706106  -1.369888455  -0.1522590049  -0.1943679823  -0.7940140104  -0.8349400241  -0.7428906427  -0.7881569112  -0.1347251325  -0.5516467281  -0.5400119325  -0.4192300839  -0.7095779939  -0.7925363976  -0.1593413663  -0.7159825869  -1.123618844  -1.468292496  -0.8662566335  0.09550936903  -0.8410314119  -0.2220001666  -0.176720385  -0.6660010788  0.06159363466  -1.254471994  0.9924485799  0.4612550052  
-0.4132096506  -0.528643385  -1.870964777  -1.664542248  -0.6431043844  -0.3573603747  -1.066351874  -0.7823938403  -0.3845180454  -1.061617652  -0.4610367492  0.114741108  -0.8211893415  0.4653164658  0.05046969228  -0.4522611044  -0.4093690858  -0.3912403057  -0.8747562027  -2.336610728  -0.6117380814  -0.6574777907  -0.7071983411  0.1130723345  0.113789726  -0.2008990121  0.423377823  -1.018271984  0.9279934172  0.6926171267  
-0.6101668548  -0.1349075627  -1.757919569  -1.596264838  -0.9983429364  -0.518731558  -0.5073140401  0.01215464841  -0.7160049897  -0.7883475053  -0.2906031014  0.3038845447  -1.343477701  0.9718375085  -0.2328730138  -0.6835469133  -0.9631984912  -0.5620593215  -1.017768662  -2.046130651  -0.8148269851  -1.245886244  -1.209425491  -0.06162402992  0.4175640552  -0.7755617463  -0.1165720723  -1.62561468  0.6725872854  0.9583076091  
-0.4280484888  0.278302049  -1.240833347  -1.14585895  -0.07980978499  0.3177840496  -0.6948853792  0.5553001517  -0.6307470617  -0.2088794126  -0.1442472216  0.4002014283  -1.30522116  1.202524827  0.5765661844  0.0008373356669  -0.4027526849  0.3887933032  -0.6043910134  -1.663368479  -0.09908518179  -1.510533081  -0.3829646184  0.356690355  0.445453813  0.07935045365  0.01795498076  -0.9836722803  0.2979713505  0.7816395139  
0.2471132001  -0.07838618053  -1.214741255  -0.0671255147  0.4932396889  0.6844861519  -1.013080856  0.7453715135  0.3933186597  0.2238652368  0.5022800012  0.5292857006  -0.8729893647  0.6269598679  0.2676485611  -0.08886468647  -0.5225428073  0.3230149485  -0.448078508  0.1657717377  0.05585541519  -0.8135473911  0.9310104581  0.5332294685  0.362624158  0.2889307495  0.5017327754  -1.158740684  -0.6724625879  0.8368672124  
-0.01764720771  -0.6554058387  -2.07781426  -0.4927344455  -0.1991146372  0.01019828291  -1.35875676  -0.8518439392  -0.746660487  -0.911994481  -0.2791049898  -0.6108407094  -0.04175192548  0.2450287278  -0.9982393393  -0.7612736583  -1.179431493  0.08652445311  -0.421330627  -0.960758198  -0.5774219126  -1.014512772  -0.5048418772  0.571320455  -0.3209889087  -0.315190652  -0.05140464095  -0.6943100017  0.3595068212  0.1615142523  
0.09774970796  -0.8659371614  -1.651033427  -0.5962162326  -0.2679125594  -0.06537026471  -0.9195808997  -1.428247362  -0.7071513327  -0.9306428924  0.4399879737  0.2031692794  -0.08958730737  0.07331684257  -0.7658025417  0.113861511  -1.001242668  -0.1792511339  0.3703906652  -0.6633789684  -0.09061486453  -0.332027374  -0.2354901173  0.6360776579  0.2082166145  -0.1259590942  0.06066282794  -0.8315578805  0.4129024191  0.7596948004  
-0.1715939167  -0.7104047058  -1.571159521  -1.580715437  -0.4567109626  -0.2867660943  -0.9649855096  -0.9881802731  -1.040369659  -0.5428028681  0.01305393051  0.2011912381  -0.3694866567  0.1234927046  -0.5584097903  0.2179678677  -0.6204981886  -0.02382280847  0.253355  -2.043311701  -0.1659120646  -0.5491139174  -0.4985768002  0.4328513185  0.2979586035  0.01794746456  -0.01982059781  -0.7039528073  1.01886531  0.1330411068  
-0.2492857237  -0.5991627912  -1.832871564  -1.137291465  -0.7265158414  -0.5037752039  -0.6400923511  -1.178636135  -0.6398532478  -0.4583679465  -0.01513301531  -0.1436551415  -0.2784161539  -0.6034066703  -1.08267994  0.3226646661  -0.9227613749  -0.6183320151  0.2742214392  -1.278605265  -0.5447264419  0.07837918194  0.135546353  0.4268486428  -0.2987404158  0.2597662113  0.3106629407  -1.155255924  0.5128427534  -0.05331118448  
-0.2839050764  -0.7465238363  -1.856348405  -1.224754123  -0.6257424132  -0.5063910474  -1.171296805  -1.380126951  -1.712427129  -0.3583635779  -0.1763286405  -1.04059727  -0.00188696686  -0.6608219488  -1.543144334  -0.02998199319  -0.4426860353  -0.8904166485  0.1169255563  -1.988064519  -0.7775560088  0.3329705889  -0.4889750991  0.264207482  -0.7589613884  -0.8271514268  -0.1159329923  -1.267436779  1.280641506  0.05116246946  
0.0692713623  -1.177535837  -1.669885445  -0.8307839106  -0.6667856003  -0.2585193236  -1.555827675  -1.945606541  -1.546573321  0.1742513094  -0.220132102  -0.7145378279  0.02484846781  -1.616030815  -1.412138881  0.2025677281  0.0101723203  -0.646804362  0.5440035359  -1.295170198  -0.5728930465  0.9342262963  0.3841841418  0.232715172  -1.158461771  -0.1425112513  0.8244501498  -1.706064367  0.727433677  -0.4073946552  
-0.07669177061  -1.165204533  -1.839330252  -1.63562951  -0.8503744777  -0.09570273429  -2.117163515  -1.814585007  -2.395956674  0.2633146909  -0.06188080689  -0.1603050609  -0.4165782366  -1.829300717  -0.8704306515  -0.255599259  0.01761173573  -0.2829681787  0.06637978797  -1.727658693  -0.6725288412  1.016269303  -0.3185456043  0.1651577757  -1.020475023  -0.472220484  0.1894409398  -1.905113491  1.581510261  -0.4264241233  
0.02262961314  -0.982169041  -1.913872342  -2.068718416  -0.6208661444  0.2200239155  -2.777035611  -2.143817137  -2.159016607  -0.005975302402  -0.2939405738  0.004158398236  -0.7219839522  -1.018544611  0.2662035177  0.1194864801  -0.1635543649  0.1269958618  0.05208030414  -1.825553511  -0.19108449  0.7244040771  0.1040000531  0.3842403571  -0.6772064538  0.6797920482  0.4517534904  -2.228123711  1.286849197  -0.1680653198  
0.009842581384  -1.142279247  -2.4868723  -1.913148084  -0.6880368845  -0.0961563378  -3.238788065  -2.132937328  -2.342630808  -0.2682415534  -0.08400014669  -1.15466475  -0.7605363611  -0.6369075455  -0.7388998378  -0.1401631955  -1.018471927  0.06735694581  -0.3838984889  -2.695713575  -0.4340179613  0.2623056947  -0.1728841265  0.5498039006  -0.312576311  -0.2155550432  0.4149775696  -1.84893555  1.229499532  0.4997326308  
0.1775967775  -0.5837185752  -1.617810623  -1.330645117  -0.5139161438  -0.3481005873  -2.614791084  -1.750602793  -2.381408512  -0.04699733895  -0.07704278323  -1.436860709  -0.4895481914  -0.2112504602  -1.204385051  0.2794826643  -0.8556093122  -0.317844727  0.2427275086  -2.360514287  -0.2720786484  0.03433510289  0.1162129404  0.384277726  -1.054720726  -0.6858250156  0.5957149678  -1.640847553  1.261517631  0.1949067335  
-0.09335571964  -0.3013723446  -1.839940831  -1.739066184  -0.8011366026  -0.6343917883  -2.110768732  -1.821359639  -2.697974425  -0.4014212039  -0.006588462197  -1.166262301  -0.1334744736  -0.2361585893  -0.9984564298  -0.6379524503  -1.602652954  -0.5628561425  -0.2369880276  -2.719889013  -0.4511466991  0.0968434525  -0.4652409453  0.7660996567  -0.8609677684  -0.8703159855  0.1744296059  -1.803917937  1.977648755  0.7122388423  
-0.2818016115  -0.1012724234  -1.285693143  -1.289156661  -0.9302905943  -0.4256433683  -1.333938503  -1.724710669  -2.487293274  -0.4692175761  -0.1064441679  -0.9484672796  0.09186516851  -0.470863128  -0.3769968268  -0.07742401451  -0.8930454157  -0.4266211792  -0.374150484  -2.226964987  -0.3955450403  0.2862532628  -0.2625140657  0.4413332327  -0.8751912449  -0.3506763858  0.3905475893  -1.218076794  1.779809314  -0.05535221289  
-0.3037066961  -0.0386410374  -1.719326958  -1.332438622  -0.7593860635  -0.4859805836  -1.089492709  -1.545367843  -1.461662042  -0.5067582906  0.3690614604  -0.137737921  -0.1087846928  -0.2187564678  -0.01995436779  -0.06563373224  -1.234283804  -0.04881255996  -0.5726873466  -1.732420534  -0.1762988085  0.1896478108  -0.3579862841  0.5513516061  0.1651717387  0.02294749818  0.357080243  -1.305071313  1.333041323  0.6865309822  
-0.631235484  0.2386015033  -0.8192755241  -1.114162632  -0.659744806  -0.7874354556  -0.6350713384  -1.600090981  -1.740624443  -1.081034885  0.007893649995  -0.384982766  0.2643955098  -0.1893812825  0.5192561577  -0.1018927402  -0.8640747728  0.01658512344  -0.04601783718  -2.118152872  -0.2701595543  -0.2748685699  -0.9180581001  0.6894294703  0.1593787853  -0.1499006387  -0.1119398753  -0.6374744631  2.092720575  0.07344439469  
-0.4788167438  0.7152436874  -0.1333785773  -0.798226091  -0.3089200135  -0.3831913013  -0.1596368767  -0.5156655898  -0.2348138132  -0.4793918113  0.8839592364  0.2401857663  0.07136561847  0.436512634  0.7368793186  0.5743538284  -0.7085421318  0.434594529  -0.1517451103  -0.275908166  -0.3636181945  -0.4450874713  -0.2117279731  0.5767655632  1.120777728  -0.4076397406  0.1114085729  -0.5756851434  0.933100777  0.7595054673  
-0.3042817547  1.27782835  0.9998206958  0.5150848637  0.1480253659  0.09668197202  1.307431563  1.148913482  1.522875152  0.1847873008  1.236313554  0.6129843687  0.1839200513  1.666161408  1.434289803  0.568644661  -0.4918963467  1.005101744  -0.3177872038  0.6920021847  0.362837257  -0.549555084  0.474807155  1.074050205  1.428209755  0.5706808613  -0.2927580452  0.3799998064  -0.1510815324  0.6064411947  
-0.1339292959  1.226360046  0.6719174133  0.6248169295  0.386569774  0.03772745076  1.165205585  1.3766837  1.850579419  -0.007043518939  1.218602816  0.3391453716  0.2470658656  1.249990464  0.8387858546  0.4476121442  -0.6752312201  0.6796327038  -0.3539108767  1.416461937  0.6007365156  -0.8828676232  0.6425076879  0.8674946368  1.20054635  0.5385151089  0.2250766388  -0.06899641758  -0.2565537653  0.5961313066  
0.10704943  1.405687148  1.507099535  1.293972001  0.5018671491  0.2598233291  1.766650899  1.825868484  1.712949355  0.05651074881  1.389954433  0.008708247522  0.7056971205  1.628081234  0.5127848042  0.2646118268  -0.1594635019  0.4421871501  0.192102614  2.229195782  0.9095807129  -0.8570515323  0.4792040445  0.2313934875  0.7968265299  0.4755118791  0.2461357449  0.3357222703  -0.7127250993  0.38374538  
0.3286381765  1.142733265  1.577437673  1.753643495  0.2839774426  0.4777786904  2.0997385  1.841354396  1.561525987  0.3863102118  1.564792063  -0.1462531487  0.9922747394  2.024092785  0.5285349951  0.1227333256  -1.018041661  0.8655580406  0.658981264  2.163629193  1.002573237  -0.4138158514  1.50622877  0.9947083411  0.5986560861  1.141804238  0.7198865766  0.6114063506  -1.153140277  0.1152046014  
0.2240684056  0.4659909037  1.390791548  1.586565274  -0.4617528666  0.1479229116  1.707414131  1.310276607  1.124752432  -0.07296129934  1.451649445  -0.7490983754  0.1381448061  1.314877467  -0.146383811  -0.1704321777  -0.6772631384  0.1471356653  0.1828934264  1.98473257  -0.2045309305  -0.5087479409  0.9687840449  0.8208504291  -0.008892942383  -0.03200721231  0.7032605031  -0.04974905695  -0.7495452694  -0.621519526  
0.2542541883  -0.3310111469  0.5757413366  0.8190177653  -0.6763640583  -0.3887293503  0.02065919507  -0.2740752877  0.2606241898  -0.4172619328  1.47016048  -0.9285282848  -0.468612901  0.4656911376  -0.3131722809  -0.3664670149  -0.6193487418  -0.145246344  0.814156416  0.816853046  -0.6955399339  -0.1154391248  1.262819294  0.5586821888  -0.2033605305  -0.05708577595  0.8648869615  -1.013674103  -0.4918528758  -0.9890924683  
0.03476083882  -1.263073748  -0.3482535226  -0.3967493365  -0.8184508645  -0.9080557979  -1.880131031  -1.496480907  -2.007022375  -0.6867403514  0.5937807311  -1.495274903  -0.5980031471  0.1599354675  -0.4466426918  -0.3677314643  -0.668944741  -0.4337269588  -0.06094207249  -1.731737303  -1.097287965  -0.4049079111  -0.2858317218  0.1947945702  -0.2451519729  -0.9493447479  -0.1494321429  -1.384799419  0.7625135991  -1.042319522  
-0.01682246836  -0.9234450316  0.03045654238  -0.6203218947  -0.9093473864  -0.6367795345  -2.241284004  -1.90560142  -2.654847479  -0.2742814258  0.4383528405  -1.241136873  -0.5189542335  0.4041916978  -0.09409603081  -0.005867662756  0.1144205882  -0.3322795822  0.2201370534  -2.016615876  -0.8743810509  0.04246151055  0.08338816932  0.2041641099  -0.2834945356  -0.2995435989  0.4380494297  -1.255570964  0.7892881547  -0.8194333681  
-0.1236753947  -0.6182289128  0.0403007335  -0.1951422621  -0.9014531022  -0.06943866739  -2.04984308  -1.219149379  -1.742031545  -0.2932801381  0.6811138626  -1.24784388  -0.395749121  -0.205377338  -0.02836093828  -0.1107462264  0.382983083  -0.3968321783  0.2157496028  -1.350946704  -0.9601613013  0.1746444711  0.6152247213  0.3549532465  -0.5776346812  -0.7381836968  0.2824686395  -0.7375284381  1.041366368  -1.014357887  
-0.03243716263  -0.6312550218  -0.07816136266  -0.6782959927  -0.8149117666  0.2110226838  -2.569247553  -1.754865737  -2.003217659  -0.3945044813  0.2355383776  -1.157613656  -0.5391196929  -0.5834678196  -0.3137433522  0.08529680355  0.7577578801  -0.3030126575  0.02559346536  -1.284376925  -0.9695031379  0.3039286162  -0.1709963056  0.4054752132  -0.4412743888  -0.6931007985  -0.1523549357  -0.7167614458  1.344660974  -0.6605279985  
-0.01902553841  0.1624117366  -0.0294255913  -0.6651621405  -0.6473927375  0.4139039741  -2.492371032  -1.372225917  -1.819405123  -0.1264710573  0.3236464279  -0.4569043002  -0.2915767538  0.1500063004  0.5386472965  0.2153039723  0.5226746087  0.2781369259  0.07808050083  -1.307714996  -0.4858089577  0.4464833617  0.06830234114  -0.08268481228  0.2435380879  -0.2491937989  -0.1703989475  -0.5651573811  0.7839739238  -0.1094221729  
0.5002457286  1.1079354  1.017477304  0.03042768198  0.4380369259  0.8502663066  -1.912336398  -0.3806495969  -0.5213479288  0.6536432491  0.2385130708  0.6004532845  -0.2541995243  1.059980817  1.226883223  1.043978983  0.6975588658  1.01637417  0.4162602128  0.236561197  -0.103695377  1.471682177  1.698712547  0.7413862475  1.212494869  1.002225912  1.189252278  -0.9487140112  -0.5626717285  -0.06810021467  
0.6030842261  0.914405765  1.717561687  0.6829799805  0.806189849  0.5578394525  -0.5149092982  0.1882437829  1.041738741  1.660922342  0.3865501605  0.6946931465  0.01161765289  -0.3512520074  0.7286616656  0.9156934312  1.358560735  0.6570937121  0.6590853181  0.9179856366  -0.2856702773  1.139576856  1.492908649  -0.09982900462  0.8261476933  0.786265058  0.4841013911  -0.3469966749  -1.210223293  -1.13107071  
0.362788744  -0.253682888  -0.1809024277  -0.3953509569  -0.004083802498  -0.3529364718  -0.515439125  -0.2541892134  0.4152578387  0.961653994  -0.4501354559  -0.04653939052  -0.009972845627  -1.906904363  0.5673548687  0.1436532099  0.1360114993  -0.4270642108  -0.2005887674  0.06237723172  -0.988597405  0.4029450473  1.286705631  -0.2448661052  -0.3318109309  -0.03778747549  0.3861859476  -0.4716888276  -0.5073387848  -0.8107551058  
0.1379023248  -1.321995525  -1.865006821  -1.443480218  -0.8870531574  -0.8673284808  -1.42550247  -1.266967393  -0.3126524872  -0.4395341546  -1.84847846  -0.3187333067  -0.824481624  -1.756831077  0.6779783233  -0.4724961397  -0.5343972782  -0.9733668409  -1.188636351  -2.068867242  -1.23443294  0.07165809227  -0.1507668176  -0.135526631  -1.008957109  -0.5153940843  0.1887833876  -1.283685205  0.3963453563  -0.5977347423  
-0.01480303205  -1.660603004  -2.351954775  -2.877060336  -1.082090431  -0.9725960818  -3.502737336  -2.303566159  -2.649925725  -1.656049215  -2.99422803  -1.866289976  -1.264392759  -1.770694444  -1.063716952  -0.9462105255  -0.9036744902  -1.175142923  -1.721776427  -3.234595308  -1.712482628  -0.2924452698  -1.208643439  -0.7466197017  -1.531193379  -1.337291248  0.6481555274  -1.598477572  1.681558918  -0.4229447353  
-0.3633373856  -0.9437368509  -2.3222071  -3.398318359  -1.114635487  -0.9322831514  -3.986738025  -2.463741487  -4.668072636  -2.04301741  -3.024325782  -3.200874242  -0.6800233534  -1.417981753  -2.493113459  -1.779076313  -2.269241594  -1.240333992  -1.674862814  -4.54337671  -1.882635416  -0.8065433379  -2.300594204  -0.4094778514  -1.382992949  -2.422826632  0.0947826025  -1.27871157  2.983028369  -0.2584507856  
-0.9010316849  -0.1286513111  -3.293701698  -2.694834047  -0.7647370472  -1.101646039  -3.09118633  -1.382690634  -4.797468243  -2.509156163  -2.813912603  -2.652711989  -0.4223022931  0.6854271034  -0.8358679534  -1.82996883  -2.189954961  -0.6386373769  -2.394908289  -5.496159051  -1.654641553  -1.43557024  -3.133891938  0.02620833773  -0.6854933717  -2.013402536  -0.05329368503  -0.823492199  3.195153988  0.7226115645  
-0.9261091558  -0.3112726552  -2.818034135  -2.920140054  -0.8761169048  -1.280796897  -2.604991228  -1.224976867  -4.526649192  -2.089558281  -2.522355283  -2.008585323  -0.03495316072  0.2376316932  -0.9375728444  -1.583581628  -1.773991296  -0.6757477915  -2.070931009  -5.483783475  -1.225127957  -1.580236329  -3.75446087  -0.4164610354  -0.3434720031  -2.029781675  -0.3087288279  0.1124013175  3.762929829  0.20286368  
-0.6744800505  -0.2477682284  -2.204266696  -3.060062579  -0.03328269888  -0.4706891451  -2.323087857  -0.84550608  -3.968267918  -1.234043458  -1.74633751  -0.3441222531  0.4268830536  0.4779800447  -0.0272283381  -0.7719692359  -1.085779088  -0.4742608487  -1.930860219  -4.733889378  -0.5268473043  -0.9560230703  -2.384204532  -0.1722215807  0.5055688603  -1.012025662  -0.2048084929  -0.620457165  2.978659454  0.8786972684  
-0.582992424  0.5385258856  -0.7927902898  -1.363196099  1.348824067  0.352667973  -0.6011985428  1.113909822  -1.478656687  -0.3188405765  -1.105913953  0.4324750739  0.542899285  1.209321155  0.3025710225  -0.7478650476  -0.0888026228  0.7088924177  -1.924515151  -3.220556566  0.3503214023  -1.086300741  -1.990510251  0.2764093433  1.39297872  -0.01815460537  -1.225015393  1.4295602  1.383460404  1.023143757  
-0.297555212  0.8922830105  -0.304921106  0.3021980989  1.24349132  0.9454841978  -0.2476117576  1.771349625  0.3152997702  -0.0283460055  -0.3628016905  0.4451357126  0.1159367314  1.331947635  0.2438163544  -0.2376588605  0.1916526476  0.8197134327  -1.107491658  -1.442167772  0.7137291304  -1.038369717  -1.043618364  0.2899053572  0.7425685411  0.3573566012  -0.3350431687  1.208837431  0.2072937192  0.5369126543  
-0.1403290799  1.217474231  -0.6417930305  1.176391444  1.14336389  1.243409758  -0.3926842539  2.56827978  1.110459569  0.09526436312  -0.2468222725  0.869930721  -0.06216637101  2.052750206  0.4929875643  -0.05460559568  0.01225964798  0.8837086717  -1.399483414  -0.5395238842  0.4625234557  -1.093944006  -0.5183874436  0.02960540208  1.072854137  -0.1663657575  -0.4139499939  0.9036242516  -0.5291664947  0.9493519633  
0.1523934401  1.431001232  0.382528699  2.16112981  1.207207617  1.59554407  -0.1837218162  2.962937779  1.63062592  0.1577477716  -0.158312177  1.33683419  0.08291891421  2.395895255  1.082703497  0.6240577767  0.8486808255  1.712392391  -0.6034011397  0.4744991528  1.189223858  -0.4892811063  0.03471700302  0.02577571865  1.178636348  0.4479817433  -0.2994000021  1.785875538  -1.1579411  0.2200698821  
0.1413082937  1.50372054  0.1803090232  2.726086802  1.146576707  1.179655564  0.5962556659  3.33730835  2.818766459  -0.3570812272  0.370957221  1.413833161  0.2900491706  2.30573553  1.264498964  0.3595982591  1.034233689  1.339226557  -0.5338397848  2.080554099  1.446920334  -0.6565016969  1.116498768  0.3544078247  0.669908617  1.252324893  0.3755111394  1.448890685  -1.898962733  0.07960679269  
-0.02006819155  0.7404418922  -0.6354003163  1.764876879  0.3979789203  0.1887583238  0.4356713362  2.201264719  1.933925124  -1.19942452  -0.3930948968  0.1873597316  -0.01286970819  1.156101834  -0.2950005977  -0.09129206207  0.3076537168  0.5143320302  -0.8745427175  0.9904511925  0.9278623793  -1.163574308  -0.1434088318  0.01133609973  0.2193642067  0.1455820155  0.4209999063  0.7989440877  -0.6369609629  -0.5895693975  
-0.1963417131  -0.08569767329  -0.8278963027  0.1898849479  0.6156373554  -0.2794580147  -0.2029310872  1.028237205  0.6243020492  -0.7222462056  0.08245482735  -0.04746544526  0.5198699045  0.2579068894  -1.000943226  -0.4185148866  -0.2222511993  0.2025610905  -0.4770647672  -0.4697094919  0.263732716  -0.8170632082  -0.3834430082  0.07663139829  0.1346987226  -0.4106641744  -0.07626569821  0.5994881181  0.09471614886  -0.006258759476  
-0.3805618253  0.1081236728  -0.04887785135  0.06472193374  0.8080012362  0.1757832218  0.5366448029  0.5140534727  0.4219431608  -0.5711741868  0.2314264428  0.3298064384  0.6982128188  0.912050745  0.05859858848  0.182677114  0.6043594063  0.3344775835  0.0615608279  -0.6632841827  0.5546488703  -0.5454452255  -0.3325394093  0.09429813275  0.1730946464  0.05836404225  -0.1141387159  0.4251506198  -0.4251141682  0.1259873262  
-0.5144033183  0.1490959286  -0.007520699783  0.5386382542  0.9155997454  0.387225848  1.25964069  1.292500108  1.018015436  -0.5093471581  0.544780391  0.5805369625  0.8887365442  0.5665541671  -0.0173683391  -0.2122544464  0.5474998975  0.2687175598  -0.2135965388  0.2842665029  0.6811636624  -0.03731584042  0.008498360967  0.160066354  0.5228133755  0.08121135876  -0.3750772167  0.7905801071  -0.6649943494  0.009631434766  
-0.2891209038  0.08533964449  -0.005111280064  0.6873748042  0.8360354651  0.8866935969  1.542454016  1.178348311  1.283270005  -0.2703937761  0.3524911006  0.9868481699  0.8919038218  0.7082320659  0.2744623345  0.2715937155  1.07873779  0.523385254  -0.3649071508  0.2551434241  0.9399604323  0.04753509477  0.7938547151  0.3475762134  0.4114256157  0.5725059696  0.001179753251  0.7059394062  -0.7762086356  -0.613219671  
-0.07482109161  -0.1543026397  -0.1760131508  0.6512580876  0.5788450857  0.7568442945  1.619614017  0.9480029644  1.274261666  0.07595488269  0.5054009693  1.049976948  0.5293862414  0.5899858623  -0.08485760612  -0.1246040261  0.649344681  0.3287566147  -0.8881272738  -0.04746077684  0.03680467184  -0.1611856991  0.5237578904  -0.1609583244  0.2518949262  0.3839541373  0.0369318342  0.2286089815  -0.9345482852  -0.2199256454  
0.04752737252  -0.4009545487  -0.1677933928  0.9946040665  0.4912589903  0.6271957816  2.293405758  0.9792385626  1.35123826  0.1385111391  0.3581985647  1.096858241  0.3501980795  0.8571945466  0.3938568009  -0.1141507723  0.1978672448  0.7280118258  -0.6257602235  0.06896155378  0.3756947512  -0.1260609272  0.3018901031  0.02188810268  0.3944532227  0.4404824063  -0.1682289022  0.910075865  -1.054074294  -0.3260292709  
0.2366077732  -1.182745118  -0.001700601334  0.4347383158  0.2348373451  0.3964184141  1.956393452  0.2005196132  1.145324126  0.08471521019  0.3980940853  0.6183900846  0.5639775415  -0.1884403382  -0.7687247127  -0.2212845888  -0.06116723812  0.01253683501  -0.09320125418  0.9026838562  -0.1323251581  -0.01373065523  0.2888957817  -0.05202350489  0.03107087345  -0.3382608403  0.2479481237  0.2511298803  -1.043387409  -0.3322594475  
-0.2238498343  -1.014432473  -0.9850252863  -0.513200908  0.1966436642  0.1567279762  1.930555412  -0.07420052437  -0.1689802916  -0.3408057192  -0.07585625909  0.4425596231  1.034312835  -0.02926669806  -0.160202344  -0.8217279777  -0.3688646999  -0.0139936571  -0.3423246561  -0.6784422497  -0.08335363185  -0.1551035572  -0.6576260566  0.07197688981  0.1569309951  -0.07856442586  -0.3450033041  1.176974484  0.070533953  -0.1608647582  
-0.05978517314  -0.8314368139  -0.3749789561  -0.5308635282  0.06433943287  -0.0761476335  2.378071534  -0.2191776546  1.23623941  0.1098357768  0.5178692542  0.5285625023  1.053216931  -0.5677862626  -0.4848846539  -0.1910013988  -0.2776920256  -0.270687237  -0.04592280983  0.2790523071  0.02217239711  -0.3027517878  0.1435939986  0.2478168682  0.08348230967  0.2180776389  0.2909020644  -0.1216511088  -0.4540429146  -0.3376571465  
-0.2089091778  -0.814510943  -0.0636506591  -0.4721591139  0.01186506513  0.001879142063  1.989763141  -0.521074137  0.1402428151  0.2224598004  0.427024695  -0.1867283417  1.019703205  -0.7629672519  -0.4120726539  -0.987820939  -0.6550633207  -0.327062952  -0.3447252968  -0.4825412414  -0.2261137216  -0.5778651848  -0.01417193852  0.4229530308  0.1943057809  -0.3575194906  -0.213932524  -0.1408797407  0.05041740183  0.003339496946  
-0.139360203  -1.095775483  0.02767487431  -0.5255130175  -0.09930657751  0.1363165116  1.488367384  -1.327254472  -0.1158114613  0.1381801751  0.1265088577  -0.2690534309  0.7048804649  -0.7833498297  -0.4557878534  -0.4565813499  -0.1776833592  -0.3413221966  -0.2223861395  -0.6322216257  0.1047326346  -0.4702642414  -0.6505716839  0.2903427098  -0.007090027397  -0.609581635  -0.4163919188  -0.01471011935  -0.0325757591  0.03124068524  
-0.09868958058  -0.2638591115  0.5311389504  -0.3504131507  0.1415960464  0.5306723524  1.14633725  -0.95918531  -0.1874677338  0.3917425418  0.7129388789  0.2924620489  0.9418091863  -0.2871856688  0.6261891088  0.131215238  0.09617953841  -0.160938334  0.4055080753  0.0450644718  0.5353858702  -0.07678234487  -0.1528323173  0.5669819279  0.4342241599  0.119885916  -0.4782068996  -0.0437491852  -0.3870784391  0.48453019  
0.4434966733  0.5979325451  2.18072182  0.8159474898  0.765492121  0.8522681718  1.939515037  -0.2505389784  1.706162048  1.514369453  0.7608241154  1.25243134  0.5665438928  -0.2181960302  1.528626955  1.59680809  1.380695714  0.3751829757  1.012136512  2.177720625  1.186656735  1.011386268  1.196187998  0.5403881264  0.6681538053  1.01630527  0.1483479587  0.3680630411  -1.65566454  -0.05178062297  
0.5362501917  0.3153319363  1.484456759  1.119643736  0.4536363829  0.4264157062  1.419145653  0.4546559666  1.633879768  0.910245154  0.7869443724  0.2870548914  0.2207174833  -0.1661938587  0.9067082643  0.04728253073  0.4953735539  0.01290375156  0.009901131514  2.18911113  0.6127776905  0.6762557275  0.2048840943  0.006230283412  0.1716377367  0.08681478765  -0.4580965987  0.7130128251  -1.133152047  0.2962045884  
0.5850640131  -0.0745637761  0.7067153858  1.011234907  -0.004357068808  0.02629624303  0.8259541327  0.01275735916  1.042593772  -0.1132396678  0.4699440431  -0.5928365283  0.1219568074  0.0213572273  -0.4865849241  -0.5575585328  -0.4346413823  0.07392956936  0.05477537175  1.018426421  0.1342339049  0.2923506876  0.6583544834  0.2275384648  -0.6304849371  -0.050931552  0.02320525095  0.2257478487  -0.7054573887  -0.5363541238  
-0.1943310268  -0.005620599963  -0.03024314869  0.6636508094  -0.2286929155  -0.126056528  0.7998545399  0.4038001889  0.4816901681  -0.5224710121  0.2874589801  -0.6318766126  0.5067427696  0.6009717741  -0.9158617684  -0.8796642174  -0.3133606607  0.396900103  -0.8772015903  0.4676685068  -0.5740685415  -0.4218399568  -0.7528504578  0.05467965664  -0.09544738849  -0.6456766439  -0.06290203728  0.5613791448  -0.02162825447  0.01732518439  
-0.3622450865  0.3679923781  0.788422597  0.4761000739  -0.1639509138  -0.2442241756  1.021969442  0.3640263542  0.5493241883  -0.1827671423  0.745931259  0.1324278251  0.2893776536  0.819710001  0.08615427977  -0.4442654757  -0.004854329157  0.509862018  0.08273261134  0.2758248769  0.1237204615  0.261607174  0.14021519  0.3092126014  0.2923903767  0.3270630266  -0.1293605589  0.5930281451  -0.3058571678  0.1971412632  
-0.5597791824  0.702770836  1.081993312  0.7197868365  0.3543267106  -0.06063561886  1.890961794  1.052538117  1.207089969  -0.108716967  1.002446927  0.9030418443  0.5398175059  1.432282274  1.165391988  0.0245322285  0.4657451832  0.9772480237  0.06529662016  0.9307549844  0.5888341401  0.2128477318  -0.4961328677  0.0760141001  0.9191339021  0.377880446  -0.388877372  0.7754553905  -0.3223291768  0.3702195347  
-0.3429480259  1.143092124  2.196968765  2.307841298  0.6595951106  0.4853659345  3.003772307  1.731197112  3.161149424  0.2317149184  1.852039131  1.636921654  0.5036664422  2.023163391  1.735497396  0.6763800746  1.16236267  1.452745602  0.7681774902  1.612219916  1.892225093  0.86213885  1.090333589  0.126449005  1.417836877  1.822959177  0.2535715352  1.44908446  -1.610148932  0.1849111184  
-0.1663215353  1.155062526  2.287659468  2.119649671  0.4340315454  0.334104411  2.790669332  2.163136668  3.230356006  0.4144346904  1.830396085  1.297107996  0.5661309732  1.491573636  1.139768975  1.212337182  1.515516584  0.98240572  0.4852248967  2.460620995  1.527474452  0.5445633548  0.5400112493  0.1857706668  1.083174714  0.9569313903  0.2694143773  1.167526332  -1.574318015  -0.1508583981  
0.1776792401  1.32788481  2.705673159  2.696949199  0.5509251845  0.8584822369  3.309035073  2.796706495  4.101278034  1.105480036  1.909377166  1.876043758  0.6483127393  1.991846421  1.411600755  1.530500759  2.151198999  1.078334976  0.9488640095  3.583805604  1.792375004  0.9140203912  1.137846344  0.004617156898  1.159894869  1.635264894  0.1494396034  1.209920449  -2.30315921  -0.0586450649  
0.6395825077  1.000389791  2.525310246  3.546214417  1.08152943  1.351747114  3.553366385  3.237390615  4.683415219  1.616540178  2.276408395  2.067624967  0.7816584952  1.556981859  1.539963232  1.067245845  1.830267076  0.6789184996  1.17742017  4.286895004  1.732430617  1.257425122  2.001096856  0.2356584938  0.5116223165  1.825534394  -0.1531470809  1.559023259  -2.752293773  0.1234643959  
0.9632596554  0.05873632865  1.767508974  3.694430967  1.45257957  1.906254805  2.377632905  2.364541187  4.491782695  1.628187999  1.509062131  1.373123497  0.481670453  -0.0768835604  0.3005571499  0.8395371467  1.14643602  0.0574706878  1.375508707  4.729297336  0.4321722121  0.7192684083  2.340004856  0.2268536499  -0.4467239181  1.239099887  0.5597937209  1.078279993  -2.567774903  -1.000655514  
0.8150327857  -1.04083485  0.8640606811  2.413174213  1.259892798  1.338995784  0.4311134965  0.4081177382  2.338630219  1.639261303  1.020341375  0.7634073426  -0.3630234338  -2.130100953  -0.2769839682  0.1736018752  0.3866952278  -0.6848767923  1.294909621  3.254207313  -0.7452124858  0.81552861  1.769801336  -0.1595197684  -0.9373300305  0.357182012  0.5574150117  0.533482296  -1.58125807  -1.231103925  
0.5035511186  -1.397920638  0.5412581268  0.8517926018  1.264907132  0.1822036167  0.3054295106  -0.7199536274  1.175362826  1.176917267  0.485163469  0.6889711361  -0.8939468985  -2.370661349  -0.3410736742  0.3109026194  0.3633995386  -0.7631846877  1.049585594  2.234655727  -0.8090837665  0.6291812664  1.823824589  0.02820121354  -0.954839842  0.5880916625  0.5026027124  -0.03760619243  -0.9706182556  -1.210860695  
0.2090843659  -1.196493831  0.6917715771  0.03350973664  0.8168111121  -0.3179352026  1.588957696  -0.8327790131  0.4380819096  0.8840555315  0.457613281  0.2915511846  0.3715855684  -2.11712646  -0.8684650486  0.1242665405  0.319936957  -0.6664069215  1.286195614  1.74438886  -0.4488344999  0.2703678543  1.132567125  -0.4361370101  -1.252977551  0.5014377287  -0.1119278721  0.2049984671  -0.559859416  -0.9811922703  
0.3192060208  -1.08873735  1.261697923  -0.7685219062  0.1624515291  -0.6056649636  1.52154429  -1.016787091  -0.4924343394  1.089482762  0.1137393975  -0.2413320138  0.6310934936  -3.00815671  -1.412764589  -0.4253938144  0.1647616896  -0.8766941773  1.313742201  1.470229819  -0.4467587581  0.8696267115  1.034013665  -0.5134509108  -1.355033749  0.0994663242  0.1726306554  0.6453210761  -0.1075212591  -1.103655993  
0.1319711696  -1.28673698  0.223944477  -1.064306539  -0.5266715482  -0.7903396874  1.171497613  -1.307499105  -1.079381288  0.5455147828  -1.003043371  -0.5691536455  0.37915514  -2.932830621  -1.579731591  -0.6025318734  0.1181148949  -1.279915104  0.7059124292  0.3896226009  -1.108250406  0.1641440742  0.2274729892  -0.8259172089  -1.993218375  -0.09050990179  -0.1631508107  0.02863872245  0.4748048669  -1.059198621  
0.08134238938  -1.516139209  -1.195527811  -2.23653839  -1.279839791  -1.055792536  -0.2479421259  -2.289452308  -2.024515723  0.2012196492  -1.718327535  -1.165872426  0.227265006  -2.809878221  -2.509340397  -1.219146612  -1.066974211  -1.512329953  -0.1283775291  -1.750780576  -1.601198791  -0.06284083508  -0.6312412854  -0.9177589729  -1.651489153  -1.506744768  -0.04696466074  -0.9979789968  1.384552764  -0.6567951714  
-0.1093806205  -0.9557629038  -1.300854025  -2.586928426  -1.280870879  -1.182317358  -0.6411773622  -2.28145141  -2.430393087  -0.05261457186  -1.595064194  -1.084743174  0.03663760162  -2.014989262  -0.9495721431  -0.7736501657  -0.8478677805  -1.192679578  0.1102907851  -2.484436696  -1.234177987  -0.4725274103  -0.9285831273  -0.7768664165  -1.709504108  -1.011926052  -0.5669123322  -0.9651782002  1.776026864  -0.5293692107  
-0.1066589919  -0.6434377292  -1.379879157  -2.439491936  -0.9039593614  -0.7466031505  -0.9741394388  -2.067215774  -2.167535238  -0.08048235592  -1.275332153  -0.150609474  -0.6380310982  -1.209702747  -0.140341348  -0.4324917962  -0.3805829657  -0.643733375  -0.7601038387  -2.160828307  -0.7228253148  0.3664683163  -0.9963296941  -0.566302453  -0.3040164855  -0.823646058  -0.1041079052  -1.010122211  1.726278086  0.3724793132  
-0.1706543611  -0.2942085084  -1.174754274  -1.90097494  -0.6788161614  -0.8685015413  -1.600920042  -1.729125985  -2.43253788  -0.4545382504  -1.112227719  -0.5094997158  -0.8357245468  -0.8817069493  1.002087917  0.1011927031  -0.2986842815  -0.1620423766  -0.3463710484  -2.376724651  -0.5191615018  0.2264754181  -0.7436654802  -0.3815576875  -0.1198475959  0.4934880113  -0.5397863518  -1.007803211  1.860904704  0.3610318963  
0.03721875918  0.2894248263  -1.114131114  -2.190840544  -0.7909013682  -0.6713708977  -2.825746854  -1.514334274  -2.189201529  -0.186790237  -0.9922174526  -0.3182561137  -1.377505883  -0.3949049479  0.7690653232  0.5407959823  -0.5114960117  -0.1475546707  -0.236606685  -1.722362954  -0.2105973496  0.1623481505  -0.7765802156  -0.1298889453  0.5093071967  -0.04237104238  -0.01982146416  -0.8574394316  1.230024689  1.360250406  
0.0775961109  1.258447455  -0.1995363042  -0.5789996735  -0.6739943913  -0.36882513  -1.913992464  0.3093525518  -0.7143672456  -0.00502660074  -0.5799992439  0.1759137843  -1.078775317  0.9118518819  1.268140402  1.138001433  -0.1292873129  0.4065560534  0.1155796144  0.4950513615  0.3756500183  -0.1032142896  -0.4296999007  -0.3850357611  0.5849022455  0.221177091  -0.2394300616  -0.1346025035  0.09266747314  1.117679918  
0.1966802332  1.575483222  0.0001831335084  0.2428130121  -0.6055986176  -0.5849852709  -2.352461626  0.6194921856  -0.6740616656  -0.2036051917  -0.1294717217  -0.3577404794  -1.194307195  1.064400777  -0.0501148777  0.542426046  -0.6535681946  0.3127745483  0.476760681  0.974637689  0.7760001455  0.08875557344  -0.1466196744  -0.09576190344  0.6791005272  0.1702047745  0.2335290219  0.07170331954  -0.3855231315  1.46334378  
0.1144067499  2.095176415  1.213884315  1.453836642  -0.2297405333  -0.2340017982  -1.473770084  1.72052975  0.1185173515  0.09179693556  0.2421748571  -0.1348806286  -0.5895168024  1.736991977  0.2548219784  0.6092012316  -0.02172490834  0.4140709363  1.103676177  1.962434761  1.02493417  -0.04071826938  -0.1058737623  -0.06722639394  0.5229420404  0.03964753901  -0.1884425067  0.2676133943  -0.4405286823  0.4747975563  
0.0767224765  1.657082469  1.16205796  1.317007947  -0.08996334449  0.1831676209  -1.991649677  1.018309793  -0.09126973213  -0.189168753  0.2173596041  -0.1198576266  -0.5804199748  1.429557375  0.225318812  1.120221706  0.06116537531  0.3971771663  0.7175534493  1.584907229  0.764586846  0.2435394548  0.3533123237  -0.1002638611  0.5811061789  -0.1109928991  0.1356173294  -0.8975965035  -0.6609307658  0.7668453082  
