# Supplementary material for: Large-Scale Brain Network Coupling Predicts Total Sleep Deprivation Effects on Cognitive Capacity
Source: PLoS One. 2015 Jul 28;10(7):e0133959. doi: 10.1371/journal.pone.0133959 (PMC4517902; doi:10.1371/journal.pone.0133959)
Supplement: S1 File — (ZIP) [file pone.0133959.s003.zip › supporting_data/dual_regression_timecourse/timecourse_TSD_subject8.txt]

0.1802908683  0.541173368  0.6767161166  1.446423767  1.158400994  0.9685029565  -0.265599774  0.3904336341  0.6524082788  0.4002759839  0.6677115284  0.8363036238  0.2537308375  1.08173152  1.188669442  0.9911535249  1.171446457  1.104322145  -0.4533224554  0.2008322976  0.5028847095  1.612680679  0.4975779144  0.4896926752  0.2983676564  0.8484039511  0.3074727595  0.7363664345  -1.619784097  -0.38890562  
0.353230927  -0.07520207706  0.4214547454  1.655708884  0.2629833379  0.8945651754  0.4787524964  1.060585231  1.629551141  0.6007858362  0.7695366665  1.433928224  0.1853193089  0.8994597138  1.064921733  0.7696452441  1.226066097  1.040005256  -0.5666406944  0.2700320895  0.8033913205  1.743882071  0.3256536584  -0.3727592167  0.3384780925  0.4718428939  0.7139860566  1.329100038  -1.690438962  -0.1455250431  
0.4860563205  -0.2456480948  -0.6732016335  0.5605876702  -0.9254184945  -0.04450922891  0.2651789449  0.9415477603  1.547128198  0.09627456833  0.5424100739  0.9381389674  -0.05652263592  0.423774259  1.004761978  0.3341883021  0.1842873388  0.4482823511  -0.3184154924  0.2250652187  0.2993826814  0.7125272656  0.5835003714  0.3344432149  -0.2256223417  0.8361800934  1.761276658  -0.1302392521  -1.306477304  -0.07627451773  
0.2119508986  -0.4024396437  -0.8529863615  -1.342607738  -0.7557889027  -0.2060568703  0.3520745559  0.02180273902  0.2635650916  -0.2295901198  0.4755390281  0.5678487212  -0.9835035897  -0.5167344594  -0.3910742173  0.3109162958  -0.3987239869  0.06273222942  -0.1361113925  0.05266449124  -0.6372810577  0.1343187706  -0.7290563563  -1.246065998  0.2123564651  -0.5350455951  0.7589863802  -0.5783088682  0.1136335459  -0.6812043689  
-0.08287705488  -0.5547595042  -1.026281999  -1.427474121  -0.6790213768  -0.877296183  -0.3620081551  -1.168988288  -0.3668903655  -0.3013072116  0.1975284753  -0.04930247193  -0.4407088157  -0.4713981067  -0.4917671989  -0.411088407  -0.7905376326  0.09360591954  -0.0580143602  -1.05153987  -0.514538839  -0.1438999981  0.1086158695  -0.1222362262  -0.4612762005  0.004671502252  -1.134648058  -0.9122326583  0.7881402514  -0.3001463053  
-0.2244131619  -0.3247936253  -0.9787411559  -1.565228398  -0.3197265264  -0.7371113486  0.32934554  -0.7428773418  -0.8621647851  -0.09632917772  0.02613711523  0.3995778757  -0.2693697412  -0.2829366429  -0.8461745482  -0.05165996326  -0.7456492967  0.01149209465  -0.4723093158  -0.3147991393  -0.3426916985  -0.4178235563  -0.5128651557  -0.7390240157  -0.1204574814  -0.4329588126  0.2839045648  -0.6527233306  0.546590884  -0.06687356292  
-0.02146871524  -0.1277094072  -0.6304643109  -1.506156888  -0.08321560997  -0.3748988767  -0.4968853344  -0.8166688002  -1.363099823  0.2567886894  0.2088799464  0.2485986642  -0.2396283964  -0.143782558  -0.3791856282  -0.3062062731  -0.9826467425  -0.04816087453  -0.1804022358  -1.537584757  -0.06971499698  0.01710080579  0.09470091053  -0.8869748181  0.2005478306  0.01476235231  -1.14288146  -1.171022503  0.2225507731  0.2673265373  
-0.1962932071  -0.1677101811  -0.1144691573  -0.6851019401  0.1146679906  -0.3870193763  -0.2597938495  -0.06328683987  -0.9187833447  -0.1296295852  0.3681783097  -0.4948450863  -0.1266947849  -0.2806406653  -0.4599252354  -0.03663102903  0.1918536036  -0.3478566113  -0.1278915558  -0.8328666521  -0.1661904069  -0.5017287211  0.02110140266  -0.3903310763  0.36619303  -0.3151264389  -0.7701099093  -0.9371413706  0.02743901581  -0.5156800538  
0.3739785544  0.1633621408  1.095040514  1.013355821  0.5281635324  -0.143153788  -0.2558559588  0.5830994652  0.584426222  0.9792782919  0.5294972761  -0.2922882533  0.5395399672  0.3409014469  0.3052563941  0.4606152538  0.977934216  0.3414013601  1.001538064  1.035259054  0.1941996471  0.0434584721  1.245641573  0.8404777335  1.274212418  0.1515795101  0.3048136532  -0.4156536192  -0.5272410714  -0.627655655  
0.3845694363  0.1476525877  1.046644151  1.567824765  0.2323914701  -0.1102107832  0.1206852421  0.8749016289  1.203879854  0.3921451874  0.21048876  0.004768325209  0.436145236  0.1085689688  0.5939316279  0.1070737751  0.6784656723  -0.02011186226  0.9200478788  2.023152574  0.3230257187  -0.09806336191  1.151963905  1.079311872  0.4165679763  0.04133590426  1.78826074  -0.1960185066  -0.940823216  -0.2618773311  
0.1770756505  -0.3635495911  0.4107895275  0.5032306862  -0.3948777266  -0.1714615524  0.6948304024  0.3782048395  1.05528762  -0.1897049962  0.05367306681  -0.1514047454  0.247551541  -0.9950954588  -0.9636844594  -0.1460051264  -0.2444431684  -0.1707423645  0.3432944313  1.868882176  -0.04272701039  -0.1356373227  0.3070280531  0.232219668  -0.1679189795  -0.3988396859  1.196369975  -0.3053588234  0.03749910485  -0.3535038433  
-0.05716449993  -0.2100671576  -0.0288599867  -0.1767493106  -0.3235205901  -0.1327269792  -0.1967354609  -0.5372317715  0.08800588206  0.1851711702  0.008929471321  0.07682640616  0.3340088828  -1.062719327  -0.03516172136  -0.2679805654  -0.2980762266  -0.1586454046  0.8710976917  0.4039089496  -0.1448921732  0.2375871322  -0.3347034942  0.5066547788  -0.2099993653  0.3018498606  -0.1358738473  -0.5817794784  0.6429886509  0.07826964303  
-0.2854869289  0.2376774287  0.2197276497  -0.2593956015  -0.430060686  0.4948040747  -0.237733782  0.1476194043  0.2709770672  0.5032121841  0.04319044515  0.5761858087  -0.101234249  -0.07857566584  0.4317788501  0.1889880986  0.1116508502  0.1598712374  0.09211789207  0.6358935945  -0.2202215338  0.7483677587  -0.4278129523  -0.0891950709  0.3157057487  0.1932441505  -0.4417737209  -0.6353942715  -0.08703225197  0.1648930672  
-0.07723952702  0.7035593447  0.6651898759  0.3509567954  -0.2731913138  0.6876965995  -0.2546104238  0.8066948422  0.6234042714  0.8738114504  0.255517597  0.5828547669  0.1169351613  0.8420886312  1.21533317  0.3298360774  0.06372928524  0.4192136345  0.07908453836  0.7542799972  0.1090563695  0.5867550604  0.7364961132  0.9231178266  0.04158015708  1.275319133  0.06558958564  -0.5585627095  -0.405653189  0.9034330433  
0.04300069515  0.1366079491  0.8260608255  0.279671575  -0.5162867416  0.5453381106  0.2517556478  0.5216967148  0.7870773853  0.4261534124  0.0718795298  0.1448237258  0.1817043955  -0.2453415757  0.1299406769  0.1220466549  0.1268321311  -0.1088373774  0.1964029494  1.115110848  -0.09537856067  0.1353421517  0.2365305453  -0.1810225215  -0.1807076285  0.1688580393  0.2317288319  0.09467214223  -0.3111591568  0.2659494192  
0.2269294282  0.2002380127  0.2993806064  0.3329589019  -0.8582577194  0.2787115176  -0.14629763  0.02940244283  0.3055989353  0.06184461006  -0.3908912758  -0.2392456738  0.2435817106  -0.3894034201  0.1057791557  -0.2188868496  -0.3533807091  -0.4376471049  0.3134327824  1.061456184  -0.2234726366  -0.7404843523  0.5203438492  0.1462417403  -0.5975436156  0.2391918426  0.264611538  -0.07875648439  0.270370468  0.5022478549  
0.05507534596  0.2042683487  -0.2576943237  -0.9047422445  -0.8519208759  0.408103881  -0.2565831316  -0.2724499154  -0.2309217582  0.02093490744  -0.3275349214  0.2161143405  0.4719349311  -0.1786181185  -0.6078032679  -0.06168384761  -0.4613845528  -0.4132238495  0.263333232  0.3222904817  -0.3970174944  -1.240838528  -1.045076417  -0.4386149578  -0.008615300622  -0.5564965422  -0.3185772944  -0.4005419377  0.1514267104  0.3861787018  
0.02281889842  0.8038457617  0.1286434426  -0.5512397874  -0.583505833  0.7097011037  -0.4548494015  -0.3001401085  -0.4923469098  0.2669651957  0.1310257413  0.4514112228  0.582964824  0.5398772958  0.02944074338  0.252230672  -0.07025679777  0.1393484108  0.4769798392  -0.9108359281  0.1633126785  -0.8933849708  0.005357630465  0.9112808229  0.2568289395  0.4655607574  -0.9140403138  -0.2601279932  0.2811939823  0.6147932888  
0.06268461861  1.374492779  1.060258846  0.8070503137  0.1323551871  1.238470974  0.2134822639  0.1158647451  0.05593588104  0.3295477981  0.1240054085  -0.03963185771  0.3106747376  0.7808933208  0.1138800524  0.3579670766  0.4245335697  -0.02281425595  0.6858065696  0.3157799109  0.2635884971  -0.3013080126  0.5168613435  0.07927311814  0.2192907078  0.2340080023  -0.5283518828  1.198909019  -0.5676774313  0.3266054766  
0.246799112  1.357949557  1.001925546  1.422193663  -0.05039343082  1.073292314  -0.1169837525  0.1522722042  0.1781469902  0.1686563347  -0.08565330118  -0.2681952948  0.007135055939  0.7188668609  0.2658724085  0.1425558703  0.00144457891  -0.1206263149  0.5138237874  1.059990201  -0.1728700932  -0.3823269027  0.2974424875  0.6170006864  -0.429654169  0.2912638398  0.3270177708  0.3472890475  -0.5452175253  0.3471018503  
0.1236400813  1.372669233  0.5670674193  0.7956356967  -0.2164497865  0.9328956393  0.1660527607  0.2919321708  -0.2136673781  0.02458672826  -0.1619196397  0.1896436051  -0.04202657432  0.9083640356  -0.0807141148  -0.1038861178  -0.3328367551  -0.2437571385  0.1927657767  0.5283427948  -0.1559436806  -0.4494209328  -0.5722506457  -0.8919084725  -0.09199855282  -0.3209256142  -0.0273405859  0.2176966643  -0.3743457321  0.09976667811  
0.01763589506  0.8577715789  0.1956124478  0.9923850003  0.0795315921  0.8710870916  0.1290041766  -0.09207215582  -0.3939673007  -0.3682717025  -0.02362918774  -0.4455309985  0.5341735655  0.8012950644  0.3115574695  -0.3842199616  -0.4696622999  -0.1594628992  -0.102369623  -0.3875903081  -0.1038611957  -0.329760702  -0.07850675817  0.3658795803  -0.4852720585  -0.1213701779  -0.6310056433  1.157303875  -0.4617052562  0.2199879215  
-0.1458984129  0.2927009699  0.1250770311  0.5594203828  0.5934016757  0.9782414277  0.2286837023  -0.2433048102  -0.7395172033  -0.3046318815  -0.4657594762  -0.6919895816  0.6452700842  0.1489207806  -0.4751390736  -0.1080933636  -0.1088600395  -0.05821257058  0.0580544435  -0.3387388663  0.01471493153  0.1354652085  -0.9897404803  -0.7277287696  -0.1969822854  -0.9632383885  -0.3126328321  1.326161504  -0.1230491127  -0.1068173033  
-0.2380306452  0.3183550705  -0.1007703704  0.3005783179  0.7183574034  0.4619981738  0.1960732525  0.02344874032  -0.6294728586  -0.2044283545  -0.3489291907  -0.7002820941  0.6294654638  -0.5068014597  0.3374209691  -0.09083108957  -0.2398238985  -0.3801198578  0.9410864968  0.0165676946  0.2441463287  0.01959680811  -0.2180192118  -0.01997538221  -0.3810202025  0.199757916  -0.9346673895  0.511878492  0.3429274086  0.180432881  
0.04657173475  -0.07825536185  -0.07433843226  0.1866200794  1.094329884  0.3528694496  0.2530110991  0.674415584  -0.4404338358  -0.05613275718  -0.3086831596  -0.3527251938  0.8465836153  -0.3077693218  0.4336374387  0.3419323178  0.03503290992  -0.05167942781  0.202381077  -0.2168959117  0.4126024747  0.3844540623  -0.9078852835  -0.8092636794  0.2778392148  0.06012854766  -0.8721458022  0.8236339638  -0.1650099554  0.2869527203  
0.07007645677  -0.7434343814  -0.9445175777  0.436163283  1.435011914  0.2928359147  -0.4274086308  0.6036060239  -0.2678382071  -0.09359857526  -0.4953226971  -0.4804830373  0.8101268836  -0.002661185881  0.3695251372  -0.200250101  0.1094124443  0.1037168206  -0.4406253048  -0.9497443509  0.283944171  0.2678442143  -0.4442726769  0.03606540056  -0.1372374973  -0.1108161498  0.0506174234  1.565797506  -0.2418126762  0.4982023771  
0.2749663542  -0.8960444441  -0.4409984452  0.4603436437  1.313454641  0.197774276  -0.8093975412  0.5486545035  0.06019142346  0.7385019486  0.1948255629  0.355838585  -0.0360097585  0.6644789554  0.8355914953  0.4085680535  0.759436467  1.149545245  -0.7416916593  -0.6621800922  0.5759050783  0.899897557  0.2056682855  0.4857129482  0.9810989995  -0.1884380156  -0.923815998  0.9624103959  -0.7700080125  -0.2223096989  
0.1163368621  -0.4569150899  -0.223852511  1.167649872  0.6547059722  -0.5025778824  -0.7031592182  0.8162242569  0.8414713055  -0.01858547664  0.1982246546  0.5975105584  -1.104802776  0.9865685391  1.343957933  0.6731015801  0.983843136  1.343697976  -1.604824679  -0.1558878077  0.440088342  1.050343878  0.5711499466  0.6373265403  0.6851229205  0.4812808461  0.4729951409  0.9910843111  -1.337858299  -0.3456511195  
0.3458558068  -0.3240211619  -0.02274091113  0.8022348208  0.1775467719  -0.5858435492  -0.5405796949  1.385442875  1.476293353  -0.03304325536  0.6853884794  0.2433390955  -1.739473039  1.452508072  -0.02234781169  0.2863911711  0.170515321  1.073644334  -1.356190356  0.09463532312  -0.2083368773  1.431999338  -0.137861925  -0.3587566232  0.5651161722  0.09319668485  1.593127264  0.6285784908  -1.025365856  -0.4173472718  
-0.02844090261  -0.2339372907  -0.4121693988  0.001362530421  -0.1457477911  -0.9786848576  -0.3928740115  1.791444171  0.1991424397  -0.9766472885  0.3117982137  -0.4750001474  -1.583872219  1.838663965  0.2821962943  -0.1737275209  0.04600486846  -0.160864533  -1.099628897  -0.09693670204  -0.4639866796  0.8408524962  -0.06747979442  -0.2550001122  -0.5685808197  -0.08571346849  0.7167062041  0.3147833173  0.01461829383  -0.2878881107  
-0.0263327916  -1.250885037  -0.2447669608  -0.2707377806  -0.4700594922  -0.9755058539  -0.2729883712  0.4886516208  -0.258389776  -0.7731664474  -0.0506704089  -0.5629976183  -0.8639142902  0.5119837338  -0.4729908746  -0.4703069964  -0.1326097976  -0.2661607094  -0.7626322364  -1.082467948  -0.04701557147  0.9637764334  -0.4717607595  -0.1953702406  -0.3595471065  -0.6379493861  0.2145702711  0.29465498  0.6578313748  -0.5374076736  
-0.2751382037  -1.087652161  -0.1038044442  -0.0147499168  -0.1525343981  -1.009217289  -0.08568212276  -1.050429491  -1.149788858  -0.8784725103  -0.3620960488  -1.080864724  -0.4293605861  -0.7084371034  -0.5171533302  -0.1606111066  0.3629813477  -0.3892076151  -0.001620552779  -1.081660538  0.5174177807  0.004928546973  -0.3549583942  -0.02943962097  -0.3872689309  -0.5560525959  -0.389762298  0.2015443012  0.9943890465  -0.192825655  
-0.1284317046  -0.6052930108  0.5821580278  0.2178775971  0.08045748337  -0.9323670815  -0.2236616807  -1.313506695  -0.7920469341  -0.2363495776  -0.05328440974  -1.078408793  -0.2668523484  -1.530567537  -0.5280300088  0.06954537852  0.1341979772  -0.2070149154  0.687564952  -0.7168699843  0.8299733973  0.05557724778  -0.3533223071  -0.4311611335  0.1159730932  -0.7049937808  -0.4805656212  0.1815157564  1.102346907  -0.3805589097  
-0.03176819522  -0.4708489706  0.6787294723  0.4191366215  0.1460142101  -0.8574534686  0.296957364  -1.082481924  -0.5778215269  -0.1470607888  0.06495290165  -0.2737893088  0.02245477511  -1.584441448  0.7267005608  -0.03724314123  0.5323688995  -0.6460336205  0.3996509235  -0.1593651527  0.7558447293  0.1624920501  -0.09475608777  0.03925308897  -0.1568703386  -0.01597562204  -0.08941667604  0.02077258456  0.9616047208  -0.05634134153  
0.01200470058  -0.9005359288  0.1150364527  -0.07272397317  -0.1687022006  -0.5609910097  0.4035406257  -1.329824596  -0.158566094  0.0290088094  -0.06543579433  0.1379809788  -0.2136128572  -1.162413607  -0.2099149432  -0.2868145003  0.5949904177  -0.3946454369  -0.3826457237  -0.3480429127  0.4453285446  0.07581850449  -0.3687339634  -0.9162061056  0.0844616547  -0.3458851452  -0.0149873542  -0.04477029728  0.9322675735  -0.2904773874  
0.1222130541  -0.5423659875  -0.3103814531  -0.1406371237  -0.5256094401  -0.5312507066  -0.3503909539  -0.9492185066  -0.1911401983  -0.1076555269  -0.05060400113  -0.06322683746  -0.3571538322  -0.5780991213  -0.08099644453  -0.251689379  0.3104936457  -0.2703753515  -0.3786550285  -0.5989479155  0.1928674889  -0.2305697016  0.07653097093  -0.1541634807  -0.1355335708  -0.06831784409  0.2337794061  -0.4489807322  0.8677139773  -0.0674622835  
-0.003065894691  -0.2390637335  0.08351940414  -0.8063369779  -0.707946489  -0.0735671849  0.1750742632  -1.188563892  -0.2878735852  0.0193126166  0.2291289493  0.2786837523  0.02325258653  -1.199461922  -0.4564379387  -0.2114435842  0.2594978643  -0.7282155166  -0.07142648825  -0.103627045  -0.2761245116  -0.4090606065  -0.9954846447  -1.199286595  -0.0265093256  -0.8325517171  -0.4602364444  -0.02085818581  0.8794770256  -0.1013948894  
0.01785443913  0.4736284801  -0.05419264415  -0.5509742334  -0.3235016912  0.3457460301  0.0609668647  -1.246002577  -0.436621009  0.06685975857  -0.04332287874  0.5932458343  0.8116883337  -0.7906747572  0.02914538818  0.0228172241  0.2123540118  -0.4630985788  -0.1792126296  -0.7201787578  -0.2730042475  -0.2767745656  -0.1541693267  0.3140079721  -0.3570756138  0.06961082797  -1.19769484  0.07584383017  0.4946170086  0.1068810566  
-0.05203511015  0.8975770373  -0.05746784009  -0.2630189756  0.02473392662  0.8165617874  0.06694895238  -0.5238282308  -0.4106489879  0.05527344055  -0.7009180223  0.454914598  0.7940756834  0.07888932563  -0.5836230758  -0.2821068779  0.100875251  -0.279617766  -0.105010438  -0.1849875184  -0.3690880518  -0.07806921254  -0.2782147328  -0.632049446  -0.2928491648  -0.4045086356  -0.7748025382  0.5965649826  0.2951585922  0.2032400204  
-0.08153965481  0.9374436162  -0.2058416446  -0.0300461689  0.3397603296  0.8500855869  -0.314433778  -0.1582291113  -0.8459353423  -0.2549756369  -1.18154203  -0.2937101697  0.9612652363  0.6277564204  -0.5730325387  -0.5129805661  0.0730128531  -0.1571766751  -0.5165552796  -0.2578006484  -0.2419288216  -0.4052095742  0.158823679  0.7682151891  -0.7595941549  -0.1914910065  -0.5843721976  0.5362989269  0.5936580197  0.2152694503  
0.1958673093  0.6154158503  -0.160290475  0.005388787518  0.3637673069  0.7922298827  -0.004413639279  0.3492878623  -0.2452693529  0.08427603539  -0.6560860314  -0.01185435766  0.9741778111  0.3866117566  -0.1865691089  -0.1287663117  -0.4796752834  0.05326327427  -0.1934860758  -0.1128089256  -0.0537119402  -0.07427116164  -0.4347948896  -0.3607308381  -0.1600897111  -0.07546101242  0.6925886602  0.7111008517  0.06242102281  0.7970477644  
0.1386858009  -0.03700251584  -0.7886090097  -1.268357379  -0.02804770185  0.1274218657  0.5228895541  -0.0795527093  -0.02598598514  -0.09992678727  -0.7318802271  0.264937674  0.8163601483  -0.1920766469  -0.5343215967  -0.1175614691  -0.5283961675  -0.07150043781  0.1347549835  0.5549575491  -0.3168931386  -0.8039945224  -0.05123717536  0.2669170942  -0.328264253  -0.08105638709  0.3442350487  0.09120970314  0.8337780224  0.4060105855  
0.2347883114  -0.7461278515  -0.9015407958  -1.376438618  -0.1989893049  -0.1802552227  0.6198271573  -0.3847942528  -0.1642227329  -0.2896891206  -1.018102661  0.2706068016  0.8856833357  -0.3874424575  -0.3992745896  -0.2240007623  -0.4240590699  -0.02188016332  0.0445537094  -0.4233322308  -0.2321431282  -0.5443961976  -0.4540973343  -0.4399700682  -0.1869067951  -0.5187042983  0.3710816976  0.05184575101  0.2812308999  0.3764532964  
0.1405347653  -0.5571782313  -0.6299636661  -1.200306841  -0.1552924877  0.2308740741  1.098484271  -0.4315721815  -0.3046687042  -0.3167975961  -1.010468629  0.08829071185  0.7841338984  0.2772662262  -0.6129974799  -0.07661331395  -0.05104610393  0.2607361791  0.06935651084  -0.08220611183  -0.1650943031  -0.4290648646  -0.04329733186  -0.5294146938  -0.1155287434  -0.8916753603  -0.4981215032  0.8858122256  0.5782602038  0.228490001  
-0.23854507  -0.06810793037  -0.4363753177  -1.393324088  0.03700703466  0.06031243762  0.3536372304  -0.8885945062  -0.5259949273  -1.00470944  -0.4726695361  -0.6610146089  0.725018561  -0.3120792289  -0.6811087356  -0.2531744292  0.2161199333  -0.03131195225  0.02432291302  -0.5815251061  -0.6550864932  -0.6922692185  -0.08933175981  -1.168069029  -0.8454710815  -0.7251677821  -1.439581594  0.05178090284  0.1676363153  -0.08131633907  
-0.218257418  0.2643574948  0.2557137963  -0.4013103018  0.4931634251  0.08181839381  0.02451204967  -0.6831321662  -0.1373614368  -0.1264356558  -0.8971572761  -0.6434683047  0.6843840672  -0.4546931089  -0.3189629917  -0.4845759329  0.6992991387  0.01711561219  0.2235353017  -0.4641676876  -0.4134073998  -0.0670137797  0.1639394929  -0.2299334184  -0.1831124935  -0.1494630773  0.4645531193  0.589026927  0.7305664673  -0.05648230257  
-0.0105287037  0.4683370536  0.6342986914  0.2539615524  0.4859903536  -0.04792710061  -0.6396654508  0.01597578557  -0.06107646724  0.1698434502  -1.099813734  -0.8237472651  -0.09062802013  0.2458993524  0.258895606  -0.05386529369  0.8315254926  -0.09102727722  0.5637501096  0.360933553  -0.1071367653  -0.2322148981  1.081465449  -0.1423074009  0.6641236849  -0.3412172544  0.302162074  0.2834768407  -0.1362266675  -0.1710625971  
0.07415645729  -0.231206225  0.5264376912  0.7448258839  0.1336753151  -0.466563267  -1.177367637  0.4126111428  -0.01567181235  -0.3101074689  -0.8501830407  -1.236469964  -0.7648977162  -0.3553877363  -0.4428716581  -0.1064268203  0.4232217538  -0.6227290516  0.5320939893  1.447140351  0.2417547355  -0.6458628651  1.181582069  0.05887499725  0.6186702239  -0.6454913298  0.6529470208  -0.3180216425  0.07030107453  -0.5169751133  
-0.1118753309  -0.9465177815  -0.2967227035  0.4392632005  -0.009304997993  -1.01199215  -1.307557546  -0.5845845999  -0.3136854023  -0.6265959028  -1.099719865  -1.332157709  -0.382477868  -0.9736944551  -0.4777154167  -0.4579497189  0.2768035778  -0.8036653845  0.9038230966  0.06796150843  -0.06070812443  -0.5710835318  -0.03931660597  -0.5573976054  -0.1451477275  -1.345669547  -0.1224490502  -0.2627662886  0.7395246829  -0.794396581  
-0.2516617168  -0.621828755  -0.1274137959  -0.2313603101  0.3007344785  -0.4213665034  -0.9217597585  -0.8320765278  -1.068715491  -0.3614345736  -0.8405765884  -0.8677843895  -0.2493441563  -0.5952586415  -0.5749293624  -0.05783913776  0.2241321666  -0.3019330863  0.5832045061  -0.8950426242  -0.02474475553  -0.1218574672  -0.4308656852  -0.6871471219  -0.01829110649  -0.7781598211  -1.551374302  -0.06021786363  0.8094471386  -0.248136382  
-0.4855926049  -0.320089439  -0.5241340254  -0.09361974959  0.3362172144  -0.2535320482  -0.6191972427  -0.7375819133  -0.8238349131  -0.5636302837  -0.7138773908  -0.828534181  -0.2903140891  -0.6201049682  -0.377841095  -0.7126198305  -0.2834159925  -0.3624308502  0.2338707491  -1.038175203  -0.1304875296  -0.1225999418  0.4625440241  -0.5523942984  -0.4914666867  0.09302435487  -1.16667187  0.1272544599  0.616822087  -0.1688391739  
-0.5281013594  -0.07072160149  -0.9552389102  -1.036874243  0.2131656951  -0.2948922788  -0.5423187422  -1.335319824  -1.052780456  -0.6198179121  -0.6501693863  -1.10628891  -0.6421716352  -1.104784684  -0.8853416413  -0.5901671378  -0.5972931442  -0.6685324845  -0.05192668578  -0.6387247518  -0.5125544422  -0.7014169334  -0.250847672  -0.3661003312  -0.9944121312  0.08053148742  0.1970992372  -0.2646624659  0.8654582627  -0.3686133047  
-0.3078933027  0.4349329529  -0.4673534524  -1.1494013  0.438017877  -0.3771428843  -0.01366555022  -0.8518043291  -1.208189405  -0.03460895797  -0.2622751628  -0.7539471044  -0.5703113734  -1.066407183  -0.5308920927  -0.3534562536  -1.074293301  -0.6458012372  -0.09865540249  -0.8631239583  -0.255399874  -0.3593529579  -0.5497083054  -0.984144262  -0.03850911684  0.1171237094  -0.5034168328  -0.1162528347  0.7173391906  0.3045884079  
-0.1932544941  0.6863150313  -0.5588573154  -1.237223519  0.01865366363  -1.141845687  0.3764673825  -0.4517860094  -0.9772490681  -0.3088976964  -0.4702346783  -0.6801832692  -0.9955456458  -0.3097037401  0.1110872125  -0.3171033853  -1.32438719  -0.7906007235  0.1725577005  -0.257079761  -0.1287391263  -1.099207553  0.009805340806  -0.180668426  -0.6161949148  0.2367508119  -0.9774856918  -0.7406948081  0.8989862555  0.3820974391  
0.02357962505  0.6219252344  0.1251564218  -0.7711604966  0.4024680066  -0.700092942  0.4033844308  0.1693732609  -0.4482137564  0.1620602918  -0.3762760635  -0.1979896458  -0.7667462372  0.1934051558  -0.4376673539  -0.002589440277  -0.7648421847  -0.2708710407  -0.07641358663  0.4726832615  -0.01234483859  -0.6407444152  -0.3475400038  -0.2878103339  0.226184973  0.0001210637204  -0.5540871734  -0.6800330522  0.6328802642  0.1640412533  
-0.08488594594  0.02252045835  0.1898206734  -0.03012019735  0.7631809864  -0.5055061989  0.1667787432  0.1922034873  -0.02605754634  -0.2237823033  -0.4093946761  0.1535912541  -0.07689940695  -0.2985567342  0.1334001247  -0.2343191099  -0.9444774782  -0.3101367679  -0.2372722915  0.4059750046  0.220307127  -0.3688034919  0.3066691657  -0.1364465058  -0.1391946925  0.4991345346  -0.2281290076  -0.2902217981  0.548657573  0.4982507874  
-0.3984002755  -0.6497394122  -0.3941147967  -0.6700340739  0.5371093097  -0.6837225519  0.4540159944  0.0950847885  -0.2281623304  -0.6179225485  -0.5882565767  -0.03888602238  -0.1673633735  -0.3956749284  -0.3971222571  -0.167714923  -0.7303936626  -0.1289495859  -0.4505686115  0.03787676587  0.1311977478  -0.6097910136  -0.3046545177  0.2163490055  -0.08917999794  0.3100598109  0.4491275746  -1.025374632  0.4007791589  -0.02951140414  
-0.5266870703  -0.6731436514  -0.5116941012  -0.8252893571  0.4233239872  -0.7789360761  0.5133851046  0.167289008  -0.2053716062  -0.1526062674  -0.2608532357  -0.1469549576  -0.3434396125  -0.2255884687  -0.4796786529  -0.5154579514  -0.9808807914  0.1811437453  -0.07407986557  -1.027886474  0.3723562612  -0.2730947578  -0.4995302493  -0.03598629193  0.3234890215  0.3771596048  -0.3178223599  -0.8392561028  0.6602541699  0.2060776872  
-0.6915219994  -0.6556103041  -0.9474176314  -0.6927431584  0.2143807913  -0.816437302  0.3273383191  0.1840353656  -0.1768221831  -0.4972409554  -0.369811139  -0.1405050978  -0.465407649  -0.2275196072  0.03677937307  -0.07262124682  -1.106706112  0.0131983393  -0.2233866193  -0.7759705792  0.2183109775  -0.7020268187  -0.227066702  0.7818129674  -0.3791456152  0.6239382026  -0.5046444027  -0.9267093659  0.9243140443  0.2821582679  
-0.4438741043  -0.4591277208  -0.3995900995  -0.7295131267  0.1546957336  -0.3959130072  0.2973680194  0.3486750823  -0.08083615915  -0.06074885707  -0.2651044324  -0.2690246947  -0.5803870705  0.324819469  -0.7141670624  0.1319499111  -0.7227445256  0.4034463284  -0.2698213269  -0.5795291176  0.2144093994  -0.1739287068  -1.040179962  -0.1430848726  0.2473702482  0.02550272367  -0.9571184155  -0.7383751937  0.7350297886  -0.05788645894  
-0.4272113546  0.284905928  -0.3266106936  -0.3288427641  0.0189252145  -0.3775054414  -0.1255196824  1.146999434  -0.006174550495  -0.03682756797  -0.05665142689  -0.3854432658  -0.7278614587  1.489978117  0.421840964  -0.1403888436  -0.256649474  0.5640214622  0.1360019486  -0.3921923451  0.1020279798  -0.03581783833  -0.3198939837  0.7457667911  0.0327004374  0.75547375  -0.7393428542  -0.5865773029  0.4801427434  -0.05264979871  
-0.1442504093  0.8025657976  0.5597753575  0.3802943213  -0.2021148907  0.8489742921  0.2684957078  2.246030582  0.6599336185  0.5201113762  0.0895342381  0.1016945461  -0.8399566185  2.152939698  0.3672195714  0.4888489249  0.1740336385  1.174183767  -0.2682954578  1.030655664  0.1725094261  0.6340749981  -0.1415219413  0.2148619141  0.7437296785  0.632203725  -0.5943608761  0.3075782119  -0.05252058881  0.1746351412  
0.02350260859  0.449723432  0.2153452989  0.6973263121  -0.3394228029  1.333202256  -0.02005001276  2.196917742  1.010519055  0.4972641847  0.6088416811  0.234081747  -0.532437024  1.29686153  1.021398424  0.3033543382  -0.1484291386  0.9623495942  -0.341376551  1.18842439  -0.004740219113  0.8248166876  0.6235652382  1.364750122  0.4568345662  1.308615342  0.5468861328  0.5184689256  -0.7531591484  0.4230113291  
0.1161383546  0.4324026668  0.5604086567  0.3335598375  -0.2529980014  1.003032594  -0.2112500859  0.8680303668  0.8926636427  0.7798928407  0.4584548204  0.7907071038  -0.6700742993  0.7079228756  1.051340128  0.7513128525  0.3062865068  0.7827376557  -0.08027830018  1.550379675  -0.3359659202  1.133421342  0.2537428639  1.107106125  0.7355653382  0.7104703192  0.2431963261  0.3104912234  -0.6958530558  -0.3923609467  
0.08972344549  0.7335569411  1.368357086  1.765790089  0.3120204091  0.7457954592  -0.2101760648  0.4834604925  1.17191981  0.9810780767  0.9368400698  1.77669885  -0.283716855  1.198982276  1.914996565  1.311103002  1.062816407  1.223264606  0.02230687499  1.122888073  0.3487369022  1.643270171  1.19718336  1.918351869  0.9643999362  1.568882736  0.09763616506  0.6746023437  -1.622695164  -0.1225299543  
0.1546227696  -0.006407957529  1.535078214  2.563204179  0.5080700919  0.2574335194  0.7020787025  1.001528928  2.468296913  1.10820329  0.9040189861  2.199905034  -0.1675559906  1.014451221  1.784872385  1.257533899  1.520489812  1.364709881  0.1369876744  1.792993158  0.9512897686  1.70387909  1.560524644  1.428189618  0.8208476141  1.58203399  1.127908981  1.136080028  -2.526271172  0.04679660497  
-0.1976319751  -0.3915681504  0.2995659081  1.605491222  -0.2834547753  -0.6280724356  0.8717617169  0.2277086131  2.025427407  -0.1918641112  0.6208659034  1.387639455  -0.3544120309  -0.4906828598  -0.08030431081  0.6479306709  0.900330211  0.1248213348  -0.3018934838  0.7607572881  0.2694475736  0.5970643431  0.6895185951  -0.1069653532  -0.4991628415  0.3422269515  1.916120347  0.0907100899  -2.926799234  0.2502804797  
-0.105460993  -0.5903950248  -0.2251712709  1.175193035  -0.8097833748  -1.051506277  0.6415165783  -0.08788354052  1.404702439  0.1133911565  0.8048788964  1.458265057  -0.5088643805  -1.007633454  0.2684044483  -0.2371312611  0.7135289101  -0.5231610879  -0.4204513518  0.5553812028  -0.1807687995  0.43023062  0.3215921365  -0.4320641833  -0.04525109693  0.03975266768  2.475554184  -0.1875748815  -1.718284319  -0.2987921655  
0.1531826504  -0.5437739186  -0.1034350737  0.8895519561  -1.009387188  -0.7726693825  0.2582711667  -0.3076091663  1.402722915  0.2974544246  0.5620276352  1.067454263  -0.8116922976  -0.04621775919  0.2034001299  -0.06788386261  0.7072954059  0.002000806003  -0.6932553436  0.2954207965  -0.2650999223  0.5396203435  0.9216199843  0.1316300939  0.9722603861  -0.2238158279  1.079519383  -0.4105944297  -1.338937108  -0.4864018368  
-0.1677480987  0.3722518232  -0.1133691074  0.3292513066  -0.8721016875  -0.5663107175  0.01448751765  -0.5657135167  -0.01550489584  -0.4909923018  0.1647302518  0.1998963461  -0.2731231049  0.002486642783  -0.5435396761  -0.5498277566  -0.11785275  -0.8888553066  -0.3656091476  0.2117248468  -1.037318539  0.1000184998  0.3060727499  -0.04646066531  -0.4045031665  -0.4462257033  1.178036419  -0.8217810847  -0.5733763755  -0.166967825  
-0.202041839  0.5169647446  -0.2905740861  -0.1676906943  -0.4575740877  -0.2011578829  -0.1285992356  -0.9582215178  -0.7035342445  -0.3409816912  -0.08066896465  0.05594868843  0.3664584239  -0.07782826461  -1.18351462  -0.813176475  -0.2486822576  -0.9004129292  -0.5498551587  -0.5085664199  -1.040269993  0.08823383988  -0.7711744448  -1.009744356  -0.6597829975  -0.960474056  -0.3607669519  -0.8900521014  0.03895618777  -0.095904311  
-0.2874555675  0.1384602745  -0.5925056839  -0.7074105436  -0.3178163017  -0.1646387118  -0.3891196509  -1.072101735  -1.010161964  -0.3336889785  0.2282265729  0.002283615413  0.7307690314  -0.004101468555  -0.1281144129  -1.136327673  -0.6007523695  -1.047723658  -0.5181353849  -1.456046448  -0.8516877669  -0.6097651981  -0.246069996  0.1136362911  -0.9265748513  -0.5487672104  -0.6666313633  -0.9652537537  0.2267393045  0.3135709108  
-0.06533689222  -0.6017481268  -0.3415648571  -0.9614584619  0.2010291275  0.2897845021  -0.1764074218  -1.005661362  -0.950040463  0.3042357424  0.2640008551  0.1929032434  1.570791206  -0.02126403286  -0.439029074  -0.5176996087  -0.1101154793  -0.156719727  -0.674386567  -1.498957118  -0.4682014699  -0.2142915069  -0.482134528  0.2261071191  -0.3329427081  -0.4899671029  -0.5433649062  -0.6124989131  0.2830126592  0.1058115609  
0.02598010307  -0.7530990302  -0.6808671591  -0.5584905403  -0.01297401641  0.4627013709  0.2558391179  -0.1295632734  -0.5571220778  0.1630760935  0.376147278  0.5411584998  1.300612499  0.1984701489  0.4317523696  -0.3432260341  -0.1011646261  -0.2638444487  -1.085498488  -1.664742367  -0.07024990981  0.01565328698  -0.1079447351  0.4397359899  -0.3297917006  0.09882286866  -0.6369897454  0.1436225615  -0.03797498176  0.5907302595  
0.4577994155  -0.69944844  -0.4403651184  -0.528015867  -0.6430142052  0.1587823549  0.6696145015  0.1660755574  0.6059095852  0.5156347536  0.4161175862  1.224050792  0.4730384976  0.3883543319  -0.2906082469  -0.06641024051  0.2176824035  -0.08758196213  -0.8388451645  -0.7418675409  0.1429245488  -0.1187797663  -0.2163353594  0.1948373032  -0.04969735345  -0.250284789  0.4481728471  -0.1648946175  -0.3279660981  0.2740781457  
0.217196151  -0.3699351434  0.0377555472  0.2685577015  -0.5098217532  -0.2841551445  0.6738501453  -0.0577631055  0.2383682031  -0.2269612317  0.2650805578  0.3636783053  -0.2627317645  0.02401124405  -0.2164826739  -0.1436468736  0.6485348237  -0.342849232  0.3089255488  -0.2002809464  0.2673997542  -0.4053520247  0.3852452168  0.4840034106  -0.2673004209  0.01683768606  0.1567143496  -0.05663790398  0.05327611857  0.3709451415  
-0.0372488326  -0.4783988808  -0.02349947719  0.8308427941  -0.1333826775  -0.3343364866  0.2514698672  -0.818453162  -0.05818400409  -0.511746928  0.1288618195  -0.9214862382  -0.7381102841  -0.7293447641  -0.8402388388  -0.09945689533  0.9387003103  0.01582709571  0.4169792122  0.3761790221  -0.1482480686  0.02949192786  0.1819218141  1.032637195  -0.5783987392  -0.2620575585  1.131739483  -0.0659699076  0.5402537236  -0.3463551319  
-0.1797938247  -0.4834162344  -0.3236098814  0.9679020311  0.1920831775  -0.314564185  -0.01597445787  -0.8175920515  0.06208859556  -0.4252324561  0.1802412217  -1.001419958  -0.6303714243  -0.8482817991  -0.8763718586  -0.01754216368  0.4265283063  -0.01847257703  0.3335118258  -0.30812351  -0.315891168  0.2814276001  -0.306988034  -0.03052032496  -0.06799605961  -0.6356252414  0.7747183516  -0.243429203  0.7071316861  -0.1705972373  
-0.5718944627  -0.4036820646  -0.4800814291  0.3517532733  0.04738244584  -0.3737066557  -0.07714972203  -1.047220169  -0.007089056333  -0.4048800322  0.1414816148  -0.8911913387  -0.4520941937  -0.5392482169  -0.5868258883  -0.008569884879  0.1224105842  -0.04032530929  0.2567885603  -0.6802266634  -0.3032943999  -0.7845978336  -0.2366076445  1.127416773  -0.2650890059  -0.2249669647  -0.495124862  -0.8907536465  1.308447255  0.02371524681  
-0.260959547  0.09564263971  0.2831955386  -0.08045974783  0.1786735158  0.2440311058  0.4333946927  -0.2229638846  0.4549978659  0.3937721719  0.5952445028  0.2365958261  -0.06804449755  0.0760800116  0.00654211503  0.404502973  0.009416043537  0.431332537  -0.1069705262  -1.266505932  0.2957214022  -0.5690352734  0.0002820672524  0.7765356967  0.7222571201  0.3532055315  -0.3856417578  -0.7086497781  0.5217493594  0.3915515387  
-0.03081570103  0.09484821076  0.0728015808  -0.6218447858  -0.1772315174  0.05211666314  0.4634364188  0.2282695197  0.6178097453  0.09240118057  0.7650708013  -0.02989258326  -0.1363751265  0.06238822827  0.07490194281  0.1127466445  -0.9453745524  0.03344678563  0.1943799039  -0.1591268563  0.08928743403  -1.224330298  0.8275672694  1.259207635  -0.07268657487  0.5812440635  0.1792815816  -0.8833371031  0.2635723467  0.2973944481  
0.1361283737  -0.5013349365  0.07446217614  -1.358528631  -0.3015805345  -0.216179931  0.3131099478  -0.4947933492  0.2005571841  0.0009272019754  0.5626437998  -0.6756462097  -0.2538477506  -0.7717647838  -0.9261662533  -0.1161074444  -0.632563681  -0.07683030359  0.2334721881  -0.03661580597  -0.2082915607  -1.034424644  -0.4618116295  1.194634645  0.2035771617  -0.2800475305  0.9615106082  -0.8482315658  0.6809486357  -0.3950270836  
-0.05315024249  -0.02483081466  0.07305139469  -1.223674342  -0.2058495298  -0.8236944415  0.1010425205  -0.6808712447  -0.5741732009  -0.3183137896  0.6435751631  -0.5641503226  0.08624624877  -0.7562715041  -0.3299944899  -0.4392230561  -0.6304036213  -0.619140263  0.6174021549  -0.7906318186  0.1589030053  -1.061730849  -0.2032329077  0.5725688168  0.2248586891  0.00557385837  0.08315150278  -0.8266715625  0.8696884647  0.1626093845  
-0.05119991204  0.5652519569  0.3609195427  -0.8246681942  -0.06362704342  -0.6650718343  0.5744367915  -0.7431676598  -0.7826002875  -0.4280368846  0.4531653481  -0.5061824925  0.1948980518  -0.5190609325  -0.3643538654  -0.01414941404  -0.4067323103  -0.5440727782  0.8222033652  -0.1501761524  0.458000955  -1.444390787  0.01471984764  0.9621313759  -0.2420391687  -0.0008762864509  0.369914514  -0.7488092597  0.8181918994  0.2506814949  
-0.07670248932  0.6374365316  0.6372782598  -0.876614403  0.09665576342  -0.3662785621  0.5569130125  -0.1130175889  -0.6406453133  -0.1798611873  0.4390186368  -0.6562038604  -0.1938207882  -1.098152189  -0.6779461685  -0.2082699946  -0.8559080531  -1.016845842  0.6425401337  0.09494989027  0.1821284205  -1.472883501  -0.346766338  -0.3245007378  0.1159184306  -0.3782476884  0.3362593822  -0.3527994719  0.7932605188  0.3504373892  
-0.2385030989  0.1973516101  -0.005941338763  -1.250902274  -0.1878870937  -0.8038515472  -0.08690382726  -0.5365136176  -0.9606345514  -0.3052686654  0.1671410591  -1.141391436  -0.2210178203  -1.465952801  -0.4661702639  -0.4762821117  -1.3139258  -1.203030464  0.7936352445  -0.2277071465  -0.3652100023  -1.912197615  0.2652477989  1.081070077  -0.1274707531  -0.3494802014  -0.6289949193  -1.248864538  1.262595845  0.09341587653  
-0.1422145994  0.2712676682  0.3179372029  -1.464147271  0.04371098508  -0.4468798393  0.026723378  -0.3992555012  -1.078130465  0.4174440319  0.198944376  -0.6148380349  0.3335251427  -0.5058597675  -0.2386732214  0.2627705972  -0.5434559577  -0.2439639931  0.53176098  -0.6083269094  0.1447506896  -1.329526435  -0.4744400805  0.8650182154  0.952933349  -0.1802790999  -0.7503842018  -1.192662977  0.7733146852  0.06194625207  
0.05410787706  0.5013188324  0.5773797083  -0.6147047145  0.3356227615  -0.1130367106  -0.06719804878  0.8018535888  -0.1830556702  0.7238812528  0.5809218435  -0.3865941362  0.7009746478  0.1722537596  0.7407791337  0.324355493  -0.7985134798  0.2174196809  0.9567364338  0.04904540475  0.7171570297  -0.9580090755  0.67400993  0.8337310061  1.094725751  0.8699092426  0.1143023539  -0.7308618483  -0.6001915871  0.6779789167  
0.2484645659  -0.05974373182  -0.2568036338  -0.6132609655  0.551488515  -0.07392066182  0.1591602643  0.9238444002  0.3965951793  0.03951317245  0.4565873088  -0.7203404543  0.5867901687  -0.03556618229  0.0670348858  0.1057955991  -0.3919578005  0.1408968607  0.6865638436  0.8603575923  0.04142109234  -0.9931809795  0.6604203007  1.080112494  0.2888465178  0.5211283834  2.12097405  -0.4036816423  -0.6339897676  0.2248429551  
0.2012201703  -0.2052406027  -0.4719324143  -1.084928274  0.6637484751  -0.1766325173  0.2972487707  0.2584067188  0.1358010555  -0.0637677298  0.4048873242  -0.6247908532  0.6261115543  -0.8832600781  -0.5604745548  -0.2545976576  -0.4137160442  -0.1376405129  0.2907553408  0.2915447735  -0.5190492441  -0.6588980977  -0.4174566445  -0.2655614178  0.3312133048  -0.08862694563  1.35173556  -0.08969359403  0.06581900934  -0.1733741573  
-0.09886355047  0.2333117199  -0.499787792  -1.163916999  0.5482006076  -0.2840896424  -0.1773156442  -0.1161096076  -0.2677550483  -0.1730365683  0.3592464775  -0.6048077997  0.6375198152  -0.7172014648  -0.1605262451  -0.5503299566  -0.6046125183  -0.2833059457  0.2349177405  -0.1212539116  -0.613453127  -0.8190938658  0.242514171  0.9478443378  -0.04529152198  -0.1683081045  -0.2931984917  -0.5031616287  0.5916590386  -0.1783738748  
-0.202953916  0.6160309058  0.02672722569  -1.156958406  0.7881138322  0.1447978644  0.1601836912  -0.1608678413  -0.4821407939  0.09426074195  0.5813210902  -0.2813860832  0.3035828685  -0.4069759565  -0.3730071604  -0.3956092822  -0.4457873667  -0.1553925517  0.7435503466  -0.1315388538  -0.4526592789  -0.4353610007  -0.4034608413  0.3686570683  0.3427078115  0.2827473115  -0.6787036146  -0.2218739342  0.5243796586  -0.03564017471  
-0.2545374256  0.9265681441  0.4507202744  -0.09484122704  0.7237081258  0.01738767021  0.2043744082  0.1198608126  -0.1439029751  0.1505875333  0.7683247656  0.5152393164  -0.3444786003  -0.05300785098  0.3002683372  0.09780943397  -0.4690679566  -0.2361430795  0.7606694194  0.1996246579  -0.2619616994  -0.4862299549  0.1940713065  1.097403258  -0.2400113585  1.100902327  0.4908006978  0.4175499703  0.05366637368  0.3676913386  
0.08437871307  0.625053535  0.8179869141  -0.1834571966  0.4147223051  -0.2027734928  1.131240791  0.4185619109  0.1038075943  0.5714255568  1.019745091  0.8750007228  -0.7713397181  -0.08512700641  -0.5772075061  0.3262928751  -0.2804888928  -0.2546086139  0.6467617412  0.8541375204  -0.0867500955  -0.3753145569  0.07288143911  0.8224166736  0.182745769  0.4847511914  -0.3871379859  0.3500739743  0.1969676084  0.2858131687  
0.1672494636  0.6155607416  0.8962825354  -0.1131808576  0.5439655656  -0.5518333883  1.303634114  0.886370411  0.0007515446063  0.440411241  1.030350171  0.81591408  -0.4951417508  -0.1358895484  0.1349133098  0.02517968009  0.03399798452  -0.575458868  0.844793985  1.046792548  0.2309083638  -0.6281535854  0.3172634415  1.039254728  -0.01663538264  0.9686831293  -0.1888819776  0.03199085861  0.1729239794  0.5973460788  
0.10725367  0.8865532115  1.669305229  0.1250792019  0.7941498117  -0.1846700433  1.341542416  0.9251126999  -0.05627119391  0.7050325774  0.8595973842  0.8091333539  -0.1434277695  -0.202862261  -0.2163039947  -0.01716033249  0.5421592896  -0.4164793656  1.080290497  1.893347408  0.1126771697  -0.2109030852  -0.1786487833  0.1063841724  0.3028050035  0.6407158176  -0.5801904478  -0.3249449515  -0.003876514944  0.324928759  
0.1250612014  0.7931392963  1.365389522  1.635943881  0.8862251147  0.00177542453  0.8165651627  0.9763929434  0.128241805  0.4131373273  0.7629784239  0.3858317279  0.2862017987  0.4859276392  0.4521676537  0.0487927535  0.8984351512  0.06115497873  0.9219604293  1.317594761  0.1324062261  0.578538838  0.5796644156  1.16828784  -0.1393661498  0.7748890314  -0.2765597571  0.1768749989  -0.2623637133  0.2267515567  
0.06783649155  0.03180629512  0.9925094707  1.801212366  0.4766778036  0.1596838669  0.5573574093  1.473233713  0.301782172  0.3853453112  0.645711217  0.07356460305  -0.2747185786  0.7333903058  0.07652888896  0.4962940348  1.473075407  0.3956353577  0.3634874012  0.9543082849  0.2333374923  1.19818119  -0.2808899379  -0.3215155477  0.1683587238  -0.02403907936  -0.2971976549  0.408168635  -1.07690758  -0.4157370458  
0.2455251188  -0.2774776055  0.771115406  2.254505758  0.2659110182  0.1861094367  0.008797622583  1.692532148  1.037953909  0.4167349424  0.7106296588  0.83313312  -0.1444990499  1.606143839  0.9786397313  0.6076743332  1.164001281  0.6746889602  -0.1578737436  0.2301113101  0.9481783947  1.430267629  0.684977193  0.8542633307  0.05907971171  1.331496873  -0.07761547068  0.1055404621  -1.322899445  -0.03199218051  
0.3753475672  -0.6348796934  0.4166387677  1.501913719  0.2149765741  0.1342740617  0.3733124948  2.094269815  1.379986003  0.08960774532  0.2633943271  0.8218868942  0.05378141835  1.409652307  -0.1276922918  0.5699862031  0.5541334864  0.6045811424  -1.108147216  0.9422618931  0.7852925721  0.972497639  -0.1880044362  -0.4949390403  0.1390900941  0.09661760213  1.494038997  0.2830138005  -1.297466685  -0.4042687307  
0.3878331501  -0.9758890034  -0.3691383954  0.2185513118  -0.4240061128  -0.09403947982  0.08157401926  1.339458912  0.7044536129  -0.4556158357  0.03569437467  -0.2907202953  0.3584975377  0.7774233946  -0.3653530577  -0.5467616213  -0.8975456776  0.1924145316  -1.005855184  -0.4328236466  0.2332826529  0.3340226597  -0.1919147323  -0.5863481925  -0.3455566427  -0.3652774838  0.5114618026  0.281560258  -0.4887477183  -0.2233441497  
-0.0844941354  -1.02558639  -0.9338002253  -1.022242692  -0.5735953125  -0.08365269645  -0.6386486259  -0.3977428862  -0.9721735766  -1.063778729  -0.2899807817  -1.046534575  0.2879649011  0.05108402826  -0.2143596883  -0.4596811077  -1.303706499  -0.4895010864  -0.185990788  -0.6298676824  -0.1862913598  -0.6260365277  -0.5741187482  -0.4803243977  -0.7735011721  -0.6668443097  0.3917367669  -0.1886309267  0.5277204949  -0.3021169058  
-0.2721451537  -0.7768877067  -0.3053996425  -1.700345306  -0.3887447143  0.4357709852  -0.8073545445  -0.971718994  -1.090502712  -0.3806580067  -0.1711430251  -0.932140648  0.4539292304  -0.3184038184  -0.7387757742  0.005931782129  -1.031303076  -0.1837773104  -0.4382409637  -0.3717221717  -0.2188299187  -0.3716152183  -1.439309961  -0.8368796631  0.1670501245  -0.8047125455  0.0226718583  -0.309014373  0.9408764735  -0.4106467661  
-0.3914343126  -0.4518526706  -0.7194057454  -1.265687508  -0.7223609904  0.492785688  -0.7075222645  -0.8324871023  -0.5597240098  -0.363070331  -0.0566181529  -0.5558695385  0.461832966  0.5362365689  -0.04744873853  -0.3605626018  -1.514956597  0.02339411991  -0.6640649363  -1.178207657  0.02559347148  -0.2615270443  -0.6018619181  -0.8902125963  0.1358886476  -0.1367775353  -0.9059513916  0.4071417849  1.091375024  0.4307789606  
-0.3817571894  -0.05129592072  -1.277385413  -1.479052594  -1.33362492  0.04177318214  -0.3374815377  -0.5903725075  -0.3790462782  -0.6576402729  -0.2613567463  -0.6973264849  -0.1673495836  1.114735973  -0.1974928989  0.06389643305  -1.300050157  0.180615444  -0.8858937892  -0.7125925499  0.111017471  -1.263806163  -0.8313796637  -0.3206088492  -0.4007157182  -0.1651369248  0.01509823673  -0.09869612864  0.8648741973  0.144015887  
-0.006376869163  0.3279334724  -0.4225602128  -1.160240967  -1.015720736  0.5204598412  -0.2146533856  0.3765981053  -0.2597090532  0.07690840871  0.1516176083  -0.5141804891  0.1336755415  1.326715136  0.06159463375  0.2801637067  -1.042265426  0.5685734806  -0.5477831398  -0.6443136984  0.4855815688  -0.7514803225  -0.5716110066  -1.029793181  0.7206043507  -0.3979780356  -0.5674775082  0.008138397794  0.3551606815  0.3503302464  
0.1432886672  0.7279453848  -0.03905498993  -0.5108860256  -0.5990454121  0.5842401478  -0.5527836657  1.146226681  -0.07865722159  0.3549252106  0.1732830449  -0.1257811408  0.5705119734  2.402805155  1.108191971  0.4462274761  -0.2682068858  0.8541798136  -0.3277240633  -0.3745973541  0.6106287705  -0.359330228  0.126826184  0.7408839131  0.09771590394  0.4967759163  -0.7352953683  0.005033574813  0.2190837776  0.4044489529  
0.3820395825  1.009966133  0.7218569632  0.6299939446  0.05945463496  0.8931748441  -0.6023255431  1.925651337  0.6101935123  1.049578743  0.4031196939  0.9587201234  0.1625279966  2.492862672  1.282843464  1.113234138  0.3947697971  1.499997812  -0.5332348548  0.4142917271  0.4468920158  0.7659599081  0.3097367876  0.3863886463  0.8712027865  0.7242757106  -0.05103020512  0.6400087908  -1.045220489  0.2878688134  
0.3502928815  0.5676796444  0.4231428848  1.144525219  0.5836298207  0.2196615518  0.05169092441  1.536398781  1.289877977  0.5240497303  0.455200327  1.617888345  -0.220220946  1.495264666  1.233346277  1.107974375  1.047537082  1.308450698  -0.5195212421  1.582769714  0.3379647398  0.9644416361  0.9992424741  0.6849175599  0.6453981826  0.7339658021  0.8265425939  1.54355029  -1.528502745  -0.2529593248  
0.4228117743  0.6550941115  0.759314556  1.539884717  0.6278028964  0.4353986428  0.001066722308  0.4782680145  1.296993186  0.6471246782  0.4671311956  1.51016932  -0.628590275  1.328223073  0.900858744  0.7615310306  0.9768995258  1.390726379  -0.02107468407  1.004115099  0.1284745099  1.433474747  0.6753916529  0.1584744381  0.37629563  0.9594561227  0.6723022331  0.992262258  -1.750256254  -0.2163285167  
0.158644264  0.7340893902  0.7070647695  2.528445883  0.3718039371  0.1292627805  -0.2334931315  0.2209141253  1.075707278  -0.1356352316  0.3869426072  0.5049032176  -1.237459066  1.198543214  0.7095613643  0.540374948  0.880082283  0.8682860566  0.04505756627  1.318192279  -0.3242160813  1.260009411  1.224117686  0.01882200432  -0.7017939907  1.02951075  1.333385743  0.3746382013  -1.594423611  -0.4287239227  
0.1698401012  -0.5714024276  0.06393140154  2.449301574  -0.1712645391  -0.239943515  -0.2894044529  -0.5086961411  0.878181128  -0.2897735934  0.1652876928  -0.1815968728  -0.697743719  0.07275157287  -0.1795855464  0.01366440542  0.6114364269  0.4958628266  -0.2831011225  0.08919484598  -0.6391514735  1.546882846  0.6767538053  -0.4821687064  -0.5827840458  -0.2266548362  1.404646926  0.2855034996  -0.8021260272  -0.8642973862  
0.0351838182  -1.260373305  -0.7541463788  1.238963826  -0.2501389198  -0.3441070242  -0.4224727354  -1.290987732  -0.4011836541  -0.4566360045  -0.14562691  -0.955363671  -0.4681956903  -1.103425329  -0.1490699024  0.02075593871  0.6213859721  0.05063788236  0.05299953023  -0.8138196576  -0.5279318089  1.234765087  -0.1575242188  -0.5691951698  -0.8551364531  -0.4250224674  0.32700529  -0.07395657239  0.4557700963  -0.7201099971  
-0.01206725924  -0.9908750574  -0.6174661474  0.5615169981  0.03879132925  -0.2161106239  -0.1549272523  -1.755410026  -0.6266304791  -0.04224435654  -0.1197969717  -1.085107532  -0.2658514721  -1.147733783  -1.070308633  -0.02673461492  0.434800672  0.1712587444  0.618307904  -0.4903348638  -0.5547997869  1.148401031  -0.8981925118  -1.299717555  -0.6601656142  -0.5692508781  -0.1623016655  -0.001611942093  0.9273348196  -0.8315321416  
-0.04793623842  -0.6299507561  -0.6607626386  0.1909113587  -0.1696086047  -0.08116458839  -0.09830861399  -1.434860151  -0.8124157024  -0.07777153633  0.1494305553  -0.917854118  0.3124532507  -0.9601386459  -0.4883321783  -0.1002446074  -0.4008589249  -0.2285751925  0.7223825877  -0.8263640623  -0.2608734153  0.5495929302  -0.7003259956  -0.2430200644  -0.4521818997  -0.2000580689  -0.9772780579  -0.02716737049  0.6665868408  -0.2010788403  
0.09333001568  -0.4615267792  -0.3784325175  -0.8463729279  -0.1823744248  0.1406411542  0.5687178361  -1.137710071  -1.01534571  0.2870634232  0.222752571  -0.2364983326  0.2707755211  -0.3444038514  -0.5070461849  0.5003737076  -0.08841051132  -0.1291861975  0.52715339  -0.5255585203  0.1755082792  0.3027326899  -1.139996028  -0.5913898199  0.1631922057  -0.4490529223  -1.046524703  0.1150047664  0.4515842787  -0.2919219576  
0.3611769111  0.5886082204  -0.03709608756  0.05000813133  -0.06543501377  0.5835955437  0.3351421507  -0.5182058118  -0.3166794163  0.466676621  0.1641737989  0.008755361519  0.1268807565  0.6616989219  0.2604062747  0.0485695198  -0.1935699887  0.1646453501  0.4738658034  -0.4533322795  0.123040605  0.3608077907  0.3342206174  0.1898081671  -0.1948853459  0.5217004748  -0.9495914711  0.07389818042  0.0007151618239  0.1736130248  
0.2760124152  0.875353934  -0.1306852551  0.1572379922  -0.04843074443  0.8375995321  0.8616667011  0.001783648217  0.09009059944  0.0879026698  -0.1851501675  0.1477901608  0.217128954  0.4504274011  -0.6134841788  -0.1023819471  0.2142780264  -0.08965059305  0.05753446429  0.7843942871  -0.320133561  -0.2275265016  -0.0164522997  -0.7735972356  -0.4415075125  -0.2944888236  0.52045888  0.4122398746  -0.008921948313  0.05417728975  
0.2794091279  0.9409701471  0.3821014631  -0.2351415314  -0.3246473912  0.2258712109  0.920943683  -0.03905415767  0.1629054959  0.1269384138  -0.1137500233  0.3910375435  0.6037182525  -0.267755652  0.1108960195  -0.4548546853  -0.1604714864  -0.250373429  0.2309284032  0.2582871648  -0.09594552951  -0.2177417688  0.2715142295  -0.3790022268  -0.2233911923  -0.1173048875  -0.3422742121  0.4301421965  0.3980864365  -0.01399051146  
0.1006762664  0.4452057384  0.847860455  -0.3439239564  -0.2875637378  0.2319536033  1.098160027  0.3983989887  -0.1006241947  -0.005709456812  -0.4459221595  0.609748614  0.9740243824  -0.396137181  0.5764136535  0.01605772516  0.5370313177  -0.1722067546  -0.01366910763  0.8250786972  0.2992936521  0.1681359228  -0.2446429176  -1.016335494  0.3030862909  0.05175008331  -0.8105225062  0.119662302  0.01933768017  0.06587582014  
0.05130054873  -0.06835285903  0.5108842847  0.09670825285  -0.3650136023  0.2574394428  0.3555879175  0.3531855821  0.3634798342  0.08553427892  -0.04621654511  0.5804025567  0.6762464509  0.04662820783  1.498121702  -0.2001702266  0.4109950529  0.09954460506  0.03186195277  0.4243582893  0.5339847675  0.5126216458  0.6626988833  -0.2266770309  0.1567285355  0.5260937168  -0.4001296497  0.3683453976  -0.3369528362  0.06719376863  
0.09685446207  -0.3129657605  -0.08983917417  -0.3711556252  -0.3076515996  0.2963138652  -0.4295418311  -0.2998869723  0.2588729894  -0.2642595344  -0.06084848535  -0.04571805884  0.09328274449  -0.4410766806  0.6705763304  -0.1924088787  0.0678009868  -0.01358705222  -0.2214260135  0.4156766808  0.2389781199  0.4030054997  -0.1681102084  -0.3262722744  0.243009348  -0.04889280525  0.6881713282  0.0429933279  -0.1401052636  -0.5451384439  
0.05338178977  0.1401287946  -0.9982391866  -0.467424029  -0.2336469927  0.594947857  -0.8007852711  -0.5748052674  -0.2161132612  -0.274558511  -0.4601599095  0.273377955  0.005701523892  -0.5508211405  0.6321355917  -0.1713475652  -0.3419710884  -0.2084552241  -0.4420201166  -0.4317940798  -0.1250719313  0.5275327017  0.01821308605  -0.850623475  0.2564083594  -0.3752558053  0.2676605254  0.3015654864  -0.02081025422  -0.1823659058  
0.03778228922  0.1316191372  -1.611671528  -1.09907755  -0.2064219075  0.7375054503  -0.6998899006  -0.667461129  -0.04297123956  -0.09780966493  -0.6685624244  0.806601965  0.2701644145  -0.1611821881  0.4852775276  0.0144775391  -0.1467579207  -0.01421808727  -0.8896456471  -0.05398935354  -0.07892348803  0.3725533214  -0.2335075741  -0.9146918013  0.1248776338  -0.661061628  -0.19880434  0.3683863486  0.3822526612  -0.07527788555  
0.04110244985  -0.0834126381  -1.577489072  -1.34869185  -0.05966356558  0.8077626723  -0.3883726358  -0.1659886128  0.00826316368  0.1760262095  -0.2703929153  1.378767317  0.4356085008  -0.03808593629  0.9626069817  -0.05717072173  -0.0922190922  -0.1291967165  -0.6710635757  -0.6879348578  0.2941448337  0.2933358019  0.1212138355  -0.5690131092  0.4482346019  0.04968143322  -0.4555047093  0.7261278242  -0.1918410628  0.3210320106  
0.16290852  -0.2043283452  -1.613857506  -1.406311577  0.247849043  0.9852088311  -0.1816598705  0.1118007995  0.3366928  0.4873860519  -0.1516575882  1.586734563  0.3778486979  0.01862769648  0.8507022646  0.07931316905  0.3279210493  0.1574474594  -0.4743807016  0.1486418576  0.4284047909  0.357921621  0.4817635141  -0.5193191694  0.7483164197  0.1636739943  -0.5875812272  0.5582442382  -0.4452532904  0.3562033087  
0.476141804  -0.282704343  -1.553738597  -0.382712613  0.181431148  1.019053909  -0.05339083146  0.2745213229  0.9984551527  0.5052182443  -0.1729172485  1.251667296  0.7805402724  0.03663850546  0.8870063433  -0.2172612891  0.02381340419  0.3765183428  -0.1719196473  0.4166602058  0.341183724  0.2596351818  0.6615220702  -0.2277895008  0.3741179963  0.03350752881  0.3642628282  1.341609613  -0.9493415951  0.3987824292  
0.3399220989  -0.4910637475  -0.7788923306  -0.8174220621  -0.7537640696  0.6716447907  0.3039725739  0.2392509066  0.5890435376  -0.05481487564  -0.5935379795  0.8494408557  0.251370234  0.2396014317  0.4111246775  0.05806001395  0.5486096708  0.293063067  -0.4249918883  0.1235234738  0.2598683828  -0.1979542105  -0.4534868223  -1.373897708  0.3842075994  -0.7837639234  -0.7188758315  0.5570551679  -0.6085567212  -0.1232008502  
0.4085550147  -0.01452706539  -0.01953388041  -0.08253451045  -0.846413267  0.6493809669  -0.3956932415  0.688917166  0.5872512445  0.3211572607  -0.3182909412  1.083626996  0.02647335451  0.8927338623  1.093482549  0.1925673849  0.4733914646  0.4926318435  0.1727287446  -0.4762452088  0.5548330647  0.2133501799  -0.2955095255  -0.8005372459  0.5205956677  0.112665017  -0.4066094904  -0.05991706116  -0.8652439367  0.4157225352  
0.1826784942  0.2068387344  0.7948610643  0.6748610616  -0.5390804818  1.019411769  -0.1638295019  0.6597537602  0.4592627509  0.2660686663  -0.3337193616  0.8164955454  0.2578711396  0.3825841793  0.1871459153  0.5177614829  0.9852523207  0.2025807009  0.6874801004  1.178254981  0.4217859994  0.3552161625  -0.03312977825  -1.137673871  0.1905766894  -0.09953494622  -0.484651142  0.2346899859  -1.155043191  0.08195398302  
0.1953984321  0.43409475  1.127544306  1.265687851  -0.2901034932  0.8497077914  -0.2200846113  -0.05814696782  0.3996679254  0.2576980886  -0.5325196301  0.2581365074  1.103293899  0.273917282  0.003665771612  0.0692927955  0.4113753086  0.2036148194  0.7483375559  0.3947329346  0.4389398879  0.3806188594  0.3220256365  -0.383376145  -0.5743799552  0.04387825513  -0.7710468419  0.7488265293  -0.5036406223  -0.1435766968  
0.0782274027  0.7344334905  1.488514624  1.333898786  0.0786693933  0.8416371558  -0.09353322918  0.3413230839  0.07485270324  0.1826093526  -0.6125288631  0.2715103698  1.127098887  0.6854034656  0.05933262447  0.4953248491  0.3830456235  0.2649875273  0.4876281759  0.09653435028  0.5946608705  0.5353230411  0.1199456435  -0.9032023907  -0.1121028906  0.1091489681  -0.666903239  0.696364636  -0.7023853676  -0.2383126815  
0.2315572156  0.7640108501  2.224956371  1.80423158  0.8805153922  0.5559121805  0.3350414267  0.9673179489  0.1945073261  0.3698759021  -0.3108667246  0.5425581844  0.8545838894  0.9095869171  0.625411475  0.6142378095  0.9313754792  0.4367195277  0.254801384  0.9853455547  1.241276113  0.6167544338  0.9948854306  0.2075500638  -0.1442121048  0.5548669254  -0.1141704002  1.174376546  -0.7470154792  -0.2437720186  
0.4932149316  -0.08839618486  1.691267652  1.986519552  1.196585357  0.3463077326  0.9700279845  0.9548511756  0.5077178836  0.1177350681  -0.4577934647  -0.03054462562  0.5698745965  -0.1234625741  -0.05018175969  0.2079772546  0.666436283  0.10255736  -0.2626241745  1.378659768  1.214760215  0.8824917921  0.4772079472  -1.256158911  -0.3104881651  -0.2053352785  0.7731722075  1.74931878  -1.158155564  -0.1183145752  
0.4370608604  -0.1646427457  0.3172868789  0.7299395834  0.2246746056  -0.1280511263  0.5667200199  0.4919980351  -0.01034907146  -0.6432108373  -0.4719582436  -0.4159834111  0.1214946772  -0.1128344578  0.191344272  -0.3644773804  -0.3225037051  -0.1804368729  -0.07605968989  1.115485003  0.2849399066  0.07050415921  0.6138216505  -0.8417427908  -0.6557862194  -0.02240485629  0.2768508319  0.6484901718  -0.4708287313  -0.1775922991  
0.08498038891  -0.4642222763  -0.211327646  -0.1773566009  -0.06516496727  0.08375805396  0.1378722886  -0.2966242711  -0.7309941158  -0.8707253046  -0.7539324536  -0.5050361138  0.1483262798  -0.4552208033  -0.3496336702  -0.3557070128  0.1993564299  -0.02229053301  -0.3445890292  0.1600259427  -0.2008833231  0.2381700551  -0.6696994179  -1.734779806  -0.2521055695  -0.9875263  0.4008873177  0.2944707708  0.5100774433  -0.1935418239  
-0.1646719956  -0.4722348156  -0.4383110489  -0.1834754199  0.0001956009232  0.1855917371  -0.3428216527  -0.5934473574  -0.8659188624  -0.4530228737  -0.6785442084  -0.5174008257  0.1254891115  -0.1997640307  0.1990971714  -0.5565956021  0.2365823996  0.09784470236  -0.3271572854  -0.9466466868  -0.009225617135  0.7145966908  -0.5846398632  -1.360169559  0.007085723748  -0.5875365089  -0.860900086  0.354760094  0.3197409787  -0.4798514602  
-0.1745006974  -0.4198893575  0.03838163451  -0.07576890031  0.2502642956  0.5034486219  -0.2441443706  -0.3924793646  -0.7397465303  -0.3329705915  -0.8628574435  -0.8709145551  0.3166721288  -0.2961015393  -0.04626075566  -0.01253194186  0.6383445224  0.3130726352  -0.4765510204  -0.3944861833  0.2972527856  0.7261485883  -0.8796049669  -1.328635754  0.1686602641  -0.5895266915  -0.1543132277  0.1445957232  -0.02817678405  -0.3696321216  
-0.1624735627  -0.3851933568  -0.1734637676  -0.1228391102  0.2869630157  0.5226035225  -0.1056995481  -0.1803122975  -0.0105874625  0.1130064306  -0.4113622442  -0.6172321246  0.612887928  -0.3506490542  -0.2141628479  -0.09492895796  0.1252763732  0.2220161754  -0.3098914048  -0.403012526  0.3181969604  0.4919085476  -0.0738114104  -0.6994723604  0.2747039587  -0.4675159918  -0.04303090201  1.098829317  -0.08032428202  -0.3380131389  
0.04474524167  -0.138270489  -0.6614474207  -0.4939644816  0.1525589147  0.3710090955  -0.8337879103  -0.580518437  -0.7516751969  -0.1458547397  -0.5085535537  -0.5630568976  0.3867145299  -0.7733113475  0.6218468117  0.1115709347  -0.3009923227  0.04054328256  -0.3647572017  -1.077720688  0.01753174144  0.2719581615  -0.6628265681  -1.136265213  0.1000216701  -0.6279679845  -2.000767932  0.613402967  -0.4568502804  -0.411410095  
-0.1292080629  0.5650914575  -0.6321933369  -0.2798810078  0.1016120204  0.3052187587  -1.715101668  -0.4718651838  -0.672540974  0.1614813555  -0.4703688184  0.09016520566  -0.09332762432  -0.6750546505  0.3571941471  0.5377043005  -0.001991279179  -0.03104380761  -0.7278600715  -1.206690619  -0.6204198354  0.4288716252  -0.9791157896  -1.547563686  0.5822355355  -0.679002808  -1.221317639  -0.3426121842  -0.7311472317  -0.7481645343  
0.1683339297  1.253415656  0.5656583044  1.356105183  0.40423377  0.08607631298  -1.206841138  0.6340119225  1.033804962  1.534371968  0.02418899654  1.192705035  -0.2737998324  0.6423290621  1.328966194  0.8673896503  0.5812791074  0.7154062513  -0.4659821507  0.7743735389  -0.06315737628  0.9695903689  1.412129263  1.453303837  1.429919014  0.9590606442  0.16394704  -0.04276687115  -0.5707801855  -0.3364223341  
0.2471090788  0.6706780738  0.3682276953  1.909329108  -0.0411634953  -0.5844551806  -1.088413153  1.573093115  1.955845868  1.086187258  -0.2971833803  0.7193896898  -1.18028658  1.003725043  1.09741426  0.8561726842  0.8480501942  0.5606712349  -0.7741542257  1.37492798  -0.04035563936  0.5958242361  1.382069411  1.165193941  1.179396932  0.09696755406  1.248489262  0.1881184298  -1.960916055  -0.4365430918  
0.397585595  0.1372564131  0.2955346525  1.051482089  -0.6067760226  -0.9597365493  -0.9006937443  1.49019264  1.85109355  0.5759812473  -0.1214870068  0.5929683201  -1.640721898  0.7752181296  0.1935600463  0.1828049176  0.3062690529  0.213017956  -0.1555524709  1.661748106  -0.3881199407  0.6011587853  1.256690726  0.2968750626  0.7172834511  -0.07188687934  1.54716061  -0.2800889245  -1.468751502  -0.2301517053  
0.08045958358  -0.4071973847  -0.5298536806  0.3966157888  -0.6573611183  -1.374783222  -0.4782503114  0.6303041448  0.8090721663  -0.3406472836  -0.6012792264  0.2678329346  -1.398549147  0.2094512345  -0.4170333834  -0.4536968984  0.4385138864  -0.3607893098  -0.234268234  1.062080174  -0.7277888534  0.1491846575  0.7787803023  -0.0862352154  -0.02485856921  -0.2164796094  1.318245929  -0.4791404874  -0.3174716642  -0.2132727488  
-0.2500769646  -0.4744374503  -0.711042511  -0.5140109311  -0.417003775  -1.16161631  -0.5601593955  -0.6290784104  -0.07866325247  -0.5177626971  -0.5068854141  -0.2945948509  -1.283745476  -0.5403587379  -0.6790219759  -0.6560965439  -0.04330848831  -0.4772677983  -0.2354007006  -0.3408090863  -1.156750129  0.1963147708  -0.1132240117  -0.772651325  -0.06409668982  -1.072520136  0.4575103413  0.05724237975  0.6378944616  -0.3562824222  
-0.3900724227  -0.0598923956  -0.4189389571  -1.000917259  0.007522327176  -0.4353326793  -0.6509287098  -1.073370173  -0.9006008012  -0.7427495411  -0.4102973603  -0.4784360518  -0.3127460528  -0.7629627202  -0.1444913853  -0.07555124605  0.04969644529  -0.3282272223  -0.06816156739  -0.9943702416  -0.841746223  -0.2079336936  -0.1539867954  0.08284742964  -0.5375072815  -0.4592077995  -0.8183335106  -0.2577367371  0.9887418951  -0.03825625437  
-0.2951260929  0.6073846198  0.2394473621  -0.4575532876  0.4419248889  -0.007490269392  -0.8233221289  -0.5394128205  -0.9048233767  -0.1982847346  -0.1968138879  -0.1672500108  -0.5011475127  -0.9879594393  0.1144004991  0.2405715942  -0.07242429033  -0.3905743878  0.1556266299  -0.8930902269  -0.4732157666  0.09936307895  -0.1221586549  -0.7005805488  -0.3290706083  -0.1728393119  -0.446704073  -0.007423386882  0.164008211  0.3240817639  
0.0006628350295  0.4079717609  -0.2461580348  0.1587910225  -0.05685732903  -0.5859374948  -1.561683152  -0.3555584213  -0.0419185633  0.1184662706  -0.343964779  0.1012884284  -0.8078440334  -0.1252980672  0.1897746833  0.416495046  -0.05252198847  -0.2643925246  -0.4150483336  -0.6129460458  -0.4637066911  -0.1154622258  0.7611097479  0.9977090548  -0.8343024247  0.1045349545  -0.0164788429  -0.7096331719  0.1590184681  0.4371612066  
0.148271336  -0.6124807533  -0.659543433  0.4168580614  0.0660885521  -0.5989746297  -1.466459426  0.002893651492  0.6448550379  0.3153649236  -0.5545457513  0.4015796601  -0.7153192452  -0.3202070767  0.07823259756  0.6838519334  0.3412304044  0.1909649046  -0.6541909536  -0.9319882871  -0.2678476806  0.5369090693  0.3856778614  -0.1284126745  -0.3345818987  -0.4566067199  0.1006001608  -0.2396665462  0.04305708578  0.6443142316  
0.1127803424  -0.7900926605  -0.3656331272  0.7408241236  -0.02336232735  -0.6760752785  -1.329845764  -0.2813442525  0.7730941553  0.009502658055  -0.5250625157  -0.2201903747  -0.9551919463  -0.4696632751  -0.24918823  0.6753414011  0.6130901658  0.4103550731  0.1457943499  -0.1610066524  0.06779986473  0.5530890469  0.6902064186  1.184937654  -0.9744954023  -0.07428872367  0.8283617756  -0.5902394825  0.2520372634  0.4805429102  
0.07727995121  -0.4718877118  0.4940604713  1.009623131  0.06708250708  -0.0731022631  -0.7540225412  -0.3991604339  -0.06254909836  -0.1065136928  -0.01643258928  -0.7107351833  -0.7008381517  -1.328309037  -0.8907539906  0.268513133  0.4936860156  0.2809038281  1.084785884  -0.3747856461  -0.004977337164  0.56638267  -0.2636058035  0.1386846848  -0.3877315268  -0.07702430713  0.7068428207  -0.7964600357  0.08371415807  0.3635829374  
-0.2139019689  -0.3639013396  0.1842353325  0.8594222331  -0.1752131  -0.2775353624  -0.8314206599  -0.9769362467  -1.03001418  -0.3979303543  -0.06446669998  -1.32706543  -0.3789143996  -1.327075575  -0.7618712084  -0.1144210605  0.4826516725  -0.09155419071  1.514202148  0.2027377724  -0.3018014901  -0.1217285449  0.04015440531  0.8160065223  -0.8400617256  0.1541244964  -0.3092285353  -1.083361909  0.3569837054  0.08759809453  
-0.2371971053  -0.3856800914  0.2676103875  0.6263059196  -0.07581360362  -0.09620992097  -0.2232734131  -0.9100601238  -0.6661700476  0.1952225539  0.08840898778  -0.6084042884  0.1713190118  -1.092086662  -0.7133727517  -0.04696163756  0.6763173038  0.2188181179  1.308136274  -0.1036521022  0.02891139394  0.5089845336  -0.4551526933  0.2976532023  -0.1668603095  -0.005574513736  -0.5206695066  -0.4864754763  0.3790100348  0.1638112707  
-0.1504563217  -0.3094521138  0.08872047263  0.8088296629  -0.4080010875  0.06040507907  0.4650771248  -0.6005907489  -0.05275090589  0.1463944825  -0.04802123212  -0.2650390215  0.2666208672  -0.8870534119  -0.2227455822  0.1004939167  0.2777166182  0.01594885904  0.7915055412  -0.411965288  0.3329129946  0.3129383564  -0.0909427865  1.097062441  -0.6749139528  0.2351355247  -0.2354521422  -0.0158231745  0.4313974345  0.3895859275  
0.2573164089  -0.45054598  0.193550446  0.148287381  -0.7913392113  0.1881364457  0.4865541031  -0.3796747787  0.543018532  0.2203126828  -0.03768273631  -0.3963318485  0.3954290918  -0.5782808609  -1.228198153  0.04001720312  -0.1598620927  -0.02487021877  0.01194252341  -0.4344699507  0.142337974  -0.3276155543  -0.6878712323  0.2177920944  -0.2466018391  -0.2465581007  0.2951246632  -0.3092487313  0.1062974332  0.3387051355  
0.1990097541  -0.1205947212  0.2530245708  -0.4585868485  -0.7274486174  0.09134481401  0.06079112993  -0.4944623852  -0.2372025695  -0.1237027516  0.1816783394  -0.3092801647  0.7485595759  -0.6536350404  -0.4927948769  -0.2170435823  -0.4901551344  -0.6493353688  0.4159261682  -0.01337006722  -0.3275373256  -0.9064763399  -0.3402625143  0.6424898691  -0.1439923116  -0.03965491112  0.416322278  -0.5745534433  0.4965979314  0.339100335  
0.04095999103  0.5081360791  0.9543882826  -0.7152988252  0.1050866838  0.5719537375  -0.08135650359  -0.7088276244  -0.7433013994  0.04279903271  0.3560388307  -0.1744477357  0.9459050235  -0.725659034  -0.2232467915  -0.1881053374  -0.238202689  -0.7053864397  0.6472693106  0.3575332768  -0.4246060662  -0.09257604323  -0.6108227334  0.5362012224  0.1835378108  -0.00746724283  -0.8854663526  -0.4651062092  0.3618425435  0.3193591102  
-0.1113824974  0.9270286878  1.424075537  0.445850746  0.4513819954  0.4983032882  0.08032742376  -0.4978657221  -0.3618891801  0.1600620905  0.4836103219  -0.17695427  1.441457075  -0.221317715  0.3666202902  -0.3270754688  0.1670900456  -0.6096274404  0.6767140175  0.04665528707  -0.2881638045  0.08578686008  -0.2958944116  0.9375278227  -0.0481614167  0.5867940755  -0.7084592127  0.01890084076  0.2234141485  0.1285638749  
-0.1989802018  1.103052253  1.888314663  0.8525042092  0.9299660686  0.4947478604  0.7439937532  0.3385896094  -0.01989589562  0.577401336  0.008823760751  -0.2076889853  1.499978831  0.2454482222  -0.6677828727  -0.0925403803  0.7325695583  -0.1121126815  0.3694680789  0.6180140799  -0.05984211577  0.1141432934  -0.2698446397  -0.07438012342  0.3710632512  -0.04622986765  -0.5860532327  0.5509495228  0.01659168496  -0.2502935886  
0.01592631735  1.129692609  1.823319462  1.731613745  0.8344756809  0.1700103594  0.6234127276  1.258377082  0.3367924324  0.6303538075  0.361140451  -0.1532054798  1.082163436  0.49101205  0.233441842  -0.4155405385  0.3910143869  -0.1964552453  0.4753659512  0.7721159949  0.2312367363  0.01163902615  0.682464758  1.281594305  -0.08771579074  0.9058806153  0.1124111489  0.3027341668  -0.3518182646  0.2914820223  
-0.13649196  0.1102230535  1.053109134  0.9237837478  0.2866909917  0.08546808769  1.181403212  0.960600802  -0.02792835288  0.1659337969  0.3256909051  -0.2062856692  0.02814729165  -0.7264393876  -0.7982893001  -0.02312205472  0.4324438886  -0.4466963409  0.3731433821  1.560911282  0.2863055483  -0.3520275948  -0.8296018557  -0.04486839897  -0.1017000188  -0.1273207352  1.083104227  0.01111492674  0.08155520352  -0.05904188137  
0.1337791101  -0.1695478075  0.294014757  0.4386368346  0.2491093237  -0.07525322299  0.6262716593  0.5331637149  0.04727155414  0.7861108116  0.7333276866  0.2424589569  -0.2846090685  -0.6057957564  -0.0300855226  0.01943800573  -0.05598555414  0.1625207845  0.4697107077  0.0674780319  0.2771951096  0.3172098862  -0.1257753138  0.6310747621  0.2477667346  0.7596825877  0.06638313286  -0.5123070693  -0.1870219859  -0.02010406032  
0.2042573133  -0.2929195707  -0.01950288676  0.1462771501  0.6997597067  -0.09275455224  0.7744235967  0.8479056475  0.4897662259  0.4547805066  0.4282662028  0.4466432762  -0.4676211367  0.2596502514  -0.1504679707  0.6523248115  0.8806102669  0.1210879736  -0.3768966228  0.5690192425  -0.00842085677  0.4522040736  0.2000842805  -0.136012809  -0.04397685899  0.002195602989  0.2846754413  0.6716492979  -0.8205180133  -0.3959734004  
0.5227706926  -0.01317309094  -0.4710025901  0.331300511  -0.2116123142  -0.007703713406  -0.02561650061  0.9950303537  0.8372757777  0.1317452999  0.3948529525  0.5529597999  -0.71502259  0.8795752971  -0.4064493402  -0.2775450841  -0.1226391756  0.07295271675  -1.070786057  -0.07308008687  -0.1129033095  -0.04160991956  0.2835516488  0.3763511338  0.08044925089  0.02702227451  0.5523300455  0.130993778  -0.3032942954  0.1609735334  
0.0159878907  0.1486886691  -0.9927878441  -0.3107701147  -1.144131767  -0.3700342844  -0.3691704275  0.9231012535  0.1743469516  -0.8947131614  -0.210733639  0.165520343  -0.9245430046  1.427420697  0.001146248938  -0.5154997809  -0.4510642228  -0.2208172672  -0.9709157762  -0.313612047  -0.01046160786  -1.320197154  -0.0252878953  0.4257536715  -0.4513287442  -0.1508713686  1.169898038  -0.8125304617  0.138228834  -0.005497963728  
-0.2728759144  -0.2624814633  -0.6410142009  -1.215630014  -1.093134536  -0.1862493699  -0.153685947  0.5843187717  -0.2101032807  -0.625987573  0.03512366654  -0.04414422683  -1.216785031  1.281393091  -0.4559981959  -0.7318218216  -0.5228232006  -0.01714172486  -0.733518002  -0.8769619213  -0.4207918812  -0.9585337563  -0.8034263788  -0.6090400479  0.1861938059  -0.5528094278  -0.1569027074  -0.8024898607  0.8277617811  0.02365472835  
-0.3473182102  -0.4329427422  -1.191568968  -1.093000988  -0.7958857756  -0.4600478462  -0.3835203232  0.03804650833  -0.304627407  -0.4806089086  0.1161413721  -0.08816697216  -0.8777688901  0.9731160385  0.2306146228  -0.6422092727  -1.145634117  0.1611124055  -0.2198995148  -1.172578297  -0.790337243  -0.5471094976  0.08176284609  0.1907933687  -0.2170682419  0.08059162592  -0.6940226433  -0.6365361015  0.838711024  0.3460586887  
-0.4880781219  -0.817383399  -1.43359242  -2.037746774  -0.3426781427  -0.50617757  -0.1706438361  -1.160564422  -0.5334550563  -0.3912742555  -0.1011781782  -0.2643017646  -0.3599057396  -0.3838029745  -1.084873243  -0.1497308726  -0.6573792925  -0.2148640186  -0.5372532698  -0.7312976929  -1.049181321  -0.7166631064  -1.046218033  -0.3420748905  -0.402514312  -0.6496870648  0.86862233  -0.934538323  1.205347044  -0.1303894099  
-0.2017068172  -0.7971801219  -1.15235204  -1.772487527  -0.2555454152  -0.7335438706  -0.0098788624  -1.741682842  -0.6552892957  -0.2361088913  0.2083297244  -0.1801303466  0.262716188  -1.267952547  -0.8944255056  -0.7928630947  -1.190039985  -0.5751219449  -0.3915855998  -1.62600553  -0.6903461164  -0.3971747819  -0.4271174709  -0.2815360187  -0.3445999186  -0.349508466  -0.2138603218  -0.5350672783  1.279848326  0.251229326  
-0.2453851353  -0.8706594623  -1.544730218  -2.040290371  -0.3100008162  -0.8181559097  0.1442966914  -1.94565148  -1.268812636  -0.8805792317  0.004606214289  -0.365062464  0.1644411587  -1.347470562  -1.218376676  -0.2581345906  -1.021215214  -0.8325628927  -0.1592925305  -0.7254611342  -0.726153123  -1.321715345  -0.426148521  0.1046915521  -0.6304221711  -0.5831075987  0.3274393104  -1.233628266  1.037821592  -0.1142587506  
-0.01187419143  -0.5312022397  -1.132751352  -1.882649443  0.1105662358  -0.2176945305  -0.000854191025  -1.705650089  -0.9823170601  -0.0374969925  0.4602451465  -0.1492518997  0.2416796574  -0.9905660385  -0.2082659007  -0.2130902956  -1.241424109  -0.3514701632  -0.03672065135  -0.857914577  -0.2981923621  -0.7882821406  -0.2907030131  0.01802481071  0.4209935927  -0.1705261171  -0.184214497  -0.8535971107  0.7409507622  0.4362922202  
-0.1556077953  -0.350252774  -1.187389334  -1.652943256  0.1945595204  -0.136014938  0.1687227662  -1.191312401  -0.6271748016  -0.3194357166  0.2209747888  -0.2780359544  0.3702081732  -0.7429528893  0.1665723005  0.04217044805  -1.012254192  -0.4330937565  -0.05795117298  -0.293903728  -0.1490910181  -1.017788053  0.2696237743  0.3017688945  -0.0826118804  0.2230298921  0.3003957243  -0.7046419359  0.3505972478  0.4681895474  
-0.09021221101  -0.3273272617  -0.8315339793  -1.271225365  0.1979237716  -0.1208063066  0.2648422921  -0.9524510477  -0.3360852963  -0.2826851894  0.122321776  -0.3123424686  0.1606161544  -0.2801936088  0.006492120174  -0.2882590818  -0.4698382981  -0.1118915204  -0.2368224398  -0.199731812  -0.2436072572  -0.6658077647  -0.211794959  -0.142641773  0.1651411127  -0.3279943226  -0.239372977  0.3809223343  0.5381926669  -0.0197740919  
-0.1923780778  0.3133094244  -0.5759738799  -0.4727993349  0.05118663386  0.1350243778  -0.1390776507  -0.3875398497  0.05042817186  -0.5450845055  -0.1937363746  0.04509954474  -0.06839540235  0.9212678367  0.7725967564  0.04267227248  -0.2362747119  0.4737673859  -0.4916932954  -0.3191298148  0.3229277343  -0.5143166076  -0.04332794675  0.534373166  0.5672578159  0.1741771122  -0.7269444735  0.4101441344  0.4995299052  0.1538213042  
-0.469152578  0.9819140394  0.2964004479  -0.0963414035  0.2287439891  0.3807232633  0.3073519517  0.5311780561  0.4461660765  -0.2286394476  0.02337780247  0.238943756  -0.3817056062  1.163532796  1.184967039  0.3705498802  -0.4072968346  0.4560039841  0.1274457726  0.1028891306  0.9741277429  -0.5295257079  0.1456361871  -0.01950816451  0.9777464733  0.5752235722  -0.8064206264  0.5744519474  0.08978200269  0.2215552078  
-0.263288688  0.9437620102  1.042639302  0.5929255756  0.6037940396  0.05837250664  1.273043275  1.411201682  0.8953445627  0.1102631533  0.3637515012  0.2757350594  0.2449255869  1.06696557  0.8492884023  0.3101921823  -0.2499175015  0.526319382  0.4891298746  0.7563915185  1.301678054  -0.2267856211  0.7806441532  0.8153554252  0.2478710703  1.266642264  0.1968672444  0.4764232226  -0.6598637938  0.0506553381  
0.03097655302  0.1492760033  1.514324363  1.180160114  0.8990365638  -0.1498690185  1.918114722  1.708825534  0.2046951201  0.3199498145  0.3573560142  -0.1753774244  0.4830332787  0.9560166467  0.2901488685  -0.1613379872  0.4579494126  -0.04272123972  0.6407666116  0.7367837527  0.9883099371  0.3446539705  0.2698782245  -0.1699630048  0.03651020838  0.333784478  0.169124257  1.468246985  -0.5197953866  -0.3791516283  
0.293937516  -0.0898361834  1.599360608  1.691676784  0.9729611424  -0.1686570583  1.158575104  1.517356668  0.2543351426  0.3681019693  0.2279843184  -0.05326990217  0.03340621913  0.8938476797  -0.03845248884  0.2164819251  1.108228391  0.07690970945  0.2790775227  1.217972885  0.6342840383  0.6910787463  0.6633861372  0.6021844234  0.05373717469  0.5206137933  -0.006367531269  0.5807261199  -0.9050350507  -0.5371964571  
