# Supplementary material for: Large-Scale Brain Network Coupling Predicts Total Sleep Deprivation Effects on Cognitive Capacity
Source: PLoS One. 2015 Jul 28;10(7):e0133959. doi: 10.1371/journal.pone.0133959 (PMC4517902; doi:10.1371/journal.pone.0133959)
Supplement: S1 File — (ZIP) [file pone.0133959.s003.zip › supporting_data/dual_regression_timecourse/timecourse_TSD_subject9.txt]

-0.01377335182  -0.216239454  0.1764656861  -0.3388626788  -0.1386523852  -0.8178000449  0.5695767953  -0.5501077014  -0.5008389047  -0.7310457564  -0.5259518132  -0.3300363088  -0.1447408784  -0.7717255631  -1.033946442  -0.5283656187  0.1294316445  -0.5931442519  -0.2342439185  -0.8431028142  -0.4027097783  -0.1853427552  -0.1653766003  -0.9276423313  -0.7076234852  -1.182289  -0.6434795431  1.045859503  0.8434520192  -0.6766032271  
-0.1300577804  -0.4359253065  0.2897953612  -0.5341834529  0.07249325435  -0.6961664203  0.5097271925  -1.107473604  -2.141862558  -0.5868285239  -0.6440859685  -0.9393980128  -0.7724649977  -1.254552756  -1.258584877  -0.3663149164  0.004410642953  -1.024453427  -0.1395947737  -0.8453655543  -0.7769473429  -0.2016428367  -0.2159572515  -1.252780373  -1.143501863  -1.670680112  -0.1145436826  1.075150281  0.9488945467  -0.9457844971  
-0.0692091918  -0.07109609482  0.5282894266  0.1372521085  0.1838744643  -0.6630151694  0.1951651926  -0.7395048949  -0.9457808365  -0.3315429769  -0.4672346813  -0.7305529192  -0.5553358017  -0.7874873701  -1.040882186  -0.2684307854  0.01288723333  -0.6400200581  0.6303631939  -0.04797150274  -0.4333379213  -0.4995457032  -0.03255914371  -0.5422158239  -0.8945204737  -0.7988428563  0.239126464  0.7317245292  0.2636259394  -0.689794544  
-0.08541762253  0.1429450291  0.5138603292  0.007782266063  0.07826453027  -0.3179782901  0.2125277526  -0.6717562202  -1.308162574  -0.3001247301  -0.3568597295  -0.6059970048  -0.2774331091  -0.5284082218  -0.4531807382  -0.3139750563  0.03967268105  -0.5168772494  0.7570099799  -0.4196659753  -0.2216856447  -0.3239642569  0.123387436  -0.2632902852  -0.5373661108  -0.7336660482  -0.5757186617  0.8239133932  0.9524609986  -0.2445496381  
0.08021426192  0.007709559024  0.5281982306  -0.09247637429  -0.06377314441  -0.4084723617  0.237657997  -0.5906667076  -0.5589114353  0.2360784594  -0.6530300655  -0.5023146303  -0.08419106271  -0.8851271484  -0.628246443  -0.2192988461  -0.2084135942  -0.5362504322  0.8601524055  0.193279853  -0.6634931741  -0.4548013485  -0.8224532431  -0.3424255061  -0.4429519107  -0.2625144645  -0.2926609322  0.2755495224  0.4744699935  -0.1745615308  
0.2057686295  -0.07269826128  0.4295321209  -0.4908250496  -0.06945891862  -0.07072662582  0.1929477681  -0.8337297811  -1.105063592  0.785403441  -0.546843737  0.2115810218  0.1809483723  -0.7161452693  -0.1181969882  -0.4681801654  -0.0888776916  -0.5558643197  0.6638461626  0.216102823  -0.4881469306  -0.2562416092  0.0174670032  -0.4643674965  -0.4133931601  -0.55339348  -0.2408048685  0.5322303698  0.8786984471  -0.05014064497  
0.2826056087  -0.06221293639  0.4954445928  -0.2284672183  0.1462002038  0.2820599436  0.3375382409  -0.4078762606  -0.1578675468  1.08640459  -0.5605960246  0.7420027593  0.181140289  -0.2890420176  0.2410821903  -0.288910057  0.4313302764  -0.1649920298  0.0492380799  0.6167446874  -0.1266214148  0.4072366332  0.312000948  -0.1142739227  -0.1128482692  -0.318025839  -0.1720075107  0.8031615049  0.1047533403  -0.172502821  
0.2142960363  0.1269786774  0.4770541483  0.2301900941  0.1123468016  0.1088930466  0.4629740775  0.2719605368  -0.236823189  0.8636068609  -0.5759232948  0.1878862506  -0.005645080362  -0.2933275505  0.04391436002  -0.1534652745  0.3679897606  -0.003297001021  -0.4445722788  0.9249965052  -0.1789934344  0.3242521334  -0.4509837767  -0.3172813126  -0.1374945577  -0.06368102011  0.2186322329  0.6323151858  -0.7033715827  -0.4498099674  
0.1618178779  0.1029352098  0.1739733612  -0.2924623587  -0.4530690442  -0.4659943045  -0.5556056079  -0.09344718356  -0.3972935897  0.4330235279  -0.6244078658  -0.5708524356  -0.4848766248  -0.5590833523  -0.2665852816  -0.3931618  -0.5204666097  -0.3475565357  -0.1554969033  0.5959347721  -0.6181257497  -0.3847554498  0.2982965753  0.1246293894  -0.2569615962  -0.3711467427  0.4447012275  0.02630357188  0.4894524974  -0.3550081252  
0.1027771113  0.5399061828  0.2130129086  -0.4488326943  -0.5123239192  -0.005545577788  -0.4293462874  -0.01128218337  -0.7520764628  0.5624513441  -0.2589751058  -0.6291271108  0.07442092852  -0.1861040877  -0.2523743464  -0.01195901861  -0.293417512  -0.02785119352  0.1585084976  0.3209539859  -0.5023055194  -0.6214119574  0.1019208298  -0.428419805  0.06178866447  -0.6842918159  -0.1426434204  -0.1854533294  0.2932596481  -0.1352380932  
-0.129202816  0.562011951  -0.03453695999  -0.5087751673  -0.5792003172  -0.08112372017  -0.6157007594  0.004370209346  -0.863649457  0.3368105432  -0.3187193454  -0.6499138748  0.5364124011  -0.1870772548  -0.1196997683  0.172025095  -0.4646540886  0.01315088318  0.168327856  0.6606402572  -0.3542013684  -0.5775113367  0.5534332631  0.3793182167  -0.1747562023  0.3420842278  -0.03837274229  0.01388459832  0.5877746331  0.259611269  
-0.1749698664  0.5010577517  0.2150628397  -0.3542827186  -0.3455225044  0.1079769468  -0.3301685394  0.7580395562  -0.2299086418  0.5086642929  -0.2135156828  -0.4590885427  0.3192997647  0.2767945101  0.001586473403  0.2457082382  -0.2666412407  0.1310442403  0.009112074179  0.2896419365  -0.03901513652  -0.1345451429  0.8654763509  0.3905761782  0.277984828  0.1063615432  0.2652703747  0.1993287911  0.4010821763  0.0973021749  
0.02739396591  0.07700246486  -0.4835686176  -0.7486712487  -0.6591204108  0.07299870707  -0.2494695238  0.7727961965  -0.492123406  0.582371118  -0.4660995902  -0.4338773931  0.01278434152  0.1365295148  -0.1332908984  -0.03028622538  -0.3913397679  0.05357675188  -0.5646140179  0.104729408  -0.3689290222  -0.1117134651  0.5832229602  0.05083656029  0.03022887966  -0.2202334373  0.01219027265  0.2157343634  0.2435044651  -0.2571383961  
0.1253861254  0.2629511546  -1.009532591  -0.8153397894  -0.6651352623  -0.1337858251  -0.5165129039  0.7962859763  -0.1495239011  0.2319118897  -0.2230606339  0.2632644109  0.2851695801  0.5456875089  0.06708056521  0.1143337548  -0.2639630276  0.008604703268  -0.5735802537  0.2790230397  -0.2733152526  -0.376226513  0.4656714163  -0.03525696873  0.0007029229811  0.04245778898  0.1831442774  -0.3226642732  -0.3619974074  -0.02062242815  
0.03414416726  0.3988111004  -0.9764963203  -0.770253251  -0.5807139407  -0.1082036953  -0.8974233228  0.3692737891  -0.1423579812  -0.1906781259  -0.2143716657  0.2354587672  0.1860054644  0.7315296138  0.0692943625  0.1025363314  -0.3311188392  0.2213872276  -0.4478706871  -0.1666296665  -0.1540305603  -0.317601434  -0.05547183434  -0.3841447045  0.242282676  -0.1469551565  -0.1745815517  -0.3332773183  -0.05312949444  0.05157214189  
-0.2260421666  0.4729278583  -1.098587919  -0.7127786736  -0.7998963551  -0.3982598246  -0.8897096783  0.1741024105  -0.7452300164  -0.5642224726  -0.468317658  -0.5211175874  0.1694488726  0.7140488941  -0.1816597793  0.1359509257  -0.3096663802  0.196414013  -0.2991556708  -0.4885269369  -0.2061407788  -0.4675786658  -0.2901929388  0.2853815899  0.1438237986  -0.2864933339  -0.3734367301  -0.6675877279  0.1675983971  -0.1239429292  
-0.4417007105  0.3445796655  -1.26444429  -0.7690647854  -0.7004593066  -0.3951194174  -1.170800139  0.01036709471  -0.9962918077  -0.2862626418  -0.3332064132  -0.1412713673  -0.005098622614  1.076051292  0.3289296093  0.1482029376  -0.4353152212  0.2424583532  -0.146833789  -1.262852369  -0.1637429086  -0.1394178928  -0.2323772542  0.09044501587  0.1907396771  -0.1490179837  -0.6671591083  -0.8301162059  0.4761385808  0.2605845505  
-0.3991494673  0.1383735135  -0.9927345036  -0.5624175021  -0.2778492586  -0.02052097333  -0.7694612376  0.1687239951  -0.1560907815  -0.05763302651  -0.07026322079  0.3595881612  0.0005838995929  1.133726486  0.4990511491  0.1091116411  -0.192574377  0.2372043741  -0.01021673211  -0.7625807608  -0.04041947408  0.17402206  -0.4042260174  -0.4198283084  0.4053966596  -0.0561828834  -0.8495345761  -0.7544832054  0.1127783688  0.2988577366  
-0.3210868918  0.1342564915  -1.109682379  0.04052268578  -0.2447333279  0.01560983446  -0.4433369255  0.2345962396  0.008589387728  -0.6267060736  0.08988010056  0.3246871854  0.2349976354  1.113525898  0.4482439923  0.006786954067  -0.1431134723  0.3667882635  -0.1391241008  -0.5991426792  0.3198258701  0.0823785808  -0.3822589011  0.2928708733  0.3353613407  0.5365354771  -0.3731485294  -0.4550917396  -0.2453372435  0.5863099343  
-0.3214426938  0.03714492925  -0.8920237865  -0.1897208788  -0.2585658215  -0.08215862995  -0.4714788766  -0.1221005502  0.1260089282  -0.7177088751  0.07614403529  0.104796706  -0.0363134147  0.8574776602  0.2183382359  0.01232848148  -0.08606239092  0.294083908  -0.1284486299  -0.9543333147  0.2007132488  0.2203711356  -0.5601587937  -0.09378810043  0.4777711942  0.2749713587  -0.7616543087  -0.4002077578  0.2533098785  0.3217893259  
-0.3205336743  -0.02977471689  -0.6633365726  -0.05535071319  -0.2589726214  -0.05185166488  -0.3115363829  -0.02964141628  0.2594538806  -0.3475847902  0.1718684476  -0.01110483032  -0.0975503969  0.6613084132  -0.05946442773  0.3069990395  -0.1475357949  0.1780834128  -0.1407811508  -0.6435186474  0.08194921357  0.3745625661  -1.822403336  -0.4906439265  0.4907988762  0.3437765368  -0.6208081717  -0.5000570108  -0.0830173529  0.1392309599  
-0.3768482758  0.474741277  -0.004415146823  0.584801288  0.2589031125  0.3784402721  0.4380013412  0.6391325419  1.299081317  0.1354718086  0.2744579347  0.533574905  0.3211464703  1.165858014  0.2765812901  0.5237450976  0.3739055184  0.4101326169  0.05129346906  0.2198598243  0.536860724  0.7133864207  -0.02778327119  0.4619176561  0.8224817241  0.5509782287  -0.768135436  0.2734776434  0.02121701143  0.5703632153  
-0.1069643463  0.5307103771  1.56359116  1.905690842  1.040095677  0.7671472195  1.19555011  1.352639619  3.282798925  0.9424306002  0.7044706231  1.447581872  0.5124796004  1.179678376  0.9981701848  0.8510247205  1.071950997  0.8823274888  0.2498746362  1.537824101  1.319359105  1.453580824  1.309610722  1.30988761  0.8179704322  1.309132416  0.2423430867  0.871018357  -1.597974636  0.2884782228  
0.36388314  -0.1939754199  1.502979524  2.308423715  1.495917097  0.3725579599  1.395787389  1.210020386  3.671281576  1.081132698  0.7228760261  1.427539319  -0.4323495057  0.3504212269  0.9245799512  0.7741217014  1.022179227  0.4117588233  -0.4709201698  2.438665156  0.9063976194  1.52368394  1.516377946  0.8167024971  0.2099113305  1.190609871  1.378005051  0.9118795908  -2.593264652  -0.5901306877  
0.7310371684  -1.01918264  0.6050499703  1.48866802  1.053195499  -0.2819031045  0.4942780444  0.650442968  2.785249786  0.3739451749  0.2827901662  0.6094427488  -0.933531852  -0.4636003306  -0.08679433074  0.0562439574  0.4547071143  -0.0958949736  -0.7522062466  2.211053646  0.003327937367  0.8019365581  0.4455126874  0.3606090499  -0.4077612195  0.6946954581  1.183557562  -0.05933108951  -2.231664782  -0.863268824  
0.4443890581  -1.163403154  -0.1430045092  0.5705969304  0.9538206655  0.03501822504  -0.2031213393  -0.6680996961  0.4322204452  -0.2231778846  0.4721668738  0.5285258901  -0.1563574559  -0.6286045211  -0.3081622084  -0.7434476819  -0.04618117988  -0.2043483912  -0.6121804505  0.4499563215  0.1390278387  0.4720558747  0.5286697265  0.06360661397  -0.4854882942  -0.3165545999  0.8595108335  -0.4815514544  -0.8068487835  -0.3536048154  
0.05112701557  -0.9351810839  -0.4266694752  0.03714036868  0.6577145635  0.04006523063  -0.313253379  -1.237149297  -0.3395379621  -0.847183489  0.1489214555  0.1380764022  0.01343812643  -1.000637257  -0.2628451204  -0.37098239  -0.282025905  -0.1034901472  -0.4375989452  0.1484359711  0.133027104  0.3293921169  -1.208553479  -1.118063009  -0.1875752055  -0.3942250968  0.7365038829  -0.7557730088  -0.2261214457  0.01926921536  
-0.5654384908  -0.9517848535  -0.7899454654  -0.430021644  0.2949922903  -0.2484165136  -0.844645216  -1.704030036  -0.2553902004  -1.202175008  0.3239033599  -0.07437849375  -0.07193532867  -1.117670692  0.04816877049  -0.6985999258  -0.5946978095  -0.05447680542  -0.06794356049  -1.63302472  -0.1134169591  0.1539737924  -0.4815885516  -0.1359204321  -0.0001291620061  -0.3109040948  -0.2726212123  -0.9746345183  0.996103467  0.2594462637  
-0.6896270385  -0.621298514  -0.7195382027  -0.6476365686  0.3556379  0.1044669861  -0.3627982696  -1.385848842  -0.4357952157  -1.033099287  0.2158466439  -0.1639436557  0.2120666995  -0.6854921419  0.05585298192  -0.2046493453  -0.2150961034  0.09758610463  -0.07323220723  -1.968853101  0.206362023  0.06167931744  -0.3850968523  -0.4149103709  0.07893343381  -0.6505086499  -0.4088220154  -0.8865214098  0.6654945176  0.2644926818  
-0.652946514  0.07882891462  -0.2869344413  -0.2543384732  0.3836701539  0.3820774666  0.01660381754  -0.4993681491  -0.3948677671  -0.4208340764  0.2924680485  -0.4120095687  0.6472961896  -0.04847135014  0.3839168191  -0.01982620872  -0.1232034231  0.1883448209  0.04181415217  -1.336906878  0.5026003212  0.1308991847  -0.3312143623  0.3274971345  0.02460443748  0.5549948161  -0.171610664  -0.1801917499  0.4990828024  0.9073931921  
-0.3082732982  0.0759898436  0.2314161305  0.5790136011  0.5464547705  0.7553099903  0.1498560541  -0.05024026276  0.3693306463  0.01573544151  0.531252003  -0.1619165313  0.6718029968  0.04651671719  0.5842920851  -0.02900177276  0.3045720053  0.3230840191  0.130202554  -0.8046684125  0.3897449292  0.1631716542  -0.2632106127  0.276895861  0.09857075349  0.5055512166  0.1651055117  -0.2509736309  0.4419456657  0.5862565494  
-0.06055992829  0.01966002438  0.3924975107  1.037815211  0.4004904948  0.5929370056  0.5478456156  0.3031109775  1.368191985  0.1391189343  0.567007127  -0.2158242184  0.389796398  0.075986064  0.6983624481  0.1550055262  0.2736119354  0.5145580092  0.1550643112  0.2981102613  0.5673714538  0.02266549212  0.4619251247  0.6840830823  0.3735968974  0.2833429205  0.6001880607  -0.1640136142  -0.09825750137  0.2912322777  
-0.02716650087  0.2081754472  0.4524889973  1.262298452  0.1399407359  0.3439067618  0.5550272316  1.147977153  1.565994303  -0.08230310467  0.4987038363  -0.2880153367  0.2518534927  0.4708690694  0.6043341216  0.4140036502  -0.007550527658  0.585497358  0.07305571962  1.16570743  0.6141815409  0.05838487953  0.4822789065  0.2261889622  0.5752277475  0.6551811562  0.6897535274  0.05265116983  -0.6141983025  0.3928355672  
-0.1509905371  0.1606720216  0.4218714728  0.9722182734  -0.02027195725  0.1613004401  -0.1101815461  0.5608146889  1.263500533  -0.4396494056  0.5604835984  -0.1415394124  0.08285986623  0.2564199483  0.4940852783  0.4368721067  -0.07987986623  0.4369018079  -0.07932781477  0.4102401408  0.1166245663  -0.1322941633  0.3554212597  0.7224922961  0.4807389056  0.8692010257  0.6243459672  -0.278607178  -0.2960743043  0.07438937101  
-0.2016574941  0.240387785  0.515255102  0.8589916746  0.1543298543  0.2777588845  0.1322326954  0.5931401408  1.298512517  -0.1120684077  0.6554513715  0.3600910953  0.1675954409  0.4050162025  0.7144170087  0.1426805857  0.01809705328  0.01041285409  -0.2372450996  0.1735910689  0.2295547794  -0.07353976128  0.6728106644  0.3008187121  0.3809716256  0.6014553964  0.8701532072  0.09008794253  -0.1724213783  -0.09411662428  
-0.2243952086  0.1826678596  0.5413813316  0.7857711169  0.3032468157  0.2754208022  0.4409109611  0.7969286712  1.443576461  0.2853939692  0.6923626485  0.8369639066  0.06005399613  0.7883806147  0.9610520949  0.2702821298  0.5737443521  -0.06957907903  -0.0662776125  0.4327714118  0.4768441516  0.3342281628  1.104486053  0.6085410644  0.3296739209  0.8744355216  0.5039513583  0.3707831259  -0.4584177806  0.1045392128  
0.07384593985  -0.09777960837  1.019905036  0.6290457635  0.3950277573  0.2845853751  0.8528570029  0.4718548516  0.5898691301  0.777829648  0.4892866553  0.8666771454  0.08671237406  0.5057286209  0.4273915903  0.3800459506  0.6079090734  -0.1601507144  -0.04162046208  0.7552544464  0.1114053745  0.629040821  0.2244731331  -0.1159841277  -0.05812689812  0.8761892234  0.3430919868  0.163311479  -1.603654553  -0.01000187772  
0.4653564935  -0.2916622705  0.8443540763  0.2960659331  -0.02014013261  -0.2106449982  0.8935305216  0.02011498729  0.006612122462  0.2654382927  0.2745852216  0.4907933805  0.1211520153  -0.1355196294  0.08116909365  -0.0730428226  0.08454766411  -0.4298813711  -0.09404738926  0.945220751  -0.3133972868  0.1675598367  0.5167936816  0.1377123254  -0.4220994716  0.4016618019  0.9180073628  0.163213067  -0.7183207464  0.1271490773  
0.4385607667  -0.6787539947  0.248073516  -0.567553294  -0.2375594591  -0.3097894808  0.1228063778  -0.5960566577  -0.2673285867  -0.1461798901  0.03985356002  0.02034387131  -0.171548004  -0.8167377339  -0.6030150771  -0.3421575459  -0.3616321698  -0.3752232764  -0.121718205  0.2462514701  -0.5366117909  -0.2820111666  -0.1357989296  -0.4304377783  -0.4311340994  -0.4580504011  0.2152967105  -0.2657687997  0.2009949788  -0.01808160906  
0.1212596774  -0.2383098751  0.1525160423  -0.6576368281  -0.1789883785  0.09498301928  -0.3091035806  -0.7612334245  -1.252812767  -0.4276770037  -0.1095161923  -0.2692005581  0.04431626331  -0.5206454266  -1.021234939  -0.4471736269  -0.4658210444  -0.1440796666  -0.09884843754  -0.83889343  -0.3051206208  -0.5250631999  -0.7725826488  0.08495309046  -0.4959803142  -0.04219067193  -0.1064466445  -0.482425152  0.3837638585  0.1160337634  
-0.08654183934  -0.125132145  0.3015868257  -0.5310562443  -0.02614906093  0.178741183  -0.2660756383  -0.8165839682  -1.204526711  -0.3857945731  -0.07130776274  -0.3646304286  -0.09125870945  -0.5284587348  -0.9631022124  -0.4274410429  -0.4636457649  -0.05916576879  -0.2072081282  -0.9953600005  -0.2600923542  -0.2795842355  -0.3838901707  0.03199365696  -0.1930901819  -0.4386204809  -0.4252046016  -0.01544224969  1.21507138  0.2121654081  
-0.06715438159  0.06638532201  0.7895565947  -0.1953025618  0.1450256018  0.2668183578  -0.4803521685  -0.0164666211  -0.592801631  0.3744424501  -0.02069694004  -0.2234475596  0.055798751  -0.2666533617  -0.4681925898  0.0343010742  -0.0900841606  0.148118562  0.05959590616  -0.6741977845  -0.06255223639  -0.1238334627  -0.1653135069  0.01348885121  -0.1133021029  -0.1727262737  -0.5831570147  0.5105546413  0.4366403226  0.1180429138  
0.3534028403  0.3956756477  1.317905568  0.3502439675  0.2718530145  0.3687894101  0.07934263707  0.7771839506  -0.2766302709  0.8569452042  0.08926938078  -0.08638135659  0.5713667942  -0.3323019705  -0.3752082263  0.3003122473  -0.1663862606  0.08390601097  0.1080251682  1.085476331  -0.09951109437  -0.3288109911  -0.03354837396  0.1199140379  -0.2130688597  0.4357243856  0.470525386  0.6798544851  -0.7123209423  0.1705812124  
0.6784418725  -0.183903591  0.7296768301  -0.3462143388  -0.2373818772  -0.2213758584  -0.1873895386  0.2675223144  -0.04391675447  0.5899799719  -0.139972116  -0.4659466318  -0.1863690499  -1.306036862  -0.9716088586  -0.3174194767  -0.7008977483  -0.4367597987  -0.1774329382  0.8924980131  -0.423291868  -0.7357270816  0.70700927  0.4138905029  -0.592751513  -0.3279559722  0.6743935919  0.2380264502  -0.07481819329  -0.3399182371  
0.5607703363  -0.5387998436  0.03702493043  -0.8870745429  -0.4142489181  -0.4936901868  -0.6451194569  -0.493633672  -1.83531693  0.01078866314  -0.5072501287  -0.9637189052  -0.393245907  -1.625611228  -1.252357059  -0.4284353931  -0.8162054394  -0.3985115212  -0.4598872185  -0.3445528819  -0.763163412  -0.8806582622  -0.7976028262  -0.7649514852  -0.5146747582  -1.118417426  -0.1348557179  -0.3806643993  0.8873689682  -0.6271221195  
0.1887904652  -0.1357096972  0.1033107284  -0.6907904336  -0.03150801688  -0.09712066526  -0.6814729954  -0.505647794  -2.099058777  0.01072537028  -0.5953532778  -0.6873647592  0.06301476338  -0.9682102956  -0.8137538125  -0.3831453811  -0.2283301505  -0.06290345067  -0.3145803703  -0.7679393584  -0.7504851913  -0.5371856845  -0.4804122856  -0.3748239094  -0.3173435007  -0.7113497301  -0.1620892782  0.114350804  1.302984285  -0.04429255911  
0.05958651482  0.1949936542  0.4831050765  -0.009110523988  0.1143809232  0.4017500594  -0.7165511974  0.2036833648  -0.93370196  0.4600410736  -0.2623111225  0.06232879083  -0.08674551028  -0.02466509507  0.1889334866  -0.08967927652  0.4592135667  0.3845992929  -0.1733752053  -0.5360696557  -0.2593458507  0.1826944726  0.317035397  0.3074297772  -0.01980155114  -0.08392658277  -0.2483270504  0.3727022029  0.004818610948  0.03683200156  
-0.03803016912  -0.1284291078  -0.1393506231  -0.02656787721  0.1474812463  0.2339143155  -0.4922380921  0.330774159  -0.93130717  -0.1520576984  -0.652716416  -0.28510293  -0.1465898033  -0.3297629808  -0.1643522046  -0.09168655156  0.6234346769  0.1654263218  -0.8113293069  -0.1632751049  -0.4536780057  0.1868269714  -0.3923210966  0.06820205521  -0.4455108474  -0.2388141985  0.1654049225  -0.09856419592  -0.09621790877  -0.153563455  
-0.02116884257  -0.3359766288  -0.6436722038  -0.7822252971  0.2330135432  0.2216493294  -0.4488207842  -0.3193034856  -1.016424534  -0.5756736602  -0.6707268403  -0.1835986729  -0.2646095079  -0.3505475863  -0.009782372708  -0.2359578031  0.1726020428  -0.2997878508  -0.863743716  -1.089140936  -0.3702246139  0.2600803867  -0.5210974234  -0.802035117  -0.2197215452  -0.967693764  -0.1357181978  0.4686073097  0.9285442845  0.2425970502  
-0.09410506687  -0.2888048068  -0.6621330032  -1.016506983  0.1080775674  0.2733789106  -0.7479766589  -0.8556661896  -1.136480191  -0.4716592552  -0.4201047101  0.1948762384  -0.1863100571  -0.6044968239  0.3317034264  -0.0002954906405  -0.09588362754  -0.3542104664  -0.4262254476  -1.722378639  -0.5516675038  0.2208967793  -1.747234218  -0.6623439189  -0.01376127084  -0.2075187915  -0.625888284  -0.2105024584  1.177160179  0.1030893773  
-0.05963868625  0.6562398311  -0.05436748318  -0.1257267379  0.4933752084  0.9055710716  0.4951219211  -0.06990967853  -0.003116981674  0.2692911997  0.3358646417  0.9020301532  0.2569230056  0.5042190757  1.322424802  0.1466248544  0.519051581  0.3416551745  0.3619128086  -0.8908678184  0.2503620851  0.5599504339  -0.1402945722  0.07918002649  0.6547475947  0.2237217511  -0.3987444502  0.38363223  0.8392763142  0.8305141511  
0.1340136042  0.8537930457  -0.05676358975  0.7192629018  0.5988924424  1.191499312  1.540878316  0.9848587688  1.584523626  0.7696972899  0.6617330772  1.073030959  0.08326331439  0.8666307688  1.400256171  0.5849355518  0.9663826097  0.877374498  0.5445782141  0.9407199548  0.6046216785  0.7495735422  0.2830246457  -0.04447711355  0.9520910717  0.3521491779  -0.09591143577  0.6264138992  -0.3851734771  0.6664091406  
0.06695764288  0.3059592056  -0.7789829451  0.7520394985  0.365977484  0.6448215058  1.074274176  1.120235798  1.970742761  -0.003497394986  0.487148953  0.6544521022  0.07215499411  0.2351090229  0.9532419687  0.3778697088  0.5914199132  0.7081445538  0.1505167366  0.7028817271  0.327259366  0.469631437  -0.0954775768  0.02120245802  0.6592591275  0.6666219785  -0.08374890812  -0.03902313379  -0.6753740688  0.2774237428  
0.2490127418  0.3037083943  -0.4542351158  1.133957813  0.686182484  0.9322632975  1.250711925  1.284566757  2.248811621  -0.04031988634  0.2678948999  0.5189582794  0.2385020266  0.4149846859  0.5932647733  -0.01299544282  0.6685611127  0.9265393582  0.2327881585  0.8643579627  0.4894125806  0.6999127048  0.2769891961  -0.07921495601  0.8073781242  -0.1323465027  0.1788149852  0.1745666327  -0.2299363201  0.1170181274  
-0.01984089682  0.3894283948  -0.3714151468  1.367810197  0.5331509639  0.8903920124  1.392882713  1.477137065  1.815016197  -0.09320965851  0.2427961164  0.3766591117  0.3220754636  1.072080516  0.1987141465  0.2101249182  0.8659661677  1.090981783  0.3537769132  0.6516825991  0.4126284739  0.5120832988  -0.1294754947  0.05712724645  0.7285432961  0.7850949425  -0.3928819944  0.2482016555  -0.5595166047  0.368369845  
-0.08691080066  0.4662625018  -0.0027151946  1.245209627  0.1548443973  0.3334355217  1.270928998  1.480070878  2.358221878  0.12039465  0.5220080502  0.6014442844  0.2793850121  1.101044146  0.310690984  0.4791253447  0.7079770805  0.9171431304  0.5529856918  0.6209239932  0.5466164338  0.2662590375  0.212225294  0.5815319785  0.6721676884  1.025695823  0.3521835726  0.5572677342  -1.187468409  0.2475030193  
0.2897225345  0.5728252972  0.1320117579  0.7539957669  -0.2164783205  0.1154748284  1.204569762  1.677429883  2.339078152  0.5247151795  0.3169274582  0.7793861094  0.005621303638  1.211631887  0.3249257363  0.4302123743  0.4443592751  0.4770686181  0.3617650225  1.077584364  1.124038316  0.2074401495  1.148136014  0.6487116142  0.5932559832  0.2385932118  0.08913116159  0.3572751027  -1.807357094  -0.2191471279  
0.4324012692  0.3666315871  -0.02989442524  0.7032694202  -0.2076148984  0.1626273975  0.7496247409  1.373290179  1.518490102  0.1169203765  -0.1162408117  0.6159402329  0.1803202041  1.562324381  0.1534660314  0.9032635956  0.547130023  0.6797898377  0.2235910663  1.453441488  1.279498949  -0.01518750583  0.3195950036  0.3425429614  0.2830351851  0.5855073222  0.4740625147  0.2200727975  -2.634800446  0.1418032083  
0.4621181987  -0.03874858572  -0.3354091975  0.4109251043  -0.4616840199  0.1553623637  0.1683814989  0.657349862  1.152236704  -0.2430749312  -0.2528836219  0.2811320114  -0.1000098091  0.8425778344  -0.1153600552  0.6171531748  0.2938733929  0.652553067  0.2838118399  0.8280096093  0.847803957  0.1409409787  0.4660651803  0.4096693902  0.3840702286  -0.1480222261  0.3836800295  0.5672299345  -1.65881732  0.03096809433  
0.1939657832  -0.5648426257  -1.23538357  -0.4391522327  -0.7976134326  -0.7464568024  -0.4328203885  -0.1578018845  -0.2178497826  -1.187100827  -0.6005915554  -0.6345254172  -0.3100795853  -0.01775299996  -0.5198844664  0.1052020099  -0.3326658521  -0.01345310455  0.09973427507  -0.3150875385  0.05506665813  -0.7088659355  -0.5979790808  0.09466832195  -0.1312691834  -0.08361273762  0.3087284841  -0.3552755172  -0.4955644082  -0.3232119331  
0.0754654635  -0.3497036227  -1.010733067  -1.052078793  -0.5092272469  -0.6608301563  -0.6018166947  -0.6357896002  -0.5101503708  -0.8168969791  -0.3560071004  -0.3731245308  -0.5191645849  0.2635122552  -0.4432029769  -0.0464572522  -0.3615699583  -0.2624743674  0.37066508  -1.026558124  0.0881785218  -0.1417246538  -0.4461983788  -0.6373271389  0.3677990328  -0.3842768509  -0.1371196154  -0.3788842891  0.3399000834  0.1899807815  
-0.08977345235  -0.05859436036  -0.9255031827  -0.7806816712  -0.5269689464  -0.6209375959  -0.7395914665  -0.4689683746  -0.5847452623  -0.9248236885  -0.06614368678  -0.3215148389  -0.1356607003  0.6870789265  -0.1519029209  0.4073071496  -0.4971664006  0.1370676747  0.3294969678  -1.77302895  0.3645704441  -0.3723113244  -1.156928307  0.3944797972  0.568172821  0.1275435379  -0.7989102139  -0.5306401818  0.09313103281  0.306353681  
-0.1358390587  -0.06709051799  -0.709671255  -0.9556213302  -0.5309814789  -0.8216764355  -0.5968136528  -0.7587322098  -0.8702909364  -0.4707584727  0.3100288805  -0.2206138715  -0.370455414  0.8157167661  0.2583517163  0.2656593775  -0.6349274937  -0.2147206045  0.4517638415  -1.819064768  0.5927123473  -0.2546830129  -0.7520396368  0.4563406139  0.6697537088  0.1576168106  -0.5559035093  -0.4817625424  0.9411608497  0.6144931115  
0.07753505113  0.1518209902  -0.02148379746  -0.4301691564  -0.3681721265  -0.4214547468  -0.3994432321  -0.1132843071  -0.1798447103  0.3914995503  0.6328244314  -0.02823531655  -0.1571386182  0.9110119031  0.2584571517  0.8115936123  -0.3588475572  -0.1160451067  0.8379363784  -0.4600620943  1.018176343  -0.07527415804  -0.6418259899  -0.07802906151  0.7231826242  0.5204839322  -0.5951062009  -0.3424236917  0.2744016643  0.8419593608  
0.3236780826  0.3404171572  0.6521458827  0.4700272139  -0.1196581727  0.07397005204  0.1337427146  0.4594697669  0.3198870002  0.5021991206  0.9470696575  -0.01142200321  0.3437988953  0.9308748761  0.3597390881  0.7951596585  0.3225577768  0.1145246507  0.7831368347  0.1883445489  1.252863409  0.03972314311  0.04749432433  0.7203054467  0.7710645534  0.7667513505  -0.5161788545  -0.2955274326  -0.3669306135  0.4801965763  
0.3966707963  0.4623162463  0.9536476101  0.9022186781  0.3939701318  0.2691621027  1.090719732  0.7493176327  0.9892991025  0.4968771067  0.7061372284  0.4261290303  0.4147730562  1.289646059  0.8988482454  0.8953426176  0.9895579336  0.2018966056  1.147636648  1.398819022  1.553535637  0.5710346248  0.4869121933  0.5462134747  0.518440601  0.967118498  0.0828670334  0.5260780954  -1.117308742  0.531000879  
0.4721181892  0.4063514084  0.8050204246  1.438263333  0.3235313729  0.3266124716  1.248209716  1.183672351  2.160873107  0.1325108456  0.6760166546  0.5131493973  0.1310182639  1.178607085  0.7017313835  0.866887734  0.7606068499  0.3234962092  1.048758262  2.60374287  1.373377787  0.3617788933  0.3588531878  1.059313219  0.2936692504  1.403440247  0.8606471773  0.6058951512  -2.178712072  0.4193301431  
0.08098246012  0.211660583  0.4609854923  1.030325396  -0.1278638592  0.1202538094  0.9483317943  0.4482374594  1.926552781  -0.4023548681  0.8146559181  0.1455934675  -0.07089167989  0.672275831  0.3100385469  0.3842622187  0.5099866337  0.01687298289  0.8164935378  1.556822107  0.9133572368  0.06086794821  0.8716513073  0.708907895  0.2799757933  0.5674325327  0.286535729  0.2498647551  -1.086684827  0.2008897144  
-0.1948879151  0.05296104607  0.02721326621  0.3398962266  -0.4914940823  -0.1801665185  0.081712527  -0.4599390639  0.891412236  -0.8150391407  0.5035122215  -0.1318705715  -0.04672723219  -0.1807487419  0.05835538274  0.5670765734  0.1256099499  -0.05141680852  0.4541901374  0.5359981427  0.2536002917  -0.1039465363  -0.2366899571  0.606906605  0.1602501156  0.2984539227  0.1876548682  -1.037077449  -0.495742699  -0.1761854704  
-0.4656404816  0.2059655277  -0.230167515  -0.2000914766  -0.1962097031  -0.3246179685  -0.08704412769  -0.9977834712  0.3435646917  -0.6723374844  0.6491263015  0.3353506575  0.07944733053  0.2895470609  0.7967124817  0.1745488479  -0.2296146569  -0.1456241664  0.4693373757  -0.7230223611  0.1917737667  0.3284342377  -0.1533162632  0.2379200076  0.2223084205  0.5763212625  -0.2719677301  -0.6474105762  0.5307591152  0.685867731  
-0.2781279723  0.5191503738  0.5024198553  0.02203319162  -0.1707543357  0.09617390158  0.2129779985  -0.1320701726  0.8972019975  0.2091955537  0.889824077  0.4419486674  0.09905957629  1.170651424  0.9557314662  0.6089282665  0.4016965309  0.1656495104  0.5413894216  -0.5073676824  0.4196786179  0.2593434764  0.9656728175  0.9308127749  0.1874856984  0.9398159587  -0.3271533357  -0.5800418466  -0.1256782602  0.3578559035  
0.2700210282  0.2750410992  0.5363108534  0.356000093  -0.3589603427  0.3173995537  0.7281888524  0.6413938066  0.6204279148  0.6847069804  0.9303028447  0.09983760792  0.2204447053  0.5701464818  0.6041976947  0.5445979742  0.3983179642  -0.07604815054  0.2932351724  0.8449953395  0.636601745  -0.2430351059  0.5746330251  1.197573436  0.07819410076  1.288491965  0.3305993897  -0.9326134737  -1.56264659  0.1185633449  
0.6446565567  -0.6931469646  -0.07014536409  -0.2017528049  -0.2886870013  0.09458179182  0.4765196111  -0.02709468937  0.2472871468  0.225511361  0.7623732309  0.2498963578  -0.2615480018  -0.2660961062  0.6495850536  0.06455921932  0.01392837435  -0.1350237947  0.109548309  1.027024774  0.7825639633  -0.3855467588  0.7431724162  0.5804829735  -0.002755442429  0.3619407799  0.8789165262  -0.5381857629  -0.5052645379  0.3226019542  
0.4529267596  -1.068270046  -0.6422021179  -0.8330444375  -0.7769280233  -0.5897597035  -0.2832513911  -0.7737490673  -0.268114892  -0.3276555966  0.5473526614  -0.1081872482  -0.4544638177  -0.6440803219  0.3547867238  0.1621175335  -0.5464876912  -0.3211764434  0.2076027306  0.03270876229  0.2023154778  -0.9922874572  -0.318510405  0.268531783  -0.3260048693  0.3833795042  0.4379815665  -1.202865536  0.05592910434  0.1057040455  
0.02690067589  -0.4065901231  -0.6713396109  -1.154132317  -0.8247826693  -0.3578990097  -0.1855661973  -0.9344091994  -0.9051509508  -0.4042935516  0.6532732803  -0.1575006831  -0.2672840613  -0.2406291348  0.4730591024  -0.1540940846  -0.5746300021  -0.420590505  0.5006814848  -1.092979234  0.3315360774  -0.8203299063  0.08126203131  0.09515684942  -0.1639530741  0.2256738621  -0.3089681565  -1.053292985  0.8964366631  0.4390374124  
-0.1854766703  0.02154421473  -0.4225979684  -1.012845738  -0.5302299305  -0.278350998  -0.376816015  -0.6915136672  -1.287196864  -0.2359447344  0.1614383558  -0.309635829  -0.1513215917  0.0380472166  0.05585814013  0.02632783859  -0.2385971185  -0.1093241963  0.6210251688  -0.195411287  0.2134139345  -0.6343542338  -0.3550661665  0.2601500467  -0.3113646763  -0.03065427366  0.04547187284  -0.9536168288  0.449553269  0.4967560829  
-0.3196273474  0.07016899416  -0.4952710272  -0.7422426632  -0.4704539585  -0.2698901435  -0.6544849683  -1.113708738  -1.349285268  -0.4381273898  0.4968578637  -0.2667241835  -0.276330121  -0.3270326244  0.2847333421  -0.3371901361  -0.4826446989  -0.2514560752  0.4175309934  -0.8552708679  0.1436576621  -0.5098624513  0.6427051961  0.7518038892  -0.254885186  0.0780044427  -0.1438608317  -0.7965003552  1.046613918  0.4447698613  
-0.3430761956  -0.3640944133  -0.5395479014  -0.9063158917  -0.1812206943  -0.1063503617  -0.243169563  -1.254034433  -1.279934093  -1.217415912  0.4230109494  -0.2292520259  0.2097498049  -0.9021337604  0.2660931268  -0.3919734625  -0.4721509371  -0.2254062756  0.2057551423  -1.223144572  -0.07770483026  -0.6410151362  -0.4297304745  0.1932837009  -0.1504308066  0.3724157074  -0.2524481858  -1.258960408  1.211807931  0.4309825249  
-0.3031012694  -0.04201287469  -0.4651040917  -1.107834995  -0.1062844923  0.03316827207  -0.3603274413  -1.084956509  -1.192306296  -0.3608097852  0.8332189675  0.1876057913  0.09644826596  -0.3918263305  0.8498643525  -0.424234127  -0.4012788016  -0.07481570657  0.4900777143  -1.949913471  -0.1477598997  -0.3594661333  -0.07259113335  -0.1277509926  0.1447565897  0.636026995  -0.8316994692  -1.242165274  1.825940666  0.5268086704  
0.1917444755  0.7667136149  0.3100799935  0.4497572033  0.4081560663  1.036813601  0.5683994695  0.5580443406  -0.2754656701  1.275296576  1.053172445  0.8374730036  0.1978158085  0.7206798591  1.285942737  -0.1027913312  0.6001267993  0.6471880111  0.5470894227  0.06799027745  0.5671964258  0.1759297012  1.603293713  0.972793383  0.3882673539  1.213603311  -0.2631151969  -0.81303861  0.2063226839  0.4064953991  
0.5517208612  0.6237339549  0.2430844  1.753841349  0.6903750369  0.9547437342  1.442805463  1.58709693  0.6916244132  0.7756507259  0.9639097  0.6388638743  0.4483828403  0.5340366711  0.7938426685  0.2442934033  0.6317453165  1.088417778  0.1155921414  2.632954035  0.3479344804  0.1082415853  0.7183693684  0.3502980937  0.4337777453  1.221679149  0.4036613025  -0.8867939887  -1.753173239  0.2773047333  
0.3538975071  -0.1752096452  -0.2930606916  1.01076961  0.2736714236  0.4090569618  0.8426314485  0.8328923251  1.360844286  -0.09484285889  0.8138888164  0.4813677282  -0.06278230764  -0.3106825512  0.470658207  -0.1862568828  -0.1626252529  0.7311763111  -0.01660223013  1.41369995  -0.1748895615  0.08201649519  0.144990443  -0.4208042214  0.1930767715  0.2807450475  0.2932753188  -0.3297739976  -0.2300414213  0.2384865361  
-0.1105311857  -0.138281653  -0.5080143119  0.5422288095  0.03756046181  0.1873852896  0.08422293414  0.5469366342  0.6380796502  -0.8719931497  0.4609673188  0.3078112356  0.4192128411  0.008832099879  0.5080456753  -0.3942830045  -0.3137749255  0.4631110187  -0.3067656242  -0.4370754032  -0.02581551416  -0.291018489  -0.1326516802  0.110766829  -0.02795032605  0.948364368  -0.1800238884  -0.693560012  0.8659157234  0.2541610012  
-0.4136413179  -0.006569188142  -0.2092818665  0.4722862404  0.3202193063  0.5021483869  0.2527214895  0.06843549034  0.4876374424  -0.912039516  0.5990269027  0.1119825889  0.7827348695  -0.003209498225  0.4002660094  -0.5752849841  -0.1702649269  0.3361047826  -0.362278012  -0.7052849791  0.1138865419  -0.2229396332  -0.04961427176  -0.4191281812  0.2224526088  0.3349463431  0.1314855002  -0.2700210477  1.036683353  -0.1117610388  
-0.56474233  0.2892500064  0.07990307239  0.4243194665  0.05432391634  0.2570509108  -0.1605615405  0.1011875073  0.3748105345  -0.9310202214  0.431979431  -0.1851520289  0.7617842584  0.3336187301  0.1610778192  -0.220858102  -0.2221035326  0.06671048197  -0.5610920193  -0.6551088755  0.2349078179  -0.7245255842  0.2142194626  0.4542612193  -0.0158664211  0.9976101245  -0.09552123565  -0.2087258589  0.826203504  0.09988254722  
-0.5334555912  0.3331648489  0.1670589089  0.3296845657  0.1694550269  0.2426370338  -0.540455244  -0.149392706  -0.09972720124  -0.5772230869  0.5945511851  -0.3379025736  0.5218446262  0.3767664107  0.008442848194  -0.4293942989  -0.4799782049  -0.2080566308  -0.4817900767  -1.224168486  0.1185456859  -0.5306384091  0.5636148187  0.4687854617  -0.1806302383  0.3749108834  -0.2927999233  -0.4651300997  1.62591869  -0.280924009  
-0.3369100182  -0.2238772632  0.6118157329  0.8842884423  0.6887792896  0.5643118532  -0.1078169871  0.1094023135  -0.100887088  -0.3762430883  0.55534783  -0.3241813132  0.9223746669  0.3436018221  -0.1553405979  -0.0904282853  -0.2150986728  0.07852512394  -0.6245107572  -0.5789396944  0.3232564405  -0.3100420888  -0.5725770795  0.3898258815  -0.03045111797  0.4346537379  -0.3421055601  -0.1601281881  0.4722415859  0.0214012359  
-0.09266134348  -0.04247065855  0.7279760942  0.8499060828  0.8004988468  0.4852207117  -0.1866486293  0.6175717939  0.4936466428  0.1888674387  1.013798678  0.1577158525  0.9278136004  1.168382239  0.3204560862  0.05091099667  0.07471174912  0.1560727432  -0.1893126401  -0.4820946891  0.55380261  -0.08500482072  -0.006953254601  0.2392513913  0.419906219  0.9065307695  -0.6349406462  0.3296841402  0.1716630214  0.1161733407  
0.1673578117  0.09611775976  0.6033060501  1.029368283  0.8783463757  0.6719799341  -0.4836799999  1.093830249  0.9438154546  0.5363024559  0.8168728982  0.04265968462  0.9684691528  1.153478492  -0.4515460227  -0.02503567354  0.4644476761  0.2102616653  -0.3862626757  -0.1805064884  0.6076253322  -0.1487631362  0.7895009815  1.20701585  0.2590219872  0.4674383203  -0.0004227240542  0.6123835067  -0.6494167085  -0.4314862975  
0.4321249567  0.4488845572  0.5757335777  1.635838266  0.9489836992  0.7750503709  0.2107314993  1.80531963  1.1174427  0.8186332192  0.7908823445  0.1170868953  1.284602939  1.264716759  -0.7888073678  -0.4468198402  0.7467992019  0.09392853443  -0.4022100237  0.9879871962  0.6634810817  -0.04206573224  1.034555863  0.7916107426  0.04488571907  0.1948758225  -0.2597266423  0.9593424411  -1.886294136  -0.5739477901  
0.5680723793  0.8115802215  0.728665589  1.636362854  0.9849215705  0.7021472162  0.3255040384  1.94098134  0.6518533136  0.878038147  0.3862583512  0.1242331615  0.8986123283  1.227022343  -0.5482303099  -0.08247704148  1.104066754  0.1821932139  -0.3541639143  1.902632158  0.1654865629  0.1405328742  0.9111190895  0.5192278607  -0.1248022098  0.2702048571  0.5219522619  0.8821186734  -2.203707677  -0.9749348154  
0.4652740043  0.4408290604  0.4670910573  1.371359936  0.9104085197  0.4839224069  0.4141363171  1.553703327  0.7417809056  0.4071776829  0.2960469329  0.2578932919  0.7026307639  0.849317919  -0.2949044793  -0.09831163341  0.6753512712  0.1654850538  -0.2302320966  1.983853566  0.5446140269  0.2821298914  1.148046866  0.808553351  -0.02048269574  0.3453553039  0.6008232608  0.9851820463  -2.114995504  -0.5709859379  
0.219077499  0.02331573907  -0.04999013682  0.6619578143  0.6049540936  -0.1942291312  0.5479032954  0.8411501165  0.2995660103  -0.2933513287  0.09654427522  -0.2981885326  -0.08447219465  0.2348618726  -0.7812748379  -0.2250396643  0.328615808  0.005822576536  0.09226609456  1.204553137  -0.1028139982  0.1985550247  -0.4794450438  -0.4412781952  0.06007435071  -0.7163733147  0.7543551658  0.7191181479  -1.56758357  -0.7692884007  
-0.05182866719  -0.08765472391  -1.088939993  -0.3460615482  0.03534676905  -0.7425629973  -0.199996367  0.1185555872  0.07624206278  -0.6271710164  0.2516783449  -0.5849846334  -1.044723934  0.3636256523  -0.7242035279  -0.5425949648  -0.169132004  -0.0617573208  0.2174451585  -0.3621063984  -0.8112401813  0.1206203698  0.4607337941  -0.1329181811  -0.2865615225  -0.6370319912  0.265817714  0.7523897983  -0.4165552767  -0.6172529676  
-0.5020308245  -0.8904754964  -1.363941238  -0.7500806486  -0.7278001159  -0.6623943098  -0.7541815282  -0.982582391  -1.297059429  -1.086765031  -0.2944125025  -0.9872779361  -1.473672582  -1.231513237  -1.412215583  -0.299084474  -0.8501384052  -0.1319417541  -0.6391497846  -1.794933064  -1.286922465  -0.1725207702  -2.272934492  -0.1292896448  -0.2101758493  -0.4630417092  -0.3060534408  -1.008810577  1.305117312  -0.3996887131  
-0.741395301  -0.8816194975  -1.620604042  -1.582789468  -1.124651594  -1.197925529  -1.215064094  -1.379405504  -1.175941788  -1.252821576  0.02387968887  -0.7663510529  -1.30236065  -1.995050147  -1.290332216  -0.8917963194  -1.161105714  -0.981495305  -0.6876735746  -2.796960718  -2.219990196  -0.8322393594  -1.952671307  -1.232752094  -0.7234679839  -1.215477162  -0.1118392451  -1.805612029  0.2995423372  -0.8138686472  
-0.3110995297  0.358287831  -0.0949753322  -1.135287724  -0.88661339  -0.4271980896  -1.351541658  -1.226222639  -1.204248393  0.3078045888  -0.3560888925  -0.1051914245  -1.522269948  -0.9713764295  -0.03957711517  0.1436827973  -0.2903660515  -0.5946168669  0.1899085004  -2.278200328  -1.707573827  -0.01432990311  -0.5017069927  -0.07512351517  -0.1738256452  -0.6042227724  -0.9334968184  -0.7070435073  1.266899989  -0.8473287755  
0.3917569411  0.3200827371  1.422594106  0.2481429251  -0.1040252108  -0.004362817772  -0.4485616291  -0.7478856627  0.05596094725  1.736421878  -0.6851479039  0.7368395824  -1.389257396  -1.479705578  0.317560321  0.8821836237  0.5389146766  -0.6787301184  0.3556635133  1.189408422  -1.228631888  1.02586346  1.097345139  0.143209822  -0.06495387713  -0.10056707  0.8767484195  -0.08916854982  -0.403795072  -1.153096586  
0.6474418823  -0.7581878421  0.6191518085  0.06154316524  -0.2995485722  -0.766498836  -0.08773368091  -0.8910218816  0.2757663852  1.214884219  -1.146586091  0.2542254541  -1.651328098  -2.435400413  -0.2916678814  0.08105252043  0.009981646354  -1.530926818  -0.3079609218  1.87520598  -1.565600357  0.8355379188  0.6510470252  -0.8231350116  -0.56633976  -0.6872384477  1.321636712  0.3527698423  -0.7101912343  -1.575604975  
0.5979421013  -1.679153032  -0.5981604829  -1.225960968  -0.7357959497  -1.523717537  -1.025247123  -2.138771588  -0.9504759418  0.03630377826  -1.902112651  -0.693792215  -2.029242559  -3.408866802  -1.885337082  -0.6055887983  -0.5490304814  -1.857491317  -0.8324449388  0.6426655953  -2.436532594  0.4483604812  -0.6063993157  -1.551088547  -1.482801564  -1.905108398  1.325445459  -0.5221732116  0.5705148872  -2.179144378  
0.1876754209  -1.626468476  -0.8996158089  -2.0347027  -0.4662825707  -1.364501533  -1.949472403  -3.209758635  -3.264412101  -0.2752732811  -2.196133181  -0.8451829579  -1.916417942  -3.435894228  -2.241950852  -1.188570458  -0.9279815613  -2.115464787  -0.9322497057  -1.903884977  -2.349677021  0.2866452628  -0.3031687102  -1.156364141  -1.587554551  -2.380049587  -0.1193431162  -0.5276246023  2.145253873  -1.64405266  
-0.2864631739  -1.927695161  -1.430352759  -3.016327604  -0.4689592499  -1.662225797  -1.493104792  -3.454808901  -4.073196027  -0.4035717993  -2.345816637  -0.990497554  -1.566726301  -3.582148807  -2.607449522  -1.160120233  -0.9661996705  -2.385629938  -1.111667079  -2.612480353  -2.410583121  0.05364301185  -1.577588458  -2.320155277  -1.931900193  -2.468102015  -0.7238276774  -0.5831172779  2.545895369  -1.54862174  
-0.4626256519  -1.60709968  -1.10321405  -3.297868377  -0.4745331153  -1.444329787  -1.3407928  -3.204162526  -4.247411217  0.3681307474  -1.712505101  -0.3157572022  -0.9376478238  -2.614387284  -1.70854559  -1.1277295  -0.7330282572  -2.030608718  -0.9579626101  -3.296434959  -1.852959483  -0.04047079178  -0.805606641  -1.279677969  -1.64996964  -1.87375473  -0.595017939  -0.1116494558  2.798847035  -0.8764992791  
-0.1012991486  -1.219894555  -0.4539184661  -2.702565068  -0.05529976549  -0.6874021241  -0.6825433056  -2.770753153  -4.207459411  0.9262729674  -1.701476524  0.05735523711  -0.538012958  -2.163113711  -1.437117848  -0.8657957139  -0.2388173795  -1.584613823  -1.195312062  -2.548605335  -1.495093049  0.02300582492  -0.103199835  -1.477837705  -1.227034913  -1.836268027  -0.4585813388  -0.1073118591  2.264251279  -0.4509487909  
0.2919214954  -1.250811715  -0.4577460734  -2.021991551  -0.01290134895  -0.6163981779  -0.7337728157  -2.199790862  -3.019022337  1.107586978  -1.677431479  -0.1369569375  -0.3016475692  -2.007923147  -1.549171758  -0.5489286273  -0.1385747929  -1.075122632  -1.330138672  -1.49993666  -1.37624114  -0.03583794109  -1.179856168  -2.060872635  -0.9817540098  -1.523159999  0.01849948724  -0.1214573111  0.9690857034  -0.3060384267  
0.3586263378  -1.066991771  -1.005322582  -2.009050248  -0.2221310371  -1.085037355  -1.171540704  -1.774868559  -2.780311275  0.6492120659  -1.708639068  -0.4204741254  -0.6407749584  -1.654614326  -1.067374342  -0.8067767482  -0.5687075475  -1.096247589  -1.360627943  -1.792407767  -1.371809083  -0.2836232485  -0.3870253782  -1.290088225  -1.053206853  -1.73182474  -0.002380026406  0.02257124607  1.497266966  -0.62829864  
0.3218360451  -1.097495966  -0.9739296734  -2.437743914  -0.3662882053  -1.192212924  -2.084750592  -1.783970939  -3.179976752  0.3327582002  -1.965793351  -0.8277068272  -1.19279428  -1.589739408  -1.536910605  -0.393645418  -0.6291897579  -0.9947482735  -1.128065189  -2.301753725  -1.634859158  -0.08607003637  -1.049762471  -2.189709403  -0.9800524954  -2.282635508  -0.4599089261  -0.3201613356  1.817822217  -1.002491291  
0.141997335  -0.5046999  -0.5038031696  -1.946418967  0.006476312304  -0.8778812272  -2.24354896  -1.363599701  -3.767025625  0.5824476879  -1.676485901  -0.8280640272  -1.201627571  -1.024449558  -0.8631179469  -0.1780155941  -0.2784336896  -0.7014664455  -0.7779152089  -2.377655305  -1.471651746  0.252971354  -0.707368779  -0.5929042064  -0.908805291  -1.477665701  -0.5810861809  -0.2456929955  1.388311399  -0.8764489232  
0.03094248395  0.213745723  0.1448734932  -0.9171397615  0.381281015  -0.308734646  -1.034562909  -0.5748225739  -2.535548883  0.5983456851  -1.148184466  -0.590242152  -0.7568735759  -0.2139073156  -0.1268800811  -0.2390192058  -0.05717163845  -0.3426823985  -0.2609396291  -0.9578633845  -0.5849471837  0.6293193312  -0.367703681  -0.8780543196  -0.5979009331  -1.284178838  -0.5930665455  0.5474832069  0.7025565558  -0.1605135493  
0.04588028568  0.421008321  0.4512140639  -0.5248873615  0.3768741435  0.05888480195  -0.70146548  -0.2573058022  -1.851349704  0.3690515776  -1.194637458  -0.2983455926  -0.3104596869  -0.4853063146  -0.1424659894  0.2416907595  0.08966302859  0.02389245628  -0.06745789968  0.2537889282  -0.3119879927  0.6184823576  -1.570678148  -1.035782539  -0.3252073874  -1.149602732  -0.2755908848  0.1254795531  -0.007128254248  -0.119110882  
-0.1828003709  0.610811376  0.1748046408  -0.1785064525  0.2621089917  0.07877843839  -0.5300691703  -0.1096125631  -1.171337636  0.0435300268  -0.6715735453  0.09459457356  -0.1866456362  -0.1689412862  0.3835611317  -0.2466876016  -0.1422811957  0.09874935724  -0.03995963834  0.0005016095248  -0.3639957175  0.5271058196  -0.4320613834  -0.3811693201  0.009238289233  -0.930374503  -0.2985861021  0.7830328064  1.002211454  0.5022610019  
-0.1521234241  0.6176000782  0.3382106308  -0.2075959815  0.366102013  0.200424644  -0.6212489746  -0.1451299509  -0.5661689588  0.09964851366  -0.3979134686  0.3458163897  -0.1386382355  -0.004033778352  0.715038013  0.2179192223  -0.1364062447  0.3368170866  0.2558920591  0.217979434  -0.4384239387  0.5604291752  -0.7260694633  -1.08918017  0.426063421  -0.4760544404  -0.6160262315  0.2347184747  0.7713730332  0.5912299519  
-0.2436266876  1.200538158  0.5692449211  0.2627617395  0.3057910559  0.410207806  -0.1291672391  0.4540649044  0.5645016534  0.1239718061  0.1556510248  0.3102053661  0.210954579  0.5097699381  0.9501703286  0.3046030105  0.2500765819  0.8518392632  0.8858299287  0.663475969  -0.1227735924  0.3702868151  0.7437120296  0.6819469003  0.7477028884  0.467164243  -0.6977381403  0.3062143795  0.3870421809  0.8220310841  
-0.2040595752  1.443682302  0.9837804325  0.8175563064  0.2110504403  0.7309828783  0.5836747862  1.09265237  1.481383863  0.5579234315  0.1724904868  0.02561379112  -0.02388044683  0.7993719263  0.6362582524  0.4958493846  0.5485596602  1.015441883  0.9383035316  1.822523943  0.06752652587  0.2968042723  0.9627343156  0.7753636566  0.6068409769  0.1321684153  -0.1790091006  0.4786494222  -0.2019671145  0.4746489477  
0.04124496382  1.156017994  0.9807105585  1.133708598  0.3327838824  0.8655057467  1.142486342  1.522017239  1.37437402  0.8377738326  -0.06953679243  -0.2432836444  0.1285409338  0.5292893961  0.2905445657  0.1319150696  0.274843559  0.8347701326  0.7626244709  2.844417929  0.001998907146  0.3174839328  -0.2700658429  -0.722290077  0.2392309  -0.2499284101  -0.07456591523  0.6036804726  -0.98895091  0.2755697939  
-0.09562775329  0.8575580857  0.7600367383  1.49266987  0.5030770625  0.7512225928  1.223688551  1.35956597  1.871498151  0.2960175544  0.1499498334  -0.1297715375  0.7078467168  0.6773497028  0.3215433911  -0.1729164831  0.3526045502  1.216893412  0.7087613362  2.534530149  0.03577608669  0.3981878242  0.2753444901  0.07328802526  0.4046947  -0.03529724609  -0.1363303507  1.103723413  -0.7238181389  0.5532948319  
-0.2472242099  1.101059187  0.5571159004  1.496834355  0.2896242058  0.4312369808  1.179765565  1.422389988  2.751560411  -0.1662674659  0.2804811126  -0.05389489738  0.7559613385  1.489667117  0.567849599  -0.1510049772  0.4038610715  1.531760692  0.7182791331  1.879034478  0.3386894059  0.2915348214  0.8120785717  0.7830869583  0.6644911017  0.1193950171  0.001508896888  1.160238383  -0.8431020656  0.4786186365  
-0.3415801248  1.033722802  0.9656776827  1.507436421  0.04320333118  0.1084468932  1.594327452  1.679872523  2.631945326  -0.04868683687  0.07103555994  -0.06301767545  0.8266494184  1.411671028  0.512633065  0.265856274  0.2425645072  1.224412904  0.8006724794  2.358141018  0.2858461578  0.2068775882  -0.2187756466  -0.2726995073  0.6647438045  0.3242952042  0.1069454562  1.337210703  -1.809570929  0.7674881742  
-0.2614845911  0.9287624118  1.188177637  1.247425014  -0.0517243287  0.1760392078  1.317224169  1.883597755  2.4890916  0.02363710728  0.2466163954  0.1096762418  0.8310844784  1.387572728  0.6257470881  0.3424882414  0.08782935955  1.010694859  0.7377986745  2.525017511  0.591662385  -0.04040809642  0.9002733819  0.6243775132  0.6618777407  0.5351551648  0.3032420869  1.269946769  -1.652830924  0.7724304438  
-0.3210502888  0.5901616868  1.071213018  0.9445187599  0.1048948616  0.3335606377  1.185151601  1.434016256  2.647213457  -0.3323987642  0.3070305287  0.1968643747  0.8563139419  1.110390054  0.6271230103  0.1245499742  0.2081076061  0.7204042734  0.6058287122  1.705748547  0.9508380142  -0.1007617245  1.179797052  0.8431667004  0.6240307595  0.4377152333  0.3712672386  1.030072687  -1.509233812  0.6382066696  
-0.2127163425  0.4174107076  0.726179408  0.8757901941  -0.3510164514  -0.07363384586  1.63838774  1.289514447  2.441283361  -0.4870793987  0.2974536218  -0.2711125933  1.016601416  0.989975582  0.4380337386  0.1222707336  -0.05711901779  0.5650186674  0.8203109936  2.386432908  1.083602012  -0.5561389772  0.3121318225  0.3207780683  0.2908889045  0.502143901  0.6326580096  1.120106374  -1.93860074  0.6163122161  
-0.1352718158  0.2107567412  0.5303343159  0.03071432144  -0.8652217525  -0.3635808803  1.193829744  0.7560049826  1.623946268  0.0445643659  0.2799780573  -0.1768069584  0.8404298371  0.7303094846  0.3509484457  0.5000801397  0.0403572472  0.4250934097  1.04189709  1.299037764  1.217923186  -0.8626702438  0.9666479457  0.7719695307  0.3307822451  0.4749145791  0.2325680026  0.946798876  -0.8531947031  0.6417078643  
0.08788231939  0.3931527905  1.20830229  0.03491672651  -0.5881137453  -0.1894378872  1.51646359  0.9200138723  1.341073444  0.8729435006  0.1954393441  0.3832650231  0.7055447977  0.9742331901  0.8582244531  0.8002176668  0.4175910607  0.4478500994  1.025575598  2.182517383  1.642120948  -0.4179542893  1.634205208  1.004618474  0.2868977344  0.7351582021  0.5370584462  0.9826553687  -1.646618026  0.6158700061  
0.245293308  0.04779246403  1.297835932  0.6446732523  0.08086467503  0.321050979  1.977497446  1.025652685  1.722924248  0.758821275  0.2594598611  0.7829158  0.2844870514  0.4025521328  1.109912855  0.9713149211  0.6601471802  0.7443982007  0.6602527527  3.121699247  1.473524334  0.3601194059  0.9704312007  0.2208401322  0.3850353887  0.320955888  0.9496776678  0.9336097194  -2.041161649  0.5297734988  
-0.04651687853  -0.07999550328  0.2052089832  0.3792297142  -0.4052528433  -0.224880314  1.228426472  0.6622711406  1.879432774  -0.3528521016  0.1824237541  0.5493331515  0.1780257771  -0.04128330889  1.052855784  0.6876561332  0.1758618733  0.2975615318  0.1415376746  1.533438002  1.228062041  -0.2570012894  0.6636972175  0.02935564109  -0.1482904353  0.6844549319  0.9678928831  0.7313264781  -1.420339622  0.3794758743  
-0.1278225853  -0.4276779839  -0.3419318119  -0.4309413232  -0.3905094566  -0.3582263493  0.5599571929  -0.186632442  1.095299031  -0.8365746699  -0.1498388471  0.09428753345  0.10297151  -0.412714282  0.2324675144  0.2346162143  -0.08616373828  -0.1898915934  0.3740279608  0.09950251093  1.019098707  -0.5021365318  -0.1324300442  -1.095699097  -0.089558476  -0.4533896475  -0.04060221087  0.3778293083  -1.061693749  0.05752024602  
-0.3098543552  -1.238969703  -0.9110282789  -1.166502295  -0.5602095984  -0.5336326817  -0.42895534  -1.274119164  -0.4571837043  -1.393919892  -0.4315365386  -0.375055362  -0.02179987467  -0.618984744  -0.0516404855  -0.09562178221  -0.5308215688  -0.2186379004  0.1382206876  -1.438325968  0.4677796909  -0.8793269114  -0.6422827338  0.1054289112  -0.3484233365  -0.2998159847  0.1845824361  0.0129898653  0.1566897132  0.04383595474  
-0.4613055893  -1.412238761  -0.9974558443  -1.944935113  -0.6562286943  -0.5823391882  -0.7323930337  -1.603207958  -1.617322735  -1.026088899  -0.4396108553  -0.3794338008  -0.3689017989  -0.6806953862  0.01610714529  -0.5032367522  -0.8082593089  -0.5393838936  0.1168723971  -2.134682561  0.02208125862  -0.658874929  -0.672359944  -0.5732779713  -0.1238897256  -0.5204786012  -0.08831064932  -0.2351896789  1.437093305  0.2845390083  
-0.5253094903  -0.9031779961  -0.8844975014  -1.782275615  -0.1752844088  -0.3135094193  -0.6147844924  -1.551204112  -1.25746872  -0.7324678091  -0.2588210247  -0.08364080855  -0.009133780573  -0.8981210081  0.171401317  -0.3071296359  -0.3755234864  -0.2959348505  0.003705695349  -2.064477272  0.2907402078  -0.3679557133  -0.7456656084  0.03784900757  0.1355473965  -0.02131945861  -0.6094682809  -0.530227634  1.182726597  0.3139245456  
-0.346879342  -0.2410917451  -0.6728301378  -1.83127493  0.2226691268  -0.2046395034  0.01837280313  -1.24406679  -0.9999725369  -0.2618114331  0.03204398358  0.1493156772  -0.001929525006  -0.7504074875  0.5446164639  -0.1956749644  -0.3010199227  -0.05814093124  0.0211384735  -1.97013522  0.7298654605  0.1064165133  -0.4562308866  -0.1712953071  0.5736151938  -0.1396934905  -0.6958440799  -0.1311534307  1.382126063  0.5959790232  
-0.1726222602  0.3289026782  0.08479581538  -1.236576201  0.328703925  0.1475749314  0.04308199396  -0.4654657319  -0.6512092677  0.3820223745  -0.02089746654  0.1462163803  0.2241010605  -0.112283091  0.6311471159  -0.05278899315  0.03260383491  -0.03402368163  -0.2715025296  -1.212430264  0.9335294425  0.1015323174  -0.4613768973  -0.2203292647  0.3534816872  0.5786810452  -0.4818422805  -0.04286792765  1.017958045  0.682174438  
0.07468048737  0.876328013  0.8991877696  0.3758391952  0.7627437371  0.8395506624  -0.01134332737  1.046627016  0.7197320836  0.824069004  0.2024121285  0.1033105981  0.7729342743  0.818705322  0.5113479203  0.06418934202  0.436671089  0.09844421987  -0.3757489433  0.3345752298  0.9443134083  0.1827569271  -0.1154116867  0.4162327898  0.2899791184  0.7696089131  -0.3160829487  0.5251858381  -0.1134003185  0.2659766391  
0.3322909138  1.117477985  1.269632299  1.95403719  0.5414005434  0.9661802107  0.1633575241  1.797507167  1.315317045  0.4692781171  -0.03122743668  -0.106002538  0.9104594368  1.143356235  0.2162599815  -0.1931249668  0.4308731979  0.06146588954  -0.8811155202  1.435299421  0.4696663635  -0.181750559  0.7374791352  0.3874409999  -0.2073107413  0.3057865122  0.4699756464  0.7701735739  -0.4034021888  -0.2792322263  
0.3622133549  0.5773242263  0.391930649  1.867767137  -0.2052348655  0.62229576  -0.2536633845  1.967980899  0.4553065076  0.04446143781  -0.5279745156  -0.3258632195  0.5688804479  0.7026065283  -0.5418954102  -0.6352062936  -0.1800202396  -0.2537646434  -0.8419390053  1.530274029  -0.2838607798  -0.6824013143  0.1088618144  -0.7041112643  -0.6768885717  0.03574374394  0.8824189228  0.09978717768  -0.3732405096  -0.7930308107  
0.1769726133  0.3335677747  -0.5695533131  1.16493465  -0.366629274  0.3580942249  -0.8963611197  1.065246108  -0.423227484  -0.4126206152  -0.7718824441  -0.1474049057  0.3832459153  0.2855592063  -0.6760402241  -0.9450023802  -0.4551426688  -0.4188754808  -0.6497433261  0.3147770489  -0.7712503039  -0.6867914673  0.2204222934  -0.2938642134  -0.7888222267  -0.5278661912  0.442985288  0.1350391327  0.7066568378  -0.905485629  
0.002899329809  0.3930175393  -0.2489430999  0.4796205393  -0.1606790096  0.6233803332  -1.060546354  0.3655975931  -1.380698856  -0.2073381788  -0.7043391307  -0.2110770464  0.4764967052  0.4923607513  -0.5948945854  -0.7092080881  -0.3900346132  -0.3300182176  -0.4503403476  -0.9627893366  -0.613829071  -0.6338031895  -0.1894041078  -0.8501782317  -0.2883907923  -1.076557984  -0.733964876  -0.05462151351  0.6582575846  -0.7206686008  
-0.2529002369  0.6052729972  0.2632630534  0.7740386021  0.02119100738  0.7612245921  -1.016973195  -0.2230413096  -1.570801188  -0.3316412258  -0.7784720762  -0.2439715364  1.168285774  0.4704718006  -0.5043274331  -0.3661474423  -0.383957598  -0.2071243006  -0.3396372108  -0.5179896072  -0.3834750286  -0.4571908052  -0.4756362453  0.2013567866  -0.2879760759  -0.3188068263  -0.3151102866  0.2432615134  0.51275904  -0.164824424  
-0.3409033482  0.2410888148  0.3810270626  0.8446528987  0.06880666655  0.6945474616  -0.993795955  -0.1243516445  -0.7590672163  -0.2031393222  -0.3628015941  -0.09857212632  0.9278005346  0.905684973  -0.08097504712  -0.2344720692  -0.1799293088  -0.2114827489  -0.04272029704  -0.3197971086  0.08318937927  -0.07588333543  0.6164513058  1.024227702  -0.07375963363  0.02212347015  -0.236413692  0.6293175592  0.9054158131  0.2549587926  
-0.1006249345  -0.3775974691  0.5322878497  0.7904760451  0.1016272143  0.9149484553  -0.4070367491  0.0278351964  -0.5040365658  0.05318858558  -0.2536092737  -0.4871942479  0.8516150735  0.4192930825  -0.6523633493  -0.2283586423  0.1804830215  -0.2798957701  -0.4248160603  -0.679483606  -0.02660829084  0.07388250044  -0.1578164178  -0.163862832  -0.07961140274  -0.5264813979  -0.2544644056  0.5861789072  0.3030248235  -0.07255605104  
0.2033245187  -0.8200168683  0.07944545522  0.6417607083  0.2338835781  0.5241198845  -0.72978687  0.2168586339  -0.6231106185  0.1602996687  -0.3984761865  -0.4043993882  0.6064174456  0.2631581427  -0.7974454132  -0.07455831879  0.3438498558  -0.2077575342  -0.6034543732  -0.3241651962  -0.1944055817  0.2337978741  -0.189182476  0.04557713561  0.05862622132  -0.1171572006  0.001120031882  0.2373782984  0.1396139947  -0.3510960149  
0.122844757  -1.261750921  -0.4776352716  0.5649147658  0.4201018819  0.2690039112  -0.7626131633  0.0120407444  -0.194521035  -0.295453917  -0.08658822807  0.03372363134  0.6772273412  0.462771118  -0.4340195533  -0.4924888171  0.1409077825  -0.04966320509  -0.6717520012  -0.9797748965  0.1665218391  0.4548050366  0.2552366691  0.5672288498  0.4724693773  -0.1322080251  -0.09376362911  0.05943974669  0.5711903141  -0.2304341186  
-0.1170319162  -1.346811948  -0.5551791062  0.1970708807  0.5837183109  0.1226428949  -0.3864291639  0.05520785728  -0.5701358743  -0.1413836119  -0.3950679136  -0.06220019739  0.9169477466  0.7211789247  -0.7699746426  -0.520184679  -0.06799240593  -0.03619338297  -0.4295249542  -1.090401615  0.2575493747  0.3768181066  -1.114180589  -0.5481297489  0.3265599758  -0.2409247635  -0.752097932  0.2213267597  0.2872663276  -0.2442456181  
-0.2793840088  -0.9092581446  -0.9882937319  -0.2311064141  0.4011087184  -0.1524806429  -0.3419531619  -0.4022368575  -0.7335497859  -0.05728809814  -0.5460185445  0.1857081353  0.6142719678  0.7336593752  -0.7528693585  -0.3768329717  -0.05629410353  -0.06500425476  -0.3493875094  -1.516650961  0.4794334047  0.3615736413  -0.4734040322  0.2450000739  -0.07258279169  -0.09488575145  -0.6456060765  0.2605690068  0.3682745653  0.02879649206  
-0.2638394278  -0.7542442305  -0.8620625532  -0.2073134291  0.2932085371  0.02607355705  0.1151627293  -0.4584768466  -0.06875298917  0.05192407523  -0.2121348875  0.4268961841  0.199378247  0.7605680479  -0.362377367  -0.5729756909  0.164974261  -0.1941688669  -0.2522769376  -1.194807947  0.6562902329  0.6790942289  0.5255858532  0.6459327342  0.01192048764  -0.1432858402  -0.4601305866  -0.06302383497  0.3622996942  0.1634551781  
-0.08551807158  -1.030057208  -0.6481885354  0.4474207502  0.4512806902  0.6051088411  0.7858803265  -0.07075398836  0.4174320058  0.4573787869  -0.05073083166  0.4744840847  0.3696074119  0.3997082705  0.1809450802  -0.3502916523  0.3044208936  0.231731589  -0.1633316177  -0.6782110929  0.8143455756  0.8301289141  -0.6377740732  -0.4728270192  0.06485171043  0.4331376387  -0.6740085534  0.3763821079  -0.0662903947  0.4392074274  
0.06133872591  -0.2607012585  -0.8857176018  0.5708827551  0.5195593057  0.5884094003  0.9349220567  0.08703136007  0.449039113  0.5733058859  0.1140941798  0.6165669116  0.4069371337  0.6414179532  0.601927186  -0.1086827848  0.1626211267  0.4865631321  0.2401773683  -0.2730858764  0.7264867047  0.6104784636  0.117434224  0.4875406497  -0.09395182262  0.8952889972  -0.3757534276  0.4386062031  0.4387803493  0.6556645346  
0.1006997476  0.3471537431  -0.5226020425  0.5612182324  0.1093157326  0.3412636465  1.310688006  0.2414059233  1.239066218  0.1922012309  0.02246970064  0.8432881756  0.05992049885  0.3998516929  0.483391573  0.3487710654  0.4361196151  0.4641043349  0.5577245467  0.5546593156  0.7376386939  0.6432233375  0.8878291227  1.254677205  0.09798190062  1.052481611  -0.005387826554  0.3322032735  0.04988233602  0.1702061027  
0.218985807  1.008856446  -0.005081525269  0.8197255772  -0.8614022595  -0.4443569928  1.049934565  0.6391913471  1.409752327  0.05654056343  0.1435622015  0.3137414701  -0.6736486431  0.6294721358  0.3322242029  1.040465348  0.005228284856  0.3222672962  0.4913965302  1.519643855  0.3144384087  0.1104573411  0.5830619078  0.5901270824  0.1636026266  0.8238360706  0.1411583315  0.4013674337  -0.3734831718  0.2209660276  
0.2586217646  1.054457342  0.332801241  0.5084686362  -1.061097298  -1.048755916  0.2054787275  0.4847164209  1.012135633  0.04540421751  0.3291509124  -0.6970630091  -0.7927278241  0.4805657946  -0.06445575279  0.9471544032  -0.073644073  0.25197927  0.4441142505  1.500933436  -0.3443692258  -0.2801993806  0.7036039508  0.8177947872  -0.0114386113  0.4133963325  0.7828310627  0.2643454784  -0.02528816947  -0.2882209708  
0.1187960438  0.8554674916  0.2002577066  -0.08708004538  -1.060215853  -1.265944724  -0.1979589787  0.7022583605  0.2646031785  0.4571016342  0.1208340004  -0.6581823311  -0.5488106673  0.3521840103  -0.1624802159  0.3990734199  0.1615372278  0.2911071192  0.1617061359  0.4957612172  -0.6476034233  -0.4652629159  1.114555742  0.9139860998  -0.4107371593  0.1359640027  0.9233381346  0.1024747559  0.1790223979  -1.061611764  
0.2339088853  0.9686268793  0.389177567  -0.1618123525  -0.8782902431  -0.8747155097  0.5051511958  1.823293761  -0.5179565424  1.074477942  0.3509561052  -0.5134325363  -0.4532686229  0.9491271416  -0.3663291572  0.187887262  0.07380648715  0.2023582131  0.2774054048  0.861546182  -0.8066863917  -0.5046327196  1.364923983  0.3436200684  -0.6022968028  0.06124166825  0.737669569  0.7153706366  -0.1879398357  -0.7359394388  
0.3933427139  0.3055609254  -0.1981721014  -0.4796871872  -0.7066815412  -0.6571270931  0.6397411978  1.311625133  -0.8005692394  0.1741515905  -0.2802578108  -0.6920962091  -0.6422808161  0.0427748415  -1.191715245  0.2419157635  -0.122951834  0.03181550369  -0.1608758028  1.607183425  -1.116364079  -0.6302721639  0.2641770495  -0.4136309049  -0.6170778423  -0.2611842651  1.099286022  0.1496368694  -0.1631544059  -0.6125860809  
0.2115215416  -0.2945744438  -0.8939222467  -1.312815925  -0.8417002255  -1.124011048  -0.2109555316  -0.3456368733  -1.790933122  -0.3791739945  -0.3787189324  -0.739940808  -1.23853117  -1.316457565  -1.261958865  0.2463977996  -0.837205755  -0.2348442735  -0.4587020441  -0.7461144256  -1.683803153  -0.495268181  -0.7124561049  -1.105247798  -0.2266596096  -1.337989748  0.4078331376  -0.4557308091  0.615325969  -0.599341242  
-0.1154571046  0.0792851763  -0.8949574165  -1.410265957  -1.007907677  -1.471732179  -0.5483916205  -0.7047899166  -1.491156529  -0.5504827325  -0.3823404078  -1.03018818  -0.9279166692  -1.027483635  -1.279455704  0.6332876559  -0.8043598192  -0.03468665101  -0.3215976449  -1.373222431  -1.641234041  -0.6986187588  -0.9560485286  -1.124328584  -0.2952074041  -0.7405761044  -0.01881484066  -0.6352447093  0.882046746  -0.3202163372  
-0.2056234904  0.6752649379  -0.7956215361  -1.091135966  -1.04986052  -1.156925226  -0.7706041612  -0.9963712708  -1.326794646  -0.6658555367  0.1637322539  -1.080518656  -0.7192773853  -0.3635773765  -0.806881067  0.4120446068  -0.8727089966  -0.07504987756  -0.08868640391  -1.955801857  -1.044762419  -0.6299788168  -0.1932272212  0.1088409668  -0.3764327415  -0.6452834096  -0.3436731124  -0.5594770059  1.189082137  -0.03709559261  
-0.1837912142  0.1688185199  -0.770613158  -1.358534714  -0.9383879422  -0.7883868602  -0.794936884  -1.467589186  -2.257173784  -0.5661502833  -0.1209798311  -1.003356086  -0.8213548497  -0.8761876332  -0.7944447307  0.5278555346  -0.7980258006  -0.1415776983  -0.2266558439  -1.822942613  -1.410763044  -0.5073174204  -1.538254992  -1.63679979  -0.6469769973  -0.7948440646  -0.3083676941  -0.8815752623  1.200171965  -0.0174926748  
0.03020987237  -0.3606296375  -0.748517509  -1.035203182  -0.5562708371  -0.3029075526  -0.9929876726  -1.34175476  -1.588398664  -0.102263797  0.2689693186  -0.07797078108  -0.9778549705  -0.7469448956  0.4891602827  0.1810838328  -0.7630614996  0.012788732  0.104236404  -1.594489788  -1.217548614  -0.1235562887  0.1703169162  -0.150575164  -0.2561182628  -0.06735594604  -0.4619766618  -0.8736042761  1.343556893  0.3151971857  
0.04465791453  -0.9126477003  -0.5710511236  -0.9584185021  -0.3359442565  -0.2597263317  -0.7195288877  -1.189924329  -1.267070896  0.1306598109  0.1894086675  0.3697790671  -1.107437349  -1.244922637  0.7869785557  0.4843565898  -0.4223048377  0.36508715  -0.2421135917  -1.582565152  -1.105593585  0.1261038202  -1.706616281  -1.36579685  0.1934819507  -0.02293244436  -0.7331513803  -1.430302755  1.292385771  -0.0619354541  
-0.2835758252  -0.4142903033  -0.333209278  -0.6638312385  -0.1285367223  -0.2788241902  -0.7138095696  -1.083984265  -0.65735034  -0.07344840912  0.5728276784  0.9362908009  -1.163405441  -0.8424120578  1.345503036  0.3070540743  -0.3784400505  0.3618315542  -0.03838979917  -1.912944271  -0.68394199  0.533359002  -0.2827216159  -0.06945844232  0.556608577  0.6152736819  -0.87398023  -1.180315629  1.674965248  0.6126326687  
-0.2565153218  0.1042653955  0.8039474521  -0.06144603839  0.4764521689  0.419246761  0.1124088555  -0.6002401637  0.2211533754  0.1154454292  0.6972927658  1.262720413  -0.6048651676  -0.3789223119  1.346529817  0.7470971727  0.1949028061  0.310126712  0.2693677488  -0.7119090774  0.1724524672  0.929267865  -1.517569508  -0.8325460906  0.8350501843  0.6032541046  -1.059568728  -0.9414499065  0.564761003  0.5012625977  
-0.3890927554  0.9910973551  1.140701186  1.145627704  0.8688120373  0.7542988316  0.6281363712  0.03152106648  1.240539771  -0.05603039636  1.010400671  1.005351842  0.3682507675  0.2716037726  1.201318779  0.263009308  0.378985337  0.2785647256  0.4484412433  0.1891991655  0.7003341859  0.9527763403  -0.04359264768  0.4768018116  0.5279066925  1.006665773  -0.6161657799  -0.008003044331  -0.1603980791  0.8216945414  
-0.2418092956  1.02629246  1.668194837  1.549316499  1.157444036  0.730051244  0.7798554248  0.5951572399  2.179252078  -0.1035885346  0.6935398091  0.5470793677  0.7680464763  0.3584519012  0.2723680934  0.1275807163  0.7963732083  -0.1757078085  0.1537003809  1.219742633  0.7453604005  0.5786218724  -0.1290261307  0.05809501469  0.3776257666  0.4884472153  -0.239455454  0.186935948  -0.5822471823  0.6668908459  
0.009210949166  0.8968019495  1.77811385  1.977254273  1.406190994  0.8209457521  0.8892013727  0.838545314  2.15206166  0.01021259413  0.9222600474  0.535770983  1.135066678  0.2233814177  0.3342247256  0.1357230793  0.7014673029  -0.1967244567  -0.2412623331  1.754948561  0.6884764704  0.102776624  -0.1740705192  0.3046545912  0.6592372285  1.071829888  -0.4489711353  0.05493788723  -1.303562281  0.3138133882  
-0.08963269318  0.9822544021  1.613247628  1.76961353  1.555492349  0.9432194672  0.6603895837  0.8307670238  2.87112021  -0.02247142216  1.159844023  0.9110299538  0.8833202343  0.03296122704  0.6716948184  0.2738494504  0.6521124793  0.1213915557  -0.07411576766  1.439715276  0.7507392309  0.1700584456  0.05758186384  0.3690507005  0.9406690566  1.062430476  0.1792055571  0.3381449194  -1.123718245  0.212599356  
-0.1405247051  1.480997718  1.89490275  1.819492356  1.63554396  0.9729965069  1.130430906  1.309683747  3.093478531  0.4434868827  1.086829305  1.399393197  1.327554401  0.524300087  0.5108840914  0.3277632724  0.7627087052  -0.02663379959  0.1846995521  2.429847544  0.7936977528  0.3905440333  0.8694579793  0.2284144473  0.5736782555  1.150100921  -0.2239683715  0.7590920798  -1.855702045  0.1423199182  
-0.2173031574  1.454416788  1.868355796  2.144602262  1.72526908  0.7769002043  1.430798441  1.267052249  3.109071969  0.3122082671  1.06576338  1.071319371  1.828451685  0.6062906351  0.3034928104  0.1475009387  1.146316342  -0.1522764639  0.242762236  2.60607857  0.7596321793  0.5634184406  1.157667545  1.067146604  0.3216277052  1.569179824  0.1099244924  0.8284463117  -2.59182483  0.2057512543  
-0.07928457658  1.283658895  1.68117877  1.963371361  1.537208856  0.6507425581  1.4367745  0.6021180117  2.893815219  0.1530215369  1.151463937  0.6878304162  1.554769458  0.5688714991  0.4245179466  -0.1601138141  1.347277006  -0.274533476  0.2951473268  2.132784297  1.119962455  0.6601778812  1.702288391  1.004523927  0.2790327489  0.7264367405  1.008124398  0.8349312445  -2.287820851  0.1192840241  
0.1438552846  1.345443321  1.199403074  1.564526063  1.073821759  0.241183591  1.690116199  0.3409202791  3.036840107  0.4618373494  0.9682789002  0.8177285384  0.91449587  0.6643391258  0.886998981  0.4929851362  1.367779135  0.1847576746  0.3734861522  2.432888945  1.240330903  0.8142244385  1.220161156  0.0237490339  0.7077144115  0.6487174098  0.7094608263  0.8935466702  -2.235948355  0.175411437  
0.1905958567  1.092115541  0.4106150464  1.293897124  0.3328045123  -0.04985290895  1.399727567  0.49891336  2.704904866  0.3831466093  0.8185888782  0.4269327789  0.3653998096  0.4773042427  0.9536316178  0.8818809521  1.142164639  0.6700635322  0.1357253774  1.550923126  0.7695571466  0.57554845  0.8270947377  0.5211487542  0.9815132922  0.8567523995  0.5899761436  0.6950632139  -2.096359201  -0.00388431067  
0.2259232402  0.924986295  0.1022800398  0.6741240231  -0.0542361978  -0.1557885322  0.9302683491  0.3469326857  1.632225139  -0.06610195478  0.5751419622  0.0567991104  0.03584160253  0.5118284896  0.572046375  0.3240902033  0.5778696922  0.4664287213  0.2853662642  1.370449789  0.754140786  0.1994841982  1.130712634  0.8437031137  0.6211464918  0.4053139763  1.177289612  0.7990392133  -1.36910336  0.1781724969  
0.2313436605  0.260111822  -0.01899128003  0.231151625  -0.03446075326  0.03208196251  0.4433260023  0.05516341539  0.6415492178  -0.1742076472  0.2702697665  0.003888303274  0.07717053623  0.4210866803  0.1564439694  -0.0462150622  0.2337286748  -0.06359024234  0.5523104649  1.553441916  0.8354821141  -0.09152634603  0.8505245093  0.3261035788  0.137303753  -0.08427838746  0.6202138359  0.6270451626  -1.425807451  0.157321412  
0.2507965556  -0.4846163396  -0.3736983477  0.02006544406  -0.479197019  -0.2188773236  0.1946446756  0.08026369521  -0.1663827245  -0.1209171921  -0.19427105  -0.5555967852  -0.2086993065  -0.0666905024  -0.198163093  -0.3293200356  0.09004385489  -0.180023748  0.360427586  1.101829096  0.3592629574  -0.4681780779  0.1625773559  0.6683793065  -0.2297525324  -0.01886900138  0.4412117242  -0.1181280807  -1.229388672  -0.3233907671  
0.1976255216  -1.408250446  -1.03663852  -0.6575052803  -0.6855250534  -0.6326711386  -0.3394411919  -0.1118330038  -1.107243331  -0.3869831829  -0.1529798148  -0.728418373  -0.8150467605  -0.2958188609  -0.2585502604  -0.7553297459  -0.3408100668  -0.2168845495  0.3912331343  -0.2042933907  -0.007254045942  -0.6085377307  0.06582446505  -0.0743948994  -0.07110565734  -0.319917583  0.8459894187  -0.5907147876  0.05432327014  -0.4607677891  
0.1082634527  -1.614108938  -1.384722508  -1.458458712  -0.7194488849  -0.624679035  -1.096088264  -0.7433181376  -1.263306914  -0.4687776648  -0.1746520755  -0.8635889485  -1.111747594  -0.05485147671  -0.2978900249  -0.5176947928  -0.7403926979  0.01801309049  0.4517393211  -1.454197114  -0.01615529565  -0.5955479603  -0.2241307951  -0.05953460838  0.06018397511  -0.7019608851  -0.007568695963  -0.5379516345  0.6027860074  -0.05763058892  
0.1477839641  -0.9372833614  -1.039118082  -1.504316266  -0.727142532  -0.2802313501  -1.181166385  -0.2754406659  -1.751061648  -0.3715428792  -0.4217652827  -1.252820292  -0.6468662307  0.01003717438  -0.5454697638  -0.5275435952  -0.7454002582  0.02743003587  0.1313431548  -1.443439368  0.1572219811  -0.6280109839  -0.54003572  0.7973329221  -0.311207724  -0.2959484661  -0.02374060295  -0.6152198234  0.2027669379  -0.1455693812  
0.2624566998  -1.430555865  -1.390795032  -1.498810731  -0.5188911155  -0.06567335949  -1.43646516  -0.3314605375  -2.358012899  -0.5325531534  -0.6969017565  -1.03577544  -0.7246297846  -0.6468832918  -0.4657278622  -0.5945236869  -0.6256572263  -0.3843964461  -0.428985806  -1.9954309  -0.1928995808  -0.5814098277  -0.4742781545  0.3120225983  -0.7165798183  -0.6019533505  0.04822576633  -1.282256137  1.174981715  -0.03550438764  
0.3079700648  -1.872111643  -1.282725735  -1.304034226  -0.2843098072  0.3236481488  -1.276785785  -0.5116652884  -2.02587686  -0.09688545353  -0.8987428421  -0.2450350231  -0.3977103228  -0.8187625038  -0.5535954873  -0.3625164398  -0.4964149721  -0.3753320696  -0.7618576277  -2.038891679  -0.4681499048  -0.387886815  -1.311314541  -0.6021776212  -0.7758335085  -0.7012202315  0.01580406003  -1.301006644  1.346665544  -0.09917392898  
0.1072190577  -1.224872739  -0.9115581318  -1.333219245  -0.404010543  0.5121435679  -1.129784645  -0.7979315956  -1.843736043  0.1602367004  -0.3937075379  0.6206571679  -0.3302455326  -0.4710556867  0.02348490089  -0.2758050083  -0.6571167333  -0.07467541088  -0.3502825782  -2.336496473  -0.6093698659  -0.08495831901  -0.8318603004  -0.3840884883  -0.3514576658  -0.2963683448  -0.8667152739  -1.127883365  1.919010996  0.1795841931  
-0.03850380942  -0.7145548179  -0.3715166619  -1.281491694  -0.3363404835  0.6437662797  -0.689203614  -0.4930630869  -1.635195104  0.2702159503  -0.3921216627  0.7039455306  -0.4747453559  -0.2192489453  0.03157995729  0.1186355725  -0.3905040257  0.2959692472  -0.2153957711  -1.244435088  -0.4720081659  0.3135279707  -0.6926060491  -0.5356930716  -0.2439468518  -0.3505997842  -0.5523811184  -1.024564636  1.3565317  0.216435091  
